# Supplementary material for: Cortical versus hippocampal network dysfunction in a human brain assembloid model of epilepsy and intellectual disability
Source: Cell Rep. Author manuscript; Available in PMC 2025 Dec 3. (PMC12674601; doi:10.1016/j.celrep.2025.116217)
Supplement: Table S2 [file NIHMS2113394-supplement-Table_S2.xlsx]

## Sheet: ST2A
	names	scores	pvals	pvals_adj	logfoldchanges	signif_type	direction	-log10 p-val
0	RMST	26.2527	2.66225e-151	7.31187e-147	4.97042	ExN	UP	146.136
2	NEAT1	25.9602	5.57401e-148	1.5309e-143	3.93955	RG	UP	142.815
1	ADGRL3	23.8673	2.67921e-125	7.35845e-121	3.38925	ExN	UP	120.133
4	TENM2	22.4727	3.07108e-111	8.43472e-107	4.13296	ExN	UP	106.074
5	ERBB4	22.1917	1.65277e-108	4.53934e-104	4.27442	ExN	UP	103.343
7	FAM155A	21.6007	7.07346e-103	1.94273e-98	3.30768	ExN	UP	97.7116
9	RIMS2	21.1211	2.03522e-98	5.58973e-94	3.11589	ExN	UP	93.2526
13	AC233296.1	20.5755	1.82043e-93	4.99982e-89	3.27519	ExN	UP	88.301
10	PTN	19.581	8.98679e-85	2.46822e-80	2.58412	RG	UP	79.6076
11	PARD3B	19.5653	1.22329e-84	3.35976e-80	2.01603	RG	UP	79.4737
18	ZBTB20	19.2413	6.68144e-82	1.83506e-77	2.56998	ExN	UP	76.7364
20	NPAS3	18.9439	1.98513e-79	5.45217e-75	2.9027	ExN	UP	74.2634
23	ZFHX4	18.4192	3.68674e-75	1.01256e-70	3.21381	ExN	UP	69.9946
19	AFF3	18.3792	7.71471e-75	2.11884e-70	2.37374	RG	UP	69.6739
24	AHI1	18.2929	3.77301e-74	1.03626e-69	2.77667	ExN	UP	68.9845
30	MIR99AHG	17.4954	6.20791e-68	1.705e-63	2.08674	ExN	UP	62.7683
25	PAX3	17.4397	1.64806e-67	4.5264e-63	4.48053	RG	UP	62.3442
31	SAMD5	17.3548	7.25504e-67	1.9926e-62	4.30731	ExN	UP	61.7006
32	RBMS3	17.3199	1.33143e-66	3.65676e-62	3.96064	ExN	UP	61.4369
33	PBX3	17.296	2.01764e-66	5.54144e-62	2.5918	ExN	UP	61.2564
34	RIMS1	17.1495	2.53482e-65	6.96187e-61	2.55108	ExN	UP	60.1573
32	MAGI2	16.9781	4.7734e-64	1.31101e-59	1.60452	RG	UP	58.8824
38	NOVA1	16.7657	1.74049e-62	4.78027e-58	1.98509	ExN	UP	57.3205
36	CADPS	16.7314	3.09617e-62	8.50363e-58	2.7869	RG	UP	57.0704
39	LHFPL3	16.668	8.95882e-62	2.46054e-57	4.45701	ExN	UP	56.609
40	GRID2	16.6648	9.44617e-62	2.59439e-57	3.36288	ExN	UP	56.586
42	GRIA4	16.5298	8.95559e-61	2.45965e-56	3.11479	ExN	UP	55.6091
43	GREB1L	16.5296	8.98247e-61	2.46704e-56	2.35481	ExN	UP	55.6078
12	FOXP2	16.2622	7.32542e-59	2.01193e-54	3.18494	InN	UP	53.6964
52	LDLRAD4	16.1144	8.08844e-58	2.22149e-53	2.91203	ExN	UP	52.6534
13	CRYAB	16.0581	2.00835e-57	5.51594e-53	2.26402	InN	UP	52.2584
54	AL033504.1	15.8898	2.98389e-56	8.19524e-52	4.3954	ExN	UP	51.0864
56	LRRC4C	15.8234	8.58915e-56	2.35901e-51	2.83485	ExN	UP	50.6273
50	FTH1	15.8057	1.1375e-55	3.12413e-51	1.44498	RG	UP	50.5053
58	PARD3	15.7477	2.85068e-55	7.82939e-51	2.15877	ExN	UP	50.1063
52	MARCH1	15.7164	4.67339e-55	1.28355e-50	1.80936	RG	UP	49.8916
59	NALCN	15.7116	5.03537e-55	1.38297e-50	4.02759	ExN	UP	49.8592
60	PAM	15.6753	8.92099e-55	2.45015e-50	2.05865	ExN	UP	49.6108
61	SLIT2	15.6658	1.03705e-54	2.84826e-50	2.89993	ExN	UP	49.5454
68	DACH1	15.3925	7.34746e-53	2.01798e-48	2.72076	ExN	UP	47.6951
69	MALAT1	15.3853	8.21429e-53	2.25605e-48	0.780225	ExN	UP	47.6467
72	ABLIM1	15.3291	1.95511e-52	5.36971e-48	2.79407	ExN	UP	47.27
18	AL161757.4	15.3126	2.52106e-52	6.9241e-48	5.83595	InN	UP	47.1596
75	UBE2E2	15.2774	4.32556e-52	1.18801e-47	1.94115	ExN	UP	46.9252
57	LINC00461	15.2689	4.93142e-52	1.35441e-47	1.67433	RG	UP	46.8682
77	KCND2	15.1681	2.29989e-51	6.31664e-47	2.66642	ExN	UP	46.1995
62	LHFPL6	15.1249	4.43682e-51	1.21857e-46	1.86854	RG	UP	45.9141
81	RORA	15.1036	6.13732e-51	1.68561e-46	2.15037	ExN	UP	45.7732
65	CLU	15.0016	2.86734e-50	7.87515e-46	1.95455	RG	UP	45.1037
21	CHL1	14.9577	5.5501e-50	1.52434e-45	4.16707	InN	UP	44.8169
89	TSHZ2	14.7906	6.73469e-49	1.84968e-44	2.32143	ExN	UP	43.7329
91	ZNF536	14.7327	1.58927e-48	4.36492e-44	2.30841	ExN	UP	43.36
94	LRFN5	14.5032	4.62209e-47	1.26946e-42	2.38091	ExN	UP	41.8964
77	TNC	14.499	4.91446e-47	1.34976e-42	3.31121	RG	UP	41.8697
79	AC092957.1	14.4671	7.81612e-47	2.1467e-42	4.5699	RG	UP	41.6682
80	AL357507.1	14.4622	8.39641e-47	2.30607e-42	2.67368	RG	UP	41.6371
98	LEF1	14.3783	2.83054e-46	7.77408e-42	4.81583	ExN	UP	41.1094
84	GLIS3	14.3567	3.86974e-46	1.06282e-41	1.94344	RG	UP	40.9735
99	ZNF385D	14.2784	1.19418e-45	3.27981e-41	3.28567	ExN	UP	40.4842
100	DANT2	14.2484	1.83463e-45	5.03881e-41	1.68428	ExN	UP	40.2977
101	ZNF521	14.222	2.67702e-45	7.35245e-41	2.39832	ExN	UP	40.1336
28	DSCAM	14.2167	2.88811e-45	7.9322e-41	2.22977	InN	UP	40.1006
102	CDH8	14.1805	4.84081e-45	1.32953e-40	3.5269	ExN	UP	39.8763
103	EBF3	14.1609	6.39642e-45	1.75678e-40	2.89117	ExN	UP	39.7553
29	PRSS12	14.1552	6.93434e-45	1.90452e-40	4.64922	InN	UP	39.7202
96	MAML2	14.0144	5.08811e-44	1.39745e-39	1.59647	RG	UP	38.8547
106	MAPK10	14.0109	5.34567e-44	1.46819e-39	1.55941	ExN	UP	38.8332
107	PTPRM	13.9832	7.89435e-44	2.16818e-39	2.03494	ExN	UP	38.6639
108	GNG12-AS1	13.9756	8.78744e-44	2.41347e-39	3.11709	ExN	UP	38.6174
33	OTX2-AS1	13.9717	9.27573e-44	2.54758e-39	4.0133	InN	UP	38.5939
109	UNC5C	13.9706	9.42441e-44	2.58842e-39	3.54833	ExN	UP	38.587
34	UNC13C	13.9531	1.20488e-43	3.3092e-39	6.39044	InN	UP	38.4803
112	NTNG1	13.9155	2.04004e-43	5.60298e-39	3.5149	ExN	UP	38.2516
98	PCLO	13.9141	2.08173e-43	5.71748e-39	1.78564	RG	UP	38.2428
114	PCDH15	13.7997	1.02404e-42	2.81254e-38	3.24237	ExN	UP	37.5509
115	KLF12	13.7502	2.03056e-42	5.57693e-38	1.81105	ExN	UP	37.2536
116	BTBD11	13.7321	2.60861e-42	7.16454e-38	3.01857	ExN	UP	37.1448
101	LINC02154	13.7134	3.37661e-42	9.27385e-38	3.15076	RG	UP	37.0327
38	ZFPM2-AS1	13.6374	9.60008e-42	2.63666e-37	2.90347	InN	UP	36.5789
120	MGAT4C	13.4458	1.30265e-40	3.57773e-36	2.9321	ExN	UP	35.4464
121	EBF1	13.431	1.59151e-40	4.37108e-36	2.46408	ExN	UP	35.3594
122	AGBL4	13.3745	3.41078e-40	9.3677e-36	3.79514	ExN	UP	35.0284
42	ZFPM2	13.341	5.34573e-40	1.4682e-35	2.77449	InN	UP	34.8332
125	SCN3A	13.3351	5.78396e-40	1.58856e-35	1.69604	ExN	UP	34.799
126	SGCZ	13.2787	1.2312e-39	3.38149e-35	3.39496	ExN	UP	34.4709
127	PLCB4	13.2759	1.27696e-39	3.50716e-35	1.90935	ExN	UP	34.455
129	AL109930.1	13.2446	1.93933e-39	5.32636e-35	2.84043	ExN	UP	34.2736
45	RELN	13.2014	3.44326e-39	9.4569e-35	4.05511	InN	UP	34.0243
130	WLS	13.1954	3.72966e-39	1.02435e-34	3.01985	ExN	UP	33.9896
46	SV2C	13.1947	3.76746e-39	1.03473e-34	4.05797	InN	UP	33.9852
132	KCNH8	13.1539	6.46834e-39	1.77653e-34	2.34345	ExN	UP	33.7504
47	CHRM2	13.1285	9.04621e-39	2.48454e-34	2.79218	InN	UP	33.6048
134	PTCHD4	13.1263	9.31083e-39	2.55722e-34	2.98791	ExN	UP	33.5922
48	ICA1	13.1155	1.07347e-38	2.94828e-34	2.54624	InN	UP	33.5304
137	PARP8	13.0074	4.4435e-38	1.22041e-33	2.68463	ExN	UP	32.9135
55	NKAIN3	12.9946	5.24928e-38	1.44171e-33	1.76335	InN	UP	32.8411
140	ROBO1	12.9155	1.47173e-37	4.04212e-33	1.84369	ExN	UP	32.3934
141	VAV3	12.897	1.87093e-37	5.13851e-33	3.01802	ExN	UP	32.2892
137	ZNF248	12.8575	3.1212e-37	8.57237e-33	4.90924	RG	UP	32.0669
143	ATXN1	12.8059	6.07957e-37	1.66975e-32	1.46277	ExN	UP	31.7773
144	NR2F2-AS1	12.7275	1.66295e-36	4.56728e-32	2.42033	ExN	UP	31.3403
145	NRG1	12.6959	2.49105e-36	6.84166e-32	2.45459	ExN	UP	31.1648
146	CADM2	12.6436	4.85521e-36	1.33348e-31	1.66979	ExN	UP	30.875
155	CEP112	12.4799	3.84428e-35	1.05583e-30	1.67069	ExN	UP	29.9764
157	NRXN3	12.4493	5.64308e-35	1.54987e-30	1.98354	ExN	UP	29.8097
70	AC009264.1	12.3831	1.29003e-34	3.54306e-30	2.46472	InN	UP	29.4506
159	AC012409.2	12.362	1.67806e-34	4.60879e-30	2.44961	ExN	UP	29.3364
167	LYST	12.3402	2.19951e-34	6.04094e-30	1.50666	RG	UP	29.2189
161	SCN9A	12.3141	3.04225e-34	8.35553e-30	3.17387	ExN	UP	29.078
164	ARID5B	12.2621	5.785e-34	1.58885e-29	2.27868	ExN	UP	28.7989
176	NR3C2	12.2524	6.52532e-34	1.79218e-29	2.61302	RG	UP	28.7466
72	AL137100.3	12.2378	7.8114e-34	2.1454e-29	5.1412	InN	UP	28.6685
166	FBXL7	12.2308	8.51477e-34	2.33858e-29	2.08182	ExN	UP	28.631
180	PDZRN3	12.199	1.25819e-33	3.45562e-29	1.40543	RG	UP	28.4615
167	ZFHX4-AS1	12.1887	1.42835e-33	3.92297e-29	3.59694	ExN	UP	28.4064
168	LUZP2	12.1872	1.4551e-33	3.99642e-29	2.5319	ExN	UP	28.3983
171	STXBP5-AS1	12.1608	2.0112e-33	5.52377e-29	2.5098	ExN	UP	28.2578
77	ST6GALNAC3	12.129	2.96768e-33	8.15074e-29	2.16771	InN	UP	28.0888
172	FIGN	12.0933	4.58207e-33	1.25847e-28	2.01932	ExN	UP	27.9002
177	SPOCK3	12.0225	1.08309e-32	2.97471e-28	3.62162	ExN	UP	27.5266
179	AC009899.1	12.001	1.40329e-32	3.85415e-28	2.72882	ExN	UP	27.4141
183	DNAH14	11.9854	1.69534e-32	4.65624e-28	2.14722	ExN	UP	27.332
184	PCDH7	11.9832	1.74081e-32	4.78114e-28	2.45019	ExN	UP	27.3205
83	PDE4B	11.9696	2.0514e-32	5.63418e-28	1.54831	InN	UP	27.2492
187	SLC2A13	11.9566	2.39826e-32	6.58681e-28	2.10279	ExN	UP	27.1813
196	TTC8	11.818	1.25969e-31	3.45974e-27	2.5107	ExN	UP	26.461
205	GMDS-DT	11.8122	1.35042e-31	3.70893e-27	1.41929	RG	UP	26.4308
93	JMJD1C	11.8092	1.39922e-31	3.84296e-27	0.559828	InN	UP	26.4153
198	CRNDE	11.8044	1.48162e-31	4.06928e-27	1.85695	ExN	UP	26.3905
199	AL589740.1	11.7771	2.04899e-31	5.62755e-27	2.48914	ExN	UP	26.2497
5	MIR100HG	11.7753	2.09369e-31	5.75031e-27	3.5884	CyP	UP	26.2403
96	SNHG14	11.773	2.15005e-31	5.90512e-27	0.615109	InN	UP	26.2288
204	BMPR1B	11.7108	4.49053e-31	1.23332e-26	2.72907	ExN	UP	25.9089
99	MDGA2	11.7057	4.76646e-31	1.30911e-26	1.18135	InN	UP	25.883
219	DEC1	11.6536	8.79562e-31	2.41572e-26	2.54209	RG	UP	25.617
208	AC109466.1	11.6039	1.57443e-30	4.32417e-26	3.00285	ExN	UP	25.3641
228	PPP2R2B	11.5317	3.65387e-30	1.00354e-25	1.60697	RG	UP	24.9985
229	LRRIQ1	11.5178	4.29164e-30	1.1787e-25	2.55357	RG	UP	24.9286
235	LRP1B	11.4931	5.7167e-30	1.57009e-25	2.03785	RG	UP	24.8041
214	LINC01060	11.4585	8.52572e-30	2.34159e-25	2.68967	ExN	UP	24.6305
221	LRRTM3	11.3081	4.78679e-29	1.31469e-24	2.26694	ExN	UP	23.8812
255	PLEKHG1	11.3054	4.93809e-29	1.35625e-24	1.35853	RG	UP	23.8677
223	PTCHD1-AS	11.2823	6.41734e-29	1.76252e-24	2.63732	ExN	UP	23.7539
225	ALCAM	11.2799	6.59954e-29	1.81256e-24	2.56347	ExN	UP	23.7417
228	TMEFF2	11.2122	1.42135e-28	3.90374e-24	2.37832	ExN	UP	23.4085
229	GPCPD1	11.204	1.55948e-28	4.2831e-24	1.6324	ExN	UP	23.3682
231	SAMD4A	11.1515	2.81708e-28	7.7371e-24	1.83471	ExN	UP	23.1114
234	SASH1	11.1399	3.20776e-28	8.81011e-24	2.02414	ExN	UP	23.055
235	ID4	11.1331	3.46231e-28	9.50924e-24	2.30237	ExN	UP	23.0219
236	BRINP3	11.1029	4.85688e-28	1.33394e-23	2.01991	ExN	UP	22.8749
237	VAT1L	11.0943	5.34897e-28	1.46909e-23	2.24591	ExN	UP	22.833
238	CUX1	11.0825	6.09975e-28	1.6753e-23	1.27344	ExN	UP	22.7759
239	PCCA	11.0727	6.80872e-28	1.87002e-23	1.23345	ExN	UP	22.7282
8	GPM6A	11.0293	1.10364e-27	3.03113e-23	2.37532	CyP	UP	22.5184
242	EDIL3	11.0154	1.2883e-27	3.53833e-23	1.79851	ExN	UP	22.4512
243	AC008056.1	11.0063	1.42494e-27	3.91359e-23	2.3779	ExN	UP	22.4074
244	PTPRE	10.9988	1.5496e-27	4.25596e-23	2.77628	ExN	UP	22.371
245	AL592183.1	10.9962	1.59435e-27	4.37888e-23	27.3561	ExN	UP	22.3586
246	ZMAT4	10.9906	1.69707e-27	4.66101e-23	3.20029	ExN	UP	22.3315
247	AC011369.1	10.9889	1.72783e-27	4.74548e-23	3.00883	ExN	UP	22.3237
249	LHFPL3-AS1	10.9786	1.93819e-27	5.32324e-23	5.90639	ExN	UP	22.2738
297	AC114971.1	10.9581	2.43022e-27	6.67459e-23	1.88508	RG	UP	22.1756
299	ZMAT1	10.9505	2.6439e-27	7.26147e-23	2.27268	RG	UP	22.139
252	AL513164.1	10.9478	2.72288e-27	7.47839e-23	3.78954	ExN	UP	22.1262
254	FHIT	10.9191	3.73711e-27	1.0264e-22	1.81962	ExN	UP	21.9887
256	FGF14	10.8949	4.87586e-27	1.33915e-22	1.47097	ExN	UP	21.8732
258	ZNF280D	10.8879	5.26543e-27	1.44615e-22	2.64457	ExN	UP	21.8398
304	CD63	10.8842	5.48337e-27	1.50601e-22	1.0265	RG	UP	21.8222
159	MT-CO2	10.8801	5.7354e-27	1.57523e-22	0.869763	InN	UP	21.8027
259	ZBTB20-AS5	10.8766	5.95905e-27	1.63665e-22	2.02105	ExN	UP	21.786
260	THRB	10.8631	6.90876e-27	1.89749e-22	3.56322	ExN	UP	21.7218
319	ALPK1	10.8103	1.23096e-26	3.38083e-22	3.19219	RG	UP	21.471
261	AC117461.1	10.7983	1.40239e-26	3.85165e-22	2.00526	ExN	UP	21.4144
262	CAMK2D	10.7666	1.97967e-26	5.43717e-22	1.17093	ExN	UP	21.2646
332	PTGDS	10.7526	2.30438e-26	6.32898e-22	1.7473	RG	UP	21.1987
171	AC008591.1	10.7503	2.36313e-26	6.49033e-22	3.09747	InN	UP	21.1877
264	CNTN4	10.7267	3.05157e-26	8.38114e-22	2.12319	ExN	UP	21.0767
265	SCN1A-AS1	10.7231	3.17232e-26	8.71278e-22	1.69255	ExN	UP	21.0598
266	APBB2	10.7111	3.61104e-26	9.91773e-22	1.27555	ExN	UP	21.0036
267	ZNF423	10.7107	3.62681e-26	9.96104e-22	1.86263	ExN	UP	21.0017
173	ADAMTS19	10.6974	4.18489e-26	1.14938e-21	3.24799	InN	UP	20.9395
345	BCL2	10.697	4.20312e-26	1.15439e-21	1.54731	RG	UP	20.9376
347	ABCA1	10.6908	4.49604e-26	1.23484e-21	1.08568	RG	UP	20.9084
176	RNF150	10.6782	5.14965e-26	1.41435e-21	1.26229	InN	UP	20.8494
269	AP1S2	10.647	7.2064e-26	1.97924e-21	1.62405	ExN	UP	20.7035
354	SNTB1	10.6428	7.53562e-26	2.06966e-21	2.56515	RG	UP	20.6841
355	AL356277.3	10.6384	7.89875e-26	2.16939e-21	2.83823	RG	UP	20.6637
271	NDST3	10.6367	8.04099e-26	2.20846e-21	2.97094	ExN	UP	20.6559
273	KSR2	10.6266	8.96838e-26	2.46316e-21	1.66798	ExN	UP	20.6085
274	CA10	10.6118	1.0503e-25	2.88465e-21	3.40878	ExN	UP	20.5399
276	RANBP17	10.601	1.17938e-25	3.23917e-21	1.37495	ExN	UP	20.4896
187	TENM3	10.591	1.31182e-25	3.60291e-21	1.17843	InN	UP	20.4433
280	LRBA	10.5607	1.81262e-25	4.97836e-21	1.14488	ExN	UP	20.3029
282	AC060834.2	10.5443	2.15966e-25	5.93152e-21	2.77899	ExN	UP	20.2268
372	IMMP2L	10.5433	2.18242e-25	5.99401e-21	1.15053	RG	UP	20.2223
284	SGCD	10.5269	2.59669e-25	7.13181e-21	3.6103	ExN	UP	20.1468
285	STK33	10.516	2.91494e-25	8.00588e-21	2.21709	ExN	UP	20.0966
380	PCDH9	10.4701	4.74265e-25	1.30257e-20	1.54994	RG	UP	19.8852
295	RAB3C	10.4403	6.48945e-25	1.78233e-20	1.24962	ExN	UP	19.749
205	GPHN	10.422	7.87495e-25	2.16286e-20	0.557994	InN	UP	19.665
207	MT-CO3	10.416	8.3847e-25	2.30286e-20	0.826232	InN	UP	19.6377
296	MAST4	10.4035	9.55803e-25	2.62511e-20	2.24206	ExN	UP	19.5809
396	VIM	10.3578	1.54338e-24	4.23888e-20	0.78355	RG	UP	19.3727
214	SPARC	10.3522	1.63531e-24	4.49137e-20	2.25753	InN	UP	19.3476
299	NAALAD2	10.3469	1.72888e-24	4.74837e-20	1.81696	ExN	UP	19.3235
300	ARHGAP26	10.3448	1.76796e-24	4.8557e-20	1.96967	ExN	UP	19.3137
405	LINC00571	10.327	2.12745e-24	5.84305e-20	2.18504	RG	UP	19.2334
305	AMPH	10.3004	2.8081e-24	7.71245e-20	2.04163	ExN	UP	19.1128
309	ANKRD6	10.2657	4.02493e-24	1.10545e-19	1.47368	ExN	UP	18.9565
414	TMEM232	10.2611	4.21879e-24	1.15869e-19	1.70692	RG	UP	18.936
311	PLCL1	10.244	5.03833e-24	1.38378e-19	1.58641	ExN	UP	18.8589
418	FAM120B	10.2364	5.44754e-24	1.49617e-19	1.39282	RG	UP	18.825
426	CCDC102B	10.2153	6.77494e-24	1.86074e-19	1.43471	RG	UP	18.7303
314	GULP1	10.2112	7.06514e-24	1.94044e-19	1.92098	ExN	UP	18.7121
316	RBMS3-AS3	10.1781	9.92953e-24	2.72714e-19	4.47551	ExN	UP	18.5643
317	GRM8	10.1543	1.26767e-23	3.48165e-19	3.37934	ExN	UP	18.4582
318	ARHGAP18	10.1514	1.30616e-23	3.58738e-19	2.88051	ExN	UP	18.4452
319	MAP7	10.145	1.39446e-23	3.82989e-19	2.01147	ExN	UP	18.4168
320	SLC6A1	10.1426	1.42959e-23	3.92637e-19	3.37353	ExN	UP	18.406
244	PDZD2	10.1283	1.65568e-23	4.54733e-19	1.63067	InN	UP	18.3422
321	AF117829.1	10.1034	2.13342e-23	5.85945e-19	1.99134	ExN	UP	18.2321
253	DOK6	10.069	3.03117e-23	8.32511e-19	1.41738	InN	UP	18.0796
328	ANKFN1	10.0502	3.66782e-23	1.00737e-18	2.98889	ExN	UP	17.9968
330	RAB27B	10.0462	3.81743e-23	1.04846e-18	2.58027	ExN	UP	17.9794
331	CAPS2	10.0425	3.96573e-23	1.08919e-18	2.02759	ExN	UP	17.9629
333	AC008415.1	10.0405	4.04495e-23	1.11095e-18	3.6221	ExN	UP	17.9543
335	AL133346.1	10.0058	5.74761e-23	1.57858e-18	3.26199	ExN	UP	17.8017
336	PTPRT	9.98486	7.10219e-23	1.95062e-18	2.5592	ExN	UP	17.7098
259	KIAA0825	9.98273	7.25622e-23	1.99292e-18	1.81774	InN	UP	17.7005
337	KCNQ1OT1	9.96773	8.44003e-23	2.31805e-18	1.11343	ExN	UP	17.6349
470	CCSER1	9.95356	9.73274e-23	2.6731e-18	1.48353	RG	UP	17.573
338	NHS	9.95003	1.00846e-22	2.76974e-18	1.37362	ExN	UP	17.5576
339	STXBP5L	9.93536	1.16846e-22	3.20918e-18	1.49908	ExN	UP	17.4936
479	C1orf61	9.91734	1.39983e-22	3.84463e-18	1.81597	RG	UP	17.4151
344	CDK14	9.88301	1.97304e-22	5.41895e-18	1.19835	ExN	UP	17.2661
487	B2M	9.86825	2.28612e-22	6.27883e-18	1.07349	RG	UP	17.2021
346	ASIC2	9.85848	2.51975e-22	6.92049e-18	2.5727	ExN	UP	17.1599
347	DCC	9.85701	2.55691e-22	7.02256e-18	1.34924	ExN	UP	17.1535
278	NTM	9.85471	2.61614e-22	7.18524e-18	1.25815	InN	UP	17.1436
350	AC015878.1	9.83527	3.17421e-22	8.71797e-18	1.71047	ExN	UP	17.0596
351	CNTN5	9.82911	3.37443e-22	9.26788e-18	2.68853	ExN	UP	17.033
22	TRPS1	9.81202	3.99774e-22	1.09798e-17	2.6443	CyP	UP	16.9594
23	TMEM117	9.80903	4.11832e-22	1.1311e-17	2.80769	CyP	UP	16.9465
288	GLYATL2	9.79587	4.69148e-22	1.28852e-17	5.62659	InN	UP	16.8899
289	CCDC7	9.792	4.87459e-22	1.33881e-17	1.44999	InN	UP	16.8733
352	AC012404.1	9.77486	5.77432e-22	1.58592e-17	2.24576	ExN	UP	16.7997
292	FBXL17	9.77305	5.87821e-22	1.61445e-17	0.792727	InN	UP	16.792
353	FSTL5	9.74559	7.70643e-22	2.11657e-17	2.41548	ExN	UP	16.6744
355	LHX9	9.73772	8.32705e-22	2.28702e-17	5.13577	ExN	UP	16.6407
359	DOCK2	9.71117	1.08089e-21	2.96866e-17	2.68182	ExN	UP	16.5274
308	LINC00342	9.69978	1.20863e-21	3.31951e-17	1.67677	InN	UP	16.4789
526	PCSK1N	9.6906	1.32227e-21	3.63162e-17	1.79152	RG	UP	16.4399
363	ZFHX3	9.68479	1.39972e-21	3.84434e-17	1.16579	ExN	UP	16.4152
368	TOX3	9.64871	1.99113e-21	5.46864e-17	1.55719	ExN	UP	16.2621
369	ZEB1	9.64568	2.05077e-21	5.63245e-17	1.18234	ExN	UP	16.2493
370	ARHGAP24	9.64237	2.11802e-21	5.81715e-17	2.87125	ExN	UP	16.2353
371	ZBTB7C	9.63061	2.37515e-21	6.52334e-17	2.54372	ExN	UP	16.1855
332	OTX2	9.60996	2.90296e-21	7.97299e-17	1.8442	InN	UP	16.0984
372	DOCK10	9.60463	3.05733e-21	8.39696e-17	2.63705	ExN	UP	16.0759
373	GFAP	9.60113	3.16297e-21	8.68708e-17	3.45386	ExN	UP	16.0611
540	ZRANB2-AS2	9.59871	3.2381e-21	8.89343e-17	1.67266	RG	UP	16.0509
376	CTNNA3	9.58295	3.77241e-21	1.03609e-16	1.65779	ExN	UP	15.9846
544	EFCAB6	9.57333	4.14077e-21	1.13726e-16	1.9885	RG	UP	15.9441
380	GRM7	9.56583	4.45234e-21	1.22283e-16	1.90379	ExN	UP	15.9126
381	ANK3	9.55627	4.88322e-21	1.34118e-16	0.859549	ExN	UP	15.8725
383	PALM2-AKAP2	9.54068	5.67601e-21	1.55892e-16	1.90899	ExN	UP	15.8072
384	CCDC18-AS1	9.53861	5.79029e-21	1.5903e-16	1.05286	ExN	UP	15.7985
28	DDAH1	9.53017	6.28094e-21	1.72506e-16	2.6898	CyP	UP	15.7632
385	WDR11-AS1	9.52106	6.85672e-21	1.8832e-16	1.94196	ExN	UP	15.7251
386	AC025159.1	9.51495	7.27178e-21	1.9972e-16	1.51957	ExN	UP	15.6996
555	LINC02340	9.51328	7.39003e-21	2.02967e-16	1.58817	RG	UP	15.6926
557	SLC7A11	9.5113	7.53186e-21	2.06863e-16	1.52393	RG	UP	15.6843
559	DTNA	9.49419	8.87737e-21	2.43817e-16	0.982777	RG	UP	15.6129
562	NIBAN1	9.48531	9.6665e-21	2.6549e-16	2.06215	RG	UP	15.576
563	LINC02256	9.48149	1.00268e-20	2.75385e-16	1.95178	RG	UP	15.5601
388	MAGI1	9.47519	1.06506e-20	2.92519e-16	0.967659	ExN	UP	15.5338
390	FIRRE	9.45798	1.25585e-20	3.44919e-16	2.17623	ExN	UP	15.4623
392	FRMPD3	9.44968	1.35953e-20	3.73396e-16	2.19741	ExN	UP	15.4278
359	LY6H	9.44504	1.42112e-20	3.90311e-16	26.702	InN	UP	15.4086
580	FTL	9.41956	1.81186e-20	4.97627e-16	0.59342	RG	UP	15.3031
395	SAMD3	9.41815	1.83634e-20	5.0435e-16	3.37403	ExN	UP	15.2973
365	CHSY3	9.41342	1.92097e-20	5.27594e-16	2.51238	InN	UP	15.2777
396	AC006148.1	9.40651	2.05153e-20	5.63454e-16	2.25226	ExN	UP	15.2491
367	GALNTL6	9.4002	2.1784e-20	5.98298e-16	2.1323	InN	UP	15.2231
397	AC114316.1	9.39768	2.2311e-20	6.12773e-16	1.80838	ExN	UP	15.2127
398	ALK	9.38634	2.48477e-20	6.82441e-16	2.64417	ExN	UP	15.1659
399	EPB41	9.38454	2.52774e-20	6.94243e-16	1.06941	ExN	UP	15.1585
592	AKAP6	9.37154	2.8593e-20	7.85307e-16	1.04463	RG	UP	15.105
375	CST3	9.36616	3.00879e-20	8.26364e-16	1.77364	InN	UP	15.0828
604	ACYP2	9.33251	4.1358e-20	1.1359e-15	0.983242	RG	UP	14.9447
406	HFM1	9.29507	5.88433e-20	1.61613e-15	1.51827	ExN	UP	14.7915
411	NXPH1	9.25245	8.77582e-20	2.41028e-15	2.79461	ExN	UP	14.6179
412	EPB41L4B	9.25121	8.87891e-20	2.43859e-15	2.32895	ExN	UP	14.6129
399	AC005064.1	9.23616	1.022e-19	2.80691e-15	6.07676	InN	UP	14.5518
415	KCNMB2	9.22866	1.09617e-19	3.01064e-15	1.81484	ExN	UP	14.5213
417	NDST4	9.21614	1.2319e-19	3.3834e-15	2.49091	ExN	UP	14.4706
635	LGALS3	9.19347	1.52152e-19	4.17886e-15	2.08235	RG	UP	14.3789
638	CCDC191	9.17147	1.8665e-19	5.12634e-15	1.35439	RG	UP	14.2902
423	C12orf40	9.16015	2.07304e-19	5.69362e-15	2.29745	ExN	UP	14.2446
424	KCNH1	9.14902	2.29814e-19	6.31185e-15	2.89455	ExN	UP	14.1998
425	DNER	9.14087	2.47806e-19	6.806e-15	1.42245	ExN	UP	14.1671
662	PPP1R14C	9.10711	3.38434e-19	9.29508e-15	1.64525	RG	UP	14.0317
431	FSTL4	9.06003	5.2167e-19	1.43277e-14	3.37973	ExN	UP	13.8438
441	MT-ND3	9.05627	5.3996e-19	1.483e-14	1.32028	InN	UP	13.8289
684	LINC02621	9.0395	6.2958e-19	1.72914e-14	3.86699	RG	UP	13.7622
686	AC024597.1	9.03767	6.402e-19	1.75831e-14	3.82885	RG	UP	13.7549
450	SLC16A9	9.03405	6.61756e-19	1.81751e-14	1.83025	InN	UP	13.7405
433	CSMD3	9.0213	7.43482e-19	2.04197e-14	1.47985	ExN	UP	13.69
465	SEMA3C	8.99388	9.54603e-19	2.62182e-14	2.39869	InN	UP	13.5814
434	MCF2L2	8.99256	9.66142e-19	2.65351e-14	1.41591	ExN	UP	13.5762
699	BDNF-AS	8.99039	9.85387e-19	2.70637e-14	1.82894	RG	UP	13.5676
701	ZNF44	8.98607	1.02492e-18	2.81494e-14	3.38319	RG	UP	13.5505
707	SPEF2	8.96486	1.24268e-18	3.41301e-14	2.27969	RG	UP	13.4669
712	PDE4D	8.95282	1.38609e-18	3.80689e-14	1.41408	RG	UP	13.4194
437	ADK	8.95009	1.42076e-18	3.90212e-14	0.916735	ExN	UP	13.4087
716	SBF2	8.94313	1.51317e-18	4.15592e-14	0.572793	RG	UP	13.3813
439	KIAA1958	8.92096	1.84906e-18	5.07844e-14	1.05015	ExN	UP	13.2943
724	CD44	8.92031	1.85991e-18	5.10825e-14	1.82389	RG	UP	13.2917
440	AC061958.1	8.91817	1.89625e-18	5.20805e-14	1.96623	ExN	UP	13.2833
441	AL445123.2	8.91034	2.03505e-18	5.58926e-14	4.35389	ExN	UP	13.2526
727	CYTOR	8.90701	2.09705e-18	5.75955e-14	2.397	RG	UP	13.2396
728	VMP1	8.90666	2.10378e-18	5.77802e-14	0.701298	RG	UP	13.2382
444	AC104009.1	8.89873	2.25951e-18	6.20573e-14	3.04267	ExN	UP	13.2072
445	KCNC2	8.89678	2.2997e-18	6.31613e-14	2.49394	ExN	UP	13.1995
446	ZNF804A	8.88069	2.65794e-18	7.30005e-14	1.70156	ExN	UP	13.1367
447	AC120193.1	8.87503	2.79656e-18	7.68076e-14	2.18125	ExN	UP	13.1146
448	SLC9A9	8.87155	2.88529e-18	7.92445e-14	3.16033	ExN	UP	13.101
498	MT-CO1	8.85047	3.48619e-18	9.57483e-14	0.634486	InN	UP	13.0189
757	PACRG	8.83101	4.14924e-18	1.13959e-13	2.11848	RG	UP	12.9433
452	ZIC1	8.82357	4.4346e-18	1.21796e-13	2.52216	ExN	UP	12.9144
500	LINC01210	8.81592	4.74832e-18	1.30413e-13	3.37967	InN	UP	12.8847
453	JAM3	8.80276	5.33977e-18	1.46657e-13	1.24294	ExN	UP	12.8337
454	BMP5	8.80143	5.40345e-18	1.48406e-13	4.65302	ExN	UP	12.8285
455	RFX3	8.80058	5.4445e-18	1.49533e-13	0.863281	ExN	UP	12.8253
769	EYA4	8.7931	5.81972e-18	1.59839e-13	2.55988	RG	UP	12.7963
774	GMDS	8.77973	6.55472e-18	1.80026e-13	1.27371	RG	UP	12.7447
462	AC019197.1	8.74419	8.98518e-18	2.46778e-13	1.2343	ExN	UP	12.6077
463	AL022068.1	8.74225	9.14083e-18	2.51053e-13	2.72889	ExN	UP	12.6002
464	LSAMP	8.74165	9.18901e-18	2.52376e-13	1.11801	ExN	UP	12.598
514	SRGAP3	8.73287	9.93187e-18	2.72779e-13	0.642596	InN	UP	12.5642
792	SULT1C2	8.71868	1.12587e-17	3.0922e-13	2.79875	RG	UP	12.5097
796	EPS8	8.70375	1.2844e-17	3.52759e-13	1.15215	RG	UP	12.4525
469	ADGRV1	8.70073	1.31899e-17	3.6226e-13	1.35317	ExN	UP	12.441
471	AC068051.1	8.69209	1.42328e-17	3.90904e-13	2.14803	ExN	UP	12.4079
472	KCNMB2-AS1	8.6876	1.48069e-17	4.06672e-13	1.54607	ExN	UP	12.3908
802	MIR9-3HG	8.68132	1.56482e-17	4.29778e-13	2.77553	RG	UP	12.3668
475	AP001172.1	8.6648	1.80921e-17	4.96899e-13	1.87457	ExN	UP	12.3037
533	IGFBP7	8.65783	1.92326e-17	5.28222e-13	2.4059	InN	UP	12.2772
535	CACNA1A	8.65187	2.02647e-17	5.5657e-13	2.30347	InN	UP	12.2545
477	PDZRN4	8.6494	2.0708e-17	5.68744e-13	3.76731	ExN	UP	12.2451
479	PTPRR	8.63071	2.43883e-17	6.69824e-13	3.11916	ExN	UP	12.174
816	PAX7	8.62903	2.47496e-17	6.79747e-13	3.99395	RG	UP	12.1677
481	ABCA5	8.59921	3.21077e-17	8.81837e-13	1.40643	ExN	UP	12.0546
482	NRP1	8.597	3.27307e-17	8.98949e-13	1.8115	ExN	UP	12.0463
551	GRM1	8.59578	3.3081e-17	9.08569e-13	2.61501	InN	UP	12.0416
483	CHD7	8.59214	3.41447e-17	9.37785e-13	1.25415	ExN	UP	12.0279
484	SLC17A6	8.59183	3.42387e-17	9.40365e-13	2.11039	ExN	UP	12.0267
47	DCLK2	8.58424	3.65757e-17	1.00455e-12	1.99103	CyP	UP	11.998
485	EML5	8.58288	3.70117e-17	1.01653e-12	1.78901	ExN	UP	11.9929
49	TNIK	8.57544	3.94819e-17	1.08437e-12	2.43584	CyP	UP	11.9648
560	LRRC3B	8.56921	4.16797e-17	1.14473e-12	2.36834	InN	UP	11.9413
840	LINC02334	8.56641	4.27047e-17	1.17289e-12	2.08601	RG	UP	11.9307
488	RAPGEF4	8.5629	4.40244e-17	1.20913e-12	1.76757	ExN	UP	11.9175
489	AC077690.1	8.56177	4.44574e-17	1.22102e-12	2.48517	ExN	UP	11.9133
566	UBE3A	8.55247	4.81929e-17	1.32362e-12	0.527139	InN	UP	11.8782
854	TMSB10	8.52516	6.104e-17	1.67646e-12	0.860518	RG	UP	11.7756
859	RGS6	8.51458	6.68809e-17	1.83688e-12	1.67151	RG	UP	11.7359
495	RBMS3-AS2	8.50971	6.97473e-17	1.91561e-12	4.03672	ExN	UP	11.7177
580	ATP8A2	8.50659	7.16492e-17	1.96785e-12	1.18959	InN	UP	11.706
869	GALNT10	8.49349	8.02059e-17	2.20285e-12	1.52858	RG	UP	11.657
498	LINC01376	8.48649	8.51867e-17	2.33965e-12	1.95297	ExN	UP	11.6308
876	KREMEN1	8.48572	8.57522e-17	2.35518e-12	1.66687	RG	UP	11.628
501	PRUNE2	8.47642	9.28905e-17	2.55124e-12	1.38742	ExN	UP	11.5932
896	SGCG	8.43747	1.2971e-16	3.56247e-12	2.46503	RG	UP	11.4482
504	AL354771.1	8.43552	1.31897e-16	3.62255e-12	1.68274	ExN	UP	11.441
506	ADAM22	8.43027	1.37949e-16	3.78877e-12	1.19303	ExN	UP	11.4215
508	AC021504.1	8.41898	1.51914e-16	4.17231e-12	0.915073	ExN	UP	11.3796
509	KCNMA1	8.41701	1.54481e-16	4.24281e-12	1.28896	ExN	UP	11.3723
513	LRRC49	8.40142	1.76445e-16	4.84605e-12	1.4364	ExN	UP	11.3146
514	SPATA6	8.39798	1.81684e-16	4.98995e-12	1.73927	ExN	UP	11.3019
516	LINC02609	8.39657	1.8388e-16	5.05027e-12	2.0859	ExN	UP	11.2967
619	ST6GAL2	8.39179	1.91523e-16	5.26017e-12	1.78243	InN	UP	11.279
518	ADAM12	8.38727	1.9902e-16	5.46607e-12	2.55002	ExN	UP	11.2623
519	TEX9	8.38323	2.0598e-16	5.65724e-12	1.89204	ExN	UP	11.2474
520	AL049828.1	8.38025	2.1127e-16	5.80253e-12	1.02004	ExN	UP	11.2364
634	NRG3	8.3537	2.64635e-16	7.26819e-12	0.988245	InN	UP	11.1386
59	AL078459.1	8.3529	2.6643e-16	7.31751e-12	2.40615	CyP	UP	11.1356
526	FBN1	8.34847	2.76606e-16	7.597e-12	2.75204	ExN	UP	11.1194
636	NLGN1	8.34699	2.8009e-16	7.69268e-12	1.026	InN	UP	11.1139
637	FOXP1	8.34667	2.80846e-16	7.71343e-12	1.21348	InN	UP	11.1128
928	TRIM2	8.34341	2.88715e-16	7.92956e-12	0.742772	RG	UP	11.1008
60	EPB41L3	8.33706	3.04633e-16	8.36674e-12	2.38498	CyP	UP	11.0774
644	SPIDR	8.33024	3.22725e-16	8.86363e-12	0.897827	InN	UP	11.0524
531	SORCS2	8.29395	4.38186e-16	1.20348e-11	1.28988	ExN	UP	10.9196
534	ADCY8	8.28843	4.58993e-16	1.26062e-11	3.59907	ExN	UP	10.8994
537	DIPK2A	8.27527	5.12669e-16	1.40805e-11	2.04388	ExN	UP	10.8514
959	STXBP5	8.27489	5.14301e-16	1.41253e-11	1.13626	RG	UP	10.85
666	RYR3	8.26641	5.52235e-16	1.51671e-11	1.81296	InN	UP	10.8191
972	MIR181A1HG	8.23896	6.94854e-16	1.90842e-11	1.21138	RG	UP	10.7193
973	RUNX1T1	8.23789	7.01108e-16	1.92559e-11	1.43169	RG	UP	10.7154
981	SLFN5	8.21599	8.41694e-16	2.31171e-11	3.81256	RG	UP	10.6361
543	PLOD2	8.21399	8.55809e-16	2.35048e-11	2.3297	ExN	UP	10.6288
63	ANGPT1	8.20458	9.25569e-16	2.54207e-11	4.26723	CyP	UP	10.5948
687	RGS7	8.20258	9.41153e-16	2.58488e-11	1.01314	InN	UP	10.5876
689	SDK1	8.19617	9.92705e-16	2.72646e-11	0.838468	InN	UP	10.5644
546	NCAM2	8.18414	1.09699e-15	3.01288e-11	1.35575	ExN	UP	10.521
547	PDE8A	8.18155	1.12088e-15	3.07851e-11	1.1742	ExN	UP	10.5117
548	LMCD1-AS1	8.18106	1.12541e-15	3.09093e-11	1.5526	ExN	UP	10.5099
549	GLIPR1L1	8.17812	1.15323e-15	3.16735e-11	2.03183	ExN	UP	10.4993
550	OLFM3	8.17653	1.1685e-15	3.20929e-11	1.88756	ExN	UP	10.4936
552	UTRN	8.16945	1.23917e-15	3.40338e-11	1.33222	ExN	UP	10.4681
707	FRMD4A	8.14219	1.55272e-15	4.26455e-11	0.776432	InN	UP	10.3701
557	KLHL32	8.12985	1.71932e-15	4.72212e-11	1.73904	ExN	UP	10.3259
718	AC113404.1	8.12149	1.84203e-15	5.05913e-11	4.91666	InN	UP	10.2959
559	RIT2	8.10452	2.11815e-15	5.81751e-11	2.58738	ExN	UP	10.2353
729	MT-CYB	8.09475	2.29532e-15	6.3041e-11	0.880375	InN	UP	10.2004
560	TET2	8.09312	2.32615e-15	6.38877e-11	1.09657	ExN	UP	10.1946
66	DCLK1	8.08789	2.42832e-15	6.66938e-11	2.2436	CyP	UP	10.1759
1030	PRR16	8.08788	2.42851e-15	6.66991e-11	1.54715	RG	UP	10.1759
563	AC092422.1	8.07874	2.61754e-15	7.18907e-11	2.4088	ExN	UP	10.1433
564	SLC22A15	8.07685	2.65834e-15	7.30112e-11	2.34332	ExN	UP	10.1366
566	ESRRG	8.0671	2.87952e-15	7.90861e-11	1.45612	ExN	UP	10.1019
743	IGSF21	8.06502	2.92905e-15	8.04463e-11	2.24158	InN	UP	10.0945
1033	ANXA1	8.06424	2.94761e-15	8.0956e-11	2.5391	RG	UP	10.0918
747	CARMIL1	8.05816	3.09803e-15	8.50875e-11	1.28878	InN	UP	10.0701
753	FAM172A	8.05541	3.16863e-15	8.70264e-11	0.682394	InN	UP	10.0603
568	VWC2L	8.04814	3.36247e-15	9.23502e-11	2.77159	ExN	UP	10.0346
1049	ARHGEF3	8.02761	3.97561e-15	1.0919e-10	1.03011	RG	UP	9.96182
767	LINGO2	8.02514	4.05643e-15	1.1141e-10	1.38438	InN	UP	9.95308
569	TAFA2	8.02401	4.09406e-15	1.12443e-10	1.37022	ExN	UP	9.94907
1052	ANKRD45	8.01816	4.29356e-15	1.17923e-10	4.23684	RG	UP	9.9284
1056	TRIM9	8.00003	4.9756e-15	1.36655e-10	1.26473	RG	UP	9.86437
1059	ABCA13	7.993	5.2678e-15	1.4468e-10	3.18318	RG	UP	9.83959
573	AL110292.1	7.98518	5.61257e-15	1.54149e-10	1.54215	ExN	UP	9.81206
574	PRLR	7.9801	5.84859e-15	1.60631e-10	4.18982	ExN	UP	9.79417
795	RYR2	7.97211	6.2394e-15	1.71365e-10	1.56814	InN	UP	9.76608
1071	AC017002.5	7.95983	6.89123e-15	1.89268e-10	2.01093	RG	UP	9.72292
1072	GPNMB	7.95974	6.89613e-15	1.89402e-10	2.06858	RG	UP	9.72262
575	RASGEF1B	7.95484	7.17443e-15	1.97046e-10	1.6273	ExN	UP	9.70543
1075	AC002460.2	7.94828	7.5648e-15	2.07767e-10	1.92978	RG	UP	9.68242
577	MAGI2-AS3	7.94504	7.76511e-15	2.13269e-10	2.36806	ExN	UP	9.67107
72	FMN2	7.93362	8.51408e-15	2.33839e-10	1.72019	CyP	UP	9.63108
580	LINC02306	7.92265	9.29987e-15	2.55421e-10	3.76206	ExN	UP	9.59274
581	MEIS1	7.91969	9.52428e-15	2.61584e-10	1.70593	ExN	UP	9.58239
582	AC004540.1	7.91752	9.6916e-15	2.6618e-10	1.4701	ExN	UP	9.57482
1089	GPR158	7.9123	1.01071e-14	2.77591e-10	1.79499	RG	UP	9.55659
826	DSEL	7.89312	1.17888e-14	3.23779e-10	1.87652	InN	UP	9.48975
1103	DMGDH	7.88408	1.26745e-14	3.48104e-10	1.5424	RG	UP	9.45829
1112	SLC6A15	7.86515	1.47462e-14	4.05005e-10	1.30332	RG	UP	9.39254
588	CAST	7.86495	1.477e-14	4.05659e-10	1.60386	ExN	UP	9.39184
590	SCN1A	7.85993	1.53734e-14	4.22231e-10	1.1973	ExN	UP	9.37445
592	RORA-AS1	7.8269	2.00025e-14	5.49369e-10	1.33141	ExN	UP	9.26014
1125	MIR4435-2HG	7.82351	2.05486e-14	5.64368e-10	1.21213	RG	UP	9.24844
1128	LINC00882	7.81847	2.1388e-14	5.87422e-10	1.40757	RG	UP	9.23105
595	NME5	7.79605	2.55502e-14	7.01737e-10	2.63916	ExN	UP	9.15383
596	LINC02223	7.79307	2.6161e-14	7.18513e-10	1.97102	ExN	UP	9.14357
597	SNRPN	7.78793	2.72467e-14	7.48329e-10	0.896226	ExN	UP	9.12591
1147	DNAH7	7.77926	2.918e-14	8.0143e-10	1.85254	RG	UP	9.09613
598	INSYN2B	7.77379	3.04689e-14	8.36829e-10	2.63056	ExN	UP	9.07736
1160	TMEM161B-AS1	7.75399	3.56184e-14	9.78258e-10	0.728751	RG	UP	9.00955
599	ZNF608	7.75061	3.65797e-14	1.00466e-09	0.909014	ExN	UP	8.99798
1173	KCTD16	7.72931	4.32535e-14	1.18796e-09	1.43842	RG	UP	8.9252
605	STK3	7.72814	4.36509e-14	1.19887e-09	1.35514	ExN	UP	8.92123
1178	SYNE1	7.71985	4.65881e-14	1.27954e-09	1.02999	RG	UP	8.89295
904	FKTN	7.71456	4.85585e-14	1.33366e-09	1.26679	InN	UP	8.87496
606	VWC2	7.70907	5.0697e-14	1.39239e-09	3.82272	ExN	UP	8.85624
607	RPH3A	7.70616	5.18627e-14	1.42441e-09	2.93251	ExN	UP	8.84637
609	CACHD1	7.70237	5.34249e-14	1.46732e-09	1.04767	ExN	UP	8.83348
919	LINC02250	7.68984	5.8929e-14	1.61849e-09	2.0994	InN	UP	8.79089
610	AL353784.1	7.68679	6.03499e-14	1.65751e-09	3.21429	ExN	UP	8.78054
612	TRPM3	7.68597	6.0739e-14	1.6682e-09	1.37279	ExN	UP	8.77775
613	LINC00645	7.67202	6.77212e-14	1.85996e-09	1.51631	ExN	UP	8.7305
1207	NAV2	7.65968	7.45608e-14	2.04781e-09	0.794223	RG	UP	8.68871
1212	GAP43	7.65335	7.83239e-14	2.15116e-09	1.2631	RG	UP	8.66733
615	REV3L	7.65228	7.89759e-14	2.16907e-09	0.630403	ExN	UP	8.66373
616	LYRM2	7.64692	8.23387e-14	2.26143e-09	1.15107	ExN	UP	8.64562
1216	ZBTB38	7.63865	8.78054e-14	2.41157e-09	1.89486	RG	UP	8.6177
618	DNAH6	7.63227	9.22642e-14	2.53404e-09	1.73965	ExN	UP	8.59619
1220	AC105383.1	7.62809	9.5304e-14	2.61753e-09	1.65414	RG	UP	8.58211
622	RGS9	7.61856	1.02611e-13	2.81822e-09	2.57602	ExN	UP	8.55003
624	SRRM3	7.60812	1.11247e-13	3.05539e-09	1.02195	ExN	UP	8.51493
1227	WDPCP	7.60523	1.13755e-13	3.12429e-09	0.627124	RG	UP	8.50525
627	RARB	7.59933	1.19066e-13	3.27015e-09	2.24787	ExN	UP	8.48543
950	AL672277.1	7.59918	1.19205e-13	3.27397e-09	3.70025	InN	UP	8.48493
91	LINC00472	7.58889	1.29067e-13	3.54482e-09	2.62782	CyP	UP	8.45041
633	THSD7B	7.56987	1.49438e-13	4.10432e-09	3.31845	ExN	UP	8.38676
1247	NR3C1	7.56705	1.52714e-13	4.19429e-09	1.73851	RG	UP	8.37734
635	H3F3B	7.56529	1.54795e-13	4.25144e-09	0.918273	ExN	UP	8.37146
636	LINC01619	7.56495	1.55202e-13	4.26262e-09	1.43623	ExN	UP	8.37032
1256	COL1A2	7.54725	1.77814e-13	4.88366e-09	2.63232	RG	UP	8.31125
642	RASSF8-AS1	7.53827	1.90492e-13	5.23186e-09	2.42705	ExN	UP	8.28134
644	CIRBP	7.53645	1.93175e-13	5.30555e-09	0.910676	ExN	UP	8.27527
983	ACBD6	7.52177	2.16155e-13	5.9367e-09	0.672159	InN	UP	8.22645
1270	CCPG1	7.52162	2.16405e-13	5.94357e-09	1.04954	RG	UP	8.22595
1279	SNCAIP	7.50343	2.48671e-13	6.82976e-09	1.04592	RG	UP	8.16559
1291	UNC80	7.48978	2.75958e-13	7.5792e-09	1.98036	RG	UP	8.12038
649	HEPH	7.48672	2.82462e-13	7.75782e-09	2.98929	ExN	UP	8.11026
650	TENM1	7.47385	3.11537e-13	8.55638e-09	1.76536	ExN	UP	8.06771
657	AL513166.1	7.45535	3.58518e-13	9.84669e-09	1.18811	ExN	UP	8.00671
659	ABCG1	7.44665	3.82973e-13	1.05184e-08	1.69769	ExN	UP	7.97805
660	ARHGAP28	7.44435	3.89683e-13	1.07026e-08	1.66618	ExN	UP	7.97051
1325	CFAP54	7.43005	4.34235e-13	1.19263e-08	2.46683	RG	UP	7.9235
1329	AL391807.1	7.42128	4.63962e-13	1.27427e-08	1.27463	RG	UP	7.89474
1330	AL512452.1	7.42058	4.66426e-13	1.28104e-08	2.48515	RG	UP	7.89244
664	NR2F2	7.41061	5.0286e-13	1.38111e-08	1.45178	ExN	UP	7.85977
1045	Z93403.1	7.407	5.16769e-13	1.41931e-08	1.79216	InN	UP	7.84792
666	CNTN6	7.40603	5.20544e-13	1.42967e-08	2.26102	ExN	UP	7.84476
667	KAT2B	7.40465	5.26001e-13	1.44466e-08	1.5097	ExN	UP	7.84023
668	RCAN2	7.40075	5.41656e-13	1.48766e-08	2.20492	ExN	UP	7.8275
669	KCNJ6	7.40074	5.41726e-13	1.48785e-08	1.52719	ExN	UP	7.82744
670	MINDY2	7.39701	5.57133e-13	1.53017e-08	0.954553	ExN	UP	7.81526
1349	TBC1D32	7.38086	6.291e-13	1.72782e-08	0.782625	RG	UP	7.7625
1074	ASXL3	7.36945	6.85312e-13	1.88221e-08	0.866252	InN	UP	7.72533
105	WDR49	7.35528	7.62137e-13	2.09321e-08	2.9211	CyP	UP	7.67919
677	ANKRD55	7.35018	7.91754e-13	2.17455e-08	2.94443	ExN	UP	7.66263
678	CHRM3	7.34958	7.95313e-13	2.18433e-08	1.89275	ExN	UP	7.66068
1373	NPAS2	7.3364	8.77663e-13	2.4105e-08	1.06379	RG	UP	7.61789
1102	ZNF441	7.32703	9.4122e-13	2.58506e-08	3.73429	InN	UP	7.58753
1388	SCG2	7.30937	1.07362e-12	2.94869e-08	1.93197	RG	UP	7.53037
685	KLHL4	7.30771	1.08692e-12	2.98523e-08	2.83135	ExN	UP	7.52502
1395	GASK1B	7.30288	1.12673e-12	3.09457e-08	2.93567	RG	UP	7.5094
1123	GRIK1	7.30101	1.14249e-12	3.13784e-08	1.77618	InN	UP	7.50337
687	ARHGAP12	7.29961	1.15439e-12	3.17052e-08	1.04478	ExN	UP	7.49887
688	RDX	7.29959	1.15458e-12	3.17106e-08	0.780149	ExN	UP	7.4988
1402	ZNF365	7.29667	1.1799e-12	3.2406e-08	3.43121	RG	UP	7.48937
110	STOX2	7.29515	1.19333e-12	3.27747e-08	1.50678	CyP	UP	7.48446
1406	AC115622.1	7.29325	1.21027e-12	3.32402e-08	2.42991	RG	UP	7.47834
1135	GALNT18	7.28692	1.26844e-12	3.48377e-08	1.52836	InN	UP	7.45795
690	KLHL1	7.28506	1.2861e-12	3.53228e-08	1.67454	ExN	UP	7.45194
691	POU3F2	7.28378	1.29839e-12	3.56604e-08	1.55713	ExN	UP	7.44781
693	LNX1-AS1	7.26987	1.43929e-12	3.95302e-08	3.27807	ExN	UP	7.40307
1157	LINC01184	7.26424	1.50059e-12	4.12138e-08	1.20966	InN	UP	7.38496
115	AL136366.1	7.26326	1.51146e-12	4.15122e-08	3.30946	CyP	UP	7.38182
1161	SLC16A1-AS1	7.26024	1.54559e-12	4.24495e-08	1.21034	InN	UP	7.37213
116	TOX	7.25565	1.59891e-12	4.39141e-08	1.62012	CyP	UP	7.3574
118	ITGB8	7.24204	1.76791e-12	4.85557e-08	1.88231	CyP	UP	7.31376
1175	ZMYND8	7.23714	1.83304e-12	5.03445e-08	0.773248	InN	UP	7.29805
120	DOK5	7.2193	2.0903e-12	5.74101e-08	2.45455	CyP	UP	7.24101
1444	MIR3936HG	7.21836	2.10466e-12	5.78045e-08	1.47647	RG	UP	7.23804
702	BTG1	7.19956	2.41633e-12	6.63644e-08	1.05429	ExN	UP	7.17806
1210	PCDH9-AS2	7.17796	2.83032e-12	7.77349e-08	1.22811	InN	UP	7.10938
706	DYNC2H1	7.17475	2.89759e-12	7.95822e-08	1.05032	ExN	UP	7.09918
1214	TMCC1	7.17259	2.94362e-12	8.08466e-08	0.565531	InN	UP	7.09234
1219	AIG1	7.16297	3.158e-12	8.67344e-08	1.04186	InN	UP	7.06181
1476	RPL34-AS1	7.16187	3.18347e-12	8.7434e-08	1.91695	RG	UP	7.05832
713	NPHP1	7.15044	3.46012e-12	9.50321e-08	2.23005	ExN	UP	7.02213
714	COPG2	7.14259	3.66347e-12	1.00617e-07	1.08395	ExN	UP	6.99733
715	NRP2	7.13819	3.78284e-12	1.03896e-07	1.36628	ExN	UP	6.9834
717	OXR1	7.12589	4.13657e-12	1.13611e-07	1.52841	ExN	UP	6.94458
1496	AHR	7.12419	4.1879e-12	1.15021e-07	2.04732	RG	UP	6.93922
1500	MAMDC2	7.11839	4.36768e-12	1.19958e-07	1.58051	RG	UP	6.92097
718	ST8SIA6-AS1	7.11342	4.52805e-12	1.24363e-07	6.17078	ExN	UP	6.90531
1507	AGT	7.10605	4.77639e-12	1.31183e-07	3.78946	RG	UP	6.88212
722	ZNF827	7.09881	5.03326e-12	1.38239e-07	1.12289	ExN	UP	6.85937
725	ZNF804B	7.09216	5.28139e-12	1.45053e-07	2.81356	ExN	UP	6.83847
727	PID1	7.08615	5.51571e-12	1.51489e-07	1.58601	ExN	UP	6.81962
728	PWRN4	7.08349	5.6228e-12	1.5443e-07	1.8109	ExN	UP	6.81127
1528	RALYL	7.0728	6.07372e-12	1.66815e-07	1.69979	RG	UP	6.77777
1532	CASC1	7.06553	6.40027e-12	1.75783e-07	2.09356	RG	UP	6.75502
1540	CPEB4	7.05048	7.13184e-12	1.95876e-07	0.896859	RG	UP	6.70802
1546	RBM47	7.04358	7.49474e-12	2.05843e-07	1.77609	RG	UP	6.68646
744	AC098617.1	7.04197	7.58137e-12	2.08222e-07	2.11943	ExN	UP	6.68147
1288	NYAP2	7.03619	7.90296e-12	2.17055e-07	1.2979	InN	UP	6.66343
747	STK32B	7.02644	8.47461e-12	2.32755e-07	2.8055	ExN	UP	6.6331
748	PLEKHA7	7.01476	9.21384e-12	2.53058e-07	1.74284	ExN	UP	6.59678
750	PITX2	7.00245	1.00609e-11	2.76322e-07	6.94779	ExN	UP	6.55858
751	STK32A	6.99999	1.02392e-11	2.81219e-07	1.57356	ExN	UP	6.55095
753	CDH12	6.9987	1.03336e-11	2.83812e-07	1.81656	ExN	UP	6.54697
1303	GALNT14	6.99604	1.05318e-11	2.89255e-07	1.94558	InN	UP	6.53872
1578	DECR1	6.98653	1.12706e-11	3.09546e-07	1.25075	RG	UP	6.50927
140	AP000779.1	6.98648	1.12749e-11	3.09665e-07	2.93694	CyP	UP	6.50911
141	STK39	6.98366	1.15034e-11	3.1594e-07	1.49274	CyP	UP	6.5004
1316	MT-ATP6	6.97972	1.18306e-11	3.24927e-07	0.655545	InN	UP	6.48821
1585	AC104596.1	6.9789	1.18997e-11	3.26825e-07	1.31448	RG	UP	6.48568
1586	CFAP43	6.9788	1.19088e-11	3.27077e-07	1.68809	RG	UP	6.48535
1321	CALD1	6.96931	1.27398e-11	3.49899e-07	0.753897	InN	UP	6.45606
1322	MTUS2	6.96683	1.29663e-11	3.5612e-07	2.31695	InN	UP	6.4484
761	PCBP3	6.96424	1.32076e-11	3.62748e-07	1.40992	ExN	UP	6.4404
762	LINC01473	6.96327	1.32985e-11	3.65242e-07	0.806217	ExN	UP	6.43742
764	ADCY1	6.95941	1.36679e-11	3.75389e-07	1.28658	ExN	UP	6.42552
767	SOX2-OT	6.94965	1.46481e-11	4.02311e-07	1.25215	ExN	UP	6.39544
149	SPAG1	6.92488	1.74537e-11	4.79367e-07	2.55728	CyP	UP	6.31933
1629	ATF5	6.92063	1.79853e-11	4.93966e-07	1.68874	RG	UP	6.3063
769	CNTNAP2	6.91795	1.8329e-11	5.03406e-07	1.11461	ExN	UP	6.29808
772	DNAAF4	6.89899	2.09489e-11	5.75363e-07	1.49514	ExN	UP	6.24006
1644	AC022101.1	6.88989	2.23336e-11	6.13391e-07	1.36548	RG	UP	6.21226
1647	CFAP70	6.88664	2.28504e-11	6.27585e-07	2.17616	RG	UP	6.20233
776	VPS13B	6.85856	2.78242e-11	7.64191e-07	0.656103	ExN	UP	6.1168
1663	HULC	6.85508	2.85095e-11	7.83014e-07	1.44996	RG	UP	6.10623
779	INPP4B	6.8499	2.95611e-11	8.11896e-07	1.91835	ExN	UP	6.0905
780	AC008708.2	6.84927	2.96902e-11	8.1544e-07	3.01433	ExN	UP	6.08861
781	SOBP	6.84089	3.14813e-11	8.64634e-07	0.845375	ExN	UP	6.06317
1674	ZNF440	6.84016	3.16423e-11	8.69057e-07	2.48369	RG	UP	6.06095
1676	PPP1R42	6.83441	3.29372e-11	9.04621e-07	2.19077	RG	UP	6.04353
786	SMAD1	6.81698	3.71902e-11	1.02143e-06	1.36907	ExN	UP	5.99079
788	AC009315.1	6.81391	3.79917e-11	1.04344e-06	0.724699	ExN	UP	5.98153
1435	FAT3	6.80894	3.93274e-11	1.08013e-06	0.800423	InN	UP	5.96653
1704	MIR29B2CHG	6.79785	4.2478e-11	1.16666e-06	1.61583	RG	UP	5.93306
790	CACNA1D	6.79554	4.31643e-11	1.18551e-06	1.08529	ExN	UP	5.9261
791	CALN1	6.79276	4.40042e-11	1.20858e-06	1.27115	ExN	UP	5.91773
1711	AL157871.4	6.78823	4.54074e-11	1.24711e-06	1.47548	RG	UP	5.90409
1714	CNTN3	6.78734	4.56873e-11	1.2548e-06	1.50205	RG	UP	5.90143
794	FAM13C	6.77632	4.93086e-11	1.35426e-06	1.21888	ExN	UP	5.8683
1725	PDE3A	6.7588	5.56541e-11	1.52854e-06	0.968219	RG	UP	5.81572
162	CACNB2	6.75514	5.70786e-11	1.56766e-06	1.44248	CyP	UP	5.80475
804	GLDC	6.74537	6.10562e-11	1.67691e-06	1.27693	ExN	UP	5.77549
805	DPF3	6.74187	6.25454e-11	1.71781e-06	1.6449	ExN	UP	5.76503
806	NLK	6.7402	6.32668e-11	1.73762e-06	0.798843	ExN	UP	5.76004
808	CPLANE1	6.73646	6.49162e-11	1.78292e-06	0.775867	ExN	UP	5.74887
1483	SEMA6A-AS1	6.7302	6.77742e-11	1.86142e-06	1.01514	InN	UP	5.73016
813	AC096576.3	6.72192	7.17376e-11	1.97027e-06	3.63093	ExN	UP	5.70547
814	TMTC2	6.7219	7.17467e-11	1.97052e-06	0.934232	ExN	UP	5.70542
1745	TRAK2	6.72182	7.17886e-11	1.97167e-06	0.98745	RG	UP	5.70516
167	SOCS2-AS1	6.72123	7.20778e-11	1.97962e-06	6.25729	CyP	UP	5.70342
815	VGLL3	6.72029	7.25452e-11	1.99245e-06	2.95508	ExN	UP	5.70061
1752	NSMCE2	6.71447	7.55028e-11	2.07368e-06	0.515391	RG	UP	5.68326
819	AL358232.2	6.71339	7.60597e-11	2.08898e-06	1.21251	ExN	UP	5.68007
820	KCNIP4	6.71117	7.72301e-11	2.12112e-06	0.966459	ExN	UP	5.67343
1763	PCA3	6.70172	8.23923e-11	2.2629e-06	1.21271	RG	UP	5.64533
821	ZNF454	6.69878	8.4066e-11	2.30887e-06	2.6903	ExN	UP	5.6366
824	LINC00271	6.68425	9.28429e-11	2.54993e-06	3.15874	ExN	UP	5.59347
173	BRCA2	6.68181	9.44008e-11	2.59272e-06	2.2691	CyP	UP	5.58624
825	ZNF471	6.68006	9.55374e-11	2.62393e-06	25.7025	ExN	UP	5.58105
826	LURAP1L-AS1	6.67832	9.66811e-11	2.65535e-06	1.43349	ExN	UP	5.57588
827	SNTG1	6.67796	9.69183e-11	2.66186e-06	1.31066	ExN	UP	5.57481
828	IRX5	6.6755	9.85586e-11	2.70691e-06	2.4804	ExN	UP	5.56753
1793	STRADB	6.6642	1.06441e-10	2.9234e-06	0.857252	RG	UP	5.53411
1797	DOCK3	6.65627	1.12343e-10	3.0855e-06	0.595382	RG	UP	5.51067
1800	RPS6KC1	6.65053	1.16817e-10	3.20837e-06	0.550421	RG	UP	5.49372
832	ARSG	6.64362	1.22432e-10	3.36258e-06	1.40244	ExN	UP	5.47333
1805	LINC01091	6.64148	1.24222e-10	3.41175e-06	2.31178	RG	UP	5.46702
1808	AC010210.1	6.63739	1.2771e-10	3.50756e-06	1.39647	RG	UP	5.45499
833	GLRA3	6.63216	1.32322e-10	3.63421e-06	3.83637	ExN	UP	5.43959
1813	DPH6-DT	6.63047	1.3385e-10	3.67619e-06	1.57201	RG	UP	5.4346
1822	S100B	6.61983	1.43847e-10	3.95076e-06	3.80657	RG	UP	5.40332
1832	ZNF19	6.6035	1.60621e-10	4.41145e-06	1.58114	RG	UP	5.35542
840	TRPC4	6.59958	1.64928e-10	4.52975e-06	1.85847	ExN	UP	5.34393
843	PHYHIPL	6.59731	1.67474e-10	4.59969e-06	0.985032	ExN	UP	5.33727
182	GPC4	6.59236	1.73157e-10	4.75577e-06	2.44451	CyP	UP	5.32278
846	RBMS1	6.58598	1.80763e-10	4.96465e-06	1.71718	ExN	UP	5.30411
847	ZFYVE16	6.58464	1.82399e-10	5.00958e-06	0.742666	ExN	UP	5.3002
848	ZDBF2	6.58406	1.8311e-10	5.02913e-06	1.06452	ExN	UP	5.29851
1578	TARBP1	6.5822	1.8542e-10	5.09257e-06	0.783148	InN	UP	5.29306
1848	DAAM1	6.58167	1.86083e-10	5.11077e-06	0.562457	RG	UP	5.29151
851	SPATS2L	6.57498	1.94644e-10	5.34591e-06	1.05099	ExN	UP	5.27198
854	AC099788.1	6.56497	2.08167e-10	5.7173e-06	25.7106	ExN	UP	5.24281
1865	AC078881.1	6.56363	2.10053e-10	5.76911e-06	1.25179	RG	UP	5.23889
1868	FNIP2	6.56196	2.12419e-10	5.83408e-06	0.953351	RG	UP	5.23403
857	AC004470.1	6.56034	2.14741e-10	5.89785e-06	2.53099	ExN	UP	5.22931
858	AL132633.1	6.55873	2.17078e-10	5.96206e-06	4.70837	ExN	UP	5.2246
1873	DCDC1	6.55311	2.254e-10	6.19062e-06	1.19935	RG	UP	5.20827
859	DPH6	6.55192	2.27203e-10	6.24014e-06	1.2189	ExN	UP	5.20481
1876	MITF	6.54984	2.30392e-10	6.32771e-06	2.23791	RG	UP	5.19875
1878	NR2F1-AS1	6.5464	2.35761e-10	6.47517e-06	0.735775	RG	UP	5.18875
862	LIFR	6.53977	2.46458e-10	6.76898e-06	1.12706	ExN	UP	5.16948
863	AL583808.1	6.53885	2.47981e-10	6.8108e-06	1.14392	ExN	UP	5.1668
864	RFX7	6.53837	2.4877e-10	6.83247e-06	0.670025	ExN	UP	5.16542
865	ST8SIA6	6.53627	2.52287e-10	6.92906e-06	4.18738	ExN	UP	5.15933
866	NRG2	6.53172	2.6008e-10	7.14311e-06	1.60291	ExN	UP	5.14611
197	PANTR1	6.52092	2.79518e-10	7.67697e-06	1.75382	CyP	UP	5.11481
875	LHX1-DT	6.51108	2.98457e-10	8.19711e-06	1.84488	ExN	UP	5.08634
200	ST8SIA1	6.50407	3.12706e-10	8.58848e-06	1.43808	CyP	UP	5.06608
1643	MGMT	6.49815	3.25257e-10	8.93318e-06	1.98791	InN	UP	5.04899
880	RABAC1	6.48765	3.48745e-10	9.57827e-06	1.48525	ExN	UP	5.01871
881	PDLIM5	6.4804	3.65919e-10	1.005e-05	1.4025	ExN	UP	4.99784
1662	AZIN1-AS1	6.47738	3.7331e-10	1.0253e-05	1.17851	InN	UP	4.98915
1682	FAM66D	6.45958	4.19966e-10	1.15344e-05	1.84612	InN	UP	4.93801
888	ZBTB20-AS2	6.45073	4.45248e-10	1.22287e-05	2.47587	ExN	UP	4.91262
889	MNS1	6.44142	4.73432e-10	1.30028e-05	2.04205	ExN	UP	4.88596
891	CFAP221	6.43821	4.83547e-10	1.32806e-05	2.29491	ExN	UP	4.87678
1700	SLC1A2	6.43644	4.89236e-10	1.34369e-05	0.970407	InN	UP	4.8717
1966	SYT9	6.43529	4.92936e-10	1.35385e-05	1.70651	RG	UP	4.86843
1967	MPC1	6.43354	4.98659e-10	1.36957e-05	1.03988	RG	UP	4.86342
893	MAN2A1	6.43322	4.99728e-10	1.3725e-05	1.10551	ExN	UP	4.86249
894	ELN	6.43273	5.01329e-10	1.3769e-05	4.44843	ExN	UP	4.8611
1971	GABBR2	6.43151	5.05386e-10	1.38804e-05	2.66046	RG	UP	4.8576
1973	AP002813.1	6.42832	5.16075e-10	1.4174e-05	1.56283	RG	UP	4.84851
898	AC006355.2	6.42006	5.44877e-10	1.4965e-05	2.10176	ExN	UP	4.82492
899	MSI2	6.41776	5.53171e-10	1.51929e-05	0.702334	ExN	UP	4.81836
901	UPP1	6.41524	5.62397e-10	1.54462e-05	1.94047	ExN	UP	4.81118
903	BRINP2	6.40707	5.9337e-10	1.62969e-05	1.96434	ExN	UP	4.7879
1993	AC073114.1	6.40299	6.09462e-10	1.67389e-05	2.14851	RG	UP	4.77627
906	GALNT17	6.38938	6.66259e-10	1.82988e-05	0.890909	ExN	UP	4.73758
912	RFX3-AS1	6.37563	7.28855e-10	2.0018e-05	1.00107	ExN	UP	4.69858
913	TPD52L1	6.37487	7.32485e-10	2.01177e-05	3.28008	ExN	UP	4.69642
2028	SLC16A6	6.36829	7.646e-10	2.09998e-05	2.74892	RG	UP	4.67779
2030	MEF2C-AS2	6.3659	7.7659e-10	2.1329e-05	1.10534	RG	UP	4.67103
916	SULF2	6.36293	7.91743e-10	2.17452e-05	1.51126	ExN	UP	4.66264
1779	AC091885.2	6.34918	8.65846e-10	2.37805e-05	1.36245	InN	UP	4.62378
921	LINC02143	6.34565	8.85938e-10	2.43323e-05	3.72117	ExN	UP	4.61382
218	NKD1	6.33236	9.65777e-10	2.65251e-05	2.56379	CyP	UP	4.57634
930	EYA2	6.32411	1.01876e-09	2.79802e-05	2.90052	ExN	UP	4.55315
932	ATP1B1	6.32271	1.02809e-09	2.82365e-05	1.03818	ExN	UP	4.54919
1807	AC114689.3	6.31465	1.08308e-09	2.97468e-05	2.55835	InN	UP	4.52656
226	PALMD	6.31321	1.0932e-09	3.00248e-05	3.95384	CyP	UP	4.52252
934	SLC9A7	6.31069	1.11115e-09	3.05176e-05	1.21354	ExN	UP	4.51545
1814	DMBX1	6.30934	1.1209e-09	3.07855e-05	3.42434	InN	UP	4.51165
935	SAMD11	6.30803	1.13047e-09	3.10484e-05	3.86487	ExN	UP	4.50796
2079	LYRM9	6.29427	1.2354e-09	3.39303e-05	2.11106	RG	UP	4.46941
2080	SMC5-AS1	6.29386	1.23866e-09	3.40198e-05	1.3894	RG	UP	4.46827
942	ST8SIA4	6.29007	1.26932e-09	3.48618e-05	1.28347	ExN	UP	4.45765
2085	EDA2R	6.28883	1.27948e-09	3.5141e-05	4.64829	RG	UP	4.45419
943	PPA2	6.28284	1.32978e-09	3.65223e-05	0.835252	ExN	UP	4.43744
944	N4BP2	6.27678	1.38262e-09	3.79737e-05	0.874258	ExN	UP	4.42052
2099	HYDIN	6.27525	1.39629e-09	3.83492e-05	1.74451	RG	UP	4.41624
233	PAG1	6.26795	1.46335e-09	4.01908e-05	2.69205	CyP	UP	4.39587
1846	BABAM2	6.26764	1.46624e-09	4.02703e-05	0.759113	InN	UP	4.39502
234	SEMA6D	6.26511	1.49021e-09	4.09285e-05	2.07867	CyP	UP	4.38797
948	LINC01138	6.26511	1.49024e-09	4.09295e-05	1.42412	ExN	UP	4.38796
1852	SLC44A2	6.26153	1.52483e-09	4.18794e-05	1.15914	InN	UP	4.378
1853	MAP4K3-DT	6.26112	1.52891e-09	4.19915e-05	0.926735	InN	UP	4.37684
2110	AL606923.2	6.25387	1.60164e-09	4.39891e-05	2.12295	RG	UP	4.35665
239	ALPK2	6.25278	1.61284e-09	4.42967e-05	2.98043	CyP	UP	4.35363
954	METTL15	6.24188	1.72932e-09	4.74957e-05	0.816719	ExN	UP	4.32335
2124	AC107884.1	6.23829	1.76955e-09	4.86006e-05	2.08329	RG	UP	4.31336
955	NEK1	6.2355	1.80138e-09	4.94749e-05	0.727755	ExN	UP	4.30562
1877	GARNL3	6.23164	1.84633e-09	5.07095e-05	1.00374	InN	UP	4.29491
2136	MYOF	6.22804	1.88917e-09	5.1886e-05	1.11651	RG	UP	4.28495
960	SCPEP1	6.22225	1.96032e-09	5.38403e-05	1.65518	ExN	UP	4.26889
961	TMEM196	6.22088	1.97755e-09	5.43135e-05	1.47383	ExN	UP	4.26509
2149	AC078842.2	6.21846	2.00825e-09	5.51565e-05	1.59077	RG	UP	4.2584
964	Z96074.1	6.20923	2.12986e-09	5.84967e-05	2.25832	ExN	UP	4.23287
973	CCDC30	6.1924	2.37018e-09	6.50971e-05	1.12506	ExN	UP	4.18644
976	PCDH17	6.19044	2.3998e-09	6.59105e-05	1.44112	ExN	UP	4.18105
979	CELF4	6.18498	2.48438e-09	6.82336e-05	0.890106	ExN	UP	4.166
2201	CPED1	6.16127	2.88653e-09	7.92785e-05	2.4871	RG	UP	4.10084
984	PHACTR2	6.16058	2.89917e-09	7.96257e-05	1.44876	ExN	UP	4.09895
2211	AC068931.1	6.15009	3.09746e-09	8.50718e-05	2.64196	RG	UP	4.07021
986	CHRM3-AS2	6.1426	3.24736e-09	8.91886e-05	1.96067	ExN	UP	4.04969
987	AC084198.2	6.14151	3.26958e-09	8.97991e-05	1.32645	ExN	UP	4.04673
989	RGMB	6.13345	3.43978e-09	9.44734e-05	1.57688	ExN	UP	4.02469
2231	AP003400.1	6.12798	3.56004e-09	9.77765e-05	1.16337	RG	UP	4.00977
2234	LINC01088	6.12362	3.65899e-09	0.000100494	1.96149	RG	UP	3.99786
263	TGFB2	6.11881	3.77108e-09	0.000103573	2.88889	CyP	UP	3.98475
2240	WDR7	6.11667	3.82202e-09	0.000104972	0.727451	RG	UP	3.97893
266	EXOC6	6.11437	3.87756e-09	0.000106497	1.17536	CyP	UP	3.97266
996	MTAP	6.11276	3.91689e-09	0.000107577	1.16917	ExN	UP	3.96828
1991	CNTN1	6.11074	3.96672e-09	0.000108946	0.67745	InN	UP	3.96279
1000	AL512662.2	6.10432	4.12956e-09	0.000113418	1.78875	ExN	UP	3.94532
2004	ZNF354C	6.10243	4.17863e-09	0.000114766	4.50277	InN	UP	3.94019
2253	UPP2	6.10146	4.20407e-09	0.000115465	2.06496	RG	UP	3.93755
2256	TCEAL2	6.10113	4.21283e-09	0.000115705	4.71636	RG	UP	3.93665
1005	PROS1	6.09488	4.38068e-09	0.000120315	1.1558	ExN	UP	3.91968
2012	SST	6.0948	4.383e-09	0.000120379	2.71341	InN	UP	3.91945
270	EPB41L4A	6.08238	4.7365e-09	0.000130088	1.99419	CyP	UP	3.88576
2273	RNLS	6.08043	4.79456e-09	0.000131683	1.96713	RG	UP	3.88047
2276	ARMC3	6.07901	4.83707e-09	0.00013285	2.45606	RG	UP	3.87664
1010	CHST9	6.07795	4.86913e-09	0.000133731	3.14783	ExN	UP	3.87377
1012	C1orf54	6.07534	4.94901e-09	0.000135924	1.65165	ExN	UP	3.8667
272	CEP128	6.0678	5.18695e-09	0.000142459	1.21276	CyP	UP	3.84631
1015	CNGB1	6.06545	5.26339e-09	0.000144559	2.19931	ExN	UP	3.83995
2292	CASC2	6.0611	5.40791e-09	0.000148528	1.31424	RG	UP	3.82819
1017	SLX4IP	6.05728	5.53786e-09	0.000152097	0.946091	ExN	UP	3.81788
1021	CCDC85A	6.05087	5.76271e-09	0.000158273	1.37458	ExN	UP	3.80059
2307	SAT1	6.04655	5.91935e-09	0.000162575	0.903546	RG	UP	3.78895
1022	PPARGC1A	6.04629	5.92886e-09	0.000162836	1.88321	ExN	UP	3.78825
1023	AC107021.1	6.044	6.01353e-09	0.000165161	1.71964	ExN	UP	3.78209
1024	LINC00402	6.04388	6.01789e-09	0.000165281	3.43421	ExN	UP	3.78178
280	AC091826.2	6.03495	6.36042e-09	0.000174689	3.5092	CyP	UP	3.75773
1031	SP140L	6.02472	6.77616e-09	0.000186107	1.98079	ExN	UP	3.73024
283	CRYL1	6.0232	6.84025e-09	0.000187867	3.1813	CyP	UP	3.72615
2336	ADD3-AS1	6.02223	6.88129e-09	0.000188995	2.60356	RG	UP	3.72355
284	PALLD	6.02189	6.89576e-09	0.000189392	1.20703	CyP	UP	3.72264
286	SKIL	6.01842	7.04495e-09	0.000193489	1.99557	CyP	UP	3.71334
1036	MTHFD2L	6.01219	7.32122e-09	0.000201077	1.01931	ExN	UP	3.69664
2356	AC092958.1	6.00691	7.56378e-09	0.000207739	1.63807	RG	UP	3.68248
1037	UGGT2	6.0063	7.592e-09	0.000208514	0.63566	ExN	UP	3.68086
1042	LINC01505	5.9972	8.02992e-09	0.000220542	1.13681	ExN	UP	3.65651
1043	AC090531.1	5.99427	8.17621e-09	0.00022456	3.75142	ExN	UP	3.64867
2136	MIPOL1	5.9857	8.61867e-09	0.000236712	0.890826	InN	UP	3.62578
1047	SPATA17	5.98044	8.90135e-09	0.000244475	1.62038	ExN	UP	3.61176
1048	PCDH10	5.97653	9.11741e-09	0.00025041	1.54849	ExN	UP	3.60135
2382	PCGF5	5.9759	9.15278e-09	0.000251381	0.919991	RG	UP	3.59967
1053	ERBIN	5.96852	9.57687e-09	0.000263029	0.708195	ExN	UP	3.58
2392	DOP1A	5.96829	9.59011e-09	0.000263392	0.724658	RG	UP	3.5794
1054	LDAH	5.96762	9.62938e-09	0.000264471	0.984177	ExN	UP	3.57762
2154	KHDRBS2-OT	5.9675	9.63646e-09	0.000264665	1.9444	InN	UP	3.5773
1055	FBN2	5.96724	9.6521e-09	0.000265095	1.54824	ExN	UP	3.5766
2397	EDNRB	5.96128	1.00109e-08	0.000274949	1.66142	RG	UP	3.56075
1058	ARRDC3	5.9595	1.01203e-08	0.000277953	1.04484	ExN	UP	3.55603
296	PLCE1	5.95718	1.02652e-08	0.000281933	1.71888	CyP	UP	3.54985
2400	DYNLRB2	5.95695	1.02795e-08	0.000282326	3.49365	RG	UP	3.54925
2169	IGF1	5.95366	1.04887e-08	0.000288073	1.77746	InN	UP	3.5405
300	LAMA4	5.94924	1.07757e-08	0.000295955	3.17228	CyP	UP	3.52877
1061	AC116362.1	5.94585	1.10011e-08	0.000302145	2.61486	ExN	UP	3.51978
1065	BCAT1	5.94043	1.1371e-08	0.000312305	1.45634	ExN	UP	3.50542
1067	EPB41L1	5.93949	1.14366e-08	0.000314107	0.86726	ExN	UP	3.50292
1072	NEK9	5.93672	1.16311e-08	0.000319448	1.1397	ExN	UP	3.4956
1074	IRX3	5.92873	1.22115e-08	0.000335389	2.56623	ExN	UP	3.47445
2196	AC090945.1	5.92738	1.23119e-08	0.000338147	1.14017	InN	UP	3.47089
1079	MT-ND1	5.91591	1.32015e-08	0.000362579	1.06238	ExN	UP	3.4406
307	MBOAT1	5.91311	1.34285e-08	0.000368815	2.34891	CyP	UP	3.43319
309	INVS	5.91076	1.36215e-08	0.000374115	1.12303	CyP	UP	3.42699
1081	CDH13	5.90957	1.37197e-08	0.000376813	1.49341	ExN	UP	3.42387
2228	SNX10	5.90028	1.45157e-08	0.000398675	1.32858	InN	UP	3.39938
1085	CREB3L2	5.89907	1.46219e-08	0.000401592	1.747	ExN	UP	3.39622
1090	ACSL6	5.89275	1.51931e-08	0.000417279	1.5459	ExN	UP	3.37957
1091	IFT27	5.88891	1.55497e-08	0.000427072	1.31424	ExN	UP	3.3695
1093	RFLNA	5.88798	1.56379e-08	0.000429495	0.884612	ExN	UP	3.36704
1096	CAPN2	5.88562	1.58622e-08	0.000435656	1.26166	ExN	UP	3.36086
2481	LURAP1L	5.88374	1.60439e-08	0.000440647	1.21116	RG	UP	3.35591
1097	MAN1A1	5.87976	1.64347e-08	0.00045138	1.70672	ExN	UP	3.34546
2261	PVT1	5.87415	1.70006e-08	0.000466921	1.1325	InN	UP	3.33076
319	GRIK2	5.85939	1.85825e-08	0.000510368	2.05239	CyP	UP	3.29212
2511	ENTPD3	5.85102	1.95425e-08	0.000536734	1.44193	RG	UP	3.27024
2514	ALDH1A2	5.8481	1.98886e-08	0.000546241	1.95484	RG	UP	3.26262
1111	AL391097.1	5.84527	2.02302e-08	0.000555623	3.1394	ExN	UP	3.25522
2523	AC046134.2	5.83977	2.09092e-08	0.000574272	0.506746	RG	UP	3.24088
324	PLAGL1	5.83886	2.1024e-08	0.000577423	1.81247	CyP	UP	3.23851
1115	MALT1	5.83826	2.10996e-08	0.0005795	0.828158	ExN	UP	3.23695
1117	RASSF8	5.8342	2.16203e-08	0.0005938	1.10231	ExN	UP	3.22636
1118	AC125613.1	5.83414	2.16277e-08	0.000594005	1.22377	ExN	UP	3.22621
2537	ATP6AP1L	5.82752	2.25032e-08	0.000618051	0.851394	RG	UP	3.20898
2327	TAPT1-AS1	5.821	2.33986e-08	0.000642642	1.35042	InN	UP	3.19203
1121	RAP2C-AS1	5.81951	2.36075e-08	0.000648381	1.45539	ExN	UP	3.18817
1124	TRPC5	5.81032	2.4942e-08	0.000685033	1.35043	ExN	UP	3.16429
1126	SHROOM2	5.80729	2.53962e-08	0.000697505	1.76785	ExN	UP	3.15645
1128	CXXC4-AS1	5.80615	2.55709e-08	0.000702305	2.2041	ExN	UP	3.15347
1129	AC007529.2	5.80505	2.57384e-08	0.000706904	3.55806	ExN	UP	3.15064
1131	BICC1	5.80335	2.60007e-08	0.00071411	1.51078	ExN	UP	3.14623
1132	VSTM2A	5.80266	2.61086e-08	0.000717073	2.59583	ExN	UP	3.14444
2573	COX6A1	5.79893	2.66963e-08	0.000733215	1.10752	RG	UP	3.13477
332	ZHX3	5.79422	2.74551e-08	0.000754055	1.69439	CyP	UP	3.1226
2577	ANXA4	5.79097	2.79929e-08	0.000768825	1.18828	RG	UP	3.11417
1138	B3GLCT	5.78707	2.86492e-08	0.000786851	1.62137	ExN	UP	3.10411
1139	RGS8	5.78668	2.87167e-08	0.000788703	2.8315	ExN	UP	3.10309
2375	CA1	5.78224	2.94842e-08	0.000809785	2.73727	InN	UP	3.09163
2587	LPAR1	5.77886	3.0084e-08	0.000826258	1.94103	RG	UP	3.08288
1142	RCAN3	5.76978	3.17497e-08	0.000872006	2.03517	ExN	UP	3.05948
2597	ACAD11	5.76146	3.33549e-08	0.000916093	0.786512	RG	UP	3.03806
1144	IMPACT	5.76057	3.35318e-08	0.000920951	1.73646	ExN	UP	3.03576
2600	DNAJC27-AS1	5.75964	3.37179e-08	0.000926061	1.50606	RG	UP	3.03336
1147	RSPO2	5.75944	3.37577e-08	0.000927157	2.70764	ExN	UP	3.03285
2407	JAK1	5.75574	3.45062e-08	0.000947712	0.566888	InN	UP	3.02332
1153	PARM1	5.74145	3.75485e-08	0.00103127	3.46439	ExN	UP	2.98663
1158	TRPC1	5.73387	3.92669e-08	0.00107847	0.690999	ExN	UP	2.96719
2623	LONRF2	5.73174	3.97622e-08	0.00109207	1.35677	RG	UP	2.96175
2625	SLC25A27	5.73061	4.0028e-08	0.00109937	1.47694	RG	UP	2.95886
2448	STARD13	5.72312	4.18333e-08	0.00114895	1.72244	InN	UP	2.9397
1164	HSPA4L	5.72261	4.1961e-08	0.00115246	1.00966	ExN	UP	2.93837
346	PMEPA1	5.72233	4.20286e-08	0.00115432	2.60377	CyP	UP	2.93768
1165	DENND2A	5.71898	4.28669e-08	0.00117734	0.968845	ExN	UP	2.9291
2464	RTN1	5.71177	4.47241e-08	0.00122835	0.716201	InN	UP	2.91068
1167	AC090579.1	5.71113	4.48907e-08	0.00123292	2.1337	ExN	UP	2.90906
2641	NEK11	5.71024	4.51262e-08	0.00123939	1.0453	RG	UP	2.90679
2644	RHCG	5.7079	4.57509e-08	0.00125655	2.41076	RG	UP	2.90082
1171	BCAS3	5.70088	4.76761e-08	0.00130942	0.571354	ExN	UP	2.88292
1172	MAB21L1	5.70024	4.78552e-08	0.00131434	3.30312	ExN	UP	2.88129
1175	TMEM179	5.69621	4.89993e-08	0.00134577	1.2742	ExN	UP	2.87103
360	SORCS1	5.66675	5.82131e-08	0.00159882	1.41774	CyP	UP	2.7962
2696	BHLHE41	5.66618	5.84054e-08	0.00160411	1.24182	RG	UP	2.79477
363	SETBP1	5.66201	5.98432e-08	0.00164359	0.954804	CyP	UP	2.78421
2703	EVA1C	5.65817	6.11973e-08	0.00168078	1.15915	RG	UP	2.77449
1186	TTC6	5.65732	6.15005e-08	0.00168911	2.3457	ExN	UP	2.77234
2707	ATP6V0D2	5.65706	6.15957e-08	0.00169173	1.6891	RG	UP	2.77167
2522	FAM66C	5.65115	6.37508e-08	0.00175092	1.49018	InN	UP	2.75673
1188	AL049828.2	5.64962	6.4321e-08	0.00176657	1.07931	ExN	UP	2.75287
1190	PPM1H	5.64674	6.54071e-08	0.00179641	1.26154	ExN	UP	2.7456
2720	MT2A	5.64662	6.54545e-08	0.00179771	2.26932	RG	UP	2.74528
367	EGR1	5.64358	6.66219e-08	0.00182977	3.04385	CyP	UP	2.7376
1191	SLC24A3	5.6421	6.71961e-08	0.00184554	1.34634	ExN	UP	2.73388
1193	C9orf147	5.6241	7.4589e-08	0.00204859	1.21557	ExN	UP	2.68855
2747	AC073332.1	5.62377	7.4732e-08	0.00205252	2.15672	RG	UP	2.68771
1194	HIBADH	5.61873	7.69473e-08	0.00211336	0.897849	ExN	UP	2.67503
1195	ZNF790-AS1	5.61818	7.7193e-08	0.0021201	1.30204	ExN	UP	2.67364
1196	ALG13	5.61622	7.80703e-08	0.0021442	0.66568	ExN	UP	2.66873
376	CNTLN	5.61341	7.93494e-08	0.00217933	1.18683	CyP	UP	2.66168
2765	TAC1	5.6065	8.25828e-08	0.00226814	2.1791	RG	UP	2.64433
2575	AKR1E2	5.60471	8.34411e-08	0.00229171	2.43001	InN	UP	2.63984
1203	AC007389.1	5.60268	8.44264e-08	0.00231877	1.60494	ExN	UP	2.63474
2780	AC073878.1	5.59333	8.91036e-08	0.00244723	1.78038	RG	UP	2.61132
1207	ZNF618	5.59324	8.91493e-08	0.00244848	0.914557	ExN	UP	2.6111
1208	RCN1	5.59134	9.01297e-08	0.00247541	1.15793	ExN	UP	2.60635
391	AL137017.1	5.5868	9.25178e-08	0.002541	5.60837	CyP	UP	2.59499
1212	AC011632.1	5.58296	9.45854e-08	0.00259779	1.60516	ExN	UP	2.5854
2802	AC023194.3	5.57463	9.92255e-08	0.00272523	1.61327	RG	UP	2.5646
2804	HLA-DRA	5.57366	9.97762e-08	0.00274035	4.15556	RG	UP	2.56219
1215	PRRG1	5.57304	1.00131e-07	0.0027501	1.36295	ExN	UP	2.56065
1221	SDC2	5.56489	1.04928e-07	0.00288186	2.14371	ExN	UP	2.54033
1222	LINC00535	5.56482	1.04969e-07	0.00288298	1.83757	ExN	UP	2.54016
2621	AC119868.2	5.56428	1.05298e-07	0.002892	1.14835	InN	UP	2.5388
2813	HSPA5	5.56304	1.06048e-07	0.0029126	0.731293	RG	UP	2.53572
2817	AC051619.5	5.56001	1.07903e-07	0.00296355	3.29685	RG	UP	2.52819
1225	OBI1-AS1	5.55765	1.09375e-07	0.00300399	2.54505	ExN	UP	2.5223
1226	LINC02018	5.55748	1.0948e-07	0.00300688	1.54702	ExN	UP	2.52188
2832	NECTIN3-AS1	5.54855	1.1522e-07	0.00316452	1.94947	RG	UP	2.49969
1232	STPG2-AS1	5.54646	1.16602e-07	0.00320247	1.94619	ExN	UP	2.49451
2835	CPNE8	5.54442	1.1797e-07	0.00324003	0.910609	RG	UP	2.48945
1234	SV2B	5.54229	1.19419e-07	0.00327984	2.2294	ExN	UP	2.48415
1235	KLHDC10	5.54057	1.20598e-07	0.00331223	0.667911	ExN	UP	2.47988
2840	RAB30-DT	5.53894	1.21721e-07	0.00334307	0.610899	RG	UP	2.47585
1238	AQP4	5.52851	1.29185e-07	0.00354807	3.85185	ExN	UP	2.45001
2855	AC012291.3	5.51756	1.37494e-07	0.00377629	1.50718	RG	UP	2.42294
1247	CD99L2	5.50671	1.4624e-07	0.00401649	0.948646	ExN	UP	2.39615
2871	NOX4	5.50657	1.46358e-07	0.00401973	0.950533	RG	UP	2.3958
2696	CCS	5.50646	1.46446e-07	0.00402213	0.754154	InN	UP	2.39554
2699	ADGRB1	5.50353	1.48907e-07	0.00408974	1.65716	InN	UP	2.3883
1249	CALB2	5.50137	1.50738e-07	0.00414003	2.13079	ExN	UP	2.383
2876	SLC46A3	5.50129	1.50807e-07	0.00414192	1.8889	RG	UP	2.3828
2881	Z84485.1	5.49976	1.52128e-07	0.00417818	1.28919	RG	UP	2.37901
2891	ALDH1L2	5.49295	1.58107e-07	0.00434241	0.969046	RG	UP	2.36227
2896	PMCH	5.49002	1.60757e-07	0.00441519	24.9127	RG	UP	2.35505
2897	SCFD2	5.48946	1.61262e-07	0.00442906	0.740941	RG	UP	2.35369
1251	AC245297.3	5.48885	1.61823e-07	0.00444446	1.46627	ExN	UP	2.35218
2899	CCT6B	5.48784	1.62751e-07	0.00446996	1.69217	RG	UP	2.3497
1252	WDR78	5.48687	1.63643e-07	0.00449445	1.28897	ExN	UP	2.34732
1253	SLC2A4RG	5.48295	1.67316e-07	0.00459535	1.33435	ExN	UP	2.33768
2730	OPRM1	5.48068	1.69481e-07	0.0046548	2.00017	InN	UP	2.3321
1255	ARHGAP10	5.48035	1.6979e-07	0.00466329	2.25428	ExN	UP	2.33131
1256	IQSEC1	5.47986	1.70263e-07	0.00467628	0.778704	ExN	UP	2.3301
1257	LHX5-AS1	5.47958	1.70532e-07	0.00468367	1.588	ExN	UP	2.32941
1258	AC026689.1	5.4791	1.70994e-07	0.00469635	2.26933	ExN	UP	2.32824
2921	RETREG1	5.47142	1.78583e-07	0.00490478	1.16068	RG	UP	2.30938
2926	S100A10	5.4683	1.81746e-07	0.00499167	4.08123	RG	UP	2.30175
2929	WARS	5.46796	1.82097e-07	0.0050013	1.13619	RG	UP	2.30092
1262	MAP3K1	5.46705	1.83039e-07	0.00502717	1.53403	ExN	UP	2.29868
1263	RASAL2	5.46687	1.83216e-07	0.00503203	0.5152	ExN	UP	2.29826
425	ABCA8	5.46209	1.88227e-07	0.00516966	4.22336	CyP	UP	2.28654
426	ARAP2	5.46161	1.88734e-07	0.00518357	3.02178	CyP	UP	2.28537
1268	STXBP6	5.46072	1.89682e-07	0.0052096	3.81729	ExN	UP	2.2832
1271	AQP4-AS1	5.45733	1.93342e-07	0.00531013	2.11605	ExN	UP	2.27489
2940	ENTPD3-AS1	5.45141	1.99893e-07	0.00549007	0.940152	RG	UP	2.26042
1275	TMEM200A	5.44757	2.04246e-07	0.00560961	2.76772	ExN	UP	2.25107
1276	UVRAG	5.44742	2.04421e-07	0.00561443	0.524931	ExN	UP	2.25069
1278	AL356124.1	5.44427	2.08078e-07	0.00571487	3.0413	ExN	UP	2.24299
2781	PATJ	5.44352	2.08947e-07	0.00573872	0.905134	InN	UP	2.24119
1279	MAP6	5.44294	2.09628e-07	0.00575743	0.877865	ExN	UP	2.23977
434	AC106738.1	5.44163	2.11185e-07	0.0058002	4.4318	CyP	UP	2.23656
2795	PPFIA2	5.43471	2.19548e-07	0.0060299	0.531642	InN	UP	2.21969
2814	SEZ6L	5.42355	2.33701e-07	0.00641861	0.881815	InN	UP	2.19256
2815	B3GALT5	5.42292	2.34537e-07	0.00644156	2.11248	InN	UP	2.19101
2973	AL157388.1	5.4216	2.36278e-07	0.00648938	1.98947	RG	UP	2.1878
2981	URGCP	5.41567	2.44236e-07	0.00670794	0.81281	RG	UP	2.17341
2982	LINC02653	5.41483	2.45393e-07	0.00673971	3.17645	RG	UP	2.17136
1292	AC012405.1	5.39673	2.71463e-07	0.00745572	2.87046	ExN	UP	2.12751
3000	ARMC2	5.39537	2.73537e-07	0.00751269	1.10781	RG	UP	2.1242
3001	RTKN2	5.3953	2.73631e-07	0.00751526	1.46592	RG	UP	2.12406
1294	TBC1D15	5.39402	2.75595e-07	0.00756923	0.912562	ExN	UP	2.12095
2863	NOS1AP	5.38929	2.82943e-07	0.00777102	0.958539	InN	UP	2.10952
1303	RUNDC3B	5.36986	3.15193e-07	0.00865676	0.838043	ExN	UP	2.06264
2888	AKAP7	5.36945	3.15906e-07	0.00867635	1.70687	InN	UP	2.06166
1306	ZPBP	5.36781	3.18793e-07	0.00875565	3.04865	ExN	UP	2.05771
1307	METTL25	5.36616	3.21715e-07	0.00883589	1.53661	ExN	UP	2.05375
1310	AC096576.2	5.36452	3.24659e-07	0.00891676	2.62311	ExN	UP	2.04979
2895	LINC02082	5.36429	3.2508e-07	0.00892833	2.26622	InN	UP	2.04923
3043	SLC6A11	5.35796	3.36675e-07	0.00924679	3.68271	RG	UP	2.03401
1316	AL355612.1	5.35676	3.38912e-07	0.0093082	1.99485	ExN	UP	2.03113
1317	AC008522.1	5.35662	3.39178e-07	0.00931552	1.78602	ExN	UP	2.03079
463	RABGAP1L	5.35236	3.47258e-07	0.00953743	1.04705	CyP	UP	2.02057
3055	PLD1	5.34882	3.54121e-07	0.00972593	1.33384	RG	UP	2.01207
1318	ABLIM3	5.34754	3.56631e-07	0.00979486	1.31869	ExN	UP	2.009
1320	GRM4	5.34244	3.66819e-07	0.0100747	3.03293	ExN	UP	1.99677
1323	AC079160.1	5.33341	3.85535e-07	0.0105887	1.3951	ExN	UP	1.97516
1324	ERAP1	5.33295	3.86528e-07	0.010616	1.6452	ExN	UP	1.97404
2931	HGSNAT	5.32939	3.94179e-07	0.0108261	0.770431	InN	UP	1.96553
1326	CALCRL	5.32922	3.94547e-07	0.0108362	2.65373	ExN	UP	1.96512
1327	STXBP4	5.32921	3.94555e-07	0.0108364	0.938508	ExN	UP	1.96511
2938	AC007159.1	5.32636	4.00806e-07	0.0110081	3.16487	InN	UP	1.95829
1328	AC007656.2	5.32596	4.01695e-07	0.0110325	3.64987	ExN	UP	1.95732
471	JAZF1	5.32486	4.04127e-07	0.0110994	1.76588	CyP	UP	1.9547
3086	SYTL2	5.32438	4.05187e-07	0.0111285	1.28089	RG	UP	1.95356
473	CHKB-DT	5.32131	4.12084e-07	0.0113179	2.40566	CyP	UP	1.94623
1330	WDR64	5.31958	4.16027e-07	0.0114262	2.53953	ExN	UP	1.9421
2945	GRM5	5.31808	4.1946e-07	0.0115205	0.841628	InN	UP	1.93853
3097	TDO2	5.31187	4.34027e-07	0.0119205	2.51915	RG	UP	1.9237
479	RTN4	5.31152	4.34854e-07	0.0119433	0.734293	CyP	UP	1.92288
1335	AC091820.2	5.30254	4.56812e-07	0.0125463	4.47104	ExN	UP	1.90148
3108	WDR31	5.30041	4.62163e-07	0.0126933	1.52126	RG	UP	1.89642
2986	NLN	5.29348	4.80042e-07	0.0131843	0.797072	InN	UP	1.87994
3125	GPC5	5.28862	4.92959e-07	0.0135391	1.31518	RG	UP	1.86841
1341	KIF13A	5.28186	5.1151e-07	0.0140486	0.829555	ExN	UP	1.85237
3131	AC008629.1	5.28111	5.13622e-07	0.0141066	1.4573	RG	UP	1.85058
1342	AL445623.2	5.27926	5.18817e-07	0.0142493	1.06839	ExN	UP	1.84621
1348	TPT1	5.27127	5.41936e-07	0.0148843	0.801682	ExN	UP	1.82727
1353	CHST3	5.26548	5.59296e-07	0.0153611	2.33176	ExN	UP	1.81358
3153	USP40	5.2647	5.61666e-07	0.0154262	0.77036	RG	UP	1.81174
1355	VWA3B	5.26157	5.71316e-07	0.0156912	1.49041	ExN	UP	1.80434
1356	VWA5A	5.25819	5.81921e-07	0.0159824	1.66499	ExN	UP	1.79636
3169	PRTFDC1	5.25371	5.9627e-07	0.0163766	1.36264	RG	UP	1.78578
3174	SFRP4	5.25138	6.03865e-07	0.0165852	1.24293	RG	UP	1.78028
1358	NT5C	5.2465	6.20067e-07	0.0170302	1.33447	ExN	UP	1.76878
496	Z99289.1	5.24473	6.26049e-07	0.0171944	3.7605	CyP	UP	1.76461
1363	AC005999.2	5.24186	6.35861e-07	0.0174639	3.45735	ExN	UP	1.75786
1364	GRIN3A	5.24013	6.41855e-07	0.0176286	2.49066	ExN	UP	1.75378
1366	RREB1	5.23924	6.44948e-07	0.0177135	1.41077	ExN	UP	1.7517
3050	RNF175	5.23518	6.59304e-07	0.0181078	1.74484	InN	UP	1.74213
500	MAP1B	5.23259	6.6861e-07	0.0183634	0.675944	CyP	UP	1.73605
1370	FNDC3A	5.23035	6.76758e-07	0.0185872	0.503568	ExN	UP	1.73079
3210	CRYBG3	5.22972	6.7907e-07	0.0186507	1.2475	RG	UP	1.72931
3065	COX10-AS1	5.22961	6.79459e-07	0.0186614	0.840823	InN	UP	1.72906
1371	AL157400.3	5.22749	6.87305e-07	0.0188768	1.17167	ExN	UP	1.72407
1372	HTR2C	5.22598	6.92929e-07	0.0190313	2.55816	ExN	UP	1.72053
3219	TRAPPC9	5.22392	7.00712e-07	0.0192451	0.531515	RG	UP	1.71568
1376	P3H2	5.2234	7.02675e-07	0.019299	2.16391	ExN	UP	1.71447
1380	SAXO2	5.21423	7.38346e-07	0.0202787	1.4097	ExN	UP	1.69296
3228	PLA2G12A	5.20996	7.55524e-07	0.0207505	1.1417	RG	UP	1.68297
1382	STIM1	5.20872	7.60572e-07	0.0208891	0.845538	ExN	UP	1.68008
1383	EPHB6	5.20811	7.6311e-07	0.0209588	2.31591	ExN	UP	1.67863
1386	MIR4500HG	5.20276	7.8538e-07	0.0215705	1.94807	ExN	UP	1.66614
1387	REPS2	5.20165	7.90095e-07	0.0217	1.26023	ExN	UP	1.66354
3250	AC007262.2	5.19856	8.03366e-07	0.0220644	1.83325	RG	UP	1.65631
1388	SLIT3	5.19709	8.0974e-07	0.0222395	1.25474	ExN	UP	1.65287
3257	LMLN	5.19515	8.18215e-07	0.0224723	1.21117	RG	UP	1.64835
1391	FUT9	5.19509	8.185e-07	0.0224801	0.676059	ExN	UP	1.6482
510	ZNRF3	5.19119	8.35833e-07	0.0229561	1.18621	CyP	UP	1.6391
3264	AC090517.5	5.19101	8.36607e-07	0.0229774	1.54443	RG	UP	1.6387
1394	C2CD6	5.19021	8.40242e-07	0.0230772	1.76189	ExN	UP	1.63682
3270	PRRX1	5.18923	8.44645e-07	0.0231982	2.67428	RG	UP	1.63455
3117	ATPSCKMT	5.18858	8.47612e-07	0.0232797	1.23623	InN	UP	1.63302
1399	LINC02788	5.1802	8.86593e-07	0.0243503	2.53993	ExN	UP	1.6135
3284	DTWD2	5.17871	8.93691e-07	0.0245452	1.11271	RG	UP	1.61003
3298	LINC02485	5.17105	9.31127e-07	0.0255734	4.33676	RG	UP	1.59221
3310	CCDC170	5.16423	9.65707e-07	0.0265231	2.12041	RG	UP	1.57637
3312	CPVL	5.16382	9.67838e-07	0.0265817	1.24021	RG	UP	1.57542
3314	SLC38A6	5.16275	9.73397e-07	0.0267344	0.622015	RG	UP	1.57293
3153	AC023095.1	5.16186	9.7801e-07	0.0268611	1.91167	InN	UP	1.57088
1404	STEAP2	5.16147	9.80053e-07	0.0269171	2.56255	ExN	UP	1.56997
1406	SH3GLB1	5.1555	1.01181e-06	0.0277895	0.893343	ExN	UP	1.55612
1407	RGPD2	5.15476	1.01585e-06	0.0279002	3.20745	ExN	UP	1.55439
522	PRSS51	5.15111	1.03578e-06	0.0284476	3.61239	CyP	UP	1.54595
1410	ZBTB20-AS1	5.14717	1.05776e-06	0.0290515	1.20995	ExN	UP	1.53683
3336	CA3	5.1456	1.06668e-06	0.0292964	1.70032	RG	UP	1.53319
1415	DUBR	5.14322	1.08029e-06	0.0296702	0.798211	ExN	UP	1.52768
3189	MACROD2	5.13524	1.12714e-06	0.0309568	0.513671	InN	UP	1.50924
3192	GATA3	5.13329	1.13891e-06	0.0312802	1.50345	InN	UP	1.50473
534	TANC1	5.13235	1.14457e-06	0.0314355	1.83912	CyP	UP	1.50258
3200	LINC02456	5.1304	1.15651e-06	0.0317635	2.01267	InN	UP	1.49807
1419	AC243829.2	5.12728	1.17585e-06	0.0322948	6.3699	ExN	UP	1.49087
3365	AP3M2	5.12334	1.20067e-06	0.0329765	1.08723	RG	UP	1.4818
1420	PLPP3	5.12317	1.20175e-06	0.033006	1.53581	ExN	UP	1.48141
3229	TDRD3	5.11879	1.23003e-06	0.0337828	0.675346	InN	UP	1.4713
1426	LINC02820	5.11204	1.27477e-06	0.0350115	2.12412	ExN	UP	1.45579
1430	LNPEP	5.10571	1.31825e-06	0.0362058	1.08715	ExN	UP	1.44122
3388	AHNAK2	5.10409	1.32957e-06	0.0365167	1.73459	RG	UP	1.43751
1432	AC087477.2	5.10406	1.32979e-06	0.0365226	2.64488	ExN	UP	1.43744
1433	PDCD7	5.10232	1.34203e-06	0.036859	0.658925	ExN	UP	1.43346
1435	SHOX2	5.09964	1.36119e-06	0.0373852	3.40906	ExN	UP	1.4273
3273	KIFC3	5.09659	1.38329e-06	0.0379921	1.17452	InN	UP	1.42031
1436	AC137810.1	5.09591	1.38827e-06	0.0381289	2.22994	ExN	UP	1.41875
3405	ITPR2	5.09389	1.40318e-06	0.0385384	1.26897	RG	UP	1.41411
1437	SCAF11	5.08932	1.43742e-06	0.0394786	0.687855	ExN	UP	1.40364
3286	LMO1	5.08705	1.45472e-06	0.0399538	1.39484	InN	UP	1.39844
1438	WWOX	5.08703	1.45487e-06	0.039958	0.643963	ExN	UP	1.3984
1439	SLCO1B1	5.08678	1.45678e-06	0.0400106	1.08219	ExN	UP	1.39783
1441	MAP3K5	5.08482	1.47187e-06	0.0404248	2.38498	ExN	UP	1.39335
3424	NTRK2	5.08138	1.49879e-06	0.0411643	0.647915	RG	UP	1.38548
1444	ITPKB	5.07966	1.51248e-06	0.0415402	2.10576	ExN	UP	1.38153
3297	AF064866.1	5.07749	1.5298e-06	0.0420159	2.61934	InN	UP	1.37659
3433	BAALC	5.07646	1.53813e-06	0.0422449	1.18974	RG	UP	1.37423
562	TRPC3	5.07005	1.59087e-06	0.0436933	2.34849	CyP	UP	1.35958
1448	RRBP1	5.06981	1.59283e-06	0.0437472	1.11756	ExN	UP	1.35905
563	MEGF9	5.06897	1.59993e-06	0.0439421	1.66828	CyP	UP	1.35712
564	KIAA1211	5.06552	1.62919e-06	0.0447457	0.628535	CyP	UP	1.34925
565	SSH2	5.06477	1.63561e-06	0.0449221	0.818536	CyP	UP	1.34754
3450	LCNL1	5.06457	1.6373e-06	0.0449684	1.04045	RG	UP	1.34709
1451	IQCH-AS1	5.05897	1.68613e-06	0.0463095	1.22301	ExN	UP	1.33433
1456	UACA	5.04674	1.79762e-06	0.0493718	2.07221	ExN	UP	1.30652
0	HMGCS1	27.7423	8.64357e-169	2.37396e-164	-3.68904	RG	DOWN	163.625
1	FDFT1	26.3425	2.49947e-152	6.86479e-148	-3.14944	RG	DOWN	147.163
2	SOX5	23.6226	9.02412e-123	2.47848e-118	-3.51083	ExN	DOWN	117.606
3	PDE1A	22.8837	2.69961e-115	7.41447e-111	-4.07341	ExN	DOWN	110.13
3	MSMO1	22.5887	2.23768e-112	6.14578e-108	-2.74823	RG	DOWN	107.211
4	IGF2BP3	22.1713	2.60127e-108	7.1444e-104	-1.64607	RG	DOWN	103.146
5	HMGCR	21.8887	1.33057e-105	3.65442e-101	-2.95444	RG	DOWN	100.437
6	SREBF2	21.8681	2.08991e-105	5.73993e-101	-1.9058	RG	DOWN	100.241
8	LINC01551	21.2125	2.92988e-99	8.04691e-95	-7.37118	ExN	DOWN	94.0944
10	CDHR3	20.9319	1.09843e-96	3.01685e-92	-3.13684	ExN	DOWN	91.5204
11	DLGAP1	20.8359	8.18546e-96	2.24814e-91	-2.28705	ExN	DOWN	90.6482
12	NFIB	20.6423	4.58298e-94	1.25872e-89	-3.30113	ExN	DOWN	88.9001
7	LDLR	20.1778	6.13451e-90	1.68484e-85	-2.8369	RG	DOWN	84.7734
14	TMEM108	20.0921	3.46015e-89	9.50329e-85	-3.15216	ExN	DOWN	84.0221
15	PTPRZ1	19.9562	5.29671e-88	1.45474e-83	-2.50058	ExN	DOWN	82.8372
1	AL157778.1	19.9476	6.29297e-88	1.72836e-83	-2.21709	InN	DOWN	82.7624
8	SQLE	19.8597	3.63664e-87	9.98803e-83	-2.45235	RG	DOWN	82.0005
16	GAREM1	19.816	8.67113e-87	2.38152e-82	-3.01309	ExN	DOWN	81.6231
9	AL031428.1	19.6009	6.08165e-85	1.67032e-80	-1.77103	RG	DOWN	79.7772
17	LINC01572	19.3414	9.63341e-83	2.64581e-78	-2.72603	ExN	DOWN	77.5774
12	PTCH1	19.2714	3.73158e-82	1.02488e-77	-2.23455	RG	DOWN	76.9893
13	LAMA1	19.1523	3.70502e-81	1.01758e-76	-2.87542	RG	DOWN	75.9924
14	SFRP1	19.1319	5.47691e-81	1.50423e-76	-3.70214	RG	DOWN	75.8227
19	MPPED1	19.0916	1.18647e-80	3.25865e-76	-5.50831	ExN	DOWN	75.487
15	LGR4	19.0326	3.66443e-80	1.00643e-75	-2.25759	RG	DOWN	74.9972
16	PIK3C2B	18.9881	8.5525e-80	2.34894e-75	-2.41844	RG	DOWN	74.6291
17	RNF220	18.5898	1.55485e-76	4.27041e-72	-2.40724	RG	DOWN	71.3695
18	GREB1	18.4798	1.20147e-75	3.29983e-71	-2.9652	RG	DOWN	70.4815
22	EML1	18.475	1.31301e-75	3.6062e-71	-2.87248	ExN	DOWN	70.443
6	ACAT2	18.2603	6.85438e-74	1.88255e-69	-1.92895	InN	DOWN	68.7253
25	FOXG1	18.0005	7.72353e-72	2.12127e-67	-29.6693	ExN	DOWN	66.6734
20	IDI1	17.8564	1.03082e-70	2.83116e-66	-2.21519	RG	DOWN	65.548
26	ARPP21	17.7971	2.978e-70	8.17907e-66	-3.1026	ExN	DOWN	65.0873
27	PDGFC	17.7647	5.30611e-70	1.45732e-65	-3.48427	ExN	DOWN	64.8364
21	AC112206.2	17.7316	9.56329e-70	2.62656e-65	-2.32823	RG	DOWN	64.5806
28	SNAP25-AS1	17.7116	1.36456e-69	3.74776e-65	-1.96233	ExN	DOWN	64.4262
29	NELL2	17.6291	5.89298e-69	1.61851e-64	-2.3106	ExN	DOWN	63.7909
7	LINC01280	17.5388	2.89743e-68	7.9578e-64	-2.29343	InN	DOWN	63.0992
23	TFDP2	17.467	1.02236e-67	2.80792e-63	-1.64496	RG	DOWN	62.5516
24	CYP51A1	17.4497	1.38358e-67	3.79999e-63	-2.28103	RG	DOWN	62.4202
26	ECT2	17.185	1.37521e-65	3.77701e-61	-2.39542	RG	DOWN	60.4229
27	WAC	17.1297	3.56737e-65	9.79779e-61	-1.20039	RG	DOWN	60.0089
28	KDM1A	17.124	3.93343e-65	1.08032e-60	-1.54938	RG	DOWN	59.9664
29	GNGT1	17.0882	7.26899e-65	1.99643e-60	-1.93702	RG	DOWN	59.6997
30	INSIG1	17.0616	1.14602e-64	3.14755e-60	-3.11569	RG	DOWN	59.502
35	LRRC7	17.058	1.21945e-64	3.34921e-60	-1.77604	ExN	DOWN	59.4751
31	TMEFF1	16.9781	4.76775e-64	1.30946e-59	-1.61965	RG	DOWN	58.8829
36	LINC01122	16.9762	4.92957e-64	1.35391e-59	-2.2422	ExN	DOWN	58.8684
37	ANKS1B	16.9597	6.52708e-64	1.79266e-59	-1.99985	ExN	DOWN	58.7465
33	NONO	16.9272	1.13338e-63	3.11281e-59	-1.5514	RG	DOWN	58.5068
34	TIAM1	16.8964	1.91141e-63	5.24969e-59	-1.9604	RG	DOWN	58.2799
35	ARID4B	16.7318	3.07738e-62	8.45204e-58	-1.1793	RG	DOWN	57.073
37	DPPA4	16.6606	1.01406e-61	2.7851e-57	-3.1766	RG	DOWN	56.5552
41	SATB2	16.6243	1.85945e-61	5.10698e-57	-5.0092	ExN	DOWN	56.2918
39	USP9X	16.6119	2.28642e-61	6.27967e-57	-1.31687	RG	DOWN	56.2021
40	TUT4	16.5909	3.24602e-61	8.91518e-57	-1.06555	RG	DOWN	56.0499
41	HIST1H2AC	16.5832	3.68691e-61	1.01261e-56	-2.40613	RG	DOWN	55.9946
42	FGFR2	16.5599	5.43285e-61	1.49213e-56	-2.16693	RG	DOWN	55.8262
43	SCD	16.4823	1.96843e-60	5.4063e-56	-1.88927	RG	DOWN	55.2671
44	BCL11A	16.4573	2.97508e-60	8.17105e-56	-2.41395	ExN	DOWN	55.0877
45	NHSL1	16.3884	9.25206e-60	2.54108e-55	-2.55454	ExN	DOWN	54.595
46	TNPO1	16.3546	1.61312e-59	4.43043e-55	-1.56681	ExN	DOWN	54.3536
47	NFIA	16.3333	2.28848e-59	6.2853e-55	-2.45479	ExN	DOWN	54.2017
48	SLC24A2	16.298	4.08184e-59	1.12108e-54	-3.07077	ExN	DOWN	53.9504
49	TCF4	16.2398	1.05592e-58	2.90009e-54	-1.90625	ExN	DOWN	53.5376
44	TMEM132B	16.2142	1.60154e-58	4.39863e-54	-3.24078	RG	DOWN	53.3567
45	CECR2	16.1476	4.72085e-58	1.29658e-53	-1.48005	RG	DOWN	52.8872
50	FRMD4B	16.1406	5.28589e-58	1.45177e-53	-2.49126	ExN	DOWN	52.8381
51	C8orf34	16.1388	5.44221e-58	1.4947e-53	-3.68431	ExN	DOWN	52.8254
46	VIPR2	16.0649	1.79871e-57	4.94015e-53	-4.34389	RG	DOWN	52.3063
14	SLC38A2	16.01	4.35322e-57	1.19561e-52	-1.48993	InN	DOWN	51.9224
47	CDH4	15.9952	5.52141e-57	1.51645e-52	-1.93407	RG	DOWN	51.8192
48	LIN28B	15.9712	8.12002e-57	2.23016e-52	-1.88402	RG	DOWN	51.6517
53	SH3GL2	15.9059	2.30716e-56	6.33661e-52	-2.69698	ExN	DOWN	51.1981
55	KCNQ5	15.8263	8.19238e-56	2.25004e-51	-3.49621	ExN	DOWN	50.6478
49	TET1	15.8132	1.00864e-55	2.77022e-51	-1.50239	RG	DOWN	50.5575
57	AC004158.1	15.7532	2.61248e-55	7.17517e-51	-2.56974	ExN	DOWN	50.1442
51	PNPLA3	15.7273	3.93325e-55	1.08027e-50	-2.62443	RG	DOWN	49.9665
53	MTA3	15.7001	6.03614e-55	1.65783e-50	-1.50637	RG	DOWN	49.7805
15	MORF4L2	15.665	1.04998e-54	2.88377e-50	-1.09647	InN	DOWN	49.54
62	SSBP2	15.6429	1.486e-54	4.08129e-50	-1.24164	ExN	DOWN	49.3892
63	PDE1C	15.5824	3.83647e-54	1.05369e-49	-3.47751	ExN	DOWN	48.9773
64	EPHA5	15.5724	4.48729e-54	1.23244e-49	-2.10963	ExN	DOWN	48.9092
65	GRIA3	15.5646	5.06431e-54	1.39091e-49	-2.37643	ExN	DOWN	48.8567
66	FAM49A	15.498	1.43238e-53	3.93403e-49	-2.58477	ExN	DOWN	48.4052
67	RBFOX1	15.4966	1.46306e-53	4.0183e-49	-2.62936	ExN	DOWN	48.396
70	BCL11B	15.3833	8.46916e-53	2.32605e-48	-3.11116	ExN	DOWN	47.6334
55	SALL4	15.3353	1.77603e-52	4.87787e-48	-2.7838	RG	DOWN	47.3118
56	CDC14A	15.3217	2.18985e-52	6.01441e-48	-1.90965	RG	DOWN	47.2208
73	LRCH1	15.3166	2.36809e-52	6.50396e-48	-1.96809	ExN	DOWN	47.1868
74	FMNL2	15.3102	2.61548e-52	7.18341e-48	-1.23495	ExN	DOWN	47.1437
76	PAK5	15.2726	4.65617e-52	1.27882e-47	-1.9119	ExN	DOWN	46.8932
58	PIAS1	15.2458	7.02014e-52	1.92808e-47	-1.29636	RG	DOWN	46.7149
59	EZH2	15.2137	1.14695e-51	3.15011e-47	-1.44673	RG	DOWN	46.5017
60	EFNA5	15.1764	2.02619e-51	5.56493e-47	-1.73534	RG	DOWN	46.2545
78	AC069437.1	15.15	3.03069e-51	8.32379e-47	-2.67038	ExN	DOWN	46.0797
79	DLGAP1-AS5	15.1459	3.22593e-51	8.86001e-47	-2.33579	ExN	DOWN	46.0526
80	CSMD1	15.1414	3.45537e-51	9.49018e-47	-3.13046	ExN	DOWN	46.0227
61	PMEL	15.1321	3.98129e-51	1.09346e-46	-2.19894	RG	DOWN	45.9612
64	DLGAP2	15.1063	5.88602e-51	1.61659e-46	-2.77812	RG	DOWN	45.7914
82	RAI14	15.0994	6.53691e-51	1.79536e-46	-2.14866	ExN	DOWN	45.7458
83	FOXG1-AS1	15.0991	6.56154e-51	1.80213e-46	-8.72876	ExN	DOWN	45.7442
84	SLA	15.0538	1.30293e-50	3.57851e-46	-5.17586	ExN	DOWN	45.4463
85	PRKCE	15.052	1.34019e-50	3.68082e-46	-1.95994	ExN	DOWN	45.4341
86	TG	15.0023	2.83782e-50	7.79407e-46	-5.59082	ExN	DOWN	45.1082
87	AL135878.1	14.9193	9.87306e-50	2.71163e-45	-5.97511	ExN	DOWN	44.5668
88	TIAM2	14.9169	1.02292e-49	2.80944e-45	-1.87118	ExN	DOWN	44.5514
66	GABRB3	14.892	1.48689e-49	4.08374e-45	-2.04611	RG	DOWN	44.3889
67	FGD4	14.8234	4.13356e-49	1.13528e-44	-1.72297	RG	DOWN	43.9449
68	ZNF638	14.7564	1.11868e-48	3.07245e-44	-0.935696	RG	DOWN	43.5125
90	CELF2	14.7446	1.33272e-48	3.66031e-44	-1.3755	ExN	DOWN	43.4365
69	AC007666.2	14.7436	1.35322e-48	3.71662e-44	-2.16626	RG	DOWN	43.4299
70	MIR302CHG	14.723	1.8344e-48	5.03819e-44	-3.5895	RG	DOWN	43.2977
92	MIR4300HG	14.7214	1.8799e-48	5.16313e-44	-4.42555	ExN	DOWN	43.2871
71	MYO1B	14.7111	2.18768e-48	6.00847e-44	-2.6928	RG	DOWN	43.2212
72	CCDC138	14.5966	1.18154e-47	3.2451e-43	-1.53064	RG	DOWN	42.4888
73	RNF130	14.5953	1.20275e-47	3.30334e-43	-1.0339	RG	DOWN	42.481
74	CAMTA1	14.5621	1.95631e-47	5.37302e-43	-1.01948	RG	DOWN	42.2698
75	FXR1	14.527	3.27039e-47	8.98213e-43	-1.10125	RG	DOWN	42.0466
76	CADM1	14.5231	3.45826e-47	9.49811e-43	-1.43756	RG	DOWN	42.0224
93	AP001825.1	14.5177	3.74159e-47	1.02763e-42	-2.31142	ExN	DOWN	41.9882
95	DPP6	14.4923	5.41728e-47	1.48786e-42	-2.02497	ExN	DOWN	41.8274
78	CACNG7	14.4711	7.38343e-47	2.02786e-42	-1.83099	RG	DOWN	41.693
81	PTPRN2	14.4498	1.00543e-46	2.76142e-42	-1.49989	RG	DOWN	41.5589
96	DAB1	14.4208	1.53247e-46	4.20893e-42	-1.77759	ExN	DOWN	41.3758
97	SHTN1	14.416	1.64163e-46	4.50873e-42	-1.80213	ExN	DOWN	41.3459
83	FDPS	14.394	2.25739e-46	6.19993e-42	-1.59297	RG	DOWN	41.2076
24	LINC02281	14.3402	4.9089e-46	1.34823e-41	-7.94305	InN	DOWN	40.8702
85	MTF2	14.3236	6.23158e-46	1.7115e-41	-1.27822	RG	DOWN	40.7666
87	EPHA4	14.3043	8.22382e-46	2.25867e-41	-1.75923	RG	DOWN	40.6461
88	SMARCC1	14.2855	1.07829e-45	2.96152e-41	-1.09885	RG	DOWN	40.5285
25	GALM	14.2851	1.08446e-45	2.97848e-41	-1.65917	InN	DOWN	40.526
26	MIR7-3HG	14.2801	1.1643e-45	3.19774e-41	-1.40913	InN	DOWN	40.4952
89	USP44	14.2617	1.51577e-45	4.16307e-41	-3.21973	RG	DOWN	40.3806
90	FLVCR1	14.2531	1.71621e-45	4.71357e-41	-1.53055	RG	DOWN	40.3267
91	LUC7L	14.2427	1.98999e-45	5.46551e-41	-1.15352	RG	DOWN	40.2624
92	KCNG3	14.1849	4.54598e-45	1.24855e-40	-3.48593	RG	DOWN	39.9036
93	ORC4	14.1613	6.36538e-45	1.74825e-40	-1.16671	RG	DOWN	39.7574
94	RBPMS	14.1104	1.31078e-44	3.60004e-40	-1.61854	RG	DOWN	39.4437
104	MYO5B	14.0996	1.52793e-44	4.19646e-40	-2.87398	ExN	DOWN	39.3771
105	LMO7	14.0362	3.74613e-44	1.02888e-39	-2.33632	ExN	DOWN	38.9876
95	MVD	14.0347	3.82269e-44	1.0499e-39	-2.05031	RG	DOWN	38.9789
110	ENO4	13.9549	1.17558e-43	3.22873e-39	-2.18307	ExN	DOWN	38.491
97	AC099489.1	13.949	1.27566e-43	3.50361e-39	-2.38295	RG	DOWN	38.4555
35	MED10	13.9374	1.50078e-43	4.12189e-39	-1.14717	InN	DOWN	38.3849
111	SLIT1	13.916	2.02466e-43	5.56074e-39	-1.7215	ExN	DOWN	38.2549
99	MIAT	13.8843	3.1559e-43	8.66769e-39	-1.31587	RG	DOWN	38.0621
100	UBR5	13.8698	3.86023e-43	1.06021e-38	-1.03791	RG	DOWN	37.9746
113	ABHD6	13.8294	6.77576e-43	1.86096e-38	-2.45876	ExN	DOWN	37.7303
36	DNAH11	13.724	2.91758e-42	8.01312e-38	-3.1596	InN	DOWN	37.0962
117	NCALD	13.7145	3.32324e-42	9.12728e-38	-1.97388	ExN	DOWN	37.0397
37	AC116049.2	13.6967	4.24832e-42	1.1668e-37	-1.29514	InN	DOWN	36.933
119	NECAB1	13.6898	4.6713e-42	1.28297e-37	-3.52518	ExN	DOWN	36.8918
102	SYN3	13.6869	4.86157e-42	1.33523e-37	-2.28869	RG	DOWN	36.8744
103	SOX11	13.6401	9.24622e-42	2.53947e-37	-1.4778	RG	DOWN	36.5953
104	TLE4	13.6261	1.11988e-41	3.07575e-37	-1.69221	RG	DOWN	36.512
105	DBF4	13.6207	1.20589e-41	3.31198e-37	-1.73109	RG	DOWN	36.4799
106	ZNF738	13.5991	1.62261e-41	4.4565e-37	-1.55333	RG	DOWN	36.351
107	TRIM71	13.5593	2.79091e-41	7.66523e-37	-2.06082	RG	DOWN	36.1155
108	SNTG2	13.5443	3.42402e-41	9.40406e-37	-1.83471	RG	DOWN	36.0267
109	WNT5B	13.5174	4.93909e-41	1.35652e-36	-2.0834	RG	DOWN	35.8676
39	SF3B2	13.5123	5.29296e-41	1.45371e-36	-1.04236	InN	DOWN	35.8375
40	BAHCC1	13.4992	6.32513e-41	1.7372e-36	-1.68611	InN	DOWN	35.7602
110	ENPP2	13.4708	9.29093e-41	2.55175e-36	-2.61964	RG	DOWN	35.5932
111	ARID3A	13.4523	1.19299e-40	3.27655e-36	-1.81343	RG	DOWN	35.4846
112	ACSS2	13.4518	1.20211e-40	3.30159e-36	-1.96179	RG	DOWN	35.4813
41	CCND2	13.433	1.55026e-40	4.2578e-36	-1.3607	InN	DOWN	35.3708
113	FUBP1	13.4109	2.08887e-40	5.73708e-36	-1.17559	RG	DOWN	35.2413
114	ROR2	13.4045	2.27486e-40	6.2479e-36	-2.72328	RG	DOWN	35.2043
115	ATP11A	13.3943	2.6115e-40	7.17248e-36	-1.38628	RG	DOWN	35.1443
116	LSS	13.3855	2.94054e-40	8.07621e-36	-1.40518	RG	DOWN	35.0928
117	FHOD3	13.3675	3.74717e-40	1.02916e-35	-1.29501	RG	DOWN	34.9875
118	HELLS	13.3669	3.7752e-40	1.03686e-35	-2.15577	RG	DOWN	34.9843
123	SLC17A7	13.3484	4.84109e-40	1.3296e-35	-4.10247	ExN	DOWN	34.8763
124	SLC26A4	13.3393	5.46906e-40	1.50208e-35	-5.7021	ExN	DOWN	34.8233
119	FASN	13.3059	8.55533e-40	2.34972e-35	-2.48583	RG	DOWN	34.629
120	BRWD1	13.2949	9.90661e-40	2.72085e-35	-0.99741	RG	DOWN	34.5653
121	NKX6-2	13.2891	1.07123e-39	2.94215e-35	-3.4665	RG	DOWN	34.5313
43	AP000442.1	13.2768	1.26196e-39	3.46598e-35	-1.17739	InN	DOWN	34.4602
128	PBX1	13.2682	1.41605e-39	3.88917e-35	-1.16326	ExN	DOWN	34.4101
122	ATRX	13.2658	1.46253e-39	4.01684e-35	-1.03398	RG	DOWN	34.3961
44	IL12RB2	13.2601	1.57648e-39	4.32979e-35	-2.07131	InN	DOWN	34.3635
131	GPR22	13.192	3.90169e-39	1.0716e-34	-4.03112	ExN	DOWN	33.97
123	ATF2	13.1669	5.4456e-39	1.49563e-34	-1.19969	RG	DOWN	33.8252
124	TBC1D5	13.1586	6.07419e-39	1.66828e-34	-0.853593	RG	DOWN	33.7777
125	AC106798.1	13.1355	8.24154e-39	2.26354e-34	-1.87924	RG	DOWN	33.6452
133	PHACTR1	13.1338	8.42935e-39	2.31512e-34	-1.28304	ExN	DOWN	33.6354
126	MEIS2	13.1228	9.74702e-39	2.67702e-34	-1.30231	RG	DOWN	33.5723
135	AL133166.1	13.1204	1.00662e-38	2.76468e-34	-6.234	ExN	DOWN	33.5584
52	NUP210L	13.0685	1.99414e-38	5.47691e-34	-1.20808	InN	DOWN	33.2615
127	STARD4	13.0552	2.37468e-38	6.52207e-34	-2.32366	RG	DOWN	33.1856
53	DHCR24	13.0549	2.38331e-38	6.54575e-34	-2.81182	InN	DOWN	33.184
128	SYNE2	13.0541	2.41001e-38	6.6191e-34	-1.24332	RG	DOWN	33.1792
136	PLCL2	13.0338	3.14257e-38	8.63106e-34	-1.67825	ExN	DOWN	33.0639
129	FGFBP3	13.0293	3.33583e-38	9.16184e-34	-2.51838	RG	DOWN	33.038
130	NTN1	13.0196	3.78417e-38	1.03932e-33	-1.47246	RG	DOWN	32.9832
54	DLX6	13.0192	3.80601e-38	1.04532e-33	-3.27212	InN	DOWN	32.9808
131	RNF24	12.9771	6.60195e-38	1.81323e-33	-1.25386	RG	DOWN	32.7415
138	RAPGEF2	12.9683	7.40278e-38	2.03317e-33	-1.19453	ExN	DOWN	32.6918
132	SLC4A7	12.967	7.52907e-38	2.06786e-33	-1.14096	RG	DOWN	32.6845
56	AC104461.1	12.9526	9.0815e-38	2.49423e-33	-1.71854	InN	DOWN	32.6031
133	DYRK1A	12.9461	9.88925e-38	2.71608e-33	-0.970839	RG	DOWN	32.5661
134	LINC01414	12.934	1.15681e-37	3.17719e-33	-1.57148	RG	DOWN	32.498
135	KDM5B	12.8962	1.89025e-37	5.19158e-33	-1.07471	RG	DOWN	32.2847
142	LINC00599	12.8888	2.08077e-37	5.71483e-33	-1.60005	ExN	DOWN	32.243
136	PLCG2	12.8666	2.77431e-37	7.61963e-33	-1.9163	RG	DOWN	32.1181
138	DNMT3B	12.8345	4.20271e-37	1.15428e-32	-2.26905	RG	DOWN	31.9377
139	LINC00937	12.7967	6.84292e-37	1.87941e-32	-2.0564	RG	DOWN	31.726
140	PAK3	12.7934	7.1404e-37	1.96111e-32	-1.23809	RG	DOWN	31.7075
141	RAPH1	12.7771	8.81027e-37	2.41974e-32	-1.05443	RG	DOWN	31.6162
60	AASS	12.7712	9.49501e-37	2.6078e-32	-1.48857	InN	DOWN	31.5837
142	SINHCAF	12.7352	1.50777e-36	4.14108e-32	-1.61024	RG	DOWN	31.3829
61	AL031073.2	12.728	1.65347e-36	4.54127e-32	-2.82256	InN	DOWN	31.3428
143	BST2	12.7257	1.70354e-36	4.67878e-32	-3.64368	RG	DOWN	31.3299
144	ACACA	12.7235	1.75108e-36	4.80935e-32	-1.12923	RG	DOWN	31.3179
145	PIKFYVE	12.7203	1.82404e-36	5.00973e-32	-1.12514	RG	DOWN	31.3002
62	GPSM2	12.6648	3.70647e-36	1.01798e-31	-1.07363	InN	DOWN	30.9923
146	WDR48	12.6605	3.91519e-36	1.07531e-31	-1.45101	RG	DOWN	30.9685
147	PRRC2C	12.6478	4.6029e-36	1.26419e-31	-0.997013	RG	DOWN	30.8982
148	FGFR1	12.6444	4.80752e-36	1.32038e-31	-1.11471	RG	DOWN	30.8793
149	SMG1	12.6198	6.57189e-36	1.80497e-31	-1.13582	RG	DOWN	30.7435
147	SPIRE1	12.6077	7.66414e-36	2.10496e-31	-1.18306	ExN	DOWN	30.6768
148	NEO1	12.5947	9.03594e-36	2.48172e-31	-1.41912	ExN	DOWN	30.6052
63	LINC02428	12.5845	1.02757e-35	2.82221e-31	-1.16353	InN	DOWN	30.5494
64	CREB5	12.5841	1.033e-35	2.83714e-31	-1.35627	InN	DOWN	30.5471
149	NAV3	12.5731	1.18793e-35	3.26264e-31	-1.05412	ExN	DOWN	30.4864
150	ACTR3B	12.558	1.43668e-35	3.94586e-31	-1.97658	ExN	DOWN	30.4039
151	PLPPR1	12.5532	1.52738e-35	4.19496e-31	-1.68541	ExN	DOWN	30.3773
150	SUZ12	12.549	1.61108e-35	4.42484e-31	-1.1282	RG	DOWN	30.3541
151	UNC5D	12.5414	1.7724e-35	4.86788e-31	-2.6655	RG	DOWN	30.3127
152	KLHL14	12.5384	1.84035e-35	5.05453e-31	-4.41651	ExN	DOWN	30.2963
66	AC022031.2	12.5305	2.03435e-35	5.58734e-31	-1.70971	InN	DOWN	30.2528
152	ST6GAL1	12.5233	2.22821e-35	6.11979e-31	-2.04564	RG	DOWN	30.2133
153	SGCE	12.5134	2.52105e-35	6.92406e-31	-1.10153	RG	DOWN	30.1596
154	CLSTN1	12.5098	2.63993e-35	7.25056e-31	-1.28306	RG	DOWN	30.1396
155	PLEKHB2	12.5091	2.66131e-35	7.30929e-31	-1.00511	RG	DOWN	30.1361
153	HS3ST4	12.504	2.83775e-35	7.79388e-31	-3.3835	ExN	DOWN	30.1082
158	DEK	12.4893	3.4157e-35	9.38121e-31	-1.36885	RG	DOWN	30.0277
154	SRGAP2	12.4881	3.46988e-35	9.53002e-31	-1.64712	ExN	DOWN	30.0209
67	AC112178.1	12.4764	4.01674e-35	1.1032e-30	-1.67725	InN	DOWN	29.9573
156	DLG2	12.4757	4.05414e-35	1.11347e-30	-1.28901	ExN	DOWN	29.9533
159	TCF7L2	12.4498	5.60599e-35	1.53968e-30	-1.11052	RG	DOWN	29.8126
161	IP6K2	12.422	7.94396e-35	2.18181e-30	-1.22437	RG	DOWN	29.6612
162	SETD5	12.4175	8.40583e-35	2.30866e-30	-0.779327	RG	DOWN	29.6366
69	TOPBP1	12.4155	8.61237e-35	2.36539e-30	-1.11744	InN	DOWN	29.6261
158	AC025887.2	12.4002	1.04272e-34	2.86384e-30	-3.71904	ExN	DOWN	29.5431
163	TESK2	12.3844	1.26929e-34	3.4861e-30	-1.94469	RG	DOWN	29.4577
164	IGF2BP2	12.3792	1.35495e-34	3.72137e-30	-0.869018	RG	DOWN	29.4293
165	PAK2	12.3484	1.9884e-34	5.46115e-30	-1.1441	RG	DOWN	29.2627
166	ZNF143	12.3406	2.18895e-34	6.01196e-30	-1.40805	RG	DOWN	29.221
160	ZEB2	12.3356	2.33057e-34	6.40092e-30	-1.65394	ExN	DOWN	29.1938
168	ETV1	12.3317	2.44541e-34	6.71632e-30	-1.74103	RG	DOWN	29.1729
170	PIK3R3	12.314	3.0473e-34	8.36941e-30	-1.3106	RG	DOWN	29.0773
171	EP300	12.313	3.08362e-34	8.46916e-30	-1.02965	RG	DOWN	29.0722
174	ELOVL6	12.304	3.44749e-34	9.46854e-30	-1.25453	RG	DOWN	29.0237
162	PPM1E	12.3011	3.57297e-34	9.81315e-30	-1.13241	ExN	DOWN	29.0082
175	NEDD4L	12.2729	5.06488e-34	1.39107e-29	-1.19868	RG	DOWN	28.8567
71	PPFIBP1	12.2696	5.27642e-34	1.44917e-29	-1.09426	InN	DOWN	28.8389
163	NEUROD6	12.2675	5.41293e-34	1.48666e-29	-5.1997	ExN	DOWN	28.8278
165	MLLT3	12.251	6.6345e-34	1.82217e-29	-1.301	ExN	DOWN	28.7394
73	NAA35	12.2135	1.05317e-33	2.89252e-29	-0.988939	InN	DOWN	28.5387
178	HSD17B7	12.2132	1.05717e-33	2.90352e-29	-1.83483	RG	DOWN	28.5371
179	SOX13	12.2043	1.17938e-33	3.23917e-29	-1.87208	RG	DOWN	28.4896
169	NBEA	12.1712	1.77049e-33	4.86266e-29	-0.956395	ExN	DOWN	28.3131
170	MYT1L	12.1627	1.96431e-33	5.39498e-29	-1.33301	ExN	DOWN	28.268
181	TRERF1	12.1585	2.06802e-33	5.67982e-29	-1.16654	RG	DOWN	28.2457
76	AMZ1	12.1467	2.38902e-33	6.56146e-29	-1.18426	InN	DOWN	28.183
182	G2E3-AS1	12.1405	2.57572e-33	7.07421e-29	-1.43557	RG	DOWN	28.1503
184	PHIP	12.1246	3.1284e-33	8.59215e-29	-1.0101	RG	DOWN	28.0659
185	USP34	12.1163	3.46332e-33	9.512e-29	-0.709519	RG	DOWN	28.0217
186	GYG2	12.1152	3.51006e-33	9.64038e-29	-1.86938	RG	DOWN	28.0159
187	VCAN	12.1149	3.52462e-33	9.68037e-29	-1.45982	RG	DOWN	28.0141
78	FAM126A	12.1099	3.74342e-33	1.02813e-28	-1.23287	InN	DOWN	27.988
188	NRARP	12.1094	3.76695e-33	1.03459e-28	-2.88556	RG	DOWN	27.9852
189	IGF2BP2-AS1	12.0974	4.35896e-33	1.19719e-28	-1.49315	RG	DOWN	27.9218
190	KMT2E	12.0785	5.49023e-33	1.50789e-28	-0.803487	RG	DOWN	27.8216
173	DLGAP1-AS4	12.0739	5.80382e-33	1.59402e-28	-2.06034	ExN	DOWN	27.7975
174	TENM4	12.0706	6.04143e-33	1.65928e-28	-1.30464	ExN	DOWN	27.7801
192	POLA1	12.0697	6.10674e-33	1.67722e-28	-1.02153	RG	DOWN	27.7754
175	NKAIN2	12.0658	6.40124e-33	1.7581e-28	-2.36105	ExN	DOWN	27.755
176	SEMA3A	12.0559	7.22006e-33	1.98299e-28	-1.98298	ExN	DOWN	27.7027
80	DLX6-AS1	12.0534	7.44232e-33	2.04403e-28	-2.05832	InN	DOWN	27.6895
193	COL2A1	12.0408	8.67478e-33	2.38253e-28	-2.93678	RG	DOWN	27.623
81	SEC31A	12.0399	8.76462e-33	2.4072e-28	-0.854105	InN	DOWN	27.6185
194	BARD1	12.0239	1.06471e-32	2.92424e-28	-1.40261	RG	DOWN	27.534
178	SLCO5A1	12.0159	1.17246e-32	3.22015e-28	-1.87504	ExN	DOWN	27.4921
182	NOL4	11.9859	1.6842e-32	4.62565e-28	-1.45439	ExN	DOWN	27.3348
196	BAZ2B	11.9698	2.04572e-32	5.61857e-28	-0.946585	RG	DOWN	27.2504
185	ADAMTS3	11.96	2.30361e-32	6.32686e-28	-3.42033	ExN	DOWN	27.1988
84	LINC02254	11.9561	2.41328e-32	6.62808e-28	-1.23223	InN	DOWN	27.1786
188	COG5	11.9407	2.90408e-32	7.97606e-28	-1.17279	ExN	DOWN	27.0982
197	LINC01578	11.9329	3.19065e-32	8.76311e-28	-1.01505	RG	DOWN	27.0573
189	ADGRB3	11.9322	3.21531e-32	8.83084e-28	-0.936289	ExN	DOWN	27.054
190	WWC1	11.9315	3.24229e-32	8.90494e-28	-2.30253	ExN	DOWN	27.0504
85	SEC23IP	11.9275	3.40513e-32	9.35218e-28	-0.973391	InN	DOWN	27.0291
86	AC006059.1	11.9131	4.04545e-32	1.11108e-27	-0.99841	InN	DOWN	26.9543
191	MARCH4	11.9094	4.23016e-32	1.16181e-27	-1.99257	ExN	DOWN	26.9349
87	RAB1A	11.9053	4.44077e-32	1.21966e-27	-0.856205	InN	DOWN	26.9138
192	PELI2	11.8912	5.26211e-32	1.44524e-27	-1.7041	ExN	DOWN	26.8401
193	TANC2	11.8875	5.49841e-32	1.51014e-27	-0.944823	ExN	DOWN	26.821
88	AC020704.1	11.887	5.53086e-32	1.51905e-27	-1.45463	InN	DOWN	26.8184
199	FADS2	11.8791	6.08132e-32	1.67024e-27	-1.25866	RG	DOWN	26.7772
89	RUVBL1	11.8785	6.12077e-32	1.68107e-27	-1.08409	InN	DOWN	26.7744
90	AC107068.2	11.8626	7.40676e-32	2.03427e-27	-1.04579	InN	DOWN	26.6916
194	BACH2	11.8559	8.02022e-32	2.20275e-27	-1.20007	ExN	DOWN	26.657
201	LRRN1	11.8516	8.44124e-32	2.31839e-27	-1.18826	RG	DOWN	26.6348
202	LMO3	11.8503	8.5732e-32	2.35463e-27	-1.56811	RG	DOWN	26.6281
195	PLXNA2	11.8453	9.10802e-32	2.50152e-27	-1.84698	ExN	DOWN	26.6018
203	SASS6	11.8292	1.10341e-31	3.03051e-27	-1.53633	RG	DOWN	26.5185
204	SELENOI	11.8287	1.10977e-31	3.048e-27	-1.19868	RG	DOWN	26.516
91	MRPS6	11.8276	1.12409e-31	3.08732e-27	-1.1438	InN	DOWN	26.5104
92	ARHGEF10	11.8188	1.24784e-31	3.42719e-27	-1.03988	InN	DOWN	26.4651
94	TSC22D2	11.7987	1.58627e-31	4.3567e-27	-0.985279	InN	DOWN	26.3608
206	ARHGAP11B	11.7927	1.70222e-31	4.67514e-27	-2.19388	RG	DOWN	26.3302
95	PLEKHA8	11.7922	1.71335e-31	4.70572e-27	-1.08845	InN	DOWN	26.3274
207	XYLT1	11.7844	1.87939e-31	5.16175e-27	-1.41552	RG	DOWN	26.2872
208	ARHGEF9	11.7824	1.92302e-31	5.28156e-27	-1.20421	RG	DOWN	26.2772
209	NAA16	11.7679	2.28565e-31	6.27754e-27	-1.08079	RG	DOWN	26.2022
97	JUND	11.7475	2.91053e-31	7.99376e-27	-1.19143	InN	DOWN	26.0972
200	ZBTB18	11.7363	3.32207e-31	9.12406e-27	-2.60782	ExN	DOWN	26.0398
211	RNF168	11.7252	3.78786e-31	1.04034e-26	-1.22927	RG	DOWN	25.9828
201	AL138689.2	11.7249	3.80022e-31	1.04373e-26	-3.24244	ExN	DOWN	25.9814
212	AC087521.2	11.721	3.97813e-31	1.09259e-26	-1.53784	RG	DOWN	25.9615
213	UBR4	11.7183	4.10659e-31	1.12788e-26	-1.12638	RG	DOWN	25.9477
214	RCC2	11.7123	4.41158e-31	1.21164e-26	-1.39358	RG	DOWN	25.9166
202	ANKRD44	11.7117	4.44254e-31	1.22014e-26	-1.58157	ExN	DOWN	25.9136
203	SNAP25	11.7112	4.46744e-31	1.22698e-26	-1.3005	ExN	DOWN	25.9112
215	RNF144A	11.6865	5.98012e-31	1.64244e-26	-1.36571	RG	DOWN	25.7845
101	RPL37A	11.6795	6.49259e-31	1.78319e-26	-0.831351	InN	DOWN	25.7488
216	LTBP4	11.6666	7.55246e-31	2.07428e-26	-1.39356	RG	DOWN	25.6831
217	CDH11	11.6599	8.17426e-31	2.24506e-26	-1.35136	RG	DOWN	25.6488
218	MIS18BP1	11.6569	8.46506e-31	2.32493e-26	-1.80278	RG	DOWN	25.6336
207	LIN7A	11.655	8.65417e-31	2.37687e-26	-1.58387	ExN	DOWN	25.624
220	PPP6R3	11.6472	9.48007e-31	2.6037e-26	-0.739102	RG	DOWN	25.5844
221	CTBP2	11.6259	1.21698e-30	3.34244e-26	-0.977428	RG	DOWN	25.4759
102	RIMBP2	11.6155	1.37554e-30	3.77791e-26	-1.25989	InN	DOWN	25.4227
222	IGF2BP1	11.609	1.48445e-30	4.07705e-26	-1.13136	RG	DOWN	25.3897
223	G2E3	11.6069	1.51993e-30	4.17448e-26	-1.27304	RG	DOWN	25.3794
103	STIP1	11.5986	1.67543e-30	4.60158e-26	-1.08201	InN	DOWN	25.3371
224	SYT6	11.5911	1.82973e-30	5.02536e-26	-4.4932	RG	DOWN	25.2988
104	ZBTB8B	11.5829	2.01268e-30	5.52782e-26	-1.38833	InN	DOWN	25.2574
226	AL138701.2	11.5611	2.59434e-30	7.12536e-26	-2.17868	RG	DOWN	25.1472
107	SIX3	11.5442	3.15932e-30	8.67706e-26	-2.10308	InN	DOWN	25.0616
108	WRN	11.5417	3.25102e-30	8.92892e-26	-0.873677	InN	DOWN	25.0492
109	PTMS	11.5256	3.92045e-30	1.07675e-25	-0.949459	InN	DOWN	24.9679
209	AP000462.1	11.5232	4.03071e-30	1.10704e-25	-1.35278	ExN	DOWN	24.9558
210	SLC44A1	11.5192	4.22359e-30	1.16001e-25	-1.57406	ExN	DOWN	24.9355
211	AC015923.1	11.5192	4.22505e-30	1.16041e-25	-1.16096	ExN	DOWN	24.9354
230	RIF1	11.5147	4.44821e-30	1.2217e-25	-1.11892	RG	DOWN	24.913
231	GTF2I	11.5138	4.49793e-30	1.23536e-25	-0.816929	RG	DOWN	24.9082
212	NUMB	11.5059	4.93005e-30	1.35404e-25	-1.14218	ExN	DOWN	24.8684
232	L1TD1	11.5044	5.01146e-30	1.3764e-25	-5.298	RG	DOWN	24.8613
111	CCDC59	11.5044	5.01417e-30	1.37714e-25	-1.14181	InN	DOWN	24.861
233	LINC01967	11.4996	5.30151e-30	1.45606e-25	-1.29115	RG	DOWN	24.8368
236	CPSF6	11.4923	5.76954e-30	1.5846e-25	-0.943517	RG	DOWN	24.8001
237	TMEM41B	11.4881	6.05867e-30	1.66401e-25	-1.03915	RG	DOWN	24.7788
238	MMS22L	11.4747	7.07294e-30	1.94258e-25	-1.60925	RG	DOWN	24.7116
114	EIF2AK3	11.4556	8.81236e-30	2.42031e-25	-0.935042	InN	DOWN	24.6161
116	DNAH2	11.455	8.8785e-30	2.43848e-25	-1.72032	InN	DOWN	24.6129
215	LDB2	11.4369	1.09362e-29	3.00362e-25	-1.59583	ExN	DOWN	24.5224
216	SOX4	11.429	1.19868e-29	3.29218e-25	-1.14945	ExN	DOWN	24.4825
240	ELOVL5	11.4071	1.54099e-29	4.23232e-25	-1.21281	RG	DOWN	24.3734
241	RGMA	11.4034	1.60921e-29	4.41969e-25	-1.35705	RG	DOWN	24.3546
242	MED13L	11.3935	1.80285e-29	4.95152e-25	-0.841435	RG	DOWN	24.3053
243	KHDRBS2	11.3848	1.99117e-29	5.46875e-25	-1.27147	RG	DOWN	24.2621
119	HIST1H2BD	11.3831	2.02976e-29	5.57472e-25	-1.29975	InN	DOWN	24.2538
245	DOCK11	11.3822	2.05266e-29	5.63762e-25	-1.23021	RG	DOWN	24.2489
120	SYNGAP1	11.3817	2.06313e-29	5.66638e-25	-0.993358	InN	DOWN	24.2467
247	ADNP	11.3766	2.18781e-29	6.00881e-25	-0.895219	RG	DOWN	24.2212
218	PITPNC1	11.3685	2.39962e-29	6.59055e-25	-1.28836	ExN	DOWN	24.1811
122	SPAG9	11.3528	2.87406e-29	7.89361e-25	-0.729159	InN	DOWN	24.1027
249	AC096536.3	11.3513	2.92197e-29	8.02518e-25	-4.21327	RG	DOWN	24.0955
219	MSRA	11.3463	3.09442e-29	8.49882e-25	-1.73148	ExN	DOWN	24.0706
250	SCAF4	11.3463	3.09522e-29	8.50102e-25	-1.18292	RG	DOWN	24.0705
251	SC5D	11.3459	3.10885e-29	8.53845e-25	-1.68276	RG	DOWN	24.0686
123	MSANTD4	11.3438	3.18561e-29	8.74928e-25	-1.18884	InN	DOWN	24.058
253	KDM6A	11.342	3.25003e-29	8.92621e-25	-0.810957	RG	DOWN	24.0493
254	SNHG1	11.3364	3.46373e-29	9.51313e-25	-1.55327	RG	DOWN	24.0217
220	CNR1	11.3345	3.54005e-29	9.72275e-25	-2.01155	ExN	DOWN	24.0122
124	LINC00862	11.3281	3.80972e-29	1.04634e-24	-1.73513	InN	DOWN	23.9803
125	TXLNG	11.3214	4.11409e-29	1.12993e-24	-0.918201	InN	DOWN	23.9469
224	FAT4	11.2821	6.43618e-29	1.7677e-24	-2.05182	ExN	DOWN	23.7526
256	KHSRP	11.2807	6.53783e-29	1.79561e-24	-1.28322	RG	DOWN	23.7458
257	P3H1	11.2783	6.72112e-29	1.84596e-24	-1.44856	RG	DOWN	23.7338
258	HNRNPU	11.2734	7.0994e-29	1.94985e-24	-0.889208	RG	DOWN	23.71
259	ZMYM2	11.2717	7.24207e-29	1.98903e-24	-0.826991	RG	DOWN	23.7014
226	MARCH3	11.2655	7.77037e-29	2.13413e-24	-1.71877	ExN	DOWN	23.6708
260	MYH10	11.2574	8.51317e-29	2.33814e-24	-0.941719	RG	DOWN	23.6311
261	GABPB1-AS1	11.257	8.55432e-29	2.34944e-24	-1.01155	RG	DOWN	23.629
127	RACGAP1	11.2534	8.91125e-29	2.44747e-24	-1.24947	InN	DOWN	23.6113
262	FANCB	11.2398	1.04025e-28	2.85704e-24	-2.08721	RG	DOWN	23.5441
263	FBXL14	11.2319	1.13682e-28	3.12229e-24	-2.15173	RG	DOWN	23.5055
264	DHCR7	11.2299	1.1629e-28	3.19391e-24	-2.37488	RG	DOWN	23.4957
128	H1FX	11.2263	1.21215e-28	3.32918e-24	-1.27648	InN	DOWN	23.4777
129	PHF1	11.2248	1.23264e-28	3.38544e-24	-1.08662	InN	DOWN	23.4704
267	SLC29A2	11.2174	1.33958e-28	3.67916e-24	-2.48133	RG	DOWN	23.4343
227	FLRT2	11.2123	1.4189e-28	3.897e-24	-1.99614	ExN	DOWN	23.4093
268	NPSR1-AS1	11.2005	1.62253e-28	4.45628e-24	-2.36965	RG	DOWN	23.351
230	SEZ6	11.1963	1.70136e-28	4.67278e-24	-2.2933	ExN	DOWN	23.3304
131	SLC5A3	11.191	1.80621e-28	4.96076e-24	-1.05249	InN	DOWN	23.3045
269	CLMN	11.189	1.847e-28	5.07277e-24	-1.88092	RG	DOWN	23.2948
270	FGD6	11.1823	1.99026e-28	5.46626e-24	-1.4039	RG	DOWN	23.2623
272	VASH2	11.1641	2.44351e-28	6.71109e-24	-2.44031	RG	DOWN	23.1732
273	SSBP3	11.1609	2.53528e-28	6.96314e-24	-1.02525	RG	DOWN	23.1572
134	CHORDC1	11.1595	2.57544e-28	7.07344e-24	-0.975271	InN	DOWN	23.1504
274	NRIP1	11.157	2.64846e-28	7.27398e-24	-1.30631	RG	DOWN	23.1382
275	MFSD14A	11.1548	2.71423e-28	7.45462e-24	-1.1042	RG	DOWN	23.1276
135	GPR137C	11.1508	2.8402e-28	7.80062e-24	-0.974836	InN	DOWN	23.1079
276	HES5	11.1458	3.00305e-28	8.24788e-24	-1.65515	RG	DOWN	23.0837
233	PLPPR5	11.1451	3.02701e-28	8.31367e-24	-2.00182	ExN	DOWN	23.0802
277	PTPN12	11.1401	3.20144e-28	8.79275e-24	-0.978651	RG	DOWN	23.0559
137	LINC01362	11.1315	3.52459e-28	9.68029e-24	-1.2059	InN	DOWN	23.0141
278	TIAL1	11.1292	3.61721e-28	9.93466e-24	-1.0355	RG	DOWN	23.0028
279	AC007326.5	11.1162	4.18483e-28	1.14936e-23	-3.64918	RG	DOWN	22.9395
280	TAF1D	11.1118	4.39797e-28	1.2079e-23	-0.808942	RG	DOWN	22.918
282	KPNA2	11.0992	5.06026e-28	1.3898e-23	-1.95768	RG	DOWN	22.857
138	KRT10	11.0981	5.12422e-28	1.40737e-23	-1.03956	InN	DOWN	22.8516
283	TNRC6B	11.094	5.36534e-28	1.47359e-23	-0.706021	RG	DOWN	22.8316
284	PDE7A	11.0895	5.64202e-28	1.54958e-23	-0.991705	RG	DOWN	22.8098
285	HSF2	11.0773	6.46514e-28	1.77565e-23	-1.1922	RG	DOWN	22.7506
286	CTTNBP2NL	11.0742	6.6957e-28	1.83897e-23	-1.21869	RG	DOWN	22.7354
287	NR2C1	11.0708	6.956e-28	1.91046e-23	-1.06416	RG	DOWN	22.7189
140	CLCN6	11.0703	6.99094e-28	1.92006e-23	-0.942792	InN	DOWN	22.7167
240	ZFHX2	11.0694	7.05958e-28	1.93891e-23	-1.91537	ExN	DOWN	22.7124
141	TMPO	11.0663	7.30843e-28	2.00726e-23	-0.987039	InN	DOWN	22.6974
288	HSPA1B	11.065	7.4163e-28	2.03689e-23	-2.79862	RG	DOWN	22.691
142	LINC01416	11.0639	7.50807e-28	2.06209e-23	-1.18705	InN	DOWN	22.6857
144	AC018628.2	11.0355	1.03028e-27	2.82967e-23	-1.45827	InN	DOWN	22.5483
290	PUM2	11.0322	1.06876e-27	2.93536e-23	-0.790311	RG	DOWN	22.5323
291	TXNDC16	11.0322	1.06946e-27	2.93728e-23	-1.33663	RG	DOWN	22.5321
292	TEAD1	11.0237	1.17456e-27	3.22593e-23	-0.895229	RG	DOWN	22.4913
241	NFIA-AS2	11.0164	1.27369e-27	3.4982e-23	-3.03396	ExN	DOWN	22.4562
293	CROCC	11.0133	1.31918e-27	3.62313e-23	-1.49619	RG	DOWN	22.4409
294	SLC2A3	11.0088	1.38631e-27	3.80749e-23	-1.25861	RG	DOWN	22.4194
295	CEP170	11.0054	1.44045e-27	3.95619e-23	-0.947496	RG	DOWN	22.4027
146	CRB1	10.9981	1.56071e-27	4.2865e-23	-1.21364	InN	DOWN	22.3679
147	FAM184B	10.9928	1.65463e-27	4.54445e-23	-1.01481	InN	DOWN	22.3425
296	RAB3B	10.9909	1.68986e-27	4.64119e-23	-3.29802	RG	DOWN	22.3334
248	ID2	10.9888	1.73042e-27	4.75261e-23	-2.47817	ExN	DOWN	22.3231
148	AC006305.1	10.9782	1.94543e-27	5.34313e-23	-1.4899	InN	DOWN	22.2722
150	PURB	10.9699	2.13344e-27	5.8595e-23	-1.09352	InN	DOWN	22.2321
251	CAP2	10.9693	2.14745e-27	5.89798e-23	-1.50571	ExN	DOWN	22.2293
298	GLI2	10.9549	2.51846e-27	6.91695e-23	-1.13304	RG	DOWN	22.1601
154	BNIP3L	10.9417	2.91198e-27	7.99775e-23	-0.897298	InN	DOWN	22.097
300	SMARCA1	10.94	2.96853e-27	8.15307e-23	-1.07156	RG	DOWN	22.0887
156	GOSR2	10.9258	3.47193e-27	9.53565e-23	-0.869418	InN	DOWN	22.0206
301	OBSCN	10.9239	3.54451e-27	9.735e-23	-1.46827	RG	DOWN	22.0117
255	RGL1	10.9009	4.564e-27	1.2535e-22	-1.48432	ExN	DOWN	21.9019
257	CHST15	10.8935	4.95098e-27	1.35979e-22	-2.99566	ExN	DOWN	21.8665
158	CDKN1C	10.8853	5.41546e-27	1.48736e-22	-1.23238	InN	DOWN	21.8276
303	KIF1B	10.885	5.43505e-27	1.49274e-22	-0.800852	RG	DOWN	21.826
305	AC087623.1	10.8809	5.68722e-27	1.562e-22	-1.93838	RG	DOWN	21.8063
306	LPCAT4	10.8778	5.87982e-27	1.61489e-22	-1.48082	RG	DOWN	21.7919
307	AL138787.2	10.8744	6.10479e-27	1.67668e-22	-1.35828	RG	DOWN	21.7755
308	NPHP4	10.8741	6.1265e-27	1.68264e-22	-1.36236	RG	DOWN	21.774
309	PTMA	10.8707	6.36139e-27	1.74716e-22	-1.18555	RG	DOWN	21.7577
310	GGT7	10.8578	7.32502e-27	2.01182e-22	-1.08409	RG	DOWN	21.6964
312	CHD2	10.8528	7.7377e-27	2.12516e-22	-0.757164	RG	DOWN	21.6726
313	RSBN1L	10.8328	9.62958e-27	2.64476e-22	-1.02998	RG	DOWN	21.5776
314	RICTOR	10.8303	9.8907e-27	2.71648e-22	-0.974601	RG	DOWN	21.566
315	MLLT10	10.8136	1.18681e-26	3.25957e-22	-0.760754	RG	DOWN	21.4868
316	DPP10	10.8131	1.19325e-26	3.27727e-22	-1.4824	RG	DOWN	21.4845
317	AHCTF1	10.8108	1.22385e-26	3.36131e-22	-1.00893	RG	DOWN	21.4735
318	CDK19	10.8103	1.23022e-26	3.37879e-22	-0.900074	RG	DOWN	21.4712
321	USP6NL	10.7969	1.42386e-26	3.91064e-22	-1.05034	RG	DOWN	21.4078
322	RALGPS2	10.7955	1.44621e-26	3.97202e-22	-0.939133	RG	DOWN	21.401
167	PATL1	10.7927	1.49047e-26	4.09358e-22	-1.06485	InN	DOWN	21.3879
168	CAB39L	10.7881	1.56753e-26	4.30522e-22	-1.11764	InN	DOWN	21.366
169	BEX2	10.7879	1.57111e-26	4.31506e-22	-0.875717	InN	DOWN	21.365
323	AC092902.4	10.7745	1.81722e-26	4.991e-22	-1.29059	RG	DOWN	21.3018
324	PAFAH1B1	10.7652	2.00961e-26	5.5194e-22	-0.763875	RG	DOWN	21.2581
325	FASTKD1	10.7645	2.02545e-26	5.56289e-22	-1.20737	RG	DOWN	21.2547
326	CDC7	10.7631	2.05638e-26	5.64785e-22	-2.00996	RG	DOWN	21.2481
327	PDS5B	10.7585	2.16214e-26	5.93831e-22	-0.95083	RG	DOWN	21.2263
328	CTSC	10.7561	2.21875e-26	6.09381e-22	-1.56227	RG	DOWN	21.2151
329	PRKX	10.7552	2.24154e-26	6.15639e-22	-1.39704	RG	DOWN	21.2107
330	MIB1	10.7535	2.28242e-26	6.26867e-22	-0.915647	RG	DOWN	21.2028
331	GLUL	10.7533	2.28595e-26	6.27837e-22	-1.53975	RG	DOWN	21.2022
333	DGKB	10.7393	2.66217e-26	7.31165e-22	-1.74199	RG	DOWN	21.136
334	CCDC88C	10.7298	2.9493e-26	8.10025e-22	-1.51784	RG	DOWN	21.0915
336	LIN28A	10.7171	3.38419e-26	9.29467e-22	-3.43725	RG	DOWN	21.0318
337	DENND5A	10.7157	3.43524e-26	9.43489e-22	-0.896549	RG	DOWN	21.0253
338	SVIL	10.7074	3.75838e-26	1.03224e-21	-1.05284	RG	DOWN	20.9862
339	CSE1L	10.7065	3.79366e-26	1.04193e-21	-1.19518	RG	DOWN	20.9822
340	COX20	10.7061	3.8126e-26	1.04713e-21	-1.01721	RG	DOWN	20.98
341	ABI2	10.7053	3.84625e-26	1.05637e-21	-0.880982	RG	DOWN	20.9762
342	UNC45A	10.7048	3.86502e-26	1.06153e-21	-1.24594	RG	DOWN	20.9741
343	ETNK1	10.7033	3.92744e-26	1.07867e-21	-0.931118	RG	DOWN	20.9671
344	AGTPBP1	10.7003	4.05971e-26	1.115e-21	-0.845802	RG	DOWN	20.9527
346	SHISA9	10.6918	4.44611e-26	1.22112e-21	-2.06845	RG	DOWN	20.9132
174	AC005920.2	10.6869	4.69143e-26	1.2885e-21	-0.978584	InN	DOWN	20.8899
268	AKT3	10.6848	4.79817e-26	1.31782e-21	-0.813101	ExN	DOWN	20.8801
349	SMAD2	10.6744	5.36214e-26	1.47271e-21	-0.953393	RG	DOWN	20.8319
350	RBM26	10.6718	5.51643e-26	1.51509e-21	-0.836377	RG	DOWN	20.8196
351	MAP3K4	10.6658	5.88823e-26	1.6172e-21	-1.10621	RG	DOWN	20.7912
177	SORT1	10.6609	6.20159e-26	1.70327e-21	-0.878995	InN	DOWN	20.7687
352	MOB3B	10.6582	6.3841e-26	1.75339e-21	-1.18749	RG	DOWN	20.7561
178	PTP4A2	10.6556	6.56522e-26	1.80314e-21	-0.941861	InN	DOWN	20.744
179	COL6A2	10.6549	6.61681e-26	1.81731e-21	-1.34244	InN	DOWN	20.7406
181	AL049840.2	10.6521	6.82051e-26	1.87325e-21	-1.32141	InN	DOWN	20.7274
182	TNRC6C	10.6453	7.33939e-26	2.01576e-21	-0.827475	InN	DOWN	20.6956
356	DDX5	10.6338	8.29874e-26	2.27925e-21	-0.803876	RG	DOWN	20.6422
357	MEST	10.6305	8.59818e-26	2.36149e-21	-1.16423	RG	DOWN	20.6268
183	KIF5C	10.6275	8.87816e-26	2.43839e-21	-0.771633	InN	DOWN	20.6129
272	SRGAP1	10.6272	8.90795e-26	2.44657e-21	-1.11934	ExN	DOWN	20.6114
184	AC087490.1	10.6197	9.65413e-26	2.65151e-21	-2.07248	InN	DOWN	20.5765
358	SMC4	10.6123	1.04442e-25	2.86851e-21	-1.44508	RG	DOWN	20.5423
359	RCOR1	10.6114	1.05461e-25	2.89649e-21	-1.00434	RG	DOWN	20.5381
360	CCDC77	10.611	1.05974e-25	2.91058e-21	-1.45353	RG	DOWN	20.536
275	SLC44A5	10.6042	1.13971e-25	3.13021e-21	-1.24729	ExN	DOWN	20.5044
361	USP24	10.6022	1.16468e-25	3.19881e-21	-1.01019	RG	DOWN	20.495
362	MAP3K9	10.5995	1.19864e-25	3.29207e-21	-1.60579	RG	DOWN	20.4825
185	PTOV1	10.5956	1.2491e-25	3.43066e-21	-0.94456	InN	DOWN	20.4646
363	DLG3	10.5896	1.3316e-25	3.65723e-21	-1.61631	RG	DOWN	20.4368
279	DMD	10.5882	1.3528e-25	3.71547e-21	-1.3747	ExN	DOWN	20.43
366	CCDC88A	10.5768	1.52757e-25	4.19547e-21	-0.944351	RG	DOWN	20.3772
189	RANBP2	10.5714	1.61835e-25	4.4448e-21	-0.854975	InN	DOWN	20.3521
367	INTS6	10.5711	1.62295e-25	4.45744e-21	-1.01248	RG	DOWN	20.3509
190	MGAT5	10.5702	1.63929e-25	4.5023e-21	-0.926812	InN	DOWN	20.3466
368	CKS2	10.5679	1.67987e-25	4.61377e-21	-1.69771	RG	DOWN	20.3359
369	SLC35F3	10.565	1.7314e-25	4.75528e-21	-2.96936	RG	DOWN	20.3228
191	CBX5	10.5627	1.77518e-25	4.87553e-21	-0.894923	InN	DOWN	20.312
371	PROM1	10.5452	2.13754e-25	5.87076e-21	-1.79491	RG	DOWN	20.2313
193	LINC00519	10.5265	2.60721e-25	7.16069e-21	-1.81894	InN	DOWN	20.145
373	STAG2	10.5221	2.73378e-25	7.50832e-21	-0.951576	RG	DOWN	20.1245
194	CORIN	10.5166	2.89796e-25	7.95924e-21	-1.74412	InN	DOWN	20.0991
374	TIMP3	10.513	3.01181e-25	8.27193e-21	-1.77273	RG	DOWN	20.0824
375	STAT5B	10.5106	3.08798e-25	8.48114e-21	-1.01848	RG	DOWN	20.0715
286	AC010974.2	10.4956	3.62077e-25	9.94443e-21	-1.96905	ExN	DOWN	20.0024
376	AC092691.1	10.4883	3.90895e-25	1.07359e-20	-1.21873	RG	DOWN	19.9692
287	ATXN7L1	10.4856	4.02518e-25	1.10552e-20	-1.15018	ExN	DOWN	19.9564
377	PHF6	10.4819	4.18507e-25	1.14943e-20	-1.17152	RG	DOWN	19.9395
378	AC093019.2	10.4786	4.33552e-25	1.19075e-20	-1.30916	RG	DOWN	19.9242
196	TINCR	10.4767	4.42282e-25	1.21473e-20	-1.53705	InN	DOWN	19.9155
288	ROBO2	10.4753	4.48612e-25	1.23211e-20	-1.38981	ExN	DOWN	19.9093
197	WBP2NL	10.4752	4.49065e-25	1.23336e-20	-1.55899	InN	DOWN	19.9089
289	EFNB2	10.4729	4.60284e-25	1.26417e-20	-2.08877	ExN	DOWN	19.8982
381	ADGRA3	10.4681	4.84053e-25	1.32945e-20	-1.11086	RG	DOWN	19.8763
382	LINC01980	10.4681	4.84304e-25	1.33014e-20	-1.43182	RG	DOWN	19.8761
290	LINC00486	10.4618	5.17296e-25	1.42075e-20	-1.34301	ExN	DOWN	19.8475
291	DOCK9	10.4617	5.18288e-25	1.42348e-20	-1.69259	ExN	DOWN	19.8466
383	DNAJB1	10.458	5.38416e-25	1.47876e-20	-1.88987	RG	DOWN	19.8301
292	EPHA7	10.4569	5.44749e-25	1.49615e-20	-1.62263	ExN	DOWN	19.825
201	TTC3	10.4461	6.10689e-25	1.67726e-20	-0.558672	InN	DOWN	19.7754
385	TMX1	10.4397	6.53182e-25	1.79397e-20	-1.11426	RG	DOWN	19.7462
386	FCHSD2	10.4159	8.39424e-25	2.30548e-20	-0.880812	RG	DOWN	19.6372
209	GMCL1	10.4116	8.77855e-25	2.41103e-20	-0.855426	InN	DOWN	19.6178
387	SPRED1	10.409	9.02717e-25	2.47931e-20	-1.0146	RG	DOWN	19.6057
388	ZMYM3	10.398	1.01245e-24	2.7807e-20	-1.59945	RG	DOWN	19.5558
389	PUM1	10.3974	1.01922e-24	2.79929e-20	-0.771904	RG	DOWN	19.553
390	PTGES3	10.3939	1.05707e-24	2.90323e-20	-0.943777	RG	DOWN	19.5371
210	SHOC1	10.3905	1.09572e-24	3.00939e-20	-1.00146	InN	DOWN	19.5215
391	UBQLN1	10.3846	1.16523e-24	3.20031e-20	-0.933832	RG	DOWN	19.4948
392	LHFPL5	10.3787	1.23984e-24	3.40521e-20	-1.52363	RG	DOWN	19.4679
298	ST3GAL1	10.37	1.3581e-24	3.73002e-20	-2.05125	ExN	DOWN	19.4283
393	CHIC1	10.3699	1.35891e-24	3.73224e-20	-1.16905	RG	DOWN	19.428
394	LINC02754	10.3696	1.36446e-24	3.7475e-20	-2.3274	RG	DOWN	19.4263
213	GOLGA3	10.3648	1.43392e-24	3.93825e-20	-0.834585	InN	DOWN	19.4047
397	RERE	10.3576	1.54622e-24	4.2467e-20	-0.624907	RG	DOWN	19.3719
398	EPB41L5	10.3563	1.56691e-24	4.30353e-20	-0.981163	RG	DOWN	19.3662
399	GPC3	10.3533	1.61794e-24	4.44367e-20	-1.98843	RG	DOWN	19.3523
400	FUT8	10.3492	1.68887e-24	4.63847e-20	-0.972144	RG	DOWN	19.3336
401	WDHD1	10.3476	1.71667e-24	4.71484e-20	-1.52579	RG	DOWN	19.3265
402	AC010976.1	10.3471	1.72467e-24	4.73681e-20	-1.10134	RG	DOWN	19.3245
215	AC109587.1	10.3443	1.77689e-24	4.88024e-20	-0.981678	InN	DOWN	19.3116
403	POU6F2	10.3435	1.79193e-24	4.92154e-20	-1.22094	RG	DOWN	19.3079
404	PDE10A	10.3305	2.05105e-24	5.63321e-20	-1.012	RG	DOWN	19.2492
406	PDS5A	10.3244	2.18631e-24	6.00469e-20	-0.762322	RG	DOWN	19.2215
301	CSRP2	10.3234	2.20865e-24	6.06604e-20	-2.10769	ExN	DOWN	19.2171
407	GRIP2	10.3233	2.21074e-24	6.07181e-20	-1.83107	RG	DOWN	19.2167
217	CPLX2	10.3197	2.2969e-24	6.30844e-20	-1.28337	InN	DOWN	19.2001
218	ENSA	10.3145	2.42438e-24	6.65856e-20	-0.820996	InN	DOWN	19.1766
302	CDKL5	10.3123	2.47979e-24	6.81073e-20	-1.27948	ExN	DOWN	19.1668
408	COL26A1	10.3076	2.60505e-24	7.15476e-20	-1.94492	RG	DOWN	19.1454
219	LINC00159	10.3067	2.62864e-24	7.21957e-20	-1.3709	InN	DOWN	19.1415
409	MRPL42	10.3033	2.72388e-24	7.48114e-20	-1.04775	RG	DOWN	19.126
304	AUTS2	10.3021	2.75661e-24	7.57103e-20	-0.575775	ExN	DOWN	19.1208
306	NR4A2	10.3	2.81891e-24	7.74213e-20	-4.33665	ExN	DOWN	19.1111
221	NRXN2	10.2999	2.82169e-24	7.74977e-20	-0.951542	InN	DOWN	19.1107
307	AC020611.2	10.2989	2.85184e-24	7.83258e-20	-1.41535	ExN	DOWN	19.1061
222	MOSPD2	10.294	3.00123e-24	8.24288e-20	-0.885478	InN	DOWN	19.0839
224	CREBRF	10.2851	3.29078e-24	9.03812e-20	-0.845403	InN	DOWN	19.0439
225	DNAJB6	10.2847	3.30275e-24	9.07101e-20	-0.876148	InN	DOWN	19.0423
413	MARCH6	10.2816	3.41052e-24	9.36699e-20	-0.780545	RG	DOWN	19.0284
226	IQUB	10.2754	3.63954e-24	9.99599e-20	-1.46089	InN	DOWN	19.0002
227	GOLPH3	10.2623	4.16592e-24	1.14417e-19	-0.813997	InN	DOWN	18.9415
415	KCNH5	10.2572	4.39528e-24	1.20716e-19	-1.98313	RG	DOWN	18.9182
312	ARHGAP21	10.2379	5.36371e-24	1.47314e-19	-0.860659	ExN	DOWN	18.8318
419	KLHL24	10.2318	5.71275e-24	1.56901e-19	-0.904429	RG	DOWN	18.8044
420	CLK1	10.2294	5.8549e-24	1.60805e-19	-1.13413	RG	DOWN	18.7937
421	YPEL2	10.2285	5.91027e-24	1.62325e-19	-1.67258	RG	DOWN	18.7896
422	SNX5	10.2262	6.05654e-24	1.66343e-19	-1.25259	RG	DOWN	18.779
313	CAMKV	10.2235	6.22666e-24	1.71015e-19	-2.54703	ExN	DOWN	18.767
423	PIK3C2A	10.2233	6.24071e-24	1.71401e-19	-0.779327	RG	DOWN	18.766
230	EMSY	10.2229	6.26178e-24	1.7198e-19	-0.817907	InN	DOWN	18.7645
424	LFNG	10.2203	6.43686e-24	1.76788e-19	-1.66558	RG	DOWN	18.7525
231	PREX2	10.2172	6.64078e-24	1.82389e-19	-1.55352	InN	DOWN	18.739
427	MCF2L	10.2123	6.9848e-24	1.91838e-19	-1.57768	RG	DOWN	18.7171
428	AC211433.1	10.212	7.00556e-24	1.92408e-19	-0.926862	RG	DOWN	18.7158
429	USP33	10.2113	7.05606e-24	1.93795e-19	-0.84628	RG	DOWN	18.7127
233	RBM33	10.2112	7.06688e-24	1.94092e-19	-0.765756	InN	DOWN	18.712
430	ZGRF1	10.211	7.07787e-24	1.94394e-19	-1.56223	RG	DOWN	18.7113
315	CTTNBP2	10.2101	7.14591e-24	1.96262e-19	-1.38141	ExN	DOWN	18.7072
235	IFNGR2	10.2088	7.24167e-24	1.98892e-19	-0.863075	InN	DOWN	18.7014
431	AC015849.3	10.202	7.76897e-24	2.13375e-19	-1.0427	RG	DOWN	18.6709
432	DCAF6	10.1982	8.07967e-24	2.21908e-19	-1.00509	RG	DOWN	18.6538
433	PLXNC1	10.1981	8.09167e-24	2.22238e-19	-1.45553	RG	DOWN	18.6532
434	UBA2	10.1973	8.15144e-24	2.23879e-19	-0.890593	RG	DOWN	18.65
435	SPINK5	10.1942	8.42043e-24	2.31267e-19	-1.29726	RG	DOWN	18.6359
436	CGGBP1	10.1833	9.41384e-24	2.58551e-19	-0.859421	RG	DOWN	18.5875
238	SET	10.1769	1.00578e-23	2.76239e-19	-0.915941	InN	DOWN	18.5587
437	CNKSR2	10.1742	1.03415e-23	2.8403e-19	-1.19683	RG	DOWN	18.5466
239	DANCR	10.1722	1.05503e-23	2.89763e-19	-1.2433	InN	DOWN	18.538
438	ZCCHC8	10.1709	1.06938e-23	2.93706e-19	-1.18973	RG	DOWN	18.5321
240	SNX31	10.1643	1.14411e-23	3.1423e-19	-1.69815	InN	DOWN	18.5028
439	KDM2B	10.1359	1.53207e-23	4.20783e-19	-1.14474	RG	DOWN	18.3759
440	AC006387.1	10.1292	1.64075e-23	4.50631e-19	-1.90927	RG	DOWN	18.3462
443	C5orf30	10.1111	1.97327e-23	5.41959e-19	-1.8344	RG	DOWN	18.266
444	FST	10.1054	2.09167e-23	5.74476e-19	-2.16179	RG	DOWN	18.2407
445	CNOT1	10.102	2.1654e-23	5.94727e-19	-0.898411	RG	DOWN	18.2257
322	CELF2-AS2	10.1013	2.17972e-23	5.98661e-19	-1.62486	ExN	DOWN	18.2228
246	VDAC3	10.0998	2.21466e-23	6.08256e-19	-0.772376	InN	DOWN	18.2159
323	NEUROD2	10.0936	2.35791e-23	6.47601e-19	-4.15997	ExN	DOWN	18.1887
446	PRKCB	10.0926	2.38279e-23	6.54432e-19	-2.41912	RG	DOWN	18.1841
447	FBN3	10.0894	2.46188e-23	6.76156e-19	-3.20339	RG	DOWN	18.17
448	MIR4713HG	10.0887	2.47947e-23	6.80986e-19	-1.27788	RG	DOWN	18.1669
248	ATG4B	10.0836	2.61223e-23	7.1745e-19	-0.829127	InN	DOWN	18.1442
449	TCF3	10.0813	2.67275e-23	7.34072e-19	-1.17847	RG	DOWN	18.1343
251	DLX2	10.0717	2.9466e-23	8.09284e-19	-2.99321	InN	DOWN	18.0919
252	NUFIP2	10.0704	2.98574e-23	8.20034e-19	-0.754301	InN	DOWN	18.0862
451	ELOA-AS1	10.0699	3.00281e-23	8.24723e-19	-0.957086	RG	DOWN	18.0837
452	HIF1A	10.0691	3.02624e-23	8.31157e-19	-1.03875	RG	DOWN	18.0803
453	BSDC1	10.0655	3.13814e-23	8.6189e-19	-1.04541	RG	DOWN	18.0645
326	NUTM2A-AS1	10.0638	3.19411e-23	8.77263e-19	-1.07445	ExN	DOWN	18.0569
454	COPS2	10.061	3.28803e-23	9.03058e-19	-1.02573	RG	DOWN	18.0443
327	MGST1	10.0583	3.37807e-23	9.27786e-19	-1.80811	ExN	DOWN	18.0326
455	HMGA2	10.0533	3.5526e-23	9.75722e-19	-1.38905	RG	DOWN	18.0107
254	ABHD3	10.0489	3.71577e-23	1.02054e-18	-0.994853	InN	DOWN	17.9912
456	PSPC1	10.0436	3.92193e-23	1.07716e-18	-0.858159	RG	DOWN	17.9677
255	JUNB	10.0375	4.17183e-23	1.14579e-18	-1.48145	InN	DOWN	17.9409
257	SEC22B	10.0262	4.67772e-23	1.28474e-18	-0.895446	InN	DOWN	17.8912
258	CARHSP1	10.0204	4.96136e-23	1.36264e-18	-0.871669	InN	DOWN	17.8656
334	NCKAP5	10.0159	5.19159e-23	1.42587e-18	-1.30711	ExN	DOWN	17.8459
457	LUC7L3	10.0143	5.27543e-23	1.4489e-18	-0.593981	RG	DOWN	17.839
458	AP000829.1	10.0138	5.30347e-23	1.4566e-18	-1.87627	RG	DOWN	17.8367
459	NR6A1	10.0121	5.39636e-23	1.48211e-18	-0.834504	RG	DOWN	17.8291
460	STARD4-AS1	10.0121	5.39679e-23	1.48223e-18	-1.07547	RG	DOWN	17.8291
461	CDYL	10.0102	5.49981e-23	1.51052e-18	-0.947935	RG	DOWN	17.8209
462	NIPBL	10.0009	6.03873e-23	1.65854e-18	-0.814655	RG	DOWN	17.7803
463	AC099489.3	9.99815	6.21091e-23	1.70583e-18	-3.11328	RG	DOWN	17.7681
464	KCNT2	9.99798	6.22137e-23	1.7087e-18	-0.850324	RG	DOWN	17.7673
465	GART	9.99318	6.53049e-23	1.7936e-18	-1.0404	RG	DOWN	17.7463
466	STT3B	9.98226	7.29058e-23	2.00236e-18	-0.965853	RG	DOWN	17.6985
260	CKAP2	9.98085	7.39533e-23	2.03113e-18	-1.27414	InN	DOWN	17.6923
261	C1orf131	9.97998	7.46046e-23	2.04902e-18	-1.12476	InN	DOWN	17.6885
262	SBNO1	9.97211	8.07571e-23	2.21799e-18	-0.851256	InN	DOWN	17.654
467	AL359091.1	9.96902	8.33109e-23	2.28813e-18	-2.2792	RG	DOWN	17.6405
469	ZNF451-AS1	9.96321	8.83229e-23	2.42579e-18	-0.834789	RG	DOWN	17.6151
263	ABI3BP	9.95805	9.3035e-23	2.55521e-18	-1.12903	InN	DOWN	17.5926
264	AC097448.1	9.95789	9.31844e-23	2.55931e-18	-1.21018	InN	DOWN	17.5919
265	PCNT	9.95145	9.94118e-23	2.73035e-18	-1.10039	InN	DOWN	17.5638
471	CBL	9.95004	1.00832e-22	2.76935e-18	-0.967004	RG	DOWN	17.5576
266	PRKCG	9.94988	1.00992e-22	2.77373e-18	-1.53643	InN	DOWN	17.5569
472	PRMT8	9.94828	1.02631e-22	2.81875e-18	-2.04319	RG	DOWN	17.5499
473	AGO3	9.94101	1.10411e-22	3.03243e-18	-0.747717	RG	DOWN	17.5182
474	AL359504.2	9.9377	1.1414e-22	3.13484e-18	-1.38805	RG	DOWN	17.5038
268	OIP5-AS1	9.93398	1.18477e-22	3.25396e-18	-0.817345	InN	DOWN	17.4876
475	AC006206.2	9.93353	1.19011e-22	3.26865e-18	-1.82397	RG	DOWN	17.4856
476	COL4A6	9.92737	1.26603e-22	3.47716e-18	-1.29424	RG	DOWN	17.4588
340	TMEM108-AS1	9.92603	1.28305e-22	3.52389e-18	-3.0084	ExN	DOWN	17.453
477	PTBP2	9.9234	1.31736e-22	3.61812e-18	-0.756741	RG	DOWN	17.4415
478	AGPAT4	9.92099	1.34958e-22	3.70663e-18	-0.975492	RG	DOWN	17.431
341	BRINP1	9.90958	1.51296e-22	4.15535e-18	-1.69024	ExN	DOWN	17.3814
343	APBA1	9.90658	1.55902e-22	4.28186e-18	-1.12862	ExN	DOWN	17.3684
480	SNTG2-AS1	9.90447	1.59232e-22	4.3733e-18	-1.4047	RG	DOWN	17.3592
481	PPP2R5E	9.9036	1.60622e-22	4.41147e-18	-0.833049	RG	DOWN	17.3554
482	CHST11	9.90268	1.62113e-22	4.45244e-18	-0.992183	RG	DOWN	17.3514
483	ADGRL2	9.89326	1.7812e-22	4.89208e-18	-0.899957	RG	DOWN	17.3105
484	NFRKB	9.89281	1.78917e-22	4.91396e-18	-1.10171	RG	DOWN	17.3086
485	AP000248.1	9.8863	1.9093e-22	5.2439e-18	-2.67509	RG	DOWN	17.2803
275	DUSP1	9.88488	1.93666e-22	5.31904e-18	-1.78382	InN	DOWN	17.2742
486	AC104827.1	9.87154	2.21234e-22	6.07619e-18	-1.24284	RG	DOWN	17.2164
488	PRKAR2B	9.86475	2.36736e-22	6.50194e-18	-1.52153	RG	DOWN	17.187
276	NUB1	9.86136	2.44868e-22	6.7253e-18	-0.86124	InN	DOWN	17.1723
277	PSD3	9.86003	2.48121e-22	6.81464e-18	-0.867452	InN	DOWN	17.1666
489	AC105916.1	9.85371	2.64239e-22	7.25731e-18	-1.1035	RG	DOWN	17.1392
490	OGA	9.85273	2.6682e-22	7.32821e-18	-0.782864	RG	DOWN	17.135
491	GATAD2B	9.85073	2.72205e-22	7.47611e-18	-0.819991	RG	DOWN	17.1263
348	DOCK4	9.8501	2.73904e-22	7.52277e-18	-0.985212	ExN	DOWN	17.1236
279	CASC3	9.84831	2.78833e-22	7.65814e-18	-0.815071	InN	DOWN	17.1159
280	ATXN2L	9.84554	2.86615e-22	7.87188e-18	-0.819626	InN	DOWN	17.1039
492	ZNF714	9.84416	2.90568e-22	7.98044e-18	-1.16002	RG	DOWN	17.098
493	ARID2	9.84228	2.96062e-22	8.13135e-18	-0.794048	RG	DOWN	17.0898
494	SPSB4	9.84019	3.02269e-22	8.30181e-18	-1.88821	RG	DOWN	17.0808
349	PRDM8	9.8378	3.09529e-22	8.50121e-18	-2.20714	ExN	DOWN	17.0705
495	AC005562.1	9.83669	3.12958e-22	8.59538e-18	-1.0494	RG	DOWN	17.0657
282	DIS3	9.83441	3.20149e-22	8.7929e-18	-0.858747	InN	DOWN	17.0559
283	UNC13A	9.83107	3.30933e-22	9.08907e-18	-0.894859	InN	DOWN	17.0415
284	RSRC2	9.82991	3.34775e-22	9.19459e-18	-0.800302	InN	DOWN	17.0365
285	AL139095.4	9.82225	3.61211e-22	9.92067e-18	-1.09308	InN	DOWN	17.0035
498	PTPRS	9.82076	3.66593e-22	1.00685e-17	-0.831355	RG	DOWN	16.997
286	SNRNP200	9.81928	3.72026e-22	1.02177e-17	-0.806423	InN	DOWN	16.9906
499	ZNF90	9.81642	3.8274e-22	1.0512e-17	-1.4064	RG	DOWN	16.9783
501	KIZ	9.81217	3.99197e-22	1.09639e-17	-1.0746	RG	DOWN	16.96
502	CEBPZ	9.8025	4.39343e-22	1.20665e-17	-1.11591	RG	DOWN	16.9184
503	GPBP1L1	9.79266	4.84269e-22	1.33004e-17	-0.900231	RG	DOWN	16.8761
504	PLCH1	9.79033	4.95569e-22	1.36108e-17	-1.02861	RG	DOWN	16.8661
505	BCL9	9.78613	5.1657e-22	1.41876e-17	-0.997311	RG	DOWN	16.8481
291	LINC02506	9.7778	5.60914e-22	1.54055e-17	-1.06765	InN	DOWN	16.8123
507	TRIM24	9.77254	5.90793e-22	1.62261e-17	-0.868809	RG	DOWN	16.7898
508	ADAMTS12	9.76774	6.19491e-22	1.70143e-17	-1.56642	RG	DOWN	16.7692
509	XACT	9.76573	6.31874e-22	1.73544e-17	-3.64735	RG	DOWN	16.7606
293	TAC4	9.7632	6.47833e-22	1.77927e-17	-1.77181	InN	DOWN	16.7498
295	INPP5F	9.75773	6.8376e-22	1.87795e-17	-0.827533	InN	DOWN	16.7263
510	ST6GALNAC5	9.7566	6.9139e-22	1.8989e-17	-1.05823	RG	DOWN	16.7215
511	EPHA3	9.75641	6.92728e-22	1.90258e-17	-1.02265	RG	DOWN	16.7207
512	SLCO1A2	9.75501	7.02358e-22	1.92903e-17	-1.06751	RG	DOWN	16.7147
296	ARMCX1	9.75483	7.03613e-22	1.93247e-17	-1.09504	InN	DOWN	16.7139
298	HIST2H2BF	9.75153	7.26813e-22	1.99619e-17	-1.65063	InN	DOWN	16.6998
299	EIF2B1	9.74411	7.81942e-22	2.1476e-17	-0.854463	InN	DOWN	16.668
300	AC046130.1	9.7434	7.87451e-22	2.16273e-17	-1.50161	InN	DOWN	16.665
354	ATRNL1	9.74043	8.10765e-22	2.22676e-17	-0.992613	ExN	DOWN	16.6523
301	TMF1	9.7404	8.1104e-22	2.22752e-17	-0.769368	InN	DOWN	16.6522
302	LY75	9.73878	8.24038e-22	2.26322e-17	-2.35368	InN	DOWN	16.6453
515	WWC3	9.73831	8.27841e-22	2.27367e-17	-1.29405	RG	DOWN	16.6433
516	SRPK1	9.73662	8.41752e-22	2.31187e-17	-0.88636	RG	DOWN	16.636
356	NIN	9.7362	8.45243e-22	2.32146e-17	-1.16478	ExN	DOWN	16.6342
303	LINC02253	9.73181	8.82501e-22	2.42379e-17	-0.922442	InN	DOWN	16.6155
517	KDM2A	9.72946	9.03141e-22	2.48048e-17	-0.745003	RG	DOWN	16.6055
518	HMGN3	9.72768	9.1912e-22	2.52436e-17	-0.816868	RG	DOWN	16.5978
519	LITAF	9.72415	9.51571e-22	2.61349e-17	-1.35183	RG	DOWN	16.5828
520	OLFM2	9.72141	9.77472e-22	2.68463e-17	-1.43764	RG	DOWN	16.5711
358	LINC00710	9.7158	1.03289e-21	2.83683e-17	-5.44462	ExN	DOWN	16.5472
521	AFDN	9.71402	1.05108e-21	2.88678e-17	-0.800664	RG	DOWN	16.5396
305	FAM168A	9.71241	1.0678e-21	2.93272e-17	-0.716427	InN	DOWN	16.5327
306	NUMA1	9.70803	1.11464e-21	3.06137e-17	-0.82637	InN	DOWN	16.5141
307	YWHAQ	9.70308	1.17013e-21	3.21377e-17	-0.808276	InN	DOWN	16.493
523	ACSL4	9.70305	1.17045e-21	3.21464e-17	-1.05324	RG	DOWN	16.4929
360	CSGALNACT1	9.7028	1.17333e-21	3.22254e-17	-2.08146	ExN	DOWN	16.4918
524	PPAT	9.70255	1.17624e-21	3.23055e-17	-1.01478	RG	DOWN	16.4907
311	SRPRB	9.68883	1.34547e-21	3.69532e-17	-1.04007	InN	DOWN	16.4323
312	AC010226.1	9.68874	1.34658e-21	3.69838e-17	-1.18114	InN	DOWN	16.432
313	CYLD	9.68836	1.35164e-21	3.71227e-17	-0.868047	InN	DOWN	16.4304
362	RBFOX3	9.68829	1.35258e-21	3.71485e-17	-1.56814	ExN	DOWN	16.4301
527	GLRA2	9.68433	1.40605e-21	3.86172e-17	-2.06326	RG	DOWN	16.4132
314	HSPH1	9.68227	1.4347e-21	3.9404e-17	-0.980093	InN	DOWN	16.4045
315	GRIK3	9.68007	1.4658e-21	4.02581e-17	-1.21849	InN	DOWN	16.3951
316	GAS7	9.676	1.52533e-21	4.18933e-17	-1.22788	InN	DOWN	16.3779
365	SH3RF3	9.67179	1.58944e-21	4.36539e-17	-1.57055	ExN	DOWN	16.36
529	HNRNPLL	9.67072	1.60612e-21	4.41122e-17	-1.01854	RG	DOWN	16.3554
530	AGFG1	9.6581	1.81681e-21	4.98987e-17	-0.874469	RG	DOWN	16.3019
319	IGSF10	9.65786	1.82114e-21	5.00176e-17	-1.51214	InN	DOWN	16.3009
367	NFIX	9.65566	1.8607e-21	5.1104e-17	-1.76962	ExN	DOWN	16.2915
321	DYRK2	9.65214	1.9257e-21	5.28895e-17	-1.40146	InN	DOWN	16.2766
322	STX5	9.645	2.06441e-21	5.6699e-17	-0.862314	InN	DOWN	16.2464
323	AC009133.1	9.64054	2.15611e-21	5.92176e-17	-1.08378	InN	DOWN	16.2275
531	ARID4A	9.63935	2.18134e-21	5.99106e-17	-0.909043	RG	DOWN	16.2225
532	PRKCZ	9.63907	2.18717e-21	6.00706e-17	-1.87661	RG	DOWN	16.2213
325	WDR19	9.63677	2.23683e-21	6.14345e-17	-0.820146	InN	DOWN	16.2116
533	ELK4	9.63616	2.2501e-21	6.17991e-17	-1.14532	RG	DOWN	16.209
327	RGS20	9.63131	2.35888e-21	6.47865e-17	-1.16029	InN	DOWN	16.1885
328	TBL1X	9.62858	2.4223e-21	6.65286e-17	-0.857541	InN	DOWN	16.177
534	RPS10-NUDT3	9.62778	2.44136e-21	6.70519e-17	-1.54574	RG	DOWN	16.1736
535	AC009271.1	9.62687	2.463e-21	6.76462e-17	-1.05342	RG	DOWN	16.1698
536	TGFBR3	9.62152	2.59457e-21	7.12598e-17	-2.01411	RG	DOWN	16.1472
330	STT3A	9.61827	2.67789e-21	7.35482e-17	-0.831423	InN	DOWN	16.1334
537	FBXL20	9.61561	2.74811e-21	7.54769e-17	-0.829555	RG	DOWN	16.1222
331	COPB1	9.61218	2.84107e-21	7.80301e-17	-0.782619	InN	DOWN	16.1077
538	AC011043.1	9.60953	2.91523e-21	8.00667e-17	-1.33157	RG	DOWN	16.0965
539	ZNF589	9.6057	3.02563e-21	8.3099e-17	-1.00939	RG	DOWN	16.0804
334	AL121757.2	9.59425	3.38121e-21	9.28648e-17	-1.33349	InN	DOWN	16.0321
335	DNAJC24	9.59346	3.40709e-21	9.35757e-17	-0.948466	InN	DOWN	16.0288
541	CENPV	9.59252	3.43833e-21	9.44338e-17	-1.40371	RG	DOWN	16.0249
542	LRP6	9.585	3.69836e-21	1.01575e-16	-0.844495	RG	DOWN	15.9932
375	OPCML	9.5833	3.75974e-21	1.03261e-16	-1.55058	ExN	DOWN	15.9861
377	BCAP29	9.58224	3.79852e-21	1.04326e-16	-1.9465	ExN	DOWN	15.9816
336	PARG	9.57949	3.90106e-21	1.07143e-16	-0.738324	InN	DOWN	15.97
378	SIPA1L1	9.57818	3.9509e-21	1.08512e-16	-1.21238	ExN	DOWN	15.9645
543	SMC3	9.57795	3.95959e-21	1.0875e-16	-0.953891	RG	DOWN	15.9636
338	TTBK2	9.57476	4.08387e-21	1.12163e-16	-0.752104	InN	DOWN	15.9501
339	TTC23L	9.57442	4.09731e-21	1.12533e-16	-1.04753	InN	DOWN	15.9487
545	DHX15	9.5703	4.26382e-21	1.17106e-16	-0.949277	RG	DOWN	15.9314
379	TCF20	9.5677	4.37245e-21	1.20089e-16	-1.04589	ExN	DOWN	15.9205
340	GDAP1	9.56706	4.39943e-21	1.2083e-16	-0.943297	InN	DOWN	15.9178
546	CENPF	9.56354	4.55189e-21	1.25018e-16	-1.69143	RG	DOWN	15.903
547	GSK3B	9.5616	4.63797e-21	1.27382e-16	-0.73851	RG	DOWN	15.8949
341	RASGRP3	9.55813	4.79618e-21	1.31727e-16	-1.42365	InN	DOWN	15.8803
548	LINC00624	9.55474	4.95565e-21	1.36107e-16	-1.37917	RG	DOWN	15.8661
382	CRYM	9.55463	4.96118e-21	1.36259e-16	-4.27357	ExN	DOWN	15.8656
549	C20orf96	9.55114	5.13108e-21	1.40925e-16	-1.23199	RG	DOWN	15.851
550	PCNX1	9.54724	5.32791e-21	1.46331e-16	-0.77329	RG	DOWN	15.8347
551	RBM4B	9.54434	5.4788e-21	1.50475e-16	-0.978236	RG	DOWN	15.8225
552	PGAP1	9.54137	5.63827e-21	1.54855e-16	-0.849225	RG	DOWN	15.8101
553	AC009262.1	9.53777	5.83759e-21	1.60329e-16	-2.60313	RG	DOWN	15.795
343	NUP160	9.53721	5.86918e-21	1.61197e-16	-0.764118	InN	DOWN	15.7926
345	LINC01905	9.53645	5.91229e-21	1.62381e-16	-1.46752	InN	DOWN	15.7895
347	MIATNB	9.52423	6.65105e-21	1.82671e-16	-1.29079	InN	DOWN	15.7383
554	GJC1	9.51548	7.23502e-21	1.9871e-16	-1.2449	RG	DOWN	15.7018
556	MDK	9.51286	7.41941e-21	2.03774e-16	-1.12436	RG	DOWN	15.6909
387	KCNB2	9.51045	7.59385e-21	2.08565e-16	-1.25912	ExN	DOWN	15.6808
349	AC090150.1	9.51043	7.59522e-21	2.08603e-16	-1.72635	InN	DOWN	15.6807
350	MEGF11	9.50555	7.9599e-21	2.18619e-16	-1.05502	InN	DOWN	15.6603
558	SNX13	9.49955	8.43205e-21	2.31586e-16	-0.80614	RG	DOWN	15.6353
351	EWSR1	9.49391	8.90131e-21	2.44475e-16	-0.767708	InN	DOWN	15.6118
352	AC104316.1	9.49302	8.97771e-21	2.46573e-16	-0.985936	InN	DOWN	15.6081
353	AGAP3	9.48942	9.29286e-21	2.55229e-16	-0.858204	InN	DOWN	15.5931
561	ARHGAP11A	9.48911	9.32094e-21	2.56e-16	-2.55607	RG	DOWN	15.5918
564	ST3GAL6	9.47449	1.07225e-20	2.94493e-16	-1.48374	RG	DOWN	15.5309
354	CCDC73	9.47136	1.1049e-20	3.03461e-16	-1.54573	InN	DOWN	15.5179
566	PLD5	9.47026	1.11659e-20	3.06672e-16	-1.79615	RG	DOWN	15.5133
355	COPA	9.46882	1.13206e-20	3.1092e-16	-0.686867	InN	DOWN	15.5074
356	PPM1B	9.4664	1.15864e-20	3.18221e-16	-0.767446	InN	DOWN	15.4973
567	ANKRD13C	9.46617	1.1612e-20	3.18923e-16	-0.833838	RG	DOWN	15.4963
568	EIF3B	9.46613	1.16159e-20	3.19029e-16	-0.918357	RG	DOWN	15.4962
389	DYNC1I1	9.46554	1.16817e-20	3.20839e-16	-1.36693	ExN	DOWN	15.4937
569	BRWD3	9.46445	1.18044e-20	3.24207e-16	-0.883827	RG	DOWN	15.4892
357	ATCAY	9.46141	1.21529e-20	3.3378e-16	-0.825933	InN	DOWN	15.4765
570	AP001011.1	9.45805	1.25494e-20	3.44668e-16	-0.811249	RG	DOWN	15.4626
571	PANK2	9.457	1.26757e-20	3.48137e-16	-0.924706	RG	DOWN	15.4582
572	CDC27	9.45472	1.29556e-20	3.55826e-16	-0.848362	RG	DOWN	15.4488
573	MAD1L1	9.45205	1.32898e-20	3.65003e-16	-1.00012	RG	DOWN	15.4377
574	PABPC1	9.45044	1.34961e-20	3.70671e-16	-0.869626	RG	DOWN	15.431
358	MAFG	9.44961	1.36043e-20	3.73641e-16	-0.994557	InN	DOWN	15.4275
576	AC011447.3	9.43583	1.55168e-20	4.26168e-16	-1.0405	RG	DOWN	15.3704
361	VEZF1	9.43546	1.55708e-20	4.27651e-16	-1.01197	InN	DOWN	15.3689
577	CPNE1	9.43154	1.61643e-20	4.43952e-16	-0.921005	RG	DOWN	15.3527
579	SNHG25	9.42831	1.66706e-20	4.57859e-16	-1.27429	RG	DOWN	15.3393
393	THSD7A	9.42452	1.72834e-20	4.74688e-16	-1.2299	ExN	DOWN	15.3236
364	FOXO3	9.42035	1.79844e-20	4.9394e-16	-0.876336	InN	DOWN	15.3063
394	MIR137HG	9.419	1.8217e-20	5.00329e-16	-1.50599	ExN	DOWN	15.3007
581	ATF7IP	9.41784	1.84189e-20	5.05876e-16	-0.798442	RG	DOWN	15.296
582	SREBF1	9.41737	1.85013e-20	5.08139e-16	-1.24437	RG	DOWN	15.294
585	PSME4	9.4112	1.96195e-20	5.3885e-16	-0.775271	RG	DOWN	15.2685
366	SMARCA5	9.41031	1.97871e-20	5.43453e-16	-0.75904	InN	DOWN	15.2648
586	NUAK1	9.4079	2.02465e-20	5.56069e-16	-2.16957	RG	DOWN	15.2549
368	ONECUT1	9.39779	2.22881e-20	6.12142e-16	-1.41112	InN	DOWN	15.2131
587	NCAPG2	9.39331	2.32574e-20	6.38764e-16	-1.87419	RG	DOWN	15.1947
588	HNRNPK	9.38972	2.40635e-20	6.60904e-16	-0.934404	RG	DOWN	15.1799
589	POLE	9.38388	2.54349e-20	6.98569e-16	-1.81096	RG	DOWN	15.1558
370	NLGN4X	9.3837	2.54783e-20	6.99761e-16	-0.732883	InN	DOWN	15.1551
371	FNIP1	9.38322	2.55941e-20	7.02942e-16	-0.690253	InN	DOWN	15.1531
590	NAA25	9.37956	2.65004e-20	7.27833e-16	-0.852257	RG	DOWN	15.138
591	POLR2B	9.37543	2.75565e-20	7.56838e-16	-0.866731	RG	DOWN	15.121
374	AC087190.1	9.36681	2.99033e-20	8.21295e-16	-1.07031	InN	DOWN	15.0855
593	PANK3	9.36283	3.10501e-20	8.5279e-16	-0.997181	RG	DOWN	15.0692
400	VRK1	9.36028	3.18102e-20	8.73667e-16	-1.62887	ExN	DOWN	15.0587
594	SRRM2	9.35977	3.19649e-20	8.77916e-16	-0.767013	RG	DOWN	15.0565
401	TSHZ3	9.35655	3.29544e-20	9.05094e-16	-1.99831	ExN	DOWN	15.0433
595	PODXL	9.35594	3.31451e-20	9.1033e-16	-1.22994	RG	DOWN	15.0408
377	C18orf54	9.35398	3.3763e-20	9.27302e-16	-1.77867	InN	DOWN	15.0328
596	THOC2	9.35394	3.37781e-20	9.27716e-16	-0.798448	RG	DOWN	15.0326
403	PCSK5	9.35392	3.37822e-20	9.27829e-16	-1.83031	ExN	DOWN	15.0325
597	PRKCA	9.35327	3.39902e-20	9.3354e-16	-0.926561	RG	DOWN	15.0299
599	FAT1	9.34656	3.62186e-20	9.94743e-16	-1.03189	RG	DOWN	15.0023
378	PPP2R2D	9.34111	3.81316e-20	1.04728e-15	-0.748801	InN	DOWN	14.9799
601	PLCXD1	9.34047	3.83614e-20	1.05359e-15	-1.34001	RG	DOWN	14.9773
603	CENPE	9.3351	4.03575e-20	1.10842e-15	-1.90793	RG	DOWN	14.9553
605	ADARB2	9.33228	4.14469e-20	1.13834e-15	-1.71847	RG	DOWN	14.9437
380	CLEC4A	9.32713	4.35115e-20	1.19504e-15	-1.61007	InN	DOWN	14.9226
607	CCAR1	9.32014	4.64733e-20	1.27639e-15	-0.819031	RG	DOWN	14.894
383	GFPT1	9.31673	4.79913e-20	1.31808e-15	-0.760193	InN	DOWN	14.8801
608	WDR59	9.31575	4.84353e-20	1.33027e-15	-0.840084	RG	DOWN	14.8761
609	NMD3	9.3137	4.93827e-20	1.3563e-15	-0.998658	RG	DOWN	14.8676
611	KIZ-AS1	9.3078	5.22011e-20	1.4337e-15	-1.23265	RG	DOWN	14.8435
612	UBE3C	9.30584	5.31771e-20	1.46051e-15	-0.761212	RG	DOWN	14.8355
385	UFM1	9.30559	5.32993e-20	1.46386e-15	-0.74858	InN	DOWN	14.8345
386	PLAG1	9.2946	5.91028e-20	1.62326e-15	-0.985118	InN	DOWN	14.7896
387	PGM3	9.28906	6.22602e-20	1.70998e-15	-0.759811	InN	DOWN	14.767
616	NOP58	9.28823	6.27492e-20	1.72341e-15	-0.851306	RG	DOWN	14.7636
388	NPRL2	9.28771	6.30554e-20	1.73182e-15	-0.922884	InN	DOWN	14.7615
617	ZNF675	9.28433	6.50896e-20	1.78769e-15	-1.23048	RG	DOWN	14.7477
389	HS6ST2	9.28356	6.55608e-20	1.80063e-15	-1.04641	InN	DOWN	14.7446
390	LPCAT3	9.28142	6.68925e-20	1.8372e-15	-0.863972	InN	DOWN	14.7358
391	USP10	9.28129	6.69749e-20	1.83946e-15	-0.768824	InN	DOWN	14.7353
392	HIST1H1C	9.27273	7.25768e-20	1.99332e-15	-1.4205	InN	DOWN	14.7004
393	AHSA1	9.27164	7.33197e-20	2.01373e-15	-0.869521	InN	DOWN	14.696
618	DERA	9.27025	7.42837e-20	2.0402e-15	-1.1275	RG	DOWN	14.6903
395	SEPTIN10	9.2667	7.67968e-20	2.10922e-15	-0.898384	InN	DOWN	14.6759
620	PRTG	9.26644	7.69822e-20	2.11432e-15	-1.1881	RG	DOWN	14.6748
621	RCN2	9.26421	7.86132e-20	2.15911e-15	-0.858265	RG	DOWN	14.6657
408	GRIA2	9.26142	8.06907e-20	2.21617e-15	-0.896937	ExN	DOWN	14.6544
409	RALGAPA2	9.2614	8.07044e-20	2.21655e-15	-0.910626	ExN	DOWN	14.6543
396	PDXDC1	9.25056	8.93306e-20	2.45346e-15	-0.651662	InN	DOWN	14.6102
623	UCK2	9.25008	8.97267e-20	2.46434e-15	-1.26436	RG	DOWN	14.6083
398	RANBP1	9.24729	9.21022e-20	2.52959e-15	-0.789058	InN	DOWN	14.597
624	TLE3	9.24682	9.25114e-20	2.54082e-15	-1.2783	RG	DOWN	14.595
413	NR4A3	9.24593	9.32794e-20	2.56192e-15	-3.01265	ExN	DOWN	14.5914
626	AC023424.3	9.22809	1.10201e-19	3.02667e-15	-0.793932	RG	DOWN	14.519
627	HIST2H2BE	9.22644	1.11907e-19	3.07353e-15	-3.19372	RG	DOWN	14.5124
628	CMTM8	9.2257	1.12681e-19	3.09479e-15	-1.91378	RG	DOWN	14.5094
402	DLX5	9.2245	1.13958e-19	3.12985e-15	-2.51959	InN	DOWN	14.5045
629	TRIM46	9.22414	1.14342e-19	3.14041e-15	-1.846	RG	DOWN	14.503
403	LHX2	9.21953	1.19363e-19	3.27832e-15	-1.53589	InN	DOWN	14.4843
630	CU638689.5	9.21909	1.19852e-19	3.29173e-15	-1.7444	RG	DOWN	14.4826
631	BCAM	9.21491	1.2462e-19	3.42269e-15	-2.61276	RG	DOWN	14.4656
405	NSUN6	9.20851	1.32278e-19	3.63301e-15	-0.747067	InN	DOWN	14.4397
418	CTNND2	9.20575	1.35718e-19	3.72749e-15	-0.939228	ExN	DOWN	14.4286
633	RFC3	9.20248	1.39907e-19	3.84255e-15	-1.09113	RG	DOWN	14.4154
407	DNAJA1	9.20236	1.40067e-19	3.84694e-15	-0.821576	InN	DOWN	14.4149
408	KLF6	9.19919	1.44258e-19	3.96203e-15	-1.0642	InN	DOWN	14.4021
634	RAD23B	9.19739	1.46702e-19	4.02918e-15	-0.791736	RG	DOWN	14.3948
637	CSDE1	9.19113	1.55498e-19	4.27075e-15	-0.856076	RG	DOWN	14.3695
419	PLXNA4	9.19036	1.56611e-19	4.30131e-15	-1.80951	ExN	DOWN	14.3664
414	G3BP1	9.18511	1.64436e-19	4.51623e-15	-0.775888	InN	DOWN	14.3452
420	AC004160.1	9.17896	1.74115e-19	4.78207e-15	-1.38688	ExN	DOWN	14.3204
415	AC006064.2	9.17788	1.75859e-19	4.82997e-15	-1.33004	InN	DOWN	14.3161
416	AC104134.1	9.17052	1.88303e-19	5.17175e-15	-1.22647	InN	DOWN	14.2864
422	ANKH	9.16839	1.92048e-19	5.27461e-15	-1.43303	ExN	DOWN	14.2778
641	BAIAP2L1	9.16486	1.98454e-19	5.45055e-15	-1.91434	RG	DOWN	14.2636
642	DYSF	9.16462	1.98882e-19	5.46228e-15	-3.94836	RG	DOWN	14.2626
643	SEH1L	9.15862	2.10271e-19	5.77509e-15	-1.07157	RG	DOWN	14.2384
645	RPA1	9.15804	2.11387e-19	5.80575e-15	-1.06418	RG	DOWN	14.2361
646	CEMIP2	9.15711	2.13228e-19	5.85631e-15	-0.995324	RG	DOWN	14.2324
417	AUXG01000058.1	9.15478	2.17875e-19	5.98394e-15	-0.797422	InN	DOWN	14.223
647	SNHG15	9.15377	2.19915e-19	6.03997e-15	-1.81749	RG	DOWN	14.219
418	C1QTNF7	9.15153	2.24522e-19	6.1665e-15	-1.07701	InN	DOWN	14.21
648	SLC6A16	9.15068	2.26306e-19	6.21549e-15	-0.936411	RG	DOWN	14.2065
649	FNBP1L	9.14957	2.28644e-19	6.27972e-15	-0.824566	RG	DOWN	14.2021
650	KIF20B	9.14911	2.2962e-19	6.30651e-15	-1.31623	RG	DOWN	14.2002
420	MVP	9.13839	2.53553e-19	6.96382e-15	-1.04605	InN	DOWN	14.1572
651	DHX9	9.13475	2.62224e-19	7.20199e-15	-0.816526	RG	DOWN	14.1425
653	HNRNPM	9.12699	2.81711e-19	7.7372e-15	-0.834021	RG	DOWN	14.1114
655	ARID1A	9.12233	2.94115e-19	8.07787e-15	-0.862905	RG	DOWN	14.0927
656	LINC01876	9.12014	3.00115e-19	8.24265e-15	-0.874003	RG	DOWN	14.0839
426	AC023886.1	9.1193	3.02434e-19	8.30636e-15	-2.39193	ExN	DOWN	14.0806
657	DHX36	9.11903	3.03194e-19	8.32723e-15	-0.794416	RG	DOWN	14.0795
423	RHBDL3	9.11867	3.04196e-19	8.35475e-15	-1.20263	InN	DOWN	14.0781
658	HNRNPH3	9.11815	3.0567e-19	8.39524e-15	-0.847568	RG	DOWN	14.076
659	PDK3	9.11703	3.08845e-19	8.48243e-15	-0.84753	RG	DOWN	14.0715
425	HIF3A	9.11504	3.14577e-19	8.63986e-15	-1.2449	InN	DOWN	14.0635
661	CCNB1IP1	9.11091	3.26778e-19	8.97496e-15	-1.26904	RG	DOWN	14.047
427	IL3RA	9.10652	3.40257e-19	9.34516e-15	-1.09044	ExN	DOWN	14.0294
663	CTNNAL1	9.10468	3.46069e-19	9.50478e-15	-1.0446	RG	DOWN	14.0221
426	RFC4	9.1035	3.49858e-19	9.60884e-15	-1.07383	InN	DOWN	14.0173
428	SIAH3	9.10134	3.56894e-19	9.80209e-15	-3.04877	ExN	DOWN	14.0087
666	CELSR2	9.10073	3.58915e-19	9.85761e-15	-1.48469	RG	DOWN	14.0062
667	PKNOX2	9.09897	3.64779e-19	1.00186e-14	-1.10792	RG	DOWN	13.9992
668	NPEPPS	9.09751	3.69716e-19	1.01543e-14	-0.697093	RG	DOWN	13.9934
669	IRX2	9.09509	3.7805e-19	1.03831e-14	-1.65237	RG	DOWN	13.9837
427	AC005609.5	9.09218	3.88275e-19	1.0664e-14	-1.3638	InN	DOWN	13.9721
671	CTNNA2	9.08808	4.03202e-19	1.10739e-14	-1.02169	RG	DOWN	13.9557
429	ZFPL1	9.08794	4.0375e-19	1.1089e-14	-0.919668	InN	DOWN	13.9551
[truncated: 3,433 more rows]

## Sheet: ST2B
	group	names	scores	logfoldchanges	pvals	pvals_adj
2	C+G_CTL_120	SOX5	23.6226	3.51083	2.25603e-123	6.19619e-119
3	C+G_CTL_120	PDE1A	22.8837	4.07341	6.74902e-116	1.85362e-111
8	C+G_CTL_120	LINC01551	21.2125	7.37118	7.32469e-100	2.01173e-95
10	C+G_CTL_120	CDHR3	20.9319	3.13684	2.74609e-97	7.54213e-93
11	C+G_CTL_120	DLGAP1	20.8359	2.28705	2.04636e-96	5.62034e-92
12	C+G_CTL_120	NFIB	20.6423	3.30113	1.14575e-94	3.14679e-90
14	C+G_CTL_120	TMEM108	20.0921	3.15216	8.65037e-90	2.37582e-85
15	C+G_CTL_120	PTPRZ1	19.9562	2.50058	1.32418e-88	3.63685e-84
16	C+G_CTL_120	GAREM1	19.816	3.01309	2.16778e-87	5.95381e-83
17	C+G_CTL_120	LINC01572	19.3414	2.72603	2.40835e-83	6.61454e-79
19	C+G_CTL_120	MPPED1	19.0916	5.50831	2.96618e-81	8.14662e-77
21	C+G_CTL_120	AL157778.1	18.7418	3.12369	2.26034e-78	6.20803e-74
22	C+G_CTL_120	EML1	18.475	2.87248	3.28254e-76	9.01549e-72
25	C+G_CTL_120	FOXG1	18.0005	29.6693	1.93088e-72	5.30317e-68
26	C+G_CTL_120	ARPP21	17.7971	3.1026	7.44499e-71	2.04477e-66
27	C+G_CTL_120	PDGFC	17.7647	3.48427	1.32653e-70	3.6433e-66
28	C+G_CTL_120	SNAP25-AS1	17.7116	1.96233	3.41139e-70	9.36939e-66
29	C+G_CTL_120	NELL2	17.6291	2.3106	1.47324e-69	4.04627e-65
35	C+G_CTL_120	LRRC7	17.058	1.77604	3.04862e-65	8.37303e-61
36	C+G_CTL_120	LINC01122	16.9762	2.2422	1.23239e-64	3.38476e-60
37	C+G_CTL_120	ANKS1B	16.9597	1.99985	1.63177e-64	4.48166e-60
41	C+G_CTL_120	SATB2	16.6243	5.0092	4.64863e-62	1.27675e-57
44	C+G_CTL_120	BCL11A	16.4573	2.41395	7.43769e-61	2.04276e-56
45	C+G_CTL_120	NHSL1	16.3884	2.55454	2.31302e-60	6.3527e-56
46	C+G_CTL_120	TNPO1	16.3546	1.56681	4.0328e-60	1.10761e-55
47	C+G_CTL_120	NFIA	16.3333	2.45479	5.72119e-60	1.57133e-55
48	C+G_CTL_120	SLC24A2	16.298	3.07077	1.02046e-59	2.8027e-55
49	C+G_CTL_120	TCF4	16.2398	1.90625	2.63981e-59	7.25023e-55
50	C+G_CTL_120	FRMD4B	16.1406	2.49126	1.32147e-58	3.62942e-54
51	C+G_CTL_120	C8orf34	16.1388	3.68431	1.36055e-58	3.73676e-54
53	C+G_CTL_120	SH3GL2	15.9059	2.69698	5.7679e-57	1.58415e-52
55	C+G_CTL_120	KCNQ5	15.8263	3.49621	2.0481e-56	5.62509e-52
57	C+G_CTL_120	AC004158.1	15.7532	2.56974	6.5312e-56	1.79379e-51
62	C+G_CTL_120	SSBP2	15.6429	1.24164	3.71499e-55	1.02032e-50
63	C+G_CTL_120	PDE1C	15.5824	3.47751	9.59118e-55	2.63422e-50
64	C+G_CTL_120	EPHA5	15.5724	2.10963	1.12182e-54	3.08109e-50
65	C+G_CTL_120	GRIA3	15.5646	2.37643	1.26608e-54	3.47728e-50
66	C+G_CTL_120	FAM49A	15.498	2.58477	3.58095e-54	9.83508e-50
67	C+G_CTL_120	RBFOX1	15.4966	2.62936	3.65765e-54	1.00457e-49
70	C+G_CTL_120	BCL11B	15.3833	3.11116	2.11729e-53	5.81514e-49
73	C+G_CTL_120	LRCH1	15.3166	1.96809	5.92022e-53	1.62599e-48
74	C+G_CTL_120	FMNL2	15.3102	1.23495	6.53869e-53	1.79585e-48
76	C+G_CTL_120	PAK5	15.2726	1.9119	1.16404e-52	3.19704e-48
78	C+G_CTL_120	AC069437.1	15.15	2.67038	7.57673e-52	2.08095e-47
79	C+G_CTL_120	DLGAP1-AS5	15.1459	2.33579	8.06482e-52	2.215e-47
80	C+G_CTL_120	CSMD1	15.1414	3.13046	8.63843e-52	2.37254e-47
82	C+G_CTL_120	RAI14	15.0994	2.14866	1.63423e-51	4.48841e-47
83	C+G_CTL_120	FOXG1-AS1	15.0991	8.72876	1.64038e-51	4.50532e-47
84	C+G_CTL_120	SLA	15.0538	5.17586	3.25734e-51	8.94628e-47
85	C+G_CTL_120	PRKCE	15.052	1.95994	3.35047e-51	9.20206e-47
86	C+G_CTL_120	TG	15.0023	5.59082	7.09455e-51	1.94852e-46
87	C+G_CTL_120	AL135878.1	14.9193	5.97511	2.46826e-50	6.77909e-46
88	C+G_CTL_120	TIAM2	14.9169	1.87118	2.55729e-50	7.0236e-46
90	C+G_CTL_120	CELF2	14.7446	1.3755	3.33179e-49	9.15077e-45
92	C+G_CTL_120	MIR4300HG	14.7214	4.42555	4.69974e-49	1.29078e-44
93	C+G_CTL_120	AP001825.1	14.5177	2.31142	9.35397e-48	2.56907e-43
95	C+G_CTL_120	DPP6	14.4923	2.02497	1.35432e-47	3.71964e-43
96	C+G_CTL_120	DAB1	14.4208	1.77759	3.83118e-47	1.05223e-42
97	C+G_CTL_120	SHTN1	14.416	1.80213	4.10407e-47	1.12718e-42
104	C+G_CTL_120	MYO5B	14.0996	2.87398	3.81982e-45	1.04911e-40
105	C+G_CTL_120	LMO7	14.0362	2.33632	9.36533e-45	2.57219e-40
110	C+G_CTL_120	ENO4	13.9549	2.18307	2.93895e-44	8.07182e-40
111	C+G_CTL_120	SLIT1	13.916	1.7215	5.06166e-44	1.39018e-39
113	C+G_CTL_120	ABHD6	13.8294	2.45876	1.69394e-43	4.65241e-39
117	C+G_CTL_120	NCALD	13.7145	1.97388	8.3081e-43	2.28182e-38
119	C+G_CTL_120	NECAB1	13.6898	3.52518	1.16783e-42	3.20743e-38
123	C+G_CTL_120	SLC17A7	13.3484	4.10247	1.21027e-40	3.32401e-36
124	C+G_CTL_120	SLC26A4	13.3393	5.7021	1.36726e-40	3.75519e-36
128	C+G_CTL_120	PBX1	13.2682	1.16326	3.54012e-40	9.72293e-36
131	C+G_CTL_120	GPR22	13.192	4.03112	9.75422e-40	2.679e-35
133	C+G_CTL_120	PHACTR1	13.1338	1.28304	2.10734e-39	5.7878e-35
135	C+G_CTL_120	AL133166.1	13.1204	6.234	2.51655e-39	6.91171e-35
136	C+G_CTL_120	PLCL2	13.0338	1.67825	7.85642e-39	2.15777e-34
138	C+G_CTL_120	RAPGEF2	12.9683	1.19453	1.85069e-38	5.08293e-34
139	C+G_CTL_120	LINC02281	12.9171	28.5778	3.60639e-38	9.90494e-34
142	C+G_CTL_120	LINC00599	12.8888	1.60005	5.20193e-38	1.42871e-33
147	C+G_CTL_120	SPIRE1	12.6077	1.18306	1.91603e-36	5.26239e-32
148	C+G_CTL_120	NEO1	12.5947	1.41912	2.25898e-36	6.2043e-32
149	C+G_CTL_120	NAV3	12.5731	1.05412	2.96981e-36	8.15659e-32
150	C+G_CTL_120	ACTR3B	12.558	1.97658	3.59171e-36	9.86464e-32
151	C+G_CTL_120	PLPPR1	12.5532	1.68541	3.81846e-36	1.04874e-31
152	C+G_CTL_120	KLHL14	12.5384	4.41651	4.60089e-36	1.26363e-31
153	C+G_CTL_120	HS3ST4	12.504	3.3835	7.09437e-36	1.94847e-31
154	C+G_CTL_120	SRGAP2	12.4881	1.64712	8.6747e-36	2.38251e-31
156	C+G_CTL_120	DLG2	12.4757	1.28901	1.01353e-35	2.78367e-31
158	C+G_CTL_120	AC025887.2	12.4002	3.71904	2.60681e-35	7.15961e-31
160	C+G_CTL_120	ZEB2	12.3356	1.65394	5.82643e-35	1.60023e-30
162	C+G_CTL_120	PPM1E	12.3011	1.13241	8.93242e-35	2.45329e-30
163	C+G_CTL_120	NEUROD6	12.2675	5.1997	1.35323e-34	3.71665e-30
165	C+G_CTL_120	MLLT3	12.251	1.301	1.65863e-34	4.55542e-30
169	C+G_CTL_120	NBEA	12.1712	0.956395	4.42623e-34	1.21566e-29
170	C+G_CTL_120	MYT1L	12.1627	1.33301	4.91078e-34	1.34875e-29
173	C+G_CTL_120	DLGAP1-AS4	12.0739	2.06034	1.45095e-33	3.98505e-29
174	C+G_CTL_120	TENM4	12.0706	1.30464	1.51036e-33	4.1482e-29
175	C+G_CTL_120	NKAIN2	12.0658	2.36105	1.60031e-33	4.39525e-29
176	C+G_CTL_120	SEMA3A	12.0559	1.98298	1.80501e-33	4.95747e-29
178	C+G_CTL_120	SLCO5A1	12.0159	1.87504	2.93114e-33	8.05038e-29
180	C+G_CTL_120	CADM1	11.9957	1.22358	3.74203e-33	1.02775e-28
182	C+G_CTL_120	NOL4	11.9859	1.45439	4.2105e-33	1.15641e-28
185	C+G_CTL_120	ADAMTS3	11.96	3.42033	5.75902e-33	1.58171e-28
188	C+G_CTL_120	COG5	11.9407	1.17279	7.2602e-33	1.99402e-28
189	C+G_CTL_120	ADGRB3	11.9322	0.936289	8.03826e-33	2.20771e-28
190	C+G_CTL_120	WWC1	11.9315	2.30253	8.10572e-33	2.22623e-28
191	C+G_CTL_120	MARCH4	11.9094	1.99257	1.05754e-32	2.90453e-28
192	C+G_CTL_120	PELI2	11.8912	1.7041	1.31553e-32	3.6131e-28
193	C+G_CTL_120	TANC2	11.8875	0.944823	1.3746e-32	3.77535e-28
194	C+G_CTL_120	BACH2	11.8559	1.20007	2.00505e-32	5.50688e-28
195	C+G_CTL_120	PLXNA2	11.8453	1.84698	2.27701e-32	6.2538e-28
197	C+G_CTL_120	HMGCS1	11.8173	1.88233	3.17545e-32	8.72137e-28
200	C+G_CTL_120	ZBTB18	11.7363	2.60782	8.30517e-32	2.28102e-27
201	C+G_CTL_120	AL138689.2	11.7249	3.24244	9.50055e-32	2.60933e-27
202	C+G_CTL_120	ANKRD44	11.7117	1.58157	1.11064e-31	3.05036e-27
203	C+G_CTL_120	SNAP25	11.7112	1.3005	1.11686e-31	3.06745e-27
206	C+G_CTL_120	MSMO1	11.6726	1.80749	1.75872e-31	4.83032e-27
207	C+G_CTL_120	LIN7A	11.655	1.58387	2.16354e-31	5.94217e-27
209	C+G_CTL_120	AP000462.1	11.5232	1.35278	1.00768e-30	2.76759e-26
210	C+G_CTL_120	SLC44A1	11.5192	1.57406	1.0559e-30	2.90002e-26
211	C+G_CTL_120	AC015923.1	11.5192	1.16096	1.05626e-30	2.90102e-26
212	C+G_CTL_120	NUMB	11.5059	1.14218	1.23251e-30	3.3851e-26
215	C+G_CTL_120	LDB2	11.4369	1.59583	2.73405e-30	7.50906e-26
216	C+G_CTL_120	SOX4	11.429	1.14945	2.99671e-30	8.23046e-26
218	C+G_CTL_120	PITPNC1	11.3685	1.28836	5.99905e-30	1.64764e-25
219	C+G_CTL_120	MSRA	11.3463	1.73148	7.73604e-30	2.1247e-25
220	C+G_CTL_120	CNR1	11.3345	2.01155	8.85013e-30	2.43069e-25
224	C+G_CTL_120	FAT4	11.2821	2.05182	1.60904e-29	4.41924e-25
226	C+G_CTL_120	MARCH3	11.2655	1.71877	1.94259e-29	5.33533e-25
227	C+G_CTL_120	FLRT2	11.2123	1.99614	3.54725e-29	9.74251e-25
230	C+G_CTL_120	SEZ6	11.1963	2.2933	4.25339e-29	1.16819e-24
232	C+G_CTL_120	AASS	11.1504	2.04238	7.12923e-29	1.95804e-24
233	C+G_CTL_120	PLPPR5	11.1451	2.00182	7.56751e-29	2.07842e-24
240	C+G_CTL_120	ZFHX2	11.0694	1.91537	1.76489e-28	4.84728e-24
241	C+G_CTL_120	NFIA-AS2	11.0164	3.03396	3.18423e-28	8.74549e-24
248	C+G_CTL_120	ID2	10.9888	2.47817	4.32606e-28	1.18815e-23
250	C+G_CTL_120	SREBF2	10.9749	1.2563	5.04768e-28	1.38635e-23
251	C+G_CTL_120	CAP2	10.9693	1.50571	5.36864e-28	1.4745e-23
253	C+G_CTL_120	FDFT1	10.9371	1.87958	7.66062e-28	2.10399e-23
255	C+G_CTL_120	RGL1	10.9009	1.48432	1.141e-27	3.13376e-23
257	C+G_CTL_120	CHST15	10.8935	2.99566	1.23774e-27	3.39946e-23
263	C+G_CTL_120	WNT5B	10.7612	1.86452	5.25045e-27	1.44204e-22
268	C+G_CTL_120	AKT3	10.6848	0.813101	1.19954e-26	3.29454e-22
272	C+G_CTL_120	SRGAP1	10.6272	1.11934	2.22699e-26	6.11642e-22
275	C+G_CTL_120	SLC44A5	10.6042	1.24729	2.84927e-26	7.82552e-22
279	C+G_CTL_120	DMD	10.5882	1.3747	3.38201e-26	9.28868e-22
281	C+G_CTL_120	MEIS2	10.5543	1.33408	4.85282e-26	1.33283e-21
283	C+G_CTL_120	SYNE2	10.5441	1.25882	5.40644e-26	1.48488e-21
286	C+G_CTL_120	AC010974.2	10.4956	1.96905	9.05192e-26	2.48611e-21
287	C+G_CTL_120	ATXN7L1	10.4856	1.15018	1.0063e-25	2.76379e-21
288	C+G_CTL_120	ROBO2	10.4753	1.38981	1.12153e-25	3.08028e-21
289	C+G_CTL_120	EFNB2	10.4729	2.08877	1.15071e-25	3.16042e-21
290	C+G_CTL_120	LINC00486	10.4618	1.34301	1.29324e-25	3.55188e-21
291	C+G_CTL_120	DOCK9	10.4617	1.69259	1.29572e-25	3.5587e-21
292	C+G_CTL_120	EPHA7	10.4569	1.62263	1.36187e-25	3.74038e-21
297	C+G_CTL_120	PNPLA3	10.3782	2.51702	3.11582e-25	8.5576e-21
298	C+G_CTL_120	ST3GAL1	10.37	2.05125	3.39525e-25	9.32506e-21
301	C+G_CTL_120	CSRP2	10.3234	2.10769	5.52161e-25	1.51651e-20
302	C+G_CTL_120	CDKL5	10.3123	1.27948	6.19947e-25	1.70268e-20
304	C+G_CTL_120	AUTS2	10.3021	0.575775	6.89152e-25	1.89276e-20
306	C+G_CTL_120	NR4A2	10.3	4.33665	7.04727e-25	1.93553e-20
307	C+G_CTL_120	AC020611.2	10.2989	1.41535	7.12961e-25	1.95815e-20
308	C+G_CTL_120	AC006059.1	10.295	1.11807	7.42477e-25	2.03921e-20
310	C+G_CTL_120	MED13L	10.249	0.700943	1.19613e-24	3.28517e-20
312	C+G_CTL_120	ARHGAP21	10.2379	0.860659	1.34093e-24	3.68285e-20
313	C+G_CTL_120	CAMKV	10.2235	2.54703	1.55666e-24	4.27538e-20
315	C+G_CTL_120	CTTNBP2	10.2101	1.38141	1.78648e-24	4.90656e-20
322	C+G_CTL_120	CELF2-AS2	10.1013	1.62486	5.44931e-24	1.49665e-19
323	C+G_CTL_120	NEUROD2	10.0936	4.15997	5.89478e-24	1.619e-19
325	C+G_CTL_120	ETV1	10.0655	2.3137	7.85242e-24	2.15667e-19
326	C+G_CTL_120	NUTM2A-AS1	10.0638	1.07445	7.98528e-24	2.19316e-19
327	C+G_CTL_120	MGST1	10.0583	1.80811	8.44517e-24	2.31947e-19
329	C+G_CTL_120	FAM126A	10.0468	1.52997	9.4853e-24	2.60514e-19
332	C+G_CTL_120	LMO3	10.0408	1.93327	1.00865e-23	2.77027e-19
334	C+G_CTL_120	NCKAP5	10.0159	1.30711	1.2979e-23	3.56467e-19
340	C+G_CTL_120	TMEM108-AS1	9.92603	3.0084	3.20762e-23	8.80973e-19
341	C+G_CTL_120	BRINP1	9.90958	1.69024	3.78241e-23	1.03884e-18
343	C+G_CTL_120	APBA1	9.90658	1.12862	3.89756e-23	1.07047e-18
348	C+G_CTL_120	DOCK4	9.8501	0.985212	6.8476e-23	1.88069e-18
349	C+G_CTL_120	PRDM8	9.8378	2.20714	7.73822e-23	2.1253e-18
354	C+G_CTL_120	ATRNL1	9.74043	0.992613	2.02691e-22	5.56691e-18
356	C+G_CTL_120	NIN	9.7362	1.16478	2.11311e-22	5.80365e-18
358	C+G_CTL_120	LINC00710	9.7158	5.44462	2.58222e-22	7.09207e-18
360	C+G_CTL_120	CSGALNACT1	9.7028	2.08146	2.93332e-22	8.05636e-18
362	C+G_CTL_120	RBFOX3	9.68829	1.56814	3.38144e-22	9.28713e-18
365	C+G_CTL_120	SH3RF3	9.67179	1.57055	3.9736e-22	1.09135e-17
367	C+G_CTL_120	NFIX	9.65566	1.76962	4.65174e-22	1.2776e-17
375	C+G_CTL_120	OPCML	9.5833	1.55058	9.39934e-22	2.58153e-17
377	C+G_CTL_120	BCAP29	9.58224	1.9465	9.49629e-22	2.60816e-17
378	C+G_CTL_120	SIPA1L1	9.57818	1.21238	9.87725e-22	2.71279e-17
379	C+G_CTL_120	TCF20	9.5677	1.04589	1.09311e-21	3.00224e-17
382	C+G_CTL_120	CRYM	9.55463	4.27357	1.24029e-21	3.40647e-17
387	C+G_CTL_120	KCNB2	9.51045	1.25912	1.89846e-21	5.21413e-17
389	C+G_CTL_120	DYNC1I1	9.46554	1.36693	2.92044e-21	8.02098e-17
393	C+G_CTL_120	THSD7A	9.42452	1.2299	4.32085e-21	1.18672e-16
394	C+G_CTL_120	MIR137HG	9.419	1.50599	4.55424e-21	1.25082e-16
400	C+G_CTL_120	VRK1	9.36028	1.62887	7.95255e-21	2.18417e-16
401	C+G_CTL_120	TSHZ3	9.35655	1.99831	8.23861e-21	2.26273e-16
402	C+G_CTL_120	SRPK1	9.35569	1.0245	8.30528e-21	2.28104e-16
403	C+G_CTL_120	PCSK5	9.35392	1.83031	8.44556e-21	2.31957e-16
407	C+G_CTL_120	CCSER1	9.26807	0.866409	1.89546e-20	5.20588e-16
408	C+G_CTL_120	GRIA2	9.26142	0.896937	2.01727e-20	5.54043e-16
409	C+G_CTL_120	RALGAPA2	9.2614	0.910626	2.01761e-20	5.54136e-16
410	C+G_CTL_120	TMEM132B	9.25978	1.55285	2.04852e-20	5.62626e-16
413	C+G_CTL_120	NR4A3	9.24593	3.01265	2.33198e-20	6.4048e-16
414	C+G_CTL_120	AC211433.1	9.23325	0.902959	2.62537e-20	7.21057e-16
416	C+G_CTL_120	LUC7L	9.2217	0.892003	2.92435e-20	8.03172e-16
418	C+G_CTL_120	CTNND2	9.20575	0.939228	3.39295e-20	9.31873e-16
419	C+G_CTL_120	PLXNA4	9.19036	1.80951	3.91527e-20	1.07533e-15
420	C+G_CTL_120	AC004160.1	9.17896	1.38688	4.35288e-20	1.19552e-15
421	C+G_CTL_120	ZFPM2	9.17481	1.37653	4.5236e-20	1.24241e-15
422	C+G_CTL_120	ANKH	9.16839	1.43303	4.80121e-20	1.31865e-15
426	C+G_CTL_120	AC023886.1	9.1193	2.39193	7.56086e-20	2.07659e-15
427	C+G_CTL_120	IL3RA	9.10652	1.09044	8.50643e-20	2.33629e-15
428	C+G_CTL_120	SIAH3	9.10134	3.04877	8.92235e-20	2.45052e-15
430	C+G_CTL_120	CAMK4	9.07198	1.15897	1.16871e-19	3.20987e-15
432	C+G_CTL_120	ABCD2	9.02331	2.6263	1.82488e-19	5.01203e-15
435	C+G_CTL_120	BACE2	8.9684	3.09955	3.00842e-19	8.26263e-15
436	C+G_CTL_120	GRIA1	8.96736	1.11764	3.03713e-19	8.34147e-15
438	C+G_CTL_120	AC103770.1	8.93306	4.42047	4.14368e-19	1.13806e-14
442	C+G_CTL_120	CERS6	8.90701	0.73717	5.24264e-19	1.43989e-14
443	C+G_CTL_120	ZFPM2-AS1	8.90291	1.47281	5.44015e-19	1.49414e-14
449	C+G_CTL_120	AL442636.1	8.86959	2.5855	7.34189e-19	2.01645e-14
450	C+G_CTL_120	PLXND1	8.85854	3.27164	8.1066e-19	2.22648e-14
451	C+G_CTL_120	FBXL14	8.8463	2.12914	9.04665e-19	2.48466e-14
456	C+G_CTL_120	SQLE	8.79777	1.62867	1.39557e-18	3.83294e-14
457	C+G_CTL_120	FEZF2	8.79561	6.89962	1.42274e-18	3.90754e-14
458	C+G_CTL_120	GABPB1-AS1	8.79064	0.795527	1.48704e-18	4.08416e-14
459	C+G_CTL_120	SOX5-AS1	8.78653	2.10334	1.54257e-18	4.23666e-14
460	C+G_CTL_120	STX17-AS1	8.78612	2.35205	1.54809e-18	4.25182e-14
461	C+G_CTL_120	VRK2	8.74906	3.55085	2.15131e-18	5.90857e-14
465	C+G_CTL_120	FGD4	8.74107	1.10924	2.30912e-18	6.34201e-14
466	C+G_CTL_120	STARD4-AS1	8.73484	0.931476	2.43998e-18	6.70141e-14
467	C+G_CTL_120	MGLL	8.72528	1.58021	2.6553e-18	7.29279e-14
468	C+G_CTL_120	DOP1B	8.7102	1.16914	3.03343e-18	8.3313e-14
470	C+G_CTL_120	SNCA	8.69997	1.39206	3.31977e-18	9.11774e-14
473	C+G_CTL_120	HIVEP2	8.68024	1.12539	3.94936e-18	1.08469e-13
474	C+G_CTL_120	PTPRD	8.66635	0.989017	4.46177e-18	1.22542e-13
476	C+G_CTL_120	CRIM1	8.66293	1.34119	4.59808e-18	1.26286e-13
480	C+G_CTL_120	AC069155.1	8.62445	2.31476	6.4403e-18	1.76883e-13
486	C+G_CTL_120	KIF21A	8.58047	0.800378	9.4484e-18	2.595e-13
490	C+G_CTL_120	RNF182	8.55814	2.57031	1.14703e-17	3.15031e-13
491	C+G_CTL_120	SPOCK1	8.55079	1.21933	1.22244e-17	3.35742e-13
492	C+G_CTL_120	LRP8	8.54938	1.33871	1.23754e-17	3.39891e-13
493	C+G_CTL_120	GNAI1	8.52157	1.29559	1.57404e-17	4.3231e-13
496	C+G_CTL_120	CSPP1	8.50416	0.894653	1.82919e-17	5.02388e-13
497	C+G_CTL_120	HECW1	8.49031	0.983392	2.06088e-17	5.66022e-13
499	C+G_CTL_120	EPHA6	8.47931	1.59242	2.26525e-17	6.2215e-13
500	C+G_CTL_120	SORT1	8.47905	1.08691	2.27045e-17	6.2358e-13
502	C+G_CTL_120	ZFHX2-AS1	8.46657	1.57389	2.52722e-17	6.94101e-13
505	C+G_CTL_120	AC016042.1	8.43179	1.1898	3.40431e-17	9.34995e-13
507	C+G_CTL_120	FAM110B	8.42917	1.09672	3.48111e-17	9.56087e-13
510	C+G_CTL_120	SNX7	8.41416	1.91619	3.95716e-17	1.08684e-12
512	C+G_CTL_120	CCND2	8.40257	1.29555	4.36813e-17	1.19971e-12
515	C+G_CTL_120	HMGCR	8.39731	1.56417	4.56808e-17	1.25462e-12
517	C+G_CTL_120	ADAMTSL1	8.391	2.17008	4.82006e-17	1.32383e-12
521	C+G_CTL_120	CLMP	8.37519	1.6349	5.51345e-17	1.51427e-12
522	C+G_CTL_120	AC069228.1	8.3738	0.800215	5.57893e-17	1.53225e-12
524	C+G_CTL_120	PCDH11X	8.36294	1.3041	6.1174e-17	1.68014e-12
525	C+G_CTL_120	OLFM2	8.3624	1.2677	6.14559e-17	1.68789e-12
527	C+G_CTL_120	CACNA1E	8.34753	1.01749	6.97059e-17	1.91447e-12
528	C+G_CTL_120	CFTR	8.33756	2.12119	7.58411e-17	2.08297e-12
529	C+G_CTL_120	TNRC18	8.33624	0.919519	7.66879e-17	2.10623e-12
532	C+G_CTL_120	GPC6	8.29041	1.18631	1.12861e-16	3.09972e-12
539	C+G_CTL_120	TCF4-AS1	8.26349	1.78044	1.41472e-16	3.88554e-12
540	C+G_CTL_120	C1orf21	8.26237	0.926496	1.42806e-16	3.92216e-12
542	C+G_CTL_120	SNX32	8.22091	1.21743	2.01966e-16	5.547e-12
544	C+G_CTL_120	TRMT9B	8.21232	1.33541	2.16949e-16	5.95851e-12
551	C+G_CTL_120	IGF2BP3	8.17469	0.811193	2.96634e-16	8.14705e-12
554	C+G_CTL_120	AC092666.1	8.16397	2.67932	3.24189e-16	8.90386e-12
555	C+G_CTL_120	FNBP1L	8.15583	0.633456	3.46797e-16	9.52478e-12
556	C+G_CTL_120	TBR1	8.13739	2.86801	4.03877e-16	1.10925e-11
561	C+G_CTL_120	ERC1	8.09137	0.613534	5.89972e-16	1.62036e-11
562	C+G_CTL_120	AL138773.1	8.08372	27.3356	6.28215e-16	1.72539e-11
565	C+G_CTL_120	SLC4A10	8.07114	0.928681	6.96456e-16	1.91282e-11
570	C+G_CTL_120	KHDRBS3	8.01305	1.62807	1.11902e-15	3.0734e-11
572	C+G_CTL_120	CORO2B	7.99417	1.27871	1.30452e-15	3.58287e-11
576	C+G_CTL_120	AFDN	7.95176	0.674408	1.83878e-15	5.05022e-11
578	C+G_CTL_120	TNIK	7.94493	0.743478	1.94294e-15	5.33627e-11
579	C+G_CTL_120	CNKSR2	7.93803	1.06904	2.05413e-15	5.64166e-11
583	C+G_CTL_120	CHD3	7.88529	1.07579	3.13812e-15	8.61884e-11
584	C+G_CTL_120	RAP2A	7.87349	1.22397	3.44886e-15	9.47229e-11
585	C+G_CTL_120	NRXN1	7.87322	0.75485	3.45625e-15	9.49258e-11
586	C+G_CTL_120	R3HDM1	7.87254	0.886363	3.4752e-15	9.54464e-11
587	C+G_CTL_120	C1orf61	7.86816	1.21856	3.5989e-15	9.88438e-11
589	C+G_CTL_120	AC095056.1	7.8618	3.84989	3.78663e-15	1.04e-10
594	C+G_CTL_120	AL158840.1	7.80862	1.70385	5.78162e-15	1.58792e-10
600	C+G_CTL_120	SRGAP2C	7.7503	1.19283	9.16739e-15	2.51782e-10
601	C+G_CTL_120	PRKG2	7.75017	2.12086	9.17679e-15	2.52041e-10
602	C+G_CTL_120	IDI1	7.74713	1.47446	9.39894e-15	2.58142e-10
603	C+G_CTL_120	PPP1R1C	7.74192	3.07571	9.79281e-15	2.6896e-10
604	C+G_CTL_120	ARFGEF3	7.72856	0.929139	1.08773e-14	2.98745e-10
608	C+G_CTL_120	AC060809.1	7.70485	0.884272	1.31002e-14	3.59796e-10
614	C+G_CTL_120	FCHO2	7.67101	1.06411	1.70651e-14	4.68693e-10
617	C+G_CTL_120	RNF217-AS1	7.63437	1.82365	2.26919e-14	6.23233e-10
619	C+G_CTL_120	MIRLET7BHG	7.63028	1.77504	2.34235e-14	6.43328e-10
620	C+G_CTL_120	STAG3	7.62335	0.948904	2.47181e-14	6.78884e-10
621	C+G_CTL_120	SOX11	7.62134	0.889325	2.51064e-14	6.89548e-10
623	C+G_CTL_120	NLGN1	7.61692	0.810929	2.59809e-14	7.13566e-10
625	C+G_CTL_120	USP3-AS1	7.60513	0.877545	2.84615e-14	7.81695e-10
626	C+G_CTL_120	KMT2C	7.60149	0.580199	2.92744e-14	8.04022e-10
628	C+G_CTL_120	AP002370.2	7.59282	1.42089	3.13013e-14	8.59689e-10
629	C+G_CTL_120	DPYD	7.58876	1.09195	3.22993e-14	8.87101e-10
630	C+G_CTL_120	AC006460.2	7.58114	1.86559	3.42525e-14	9.40745e-10
631	C+G_CTL_120	AC021127.1	7.57845	2.59504	3.49708e-14	9.60474e-10
632	C+G_CTL_120	ABI2	7.57503	0.622163	3.5904e-14	9.86104e-10
634	C+G_CTL_120	GFOD1	7.56637	1.35929	3.8381e-14	1.05414e-09
638	C+G_CTL_120	MPPED2	7.56321	0.907401	3.93249e-14	1.08006e-09
640	C+G_CTL_120	GRIN2B	7.56254	0.804534	3.9527e-14	1.08561e-09
643	C+G_CTL_120	KCNJ3	7.5366	1.18727	4.82371e-14	1.32483e-09
645	C+G_CTL_120	PDE10A	7.53069	0.788398	5.04732e-14	1.38625e-09
646	C+G_CTL_120	AL596451.1	7.52295	1.276	5.35549e-14	1.47089e-09
647	C+G_CTL_120	HMGA2	7.51299	2.69021	5.77919e-14	1.58725e-09
648	C+G_CTL_120	ZNF124	7.49148	0.964183	6.81012e-14	1.8704e-09
651	C+G_CTL_120	TCERG1L	7.47352	2.96129	7.80804e-14	2.14448e-09
652	C+G_CTL_120	ACAT2	7.47004	1.44201	8.01728e-14	2.20195e-09
653	C+G_CTL_120	AC018643.1	7.46971	2.71711	8.03741e-14	2.20747e-09
655	C+G_CTL_120	DLC1	7.46106	2.83162	8.58285e-14	2.35728e-09
656	C+G_CTL_120	AC002463.1	7.45561	0.809581	8.94546e-14	2.45687e-09
658	C+G_CTL_120	SPATA16	7.45485	6.71781	8.99722e-14	2.47109e-09
661	C+G_CTL_120	KIAA1324	7.441	1.37984	9.99261e-14	2.74447e-09
662	C+G_CTL_120	PSD3	7.43082	0.80582	1.07923e-13	2.96411e-09
665	C+G_CTL_120	IL33	7.40656	3.89617	1.29618e-13	3.55996e-09
671	C+G_CTL_120	AC108519.1	7.38745	1.75356	1.49675e-13	4.11082e-09
673	C+G_CTL_120	SNTG2	7.38428	1.24566	1.53277e-13	4.20974e-09
674	C+G_CTL_120	LCOR	7.37867	0.682773	1.59882e-13	4.39116e-09
676	C+G_CTL_120	LZTS1-AS1	7.35995	1.63207	1.83981e-13	5.05305e-09
680	C+G_CTL_120	LINC00863	7.34373	1.71812	2.07715e-13	5.70489e-09
681	C+G_CTL_120	PDE9A	7.33689	1.02904	2.18616e-13	6.0043e-09
682	C+G_CTL_120	AC097537.1	7.32723	1.18747	2.34964e-13	6.45327e-09
683	C+G_CTL_120	SLC8A1-AS1	7.32526	0.91523	2.38438e-13	6.5487e-09
689	C+G_CTL_120	SCUBE1	7.28794	2.23189	3.14737e-13	8.64426e-09
694	C+G_CTL_120	NEDD4L	7.24926	0.66511	4.1904e-13	1.15089e-08
697	C+G_CTL_120	SMARCC1	7.23149	0.568107	4.7774e-13	1.31211e-08
698	C+G_CTL_120	AC079089.1	7.22931	1.79732	4.85451e-13	1.33329e-08
700	C+G_CTL_120	MAP4K4	7.20341	0.61711	5.87271e-13	1.61294e-08
703	C+G_CTL_120	RNF144A	7.19631	0.905404	6.18616e-13	1.69903e-08
704	C+G_CTL_120	AC090709.1	7.18905	0.960378	6.52452e-13	1.79196e-08
707	C+G_CTL_120	AFF3	7.1736	0.610508	7.30528e-13	2.00639e-08
708	C+G_CTL_120	CLVS1	7.16925	0.969367	7.54116e-13	2.07118e-08
711	C+G_CTL_120	SLC15A5	7.15148	4.74268	8.5844e-13	2.35771e-08
712	C+G_CTL_120	CRLF3	7.15062	0.660875	8.63884e-13	2.37266e-08
716	C+G_CTL_120	AC096536.3	7.12721	3.79173	1.02425e-12	2.8131e-08
720	C+G_CTL_120	NPR3	7.09977	2.94641	1.24969e-12	3.43228e-08
721	C+G_CTL_120	LINC00709	7.09933	26.815	1.25362e-12	3.44308e-08
723	C+G_CTL_120	DSCAM	7.09412	0.833491	1.3018e-12	3.5754e-08
724	C+G_CTL_120	LPL	7.09247	4.47641	1.31739e-12	3.6182e-08
730	C+G_CTL_120	PHF20	7.08065	0.861573	1.4348e-12	3.94068e-08
731	C+G_CTL_120	NTSR1	7.08023	2.79914	1.43919e-12	3.95274e-08
732	C+G_CTL_120	ATP11C	7.07501	1.18216	1.49436e-12	4.10426e-08
733	C+G_CTL_120	KIAA0319	7.07274	1.21212	1.51899e-12	4.17189e-08
734	C+G_CTL_120	ZNF462	7.07128	0.806337	1.53512e-12	4.2162e-08
735	C+G_CTL_120	PIPOX	7.06609	1.21767	1.59365e-12	4.37697e-08
736	C+G_CTL_120	SLCO3A1	7.06557	1.10574	1.59959e-12	4.39327e-08
737	C+G_CTL_120	KCNQ3	7.06315	1.16629	1.62773e-12	4.47056e-08
739	C+G_CTL_120	IL7	7.05997	0.659375	1.6654e-12	4.57403e-08
741	C+G_CTL_120	MIR302CHG	7.05597	2.83389	1.71404e-12	4.70762e-08
742	C+G_CTL_120	DISP3	7.05453	1.70598	1.73181e-12	4.75642e-08
745	C+G_CTL_120	AL109824.1	7.03763	0.946938	1.95537e-12	5.37042e-08
746	C+G_CTL_120	PTPRG-AS1	7.03337	1.04403	2.0161e-12	5.53723e-08
749	C+G_CTL_120	CACNG8	7.01238	1.60078	2.34298e-12	6.43499e-08
754	C+G_CTL_120	TSPAN5	6.99271	0.720794	2.69628e-12	7.40533e-08
755	C+G_CTL_120	STT3B	6.97872	0.921085	2.9788e-12	8.18127e-08
756	C+G_CTL_120	CEP85L	6.97586	0.799652	3.03998e-12	8.34931e-08
757	C+G_CTL_120	NYAP2	6.97467	0.860363	3.06591e-12	8.42052e-08
758	C+G_CTL_120	OCA2	6.96485	2.46197	3.28761e-12	9.02943e-08
759	C+G_CTL_120	ITPRID1	6.96462	4.10202	3.29298e-12	9.04417e-08
760	C+G_CTL_120	PPM1L	6.96442	0.799241	3.29763e-12	9.05695e-08
765	C+G_CTL_120	WDR47	6.95377	0.960865	3.55642e-12	9.76771e-08
766	C+G_CTL_120	AL445193.2	6.94982	2.07823	3.65765e-12	1.00457e-07
768	C+G_CTL_120	SHANK2	6.92979	0.709314	4.21476e-12	1.15758e-07
770	C+G_CTL_120	UNC5A	6.90617	1.94037	4.9793e-12	1.36756e-07
771	C+G_CTL_120	IGFBP5	6.90389	1.56671	5.05963e-12	1.38963e-07
774	C+G_CTL_120	DUOX1	6.87238	0.967849	6.31381e-12	1.73409e-07
775	C+G_CTL_120	TFDP2	6.86503	0.734422	6.64789e-12	1.82584e-07
777	C+G_CTL_120	MEF2C	6.85481	0.961154	7.14054e-12	1.96115e-07
782	C+G_CTL_120	SYT16	6.83636	1.00795	8.12283e-12	2.23093e-07
784	C+G_CTL_120	AC006019.1	6.81986	3.82147	9.11266e-12	2.50279e-07
785	C+G_CTL_120	WDR86	6.81945	1.57359	9.13875e-12	2.50996e-07
787	C+G_CTL_120	MMP16	6.81534	0.728144	9.4041e-12	2.58284e-07
792	C+G_CTL_120	STUM	6.78507	2.05633	1.16034e-11	3.18687e-07
795	C+G_CTL_120	AKAP8L	6.77374	0.876789	1.25496e-11	3.44675e-07
796	C+G_CTL_120	INSIG1	6.77263	1.86609	1.26464e-11	3.47335e-07
798	C+G_CTL_120	AC044781.1	6.76162	1.20801	1.36459e-11	3.74783e-07
799	C+G_CTL_120	SLC4A7	6.76018	0.700727	1.3782e-11	3.78522e-07
800	C+G_CTL_120	HS6ST3	6.75854	1.46918	1.39388e-11	3.82828e-07
801	C+G_CTL_120	UNC13B	6.75315	1.01905	1.44672e-11	3.97342e-07
802	C+G_CTL_120	FRMD4A	6.7505	0.655887	1.47339e-11	4.04667e-07
803	C+G_CTL_120	LZTS1	6.7475	1.43702	1.50417e-11	4.13119e-07
807	C+G_CTL_120	AC011043.1	6.73903	1.3959	1.59451e-11	4.37933e-07
809	C+G_CTL_120	FBN3	6.73091	1.42256	1.68609e-11	4.63085e-07
811	C+G_CTL_120	AC084361.1	6.72933	1.15606	1.7045e-11	4.6814e-07
812	C+G_CTL_120	PDXDC1	6.72607	0.640779	1.74306e-11	4.78732e-07
816	C+G_CTL_120	KANSL1L	6.71988	0.777003	1.81878e-11	4.99528e-07
817	C+G_CTL_120	SEL1L3	6.71957	1.50198	1.8226e-11	5.00578e-07
818	C+G_CTL_120	BICD1	6.71758	0.652005	1.84772e-11	5.07475e-07
822	C+G_CTL_120	THRA	6.69723	1.29787	2.12405e-11	5.83371e-07
823	C+G_CTL_120	FOXK2	6.69435	0.773051	2.16627e-11	5.94965e-07
829	C+G_CTL_120	ACMSD	6.66867	1.72752	2.58127e-11	7.08945e-07
830	C+G_CTL_120	AC012085.2	6.65405	1.22348	2.85132e-11	7.83116e-07
834	C+G_CTL_120	AP003086.1	6.63077	0.747856	3.33932e-11	9.17146e-07
835	C+G_CTL_120	ARHGAP15	6.6297	2.5137	3.36362e-11	9.23818e-07
836	C+G_CTL_120	AC073571.1	6.62405	1.33697	3.49491e-11	9.59878e-07
837	C+G_CTL_120	PUDP	6.61665	0.945258	3.6744e-11	1.00917e-06
841	C+G_CTL_120	MYO1E	6.59949	1.4717	4.12572e-11	1.13313e-06
842	C+G_CTL_120	PPEF1	6.59837	2.19816	4.15714e-11	1.14176e-06
844	C+G_CTL_120	PIK3C2B	6.59391	1.02492	4.28381e-11	1.17655e-06
845	C+G_CTL_120	SHC3	6.59391	1.23518	4.28389e-11	1.17657e-06
849	C+G_CTL_120	CDK19	6.5835	0.662599	4.59496e-11	1.262e-06
850	C+G_CTL_120	AC104964.1	6.57862	2.54961	4.74845e-11	1.30416e-06
852	C+G_CTL_120	RAPH1	6.57267	0.596906	4.94214e-11	1.35736e-06
853	C+G_CTL_120	WASF1	6.56714	0.855056	5.1292e-11	1.40873e-06
855	C+G_CTL_120	SPATS2	6.56325	0.757494	5.26469e-11	1.44595e-06
860	C+G_CTL_120	AL807761.4	6.54302	1.35173	6.02895e-11	1.65585e-06
867	C+G_CTL_120	FLNB	6.53039	0.959727	6.56e-11	1.8017e-06
868	C+G_CTL_120	SELENOI	6.52818	0.937194	6.65747e-11	1.82847e-06
870	C+G_CTL_120	AC113386.1	6.52229	1.92491	6.9243e-11	1.90176e-06
871	C+G_CTL_120	MTMR12	6.51984	0.949097	7.03842e-11	1.9331e-06
872	C+G_CTL_120	AC017101.1	6.51917	1.23647	7.06982e-11	1.94173e-06
873	C+G_CTL_120	GABRA2	6.51708	0.987183	7.16916e-11	1.96901e-06
874	C+G_CTL_120	ACSS2	6.51221	1.47885	7.40527e-11	2.03386e-06
876	C+G_CTL_120	AC099792.1	6.50464	1.86564	7.78772e-11	2.1389e-06
877	C+G_CTL_120	ABRACL	6.49973	2.06536	8.04664e-11	2.21001e-06
878	C+G_CTL_120	FRMD3	6.49262	1.05012	8.43571e-11	2.31687e-06
879	C+G_CTL_120	MSH2	6.48791	0.821722	8.70351e-11	2.39042e-06
883	C+G_CTL_120	EMX1	6.47805	26.3161	9.29131e-11	2.55186e-06
885	C+G_CTL_120	DACT1	6.45535	2.48244	1.07967e-10	2.96533e-06
886	C+G_CTL_120	SHB	6.45192	1.45617	1.10443e-10	3.03331e-06
887	C+G_CTL_120	LINC02327	6.451	6.03437	1.11114e-10	3.05173e-06
890	C+G_CTL_120	DDX5	6.43855	0.55855	1.20624e-10	3.31294e-06
895	C+G_CTL_120	LINC02595	6.43076	1.79339	1.26969e-10	3.48721e-06
896	C+G_CTL_120	TMEM132A	6.42921	1.06927	1.28272e-10	3.52299e-06
897	C+G_CTL_120	MLIP	6.42357	3.59503	1.33114e-10	3.65598e-06
900	C+G_CTL_120	AC053513.1	6.41729	0.637323	1.38726e-10	3.8101e-06
902	C+G_CTL_120	NAB1	6.40732	1.95145	1.48097e-10	4.06748e-06
904	C+G_CTL_120	AC004054.1	6.40368	1.23828	1.51674e-10	4.16574e-06
905	C+G_CTL_120	PTPRS	6.38946	0.532555	1.66473e-10	4.57218e-06
907	C+G_CTL_120	SULT4A1	6.38901	1.52859	1.66966e-10	4.58573e-06
908	C+G_CTL_120	GDAP1	6.3866	0.869777	1.6961e-10	4.65834e-06
909	C+G_CTL_120	PTPRO	6.38505	0.750753	1.71343e-10	4.70594e-06
910	C+G_CTL_120	BAIAP2L1	6.38388	2.15451	1.72658e-10	4.74206e-06
911	C+G_CTL_120	VLDLR-AS1	6.38155	0.979051	1.75305e-10	4.81474e-06
915	C+G_CTL_120	SYNGAP1	6.36913	0.888918	1.90109e-10	5.22134e-06
917	C+G_CTL_120	AC012501.2	6.36116	1.83145	2.00232e-10	5.49937e-06
918	C+G_CTL_120	EYS	6.36069	1.19522	2.00843e-10	5.51615e-06
920	C+G_CTL_120	AC010623.1	6.34611	2.35865	2.20823e-10	6.06489e-06
923	C+G_CTL_120	STARD4	6.34183	1.79299	2.2705e-10	6.23594e-06
924	C+G_CTL_120	FAT3	6.34101	0.742075	2.28268e-10	6.26938e-06
925	C+G_CTL_120	LDLR	6.33961	1.68398	2.3035e-10	6.32658e-06
927	C+G_CTL_120	GLRB	6.33819	1.23211	2.3248e-10	6.38508e-06
928	C+G_CTL_120	ATP2C2	6.33113	1.19014	2.4338e-10	6.68442e-06
929	C+G_CTL_120	LRRC37B	6.32788	0.880627	2.48547e-10	6.82635e-06
936	C+G_CTL_120	RNF24	6.3055	0.576561	2.8727e-10	7.88987e-06
937	C+G_CTL_120	AL136171.2	6.30426	2.1489	2.89571e-10	7.95306e-06
939	C+G_CTL_120	KCNMB4	6.29446	0.991422	3.08479e-10	8.47238e-06
941	C+G_CTL_120	UBR5	6.29041	0.517981	3.16634e-10	8.69636e-06
946	C+G_CTL_120	SFXN5	6.27561	1.11707	3.4826e-10	9.56497e-06
947	C+G_CTL_120	CFLAR	6.26617	1.65245	3.70031e-10	1.01629e-05
949	C+G_CTL_120	AC079921.1	6.25615	0.964931	3.94594e-10	1.08375e-05
950	C+G_CTL_120	LSS	6.25293	0.941677	4.02832e-10	1.10638e-05
951	C+G_CTL_120	ZNF551	6.25139	0.981708	4.06807e-10	1.1173e-05
953	C+G_CTL_120	FAM171B	6.24336	0.895566	4.28263e-10	1.17623e-05
957	C+G_CTL_120	B3GAT2	6.22922	1.15681	4.68763e-10	1.28746e-05
959	C+G_CTL_120	AC112178.1	6.22343	1.42477	4.864e-10	1.3359e-05
962	C+G_CTL_120	NRCAM	6.22074	0.611154	4.94803e-10	1.35898e-05
966	C+G_CTL_120	PPP3CA	6.20601	0.582736	5.43467e-10	1.49263e-05
967	C+G_CTL_120	AC092839.1	6.20503	1.08862	5.4688e-10	1.50201e-05
968	C+G_CTL_120	CCDC88C	6.19998	1.40091	5.64699e-10	1.55095e-05
969	C+G_CTL_120	C3orf14	6.19984	1.24967	5.65191e-10	1.5523e-05
971	C+G_CTL_120	AC023385.1	6.19591	1.87633	5.79504e-10	1.59161e-05
972	C+G_CTL_120	GPR137B	6.19483	1.04451	5.83476e-10	1.60252e-05
974	C+G_CTL_120	SRGAP2-AS1	6.19181	1.55833	5.94755e-10	1.63349e-05
975	C+G_CTL_120	AL136366.1	6.19178	1.69011	5.94872e-10	1.63382e-05
977	C+G_CTL_120	PREX2	6.1887	1.31308	6.06606e-10	1.66604e-05
978	C+G_CTL_120	AC074032.1	6.18656	0.626168	6.14919e-10	1.68887e-05
980	C+G_CTL_120	MCM3AP-AS1	6.16928	1.06151	6.86015e-10	1.88414e-05
981	C+G_CTL_120	AC079117.1	6.16797	1.27177	6.91729e-10	1.89983e-05
982	C+G_CTL_120	DIMT1	6.16444	0.978969	7.07336e-10	1.9427e-05
983	C+G_CTL_120	LRRC3B	6.16327	1.1402	7.12562e-10	1.95705e-05
985	C+G_CTL_120	APOBEC4	6.14672	2.12271	7.91002e-10	2.17249e-05
990	C+G_CTL_120	AC073336.1	6.13176	2.55842	8.69106e-10	2.387e-05
991	C+G_CTL_120	AC091887.1	6.127	1.03617	8.95516e-10	2.45954e-05
993	C+G_CTL_120	LINC02326	6.12221	4.01799	9.2289e-10	2.53472e-05
995	C+G_CTL_120	OSBPL8	6.11565	0.581324	9.61614e-10	2.64107e-05
997	C+G_CTL_120	SRGAP2B	6.11256	1.08123	9.80469e-10	2.69286e-05
998	C+G_CTL_120	TSPAN18	6.10694	0.95969	1.01557e-09	2.78927e-05
999	C+G_CTL_120	COL9A3	6.10679	3.57281	1.01655e-09	2.79196e-05
1001	C+G_CTL_120	LINC01811	6.10426	2.07483	1.03278e-09	2.83652e-05
1002	C+G_CTL_120	TMTC1	6.10301	0.985262	1.04088e-09	2.85878e-05
1003	C+G_CTL_120	KCNK12	6.10162	1.37419	1.04997e-09	2.88373e-05
1006	C+G_CTL_120	SMARCA2	6.08836	0.897122	1.14076e-09	3.13309e-05
1007	C+G_CTL_120	GAL3ST4	6.08759	1.81625	1.1462e-09	3.14802e-05
1009	C+G_CTL_120	FAM107B	6.08192	1.04321	1.18754e-09	3.26157e-05
1011	C+G_CTL_120	DHCR24	6.07759	2.34175	1.22005e-09	3.35088e-05
1013	C+G_CTL_120	PRELID3A	6.0733	1.72502	1.25309e-09	3.44162e-05
1014	C+G_CTL_120	GABBR2	6.07062	0.896398	1.27417e-09	3.49951e-05
1018	C+G_CTL_120	AP002802.1	6.05629	26.0802	1.39298e-09	3.82582e-05
1019	C+G_CTL_120	AC079226.2	6.05333	1.26133	1.41881e-09	3.89677e-05
1020	C+G_CTL_120	TRAF3IP2	6.05247	1.06291	1.42643e-09	3.91768e-05
1025	C+G_CTL_120	AC010275.1	6.04224	1.37389	1.51985e-09	4.17427e-05
1026	C+G_CTL_120	BTD	6.0362	0.751468	1.57787e-09	4.33361e-05
1029	C+G_CTL_120	AC011933.4	6.02661	0.96433	1.67438e-09	4.59869e-05
1030	C+G_CTL_120	DCAF6	6.02583	0.863833	1.68245e-09	4.62086e-05
1032	C+G_CTL_120	SEMA4D	6.02412	1.14342	1.7003e-09	4.66988e-05
1035	C+G_CTL_120	MIR222HG	6.01825	1.72222	1.76311e-09	4.84239e-05
1038	C+G_CTL_120	AC006270.1	6.00522	1.45219	1.91068e-09	5.24767e-05
1039	C+G_CTL_120	PRKCA	6.00494	0.664191	1.91406e-09	5.25695e-05
1040	C+G_CTL_120	NMNAT2	6.00407	0.674839	1.92427e-09	5.28501e-05
1041	C+G_CTL_120	AC009505.1	5.99725	1.38016	2.0069e-09	5.51196e-05
1044	C+G_CTL_120	ESR2	5.99047	0.894613	2.09241e-09	5.7468e-05
1045	C+G_CTL_120	MEP1B	5.98643	2.12288	2.14497e-09	5.89117e-05
1046	C+G_CTL_120	ARL17B	5.98233	0.609094	2.19964e-09	6.04131e-05
1049	C+G_CTL_120	HCG17	5.97571	0.874589	2.29093e-09	6.29203e-05
1050	C+G_CTL_120	FGFBP3	5.97504	2.14969	2.30038e-09	6.31799e-05
1051	C+G_CTL_120	JAM2	5.96986	1.73987	2.37451e-09	6.52158e-05
1052	C+G_CTL_120	PAK2	5.96944	0.739114	2.38072e-09	6.53864e-05
1056	C+G_CTL_120	KAT6B	5.96552	0.663904	2.4385e-09	6.69733e-05
1057	C+G_CTL_120	MAK	5.96336	0.60351	2.47106e-09	6.78676e-05
1063	C+G_CTL_120	KCNK1	5.94547	3.5458	2.75667e-09	7.57119e-05
1066	C+G_CTL_120	AC027018.1	5.93953	0.686306	2.85841e-09	7.85061e-05
1069	C+G_CTL_120	SYP	5.93847	0.886192	2.87703e-09	7.90175e-05
1073	C+G_CTL_120	AC068759.1	5.93125	26.3644	3.00644e-09	8.2572e-05
1075	C+G_CTL_120	TSPAN14	5.9256	1.06674	3.11162e-09	8.54607e-05
1076	C+G_CTL_120	AP001011.1	5.92141	0.666696	3.19192e-09	8.76661e-05
1077	C+G_CTL_120	GNG4	5.91862	0.94034	3.24657e-09	8.91671e-05
1080	C+G_CTL_120	CSRNP3	5.91545	0.556363	3.30979e-09	9.09033e-05
1082	C+G_CTL_120	HIF3A	5.90856	1.08106	3.45103e-09	9.47824e-05
1083	C+G_CTL_120	SORL1	5.90776	1.11427	3.46784e-09	9.52443e-05
1084	C+G_CTL_120	MAGI1-AS1	5.9024	1.5619	3.58244e-09	9.83916e-05
1086	C+G_CTL_120	GJC1	5.89813	1.2332	3.67637e-09	0.000100972
1087	C+G_CTL_120	SPTAN1	5.8968	0.53069	3.70621e-09	0.000101791
1088	C+G_CTL_120	AP3S1	5.89571	0.71816	3.73076e-09	0.000102465
1089	C+G_CTL_120	GPD1L	5.89361	1.75155	3.77852e-09	0.000103777
1092	C+G_CTL_120	AL035427.1	5.88836	0.700446	3.9004e-09	0.000107125
1094	C+G_CTL_120	NINL	5.88765	0.768222	3.91727e-09	0.000107588
1095	C+G_CTL_120	ENAH	5.8874	0.501319	3.92329e-09	0.000107753
1099	C+G_CTL_120	SLC35E2A	5.87924	1.1404	4.12162e-09	0.0001132
1100	C+G_CTL_120	MYLK	5.86641	1.15562	4.45345e-09	0.000122314
1101	C+G_CTL_120	FADS2	5.8624	0.897278	4.56215e-09	0.0001253
1103	C+G_CTL_120	DCLK3	5.85974	3.51779	4.63579e-09	0.000127322
1105	C+G_CTL_120	ITPR1	5.8528	1.83689	4.83375e-09	0.000132759
1107	C+G_CTL_120	USP46	5.84878	0.936558	4.95206e-09	0.000136008
1110	C+G_CTL_120	MEF2C-AS1	5.84531	1.12994	5.05618e-09	0.000138868
1112	C+G_CTL_120	LINC01965	5.84474	3.66617	5.07355e-09	0.000139345
1113	C+G_CTL_120	ZNF354A	5.84316	1.05626	5.12203e-09	0.000140677
1114	C+G_CTL_120	AC092131.1	5.83965	6.4314	5.23108e-09	0.000143672
1119	C+G_CTL_120	ALPK1	5.83241	1.87211	5.46313e-09	0.000150045
1123	C+G_CTL_120	GNB5	5.81265	0.974919	6.14927e-09	0.00016889
1125	C+G_CTL_120	TRAPPC2	5.80877	0.823314	6.29352e-09	0.000172852
1127	C+G_CTL_120	LINC01618	5.80723	1.61467	6.35144e-09	0.000174442
1130	C+G_CTL_120	AC104461.1	5.80365	1.66405	6.48885e-09	0.000178216
1134	C+G_CTL_120	MRTFA	5.79774	0.567531	6.72157e-09	0.000184608
1135	C+G_CTL_120	CMBL	5.79251	2.46804	6.93433e-09	0.000190452
1136	C+G_CTL_120	YEATS2	5.79116	0.522166	6.99015e-09	0.000191984
1137	C+G_CTL_120	SCD	5.7908	1.12296	7.00535e-09	0.000192402
1140	C+G_CTL_120	MYT1L-AS1	5.78472	2.35899	7.26324e-09	0.000199485
1141	C+G_CTL_120	SFRP1	5.78316	1.84914	7.33096e-09	0.000201345
1143	C+G_CTL_120	HNRNPA2B1	5.76344	0.524877	8.24151e-09	0.000226353
1146	C+G_CTL_120	KCNV1	5.75978	5.00845	8.42227e-09	0.000231318
1148	C+G_CTL_120	DANCR	5.75934	1.33568	8.44427e-09	0.000231922
1149	C+G_CTL_120	H1FX	5.75648	1.26888	8.58878e-09	0.000235891
1150	C+G_CTL_120	PTPRG	5.7542	0.638385	8.70518e-09	0.000239088
1151	C+G_CTL_120	AL158058.1	5.74288	4.4009	9.30774e-09	0.000255637
1155	C+G_CTL_120	AC011900.1	5.73974	0.92612	9.48222e-09	0.000260429
1156	C+G_CTL_120	AC016746.1	5.7394	25.9893	9.50099e-09	0.000260945
1157	C+G_CTL_120	CTSC	5.7394	1.80254	9.50149e-09	0.000260958
1159	C+G_CTL_120	HERC3	5.73202	0.940811	9.92405e-09	0.000272564
1160	C+G_CTL_120	VIPR2	5.7278	3.1404	1.01739e-08	0.000279427
1161	C+G_CTL_120	DPYD-AS1	5.72674	1.17247	1.02377e-08	0.000281179
1163	C+G_CTL_120	PIK3R3	5.72344	0.623315	1.0439e-08	0.000286707
1168	C+G_CTL_120	AP000857.2	5.7098	1.31721	1.13112e-08	0.000310662
1169	C+G_CTL_120	AC004875.1	5.70344	5.67088	1.17417e-08	0.000322485
1170	C+G_CTL_120	CSAD	5.70269	0.708262	1.17929e-08	0.000323891
1173	C+G_CTL_120	ARL9	5.69916	2.38334	1.20399e-08	0.000330675
1174	C+G_CTL_120	ZNRF1	5.69806	0.676902	1.21179e-08	0.000332818
1179	C+G_CTL_120	PLXDC2	5.68233	1.01877	1.3287e-08	0.000364926
1180	C+G_CTL_120	TMOD3	5.68202	0.768724	1.33116e-08	0.000365603
1181	C+G_CTL_120	DISC1	5.68176	1.0732	1.33316e-08	0.000366152
1182	C+G_CTL_120	TCF4-AS2	5.67902	1.57318	1.35471e-08	0.000372072
1183	C+G_CTL_120	AL158077.2	5.67313	2.61221	1.40213e-08	0.000385094
1187	C+G_CTL_120	AC027698.1	5.64993	1.11888	1.60514e-08	0.000440851
1189	C+G_CTL_120	AC079781.5	5.64743	0.549628	1.62868e-08	0.000447318
1197	C+G_CTL_120	SLC8A1	5.61415	0.574868	1.9753e-08	0.000542517
1198	C+G_CTL_120	AF305872.2	5.60843	25.9043	2.04171e-08	0.000560756
1202	C+G_CTL_120	OBSCN	5.60407	1.04512	2.09376e-08	0.000575051
1205	C+G_CTL_120	MAPT-AS1	5.59866	1.13006	2.16018e-08	0.000593293
1211	C+G_CTL_120	IL12RB2	5.58749	1.8712	2.3038e-08	0.000632738
1213	C+G_CTL_120	AC117834.1	5.57969	0.894042	2.40953e-08	0.000661777
1214	C+G_CTL_120	AC023509.6	5.57822	0.771412	2.42995e-08	0.000667386
1216	C+G_CTL_120	EHMT1	5.57204	0.526017	2.51777e-08	0.000691506
1217	C+G_CTL_120	AC025809.1	5.56995	1.62366	2.54816e-08	0.000699851
1218	C+G_CTL_120	CSGALNACT2	5.56888	0.735004	2.56383e-08	0.000704155
1219	C+G_CTL_120	PRKAG2	5.56545	0.774389	2.61472e-08	0.000718134
1220	C+G_CTL_120	IDH1	5.56495	0.822309	2.62231e-08	0.000720217
1223	C+G_CTL_120	AGPAT4	5.56194	0.58193	2.6679e-08	0.000732738
1224	C+G_CTL_120	AP001347.1	5.55954	0.777338	2.70485e-08	0.000742888
1231	C+G_CTL_120	LINC00862	5.54688	2.04683	2.9082e-08	0.000798736
1233	C+G_CTL_120	AMOTL1	5.54646	0.894399	2.91519e-08	0.000800657
1236	C+G_CTL_120	MALRD1	5.53319	2.41665	3.14454e-08	0.000863648
1237	C+G_CTL_120	AC084816.1	5.53233	1.69456	3.15997e-08	0.000867885
1239	C+G_CTL_120	EPN2	5.52124	0.541264	3.36609e-08	0.000924496
1240	C+G_CTL_120	EVC	5.52117	1.11845	3.36744e-08	0.000924867
1242	C+G_CTL_120	SMAD2	5.51749	0.649975	3.43883e-08	0.000944474
1244	C+G_CTL_120	NGDN	5.51278	1.1769	3.53218e-08	0.000970114
1246	C+G_CTL_120	SLC38A2	5.50792	0.844351	3.63108e-08	0.000997277
1248	C+G_CTL_120	PPP2R2B	5.50384	0.624161	3.71609e-08	0.00102062
1254	C+G_CTL_120	MCU	5.48062	0.67197	4.23844e-08	0.00116409
1259	C+G_CTL_120	POLR1C	5.47749	0.82972	4.31408e-08	0.00118486
1261	C+G_CTL_120	KLHL7	5.46905	0.614456	4.5245e-08	0.00124265
1264	C+G_CTL_120	FBLN1	5.46489	1.57997	4.63184e-08	0.00127213
1265	C+G_CTL_120	AP000787.1	5.46433	0.773421	4.64666e-08	0.00127621
1266	C+G_CTL_120	AC027251.1	5.46391	3.29049	4.65759e-08	0.00127921
1267	C+G_CTL_120	PMEL	5.46277	1.50281	4.68766e-08	0.00128747
1270	C+G_CTL_120	HNRNPLL	5.45839	0.816136	4.80467e-08	0.0013196
1274	C+G_CTL_120	AP001439.1	5.44857	1.13935	5.07773e-08	0.0013946
1277	C+G_CTL_120	C4orf45	5.4452	1.43561	5.17482e-08	0.00142126
1281	C+G_CTL_120	CEP128	5.44105	0.8444	5.2967e-08	0.00145474
1282	C+G_CTL_120	ACLY	5.4339	1.10464	5.51352e-08	0.00151429
1284	C+G_CTL_120	CYP51A1	5.4265	0.84787	5.74683e-08	0.00157837
1286	C+G_CTL_120	MTFR1	5.4211	0.64619	5.92319e-08	0.0016268
1287	C+G_CTL_120	ELAVL4	5.41953	1.00694	5.97565e-08	0.00164121
1288	C+G_CTL_120	HIF1A-AS3	5.41919	0.919895	5.98683e-08	0.00164428
1289	C+G_CTL_120	USP6NL	5.41792	0.84851	6.02962e-08	0.00165603
1290	C+G_CTL_120	TP53I11	5.40736	1.02855	6.39601e-08	0.00175666
1293	C+G_CTL_120	ARHGAP20	5.39536	1.3022	6.83855e-08	0.00187821
1295	C+G_CTL_120	ECT2	5.39032	1.20207	7.03311e-08	0.00193164
1296	C+G_CTL_120	NLRP2	5.38853	1.92761	7.10344e-08	0.00195096
1297	C+G_CTL_120	AC092835.1	5.38747	0.797808	7.14552e-08	0.00196252
1298	C+G_CTL_120	PELI1	5.38693	1.0616	7.16709e-08	0.00196844
1299	C+G_CTL_120	SLAIN2	5.38014	0.730224	7.44286e-08	0.00204418
1300	C+G_CTL_120	RPS6KL1	5.37695	0.894993	7.57604e-08	0.00208076
1302	C+G_CTL_120	TLE4	5.37053	1.01206	7.85052e-08	0.00215614
1304	C+G_CTL_120	RBBP4	5.3686	0.617269	7.93502e-08	0.00217935
1305	C+G_CTL_120	CPE	5.36834	0.609725	7.94655e-08	0.00218252
1308	C+G_CTL_120	PRKCG	5.36577	1.29027	8.06054e-08	0.00221383
1311	C+G_CTL_120	AC092819.3	5.36412	4.88696	8.13467e-08	0.00223419
1312	C+G_CTL_120	KCNG1	5.36353	1.97768	8.16111e-08	0.00224145
1313	C+G_CTL_120	HMGA2-AS1	5.36315	2.19215	8.17824e-08	0.00224615
1314	C+G_CTL_120	ZNF766	5.36259	0.816582	8.20373e-08	0.00225316
1315	C+G_CTL_120	CCDC171	5.36229	0.670401	8.21735e-08	0.0022569
1319	C+G_CTL_120	DBN1	5.34364	1.02946	9.10997e-08	0.00250205
1321	C+G_CTL_120	FMO5	5.34067	1.51771	9.2606e-08	0.00254343
1325	C+G_CTL_120	CDON	5.32932	0.701778	9.85824e-08	0.00270757
1329	C+G_CTL_120	ZNF785	5.32366	0.983606	1.01699e-07	0.00279316
1331	C+G_CTL_120	COL6A2	5.3161	1.12391	1.06013e-07	0.00291165
1332	C+G_CTL_120	NDRG1	5.30868	1.56912	1.10424e-07	0.00303281
1333	C+G_CTL_120	ZNF33B	5.30506	0.772424	1.12637e-07	0.00309357
1336	C+G_CTL_120	FAM117B	5.29949	0.679985	1.16127e-07	0.00318942
1337	C+G_CTL_120	FDPS	5.2958	0.838847	1.18499e-07	0.00325457
1339	C+G_CTL_120	AC103876.1	5.29172	0.710835	1.21173e-07	0.00332803
1340	C+G_CTL_120	AC015971.1	5.28364	0.938229	1.26644e-07	0.00347829
1343	C+G_CTL_120	AC022146.2	5.27916	0.87892	1.29781e-07	0.00356443
1344	C+G_CTL_120	ETV6	5.27791	0.812586	1.30664e-07	0.00358869
1345	C+G_CTL_120	KCNK9	5.27509	2.73993	1.32691e-07	0.00364436
1346	C+G_CTL_120	PTPN4	5.27272	0.567788	1.34416e-07	0.00369173
1347	C+G_CTL_120	ZNF701	5.27247	1.15228	1.34596e-07	0.00369669
1349	C+G_CTL_120	EPB41L3	5.27047	0.623837	1.36075e-07	0.0037373
1357	C+G_CTL_120	SERPINI1	5.25716	1.06566	1.463e-07	0.00401812
1359	C+G_CTL_120	AC006511.6	5.24613	2.36214	1.55325e-07	0.00426601
1360	C+G_CTL_120	PTAR1	5.24576	0.75703	1.5564e-07	0.00427464
1361	C+G_CTL_120	NKX6-2	5.24506	2.55277	1.56228e-07	0.0042908
1365	C+G_CTL_120	SP3	5.2393	0.714345	1.61185e-07	0.00442696
1368	C+G_CTL_120	PFKM	5.2329	1.21201	1.66868e-07	0.00458303
1369	C+G_CTL_120	MCM3AP	5.23192	0.790687	1.67762e-07	0.00460759
1373	C+G_CTL_120	DIXDC1	5.2253	0.763493	1.73871e-07	0.00477536
1374	C+G_CTL_120	TMEM150C	5.2246	1.09435	1.74528e-07	0.00479342
1375	C+G_CTL_120	AHCTF1	5.22361	0.712581	1.75467e-07	0.00481921
1378	C+G_CTL_120	SOGA3	5.21974	0.674335	1.79179e-07	0.00492116
1379	C+G_CTL_120	AFDN-DT	5.21673	0.88538	1.82106e-07	0.00500155
1384	C+G_CTL_120	MCTP1	5.20761	1.0428	1.91293e-07	0.00525386
1385	C+G_CTL_120	NCKAP5-AS1	5.20655	1.6261	1.92387e-07	0.00528392
1395	C+G_CTL_120	NSG2	5.18755	0.712204	2.13077e-07	0.00585216
1397	C+G_CTL_120	RIPPLY2	5.18625	3.6453	2.14571e-07	0.0058932
1398	C+G_CTL_120	MPP6	5.18544	0.698942	2.155e-07	0.00591872
1400	C+G_CTL_120	AL031428.1	5.17568	0.502614	2.27082e-07	0.0062368
1408	C+G_CTL_120	ITGAV	5.15336	0.694227	2.5586e-07	0.00702719
1409	C+G_CTL_120	FAM228B	5.149	0.625005	2.6188e-07	0.00719253
1411	C+G_CTL_120	PCNT	5.14696	0.954409	2.64747e-07	0.00727129
1412	C+G_CTL_120	SNTG2-AS1	5.1449	1.59292	2.67659e-07	0.00735126
1413	C+G_CTL_120	NAA15	5.14476	0.604599	2.67865e-07	0.00735691
1414	C+G_CTL_120	GTDC1	5.1435	0.681992	2.69667e-07	0.00740641
1416	C+G_CTL_120	FXYD6	5.14246	0.669321	2.71169e-07	0.00744767
1418	C+G_CTL_120	FAM171A1	5.12892	0.602051	2.91414e-07	0.0080037
1422	C+G_CTL_120	VCAN-AS1	5.1175	1.26656	3.09617e-07	0.00850364
1423	C+G_CTL_120	GRB2	5.11745	0.660584	3.09701e-07	0.00850594
1424	C+G_CTL_120	PSMG4	5.11637	0.689896	3.11469e-07	0.0085545
1425	C+G_CTL_120	COL15A1	5.11374	3.53652	3.15841e-07	0.00867457
1427	C+G_CTL_120	STXBP1	5.11166	0.552113	3.19339e-07	0.00877066
1428	C+G_CTL_120	CENPV	5.10905	0.953711	3.23782e-07	0.00889268
1431	C+G_CTL_120	CTSB	5.1048	1.08292	3.31138e-07	0.00909469
1434	C+G_CTL_120	AC023906.4	5.10145	1.59614	3.37063e-07	0.00925745
1440	C+G_CTL_120	SRRM4	5.08547	0.507071	3.66721e-07	0.010072
1442	C+G_CTL_120	NDUFAF2	5.08266	0.676468	3.72193e-07	0.0102223
1443	C+G_CTL_120	AL021707.1	5.08107	1.19442	3.75305e-07	0.0103078
1445	C+G_CTL_120	STK17A	5.07326	1.05349	3.91054e-07	0.0107403
1446	C+G_CTL_120	AC106845.1	5.07285	2.64234	3.91905e-07	0.0107637
1447	C+G_CTL_120	NDUFV2-AS1	5.06994	0.906657	3.97941e-07	0.0109295
1452	C+G_CTL_120	AL353693.1	5.05717	1.08195	4.25525e-07	0.011687
1453	C+G_CTL_120	DLGAP1-AS3	5.05281	1.63779	4.35351e-07	0.0119569
1459	C+G_CTL_120	SYN2	5.04325	0.866868	4.5768e-07	0.0125702
1460	C+G_CTL_120	ZNF286A	5.03946	0.759313	4.66838e-07	0.0128217
1462	C+G_CTL_120	OVCH1-AS1	5.0371	2.14876	4.72638e-07	0.012981
1463	C+G_CTL_120	WARS2-AS1	5.03415	1.39189	4.7997e-07	0.0131824
1465	C+G_CTL_120	FEZ1	5.03176	0.653039	4.86e-07	0.013348
1466	C+G_CTL_120	CARM1	5.03119	0.914238	4.87439e-07	0.0133875
1469	C+G_CTL_120	AL035071.2	5.0271	1.14564	4.97946e-07	0.0136761
1471	C+G_CTL_120	SEPTIN1	5.02653	0.987039	4.99424e-07	0.0137167
1474	C+G_CTL_120	FAM149A	5.0174	1.21321	5.23749e-07	0.0143848
1475	C+G_CTL_120	SNX14	5.01663	0.53577	5.25845e-07	0.0144423
1478	C+G_CTL_120	HDAC5	5.01494	0.834389	5.30514e-07	0.0145706
1480	C+G_CTL_120	MCUR1	5.0144	1.23394	5.31998e-07	0.0146113
1481	C+G_CTL_120	GSE1	5.01365	0.610585	5.34084e-07	0.0146686
1485	C+G_CTL_120	CGGBP1	5.00719	0.540468	5.523e-07	0.0151689
1486	C+G_CTL_120	SRSF7	5.00504	0.633559	5.58497e-07	0.0153391
1488	C+G_CTL_120	AC127526.2	5.00289	1.67661	5.64758e-07	0.0155111
1491	C+G_CTL_120	TOM1L1	4.99901	0.643754	5.7624e-07	0.0158264
1492	C+G_CTL_120	KCNN2	4.99694	1.1743	5.82469e-07	0.0159975
1495	C+G_CTL_120	AMN1	4.99011	0.792714	6.03446e-07	0.0165736
1497	C+G_CTL_120	AL050309.1	4.9856	0.675358	6.17683e-07	0.0169647
1499	C+G_CTL_120	AC007222.2	4.97835	3.58055	6.4128e-07	0.0176127
1501	C+G_CTL_120	GRM3	4.97563	0.760511	6.50361e-07	0.0178622
1502	C+G_CTL_120	SFTA1P	4.97455	3.69239	6.53985e-07	0.0179617
1504	C+G_CTL_120	AC104964.2	4.97031	3.6131	6.6845e-07	0.018359
1505	C+G_CTL_120	ABCC1	4.96919	0.687873	6.72334e-07	0.0184656
1507	C+G_CTL_120	ARHGAP44	4.96857	0.662606	6.7447e-07	0.0185243
1509	C+G_CTL_120	LINC02798	4.96561	1.60572	6.84869e-07	0.0188099
1511	C+G_CTL_120	ZNF341	4.96058	1.43571	7.02816e-07	0.0193028
1512	C+G_CTL_120	AC007038.1	4.95658	1.01695	7.17439e-07	0.0197045
1513	C+G_CTL_120	DGCR2	4.95607	0.854143	7.19339e-07	0.0197567
1514	C+G_CTL_120	AAMDC	4.95573	0.705282	7.20594e-07	0.0197911
1515	C+G_CTL_120	SSX2IP	4.95231	1.09177	7.33392e-07	0.0201426
1519	C+G_CTL_120	AC018878.1	4.94783	1.43658	7.50445e-07	0.020611
1520	C+G_CTL_120	HPS4	4.94489	0.794248	7.61875e-07	0.0209249
1522	C+G_CTL_120	TBC1D31	4.94331	1.11389	7.68075e-07	0.0210952
1523	C+G_CTL_120	SREBF2-AS1	4.94286	1.92391	7.69853e-07	0.021144
1524	C+G_CTL_120	OGFRP1	4.94252	1.67513	7.71182e-07	0.0211805
1529	C+G_CTL_120	POLR2J3	4.93124	0.635218	8.17095e-07	0.0224415
1531	C+G_CTL_120	AL354733.3	4.92893	0.683888	8.26798e-07	0.022708
1533	C+G_CTL_120	AACS	4.92649	1.00988	8.37206e-07	0.0229939
1534	C+G_CTL_120	CTDSPL	4.92335	0.726729	8.50736e-07	0.0233655
1538	C+G_CTL_120	CDK15	4.91961	3.22892	8.67149e-07	0.0238162
1548	C+G_CTL_120	ATCAY	4.90298	0.606612	9.43939e-07	0.0259253
1549	C+G_CTL_120	PPP2R5A	4.90297	1.24019	9.43998e-07	0.0259269
1550	C+G_CTL_120	RARRES1	4.89672	0.784207	9.74513e-07	0.026765
1552	C+G_CTL_120	NCK2	4.89577	0.732037	9.79192e-07	0.0268935
1553	C+G_CTL_120	SET	4.89193	0.841465	9.98527e-07	0.0274245
1555	C+G_CTL_120	GTF2H2	4.89095	0.679575	1.0035e-06	0.027561
1559	C+G_CTL_120	MYO1D	4.88476	0.708838	1.03557e-06	0.0284419
1562	C+G_CTL_120	DOCK9-AS1	4.88151	2.57751	1.05276e-06	0.0289141
1566	C+G_CTL_120	CUL1	4.8754	0.717254	1.08589e-06	0.029824
1567	C+G_CTL_120	HIST1H1C	4.87498	2.05877	1.0882e-06	0.0298875
1568	C+G_CTL_120	ANP32A	4.87274	0.891823	1.1006e-06	0.0302281
1569	C+G_CTL_120	LTBP4	4.87237	0.883182	1.10268e-06	0.030285
1570	C+G_CTL_120	SATB2-AS1	4.87155	5.21218	1.10728e-06	0.0304116
1573	C+G_CTL_120	PIP4P1	4.86964	1.50091	1.11804e-06	0.0307069
1577	C+G_CTL_120	DLGAP4-AS1	4.85827	0.893187	1.18418e-06	0.0325236
1578	C+G_CTL_120	AC027288.3	4.85338	0.611732	1.21373e-06	0.0333352
1582	C+G_CTL_120	RORB	4.84729	1.06509	1.2516e-06	0.0343752
1583	C+G_CTL_120	AL713852.1	4.8471	1.6286	1.25276e-06	0.0344072
1584	C+G_CTL_120	EPCAM-DT	4.84664	0.740758	1.25571e-06	0.0344882
1587	C+G_CTL_120	TMEM163	4.83577	0.604998	1.32628e-06	0.0364263
1588	C+G_CTL_120	EZH2	4.83549	0.648484	1.32818e-06	0.0364784
1590	C+G_CTL_120	GTF2IRD2B	4.82853	1.04965	1.37542e-06	0.0377759
1594	C+G_CTL_120	AC073648.7	4.82322	3.39602	1.41261e-06	0.0387974
1595	C+G_CTL_120	TMOD2	4.81862	0.666914	1.44556e-06	0.0397023
1599	C+G_CTL_120	AP002812.2	4.80393	0.904539	1.55581e-06	0.0427304
1600	C+G_CTL_120	AC132153.1	4.8039	1.33025	1.55606e-06	0.0427372
1601	C+G_CTL_120	AC012513.1	4.80139	2.61174	1.57565e-06	0.0432752
1602	C+G_CTL_120	AC092436.3	4.80038	1.98278	1.58362e-06	0.0434941
1608	C+G_CTL_120	AC006387.1	4.79321	0.678093	1.64135e-06	0.0450796
1609	C+G_CTL_120	HNRNPH3	4.79222	0.640539	1.6495e-06	0.0453034
1612	C+G_CTL_120	AL139021.1	4.78829	0.864129	1.68211e-06	0.0461991
1613	C+G_CTL_120	ADARB1	4.78747	0.724855	1.68901e-06	0.0463886
27465	H+G_CTL_120	RMST	26.2527	4.97042	6.65563e-152	1.82797e-147
27466	H+G_CTL_120	ADGRL3	23.8673	3.38925	6.69803e-126	1.83961e-121
27469	H+G_CTL_120	TENM2	22.4727	4.13296	7.6777e-112	2.10868e-107
27470	H+G_CTL_120	ERBB4	22.1917	4.27442	4.13194e-109	1.13484e-104
27471	H+G_CTL_120	NEAT1	21.7512	4.13556	6.72306e-105	1.84649e-100
27472	H+G_CTL_120	FAM155A	21.6007	3.30768	1.76836e-103	4.85681e-99
27474	H+G_CTL_120	RIMS2	21.1211	3.11589	5.08805e-99	1.39743e-94
27478	H+G_CTL_120	AC233296.1	20.5755	3.27519	4.55108e-94	1.24995e-89
27483	H+G_CTL_120	ZBTB20	19.2413	2.56998	1.67036e-82	4.58765e-78
27485	H+G_CTL_120	NPAS3	18.9439	2.9027	4.96284e-80	1.36304e-75
27488	H+G_CTL_120	ZFHX4	18.4192	3.21381	9.21684e-76	2.5314e-71
27489	H+G_CTL_120	AHI1	18.2929	2.77667	9.43253e-75	2.59065e-70
27495	H+G_CTL_120	MIR99AHG	17.4954	2.08674	1.55198e-68	4.26251e-64
27496	H+G_CTL_120	SAMD5	17.3548	4.30731	1.81376e-67	4.98149e-63
27497	H+G_CTL_120	RBMS3	17.3199	3.96064	3.32856e-67	9.1419e-63
27498	H+G_CTL_120	PBX3	17.296	2.5918	5.04409e-67	1.38536e-62
27499	H+G_CTL_120	RIMS1	17.1495	2.55108	6.33704e-66	1.74047e-61
27503	H+G_CTL_120	NOVA1	16.7657	1.98509	4.35124e-63	1.19507e-58
27504	H+G_CTL_120	LHFPL3	16.668	4.45701	2.23971e-62	6.15135e-58
27505	H+G_CTL_120	GRID2	16.6648	3.36288	2.36154e-62	6.48598e-58
27507	H+G_CTL_120	GRIA4	16.5298	3.11479	2.2389e-61	6.14913e-57
27508	H+G_CTL_120	GREB1L	16.5296	2.35481	2.24562e-61	6.16759e-57
27517	H+G_CTL_120	LDLRAD4	16.1144	2.91203	2.02211e-58	5.55373e-54
27519	H+G_CTL_120	AL033504.1	15.8898	4.3954	7.45972e-57	2.04881e-52
27521	H+G_CTL_120	LRRC4C	15.8234	2.83485	2.14729e-56	5.89752e-52
27523	H+G_CTL_120	PARD3	15.7477	2.15877	7.1267e-56	1.95735e-51
27524	H+G_CTL_120	NALCN	15.7116	4.02759	1.25884e-55	3.45741e-51
27525	H+G_CTL_120	PAM	15.6753	2.05865	2.23025e-55	6.12538e-51
27526	H+G_CTL_120	SLIT2	15.6658	2.89993	2.59263e-55	7.12065e-51
27533	H+G_CTL_120	DACH1	15.3925	2.72076	1.83686e-53	5.04495e-49
27534	H+G_CTL_120	MALAT1	15.3853	0.780225	2.05357e-53	5.64013e-49
27536	H+G_CTL_120	FOXP2	15.3625	3.60905	2.92259e-53	8.02691e-49
27537	H+G_CTL_120	ABLIM1	15.3291	2.79407	4.88778e-53	1.34243e-48
27540	H+G_CTL_120	UBE2E2	15.2774	1.94115	1.08139e-52	2.97003e-48
27542	H+G_CTL_120	KCND2	15.1681	2.66642	5.74971e-52	1.57916e-47
27546	H+G_CTL_120	RORA	15.1036	2.15037	1.53433e-51	4.21403e-47
27554	H+G_CTL_120	TSHZ2	14.7906	2.32143	1.68367e-49	4.62421e-45
27556	H+G_CTL_120	ZNF536	14.7327	2.30841	3.97317e-49	1.09123e-44
27559	H+G_CTL_120	LRFN5	14.5032	2.38091	1.15552e-47	3.17364e-43
27563	H+G_CTL_120	LEF1	14.3783	4.81583	7.07635e-47	1.94352e-42
27564	H+G_CTL_120	ZNF385D	14.2784	3.28567	2.98544e-46	8.19952e-42
27565	H+G_CTL_120	DANT2	14.2484	1.68428	4.58658e-46	1.2597e-41
27566	H+G_CTL_120	ZNF521	14.222	2.39832	6.69256e-46	1.83811e-41
27567	H+G_CTL_120	CDH8	14.1805	3.5269	1.2102e-45	3.32382e-41
27568	H+G_CTL_120	EBF3	14.1609	2.89117	1.59911e-45	4.39194e-41
27571	H+G_CTL_120	MAPK10	14.0109	1.55941	1.33642e-44	3.67047e-40
27572	H+G_CTL_120	PTPRM	13.9832	2.03494	1.97359e-44	5.42046e-40
27573	H+G_CTL_120	GNG12-AS1	13.9756	3.11709	2.19686e-44	6.03368e-40
27574	H+G_CTL_120	UNC5C	13.9706	3.54833	2.3561e-44	6.47104e-40
27577	H+G_CTL_120	NTNG1	13.9155	3.5149	5.10011e-44	1.40074e-39
27579	H+G_CTL_120	PCDH15	13.7997	3.24237	2.56011e-43	7.03134e-39
27580	H+G_CTL_120	KLF12	13.7502	1.81105	5.0764e-43	1.39423e-38
27581	H+G_CTL_120	BTBD11	13.7321	3.01857	6.52152e-43	1.79114e-38
27583	H+G_CTL_120	MAML2	13.6904	2.0722	1.15895e-42	3.18306e-38
27585	H+G_CTL_120	MGAT4C	13.4458	2.9321	3.25662e-41	8.94431e-37
27586	H+G_CTL_120	EBF1	13.431	2.46408	3.97878e-41	1.09277e-36
27587	H+G_CTL_120	AGBL4	13.3745	3.79514	8.52694e-41	2.34192e-36
27590	H+G_CTL_120	SCN3A	13.3351	1.69604	1.44599e-40	3.97141e-36
27591	H+G_CTL_120	SGCZ	13.2787	3.39496	3.078e-40	8.45374e-36
27592	H+G_CTL_120	PLCB4	13.2759	1.90935	3.19239e-40	8.7679e-36
27594	H+G_CTL_120	AL109930.1	13.2446	2.84043	4.84832e-40	1.33159e-35
27595	H+G_CTL_120	WLS	13.1954	3.01985	9.32416e-40	2.56088e-35
27597	H+G_CTL_120	KCNH8	13.1539	2.34345	1.61709e-39	4.44133e-35
27599	H+G_CTL_120	PTCHD4	13.1263	2.98791	2.32771e-39	6.39305e-35
27602	H+G_CTL_120	PARP8	13.0074	2.68463	1.11087e-38	3.05102e-34
27605	H+G_CTL_120	ROBO1	12.9155	1.84369	3.67934e-38	1.01053e-33
27606	H+G_CTL_120	VAV3	12.897	3.01802	4.67733e-38	1.28463e-33
27608	H+G_CTL_120	ATXN1	12.8059	1.46277	1.51989e-37	4.17438e-33
27609	H+G_CTL_120	NR2F2-AS1	12.7275	2.42033	4.15737e-37	1.14182e-32
27610	H+G_CTL_120	NRG1	12.6959	2.45459	6.22762e-37	1.71041e-32
27611	H+G_CTL_120	CADM2	12.6436	1.66979	1.2138e-36	3.33371e-32
27620	H+G_CTL_120	CEP112	12.4799	1.67069	9.61069e-36	2.63958e-31
27622	H+G_CTL_120	NRXN3	12.4493	1.98354	1.41077e-35	3.87468e-31
27624	H+G_CTL_120	AC012409.2	12.362	2.44961	4.19515e-35	1.1522e-30
27626	H+G_CTL_120	SCN9A	12.3141	3.17387	7.60562e-35	2.08888e-30
27629	H+G_CTL_120	ARID5B	12.2621	2.27868	1.44625e-34	3.97213e-30
27631	H+G_CTL_120	FBXL7	12.2308	2.08182	2.12869e-34	5.84645e-30
27632	H+G_CTL_120	ZFHX4-AS1	12.1887	3.59694	3.57089e-34	9.80744e-30
27633	H+G_CTL_120	LUZP2	12.1872	2.5319	3.63774e-34	9.99106e-30
27636	H+G_CTL_120	STXBP5-AS1	12.1608	2.5098	5.02801e-34	1.38094e-29
27637	H+G_CTL_120	FIGN	12.0933	2.01932	1.14552e-33	3.14616e-29
27642	H+G_CTL_120	SPOCK3	12.0225	3.62162	2.70773e-33	7.43677e-29
27644	H+G_CTL_120	AC009899.1	12.001	2.72882	3.50823e-33	9.63537e-29
27646	H+G_CTL_120	CRYAB	11.9862	2.36025	4.19822e-33	1.15304e-28
27648	H+G_CTL_120	DNAH14	11.9854	2.14722	4.23834e-33	1.16406e-28
27649	H+G_CTL_120	PCDH7	11.9832	2.45019	4.35203e-33	1.19529e-28
27651	H+G_CTL_120	ZNF248	11.9579	2.93003	5.90408e-33	1.62156e-28
27652	H+G_CTL_120	SLC2A13	11.9566	2.10279	5.99564e-33	1.6467e-28
27661	H+G_CTL_120	TTC8	11.818	2.5107	3.14923e-32	8.64935e-28
27663	H+G_CTL_120	CRNDE	11.8044	1.85695	3.70406e-32	1.01732e-27
27664	H+G_CTL_120	AL589740.1	11.7771	2.48914	5.12248e-32	1.40689e-27
27669	H+G_CTL_120	BMPR1B	11.7108	2.72907	1.12263e-31	3.08331e-27
27670	H+G_CTL_120	GLIS3	11.6814	3.11224	1.58694e-31	4.35854e-27
27673	H+G_CTL_120	AC109466.1	11.6039	3.00285	3.93608e-31	1.08104e-26
27678	H+G_CTL_120	TNC	11.4628	4.74171	2.02916e-30	5.5731e-26
27679	H+G_CTL_120	LINC01060	11.4585	2.68967	2.13143e-30	5.85397e-26
27682	H+G_CTL_120	CLU	11.4258	2.13417	3.10906e-30	8.53903e-26
27686	H+G_CTL_120	LRRTM3	11.3081	2.26694	1.1967e-29	3.28673e-25
27687	H+G_CTL_120	UNC13C	11.2824	4.49722	1.60231e-29	4.40074e-25
27688	H+G_CTL_120	PTCHD1-AS	11.2823	2.63732	1.60434e-29	4.40631e-25
27690	H+G_CTL_120	ALCAM	11.2799	2.56347	1.64988e-29	4.53141e-25
27693	H+G_CTL_120	TMEFF2	11.2122	2.37832	3.55337e-29	9.75934e-25
27694	H+G_CTL_120	GPCPD1	11.204	1.6324	3.89869e-29	1.07077e-24
27696	H+G_CTL_120	SAMD4A	11.1515	1.83471	7.04269e-29	1.93427e-24
27699	H+G_CTL_120	SASH1	11.1399	2.02414	8.0194e-29	2.20253e-24
27700	H+G_CTL_120	ID4	11.1331	2.30237	8.65578e-29	2.37731e-24
27701	H+G_CTL_120	BRINP3	11.1029	2.01991	1.21422e-28	3.33485e-24
27702	H+G_CTL_120	VAT1L	11.0943	2.24591	1.33724e-28	3.67273e-24
27703	H+G_CTL_120	CUX1	11.0825	1.27344	1.52494e-28	4.18824e-24
27704	H+G_CTL_120	PCCA	11.0727	1.23345	1.70218e-28	4.67504e-24
27707	H+G_CTL_120	EDIL3	11.0154	1.79851	3.22076e-28	8.84582e-24
27708	H+G_CTL_120	AC008056.1	11.0063	2.3779	3.56234e-28	9.78397e-24
27709	H+G_CTL_120	PTPRE	10.9988	2.77628	3.87399e-28	1.06399e-23
27710	H+G_CTL_120	AL592183.1	10.9962	27.3561	3.98587e-28	1.09472e-23
27711	H+G_CTL_120	ZMAT4	10.9906	3.20029	4.24268e-28	1.16525e-23
27712	H+G_CTL_120	AC011369.1	10.9889	3.00883	4.31957e-28	1.18637e-23
27714	H+G_CTL_120	LHFPL3-AS1	10.9786	5.90639	4.84547e-28	1.33081e-23
27717	H+G_CTL_120	AL513164.1	10.9478	3.78954	6.8072e-28	1.8696e-23
27719	H+G_CTL_120	FHIT	10.9191	1.81962	9.34277e-28	2.56599e-23
27721	H+G_CTL_120	FGF14	10.8949	1.47097	1.21896e-27	3.34789e-23
27723	H+G_CTL_120	ZNF280D	10.8879	2.64457	1.31636e-27	3.61537e-23
27724	H+G_CTL_120	ZBTB20-AS5	10.8766	2.02105	1.48976e-27	4.09163e-23
27725	H+G_CTL_120	THRB	10.8631	3.56322	1.72719e-27	4.74373e-23
27726	H+G_CTL_120	AC117461.1	10.7983	2.00526	3.50596e-27	9.62913e-23
27727	H+G_CTL_120	CAMK2D	10.7666	1.17093	4.94918e-27	1.35929e-22
27729	H+G_CTL_120	CNTN4	10.7267	2.12319	7.62893e-27	2.09529e-22
27730	H+G_CTL_120	SCN1A-AS1	10.7231	1.69255	7.9308e-27	2.17819e-22
27731	H+G_CTL_120	APBB2	10.7111	1.27555	9.0276e-27	2.47943e-22
27732	H+G_CTL_120	ZNF423	10.7107	1.86263	9.06703e-27	2.49026e-22
27734	H+G_CTL_120	AP1S2	10.647	1.62405	1.8016e-26	4.94809e-22
27735	H+G_CTL_120	PAX3	10.6416	3.71365	1.908e-26	5.24033e-22
27736	H+G_CTL_120	NDST3	10.6367	2.97094	2.01025e-26	5.52114e-22
27738	H+G_CTL_120	KSR2	10.6266	1.66798	2.24209e-26	6.15791e-22
27739	H+G_CTL_120	CA10	10.6118	3.40878	2.62575e-26	7.21163e-22
27741	H+G_CTL_120	RANBP17	10.601	1.37495	2.94845e-26	8.09792e-22
27742	H+G_CTL_120	OTX2-AS1	10.5918	3.38233	3.25372e-26	8.93633e-22
27743	H+G_CTL_120	NKAIN3	10.5892	1.35002	3.34469e-26	9.18619e-22
27745	H+G_CTL_120	LRBA	10.5607	1.14488	4.53155e-26	1.24459e-21
27747	H+G_CTL_120	AC060834.2	10.5443	2.77899	5.39916e-26	1.48288e-21
27749	H+G_CTL_120	SGCD	10.5269	3.6103	6.49172e-26	1.78295e-21
27750	H+G_CTL_120	STK33	10.516	2.21709	7.28734e-26	2.00147e-21
27758	H+G_CTL_120	AL161757.4	10.4516	4.13013	1.44034e-25	3.95589e-21
27759	H+G_CTL_120	FTH1	10.4496	1.29198	1.47205e-25	4.04297e-21
27760	H+G_CTL_120	RAB3C	10.4403	1.24962	1.62236e-25	4.45582e-21
27761	H+G_CTL_120	MAST4	10.4035	2.24206	2.38951e-25	6.56278e-21
27764	H+G_CTL_120	NAALAD2	10.3469	1.81696	4.3222e-25	1.18709e-20
27765	H+G_CTL_120	ARHGAP26	10.3448	1.96967	4.41989e-25	1.21392e-20
27768	H+G_CTL_120	ABCA1	10.3112	1.94444	6.26931e-25	1.72187e-20
27770	H+G_CTL_120	AMPH	10.3004	2.04163	7.02025e-25	1.92811e-20
27774	H+G_CTL_120	ANKRD6	10.2657	1.47368	1.00623e-24	2.76362e-20
27776	H+G_CTL_120	PLCL1	10.244	1.58641	1.25958e-24	3.45944e-20
27779	H+G_CTL_120	GULP1	10.2112	1.92098	1.76629e-24	4.8511e-20
27781	H+G_CTL_120	RBMS3-AS3	10.1781	4.47551	2.48238e-24	6.81786e-20
27782	H+G_CTL_120	GRM8	10.1543	3.37934	3.16917e-24	8.70413e-20
27783	H+G_CTL_120	ARHGAP18	10.1514	2.88051	3.26541e-24	8.96844e-20
27784	H+G_CTL_120	MAP7	10.145	2.01147	3.48616e-24	9.57474e-20
27785	H+G_CTL_120	SLC6A1	10.1426	3.37353	3.57398e-24	9.81593e-20
27786	H+G_CTL_120	AF117829.1	10.1034	1.99134	5.33356e-24	1.46486e-19
27789	H+G_CTL_120	SV2C	10.0726	4.1837	7.30426e-24	2.00611e-19
27793	H+G_CTL_120	ANKFN1	10.0502	2.98889	9.16955e-24	2.51842e-19
27795	H+G_CTL_120	RAB27B	10.0462	2.58027	9.54358e-24	2.62115e-19
27796	H+G_CTL_120	CAPS2	10.0425	2.02759	9.91433e-24	2.72297e-19
27798	H+G_CTL_120	AC008415.1	10.0405	3.6221	1.01124e-23	2.77736e-19
27800	H+G_CTL_120	AL133346.1	10.0058	3.26199	1.4369e-23	3.94645e-19
27801	H+G_CTL_120	PTPRT	9.98486	2.5592	1.77555e-23	4.87654e-19
27802	H+G_CTL_120	KCNQ1OT1	9.96773	1.11343	2.11001e-23	5.79513e-19
27803	H+G_CTL_120	NHS	9.95003	1.37362	2.52115e-23	6.92435e-19
27804	H+G_CTL_120	STXBP5L	9.93536	1.49908	2.92115e-23	8.02295e-19
27807	H+G_CTL_120	CHRM2	9.90714	2.08334	3.87594e-23	1.06453e-18
27809	H+G_CTL_120	CDK14	9.88301	1.19835	4.9326e-23	1.35474e-18
27810	H+G_CTL_120	DEC1	9.87776	4.04215	5.19816e-23	1.42767e-18
27811	H+G_CTL_120	ASIC2	9.85848	2.5727	6.29937e-23	1.73012e-18
27812	H+G_CTL_120	DCC	9.85701	1.34924	6.39228e-23	1.75564e-18
27815	H+G_CTL_120	AC015878.1	9.83527	1.71047	7.93553e-23	2.17949e-18
27816	H+G_CTL_120	CNTN5	9.82911	2.68853	8.43608e-23	2.31697e-18
27817	H+G_CTL_120	AC012404.1	9.77486	2.24576	1.44358e-22	3.96479e-18
27818	H+G_CTL_120	FSTL5	9.74559	2.41548	1.92661e-22	5.29143e-18
27820	H+G_CTL_120	LHX9	9.73772	5.13577	2.08176e-22	5.71756e-18
27822	H+G_CTL_120	PLEKHG1	9.71779	1.85253	2.53219e-22	6.95467e-18
27824	H+G_CTL_120	DOCK2	9.71117	2.68182	2.70222e-22	7.42165e-18
27826	H+G_CTL_120	AC009264.1	9.69189	1.85878	3.26438e-22	8.96561e-18
27828	H+G_CTL_120	ZFHX3	9.68479	1.16579	3.49931e-22	9.61085e-18
27829	H+G_CTL_120	SNHG14	9.68368	0.563358	3.53737e-22	9.71539e-18
27831	H+G_CTL_120	FBXL17	9.65604	1.00347	4.63431e-22	1.27281e-17
27833	H+G_CTL_120	TOX3	9.64871	1.55719	4.97783e-22	1.36716e-17
27834	H+G_CTL_120	ZEB1	9.64568	1.18234	5.12694e-22	1.40811e-17
27835	H+G_CTL_120	ARHGAP24	9.64237	2.87125	5.29505e-22	1.45429e-17
27836	H+G_CTL_120	ZBTB7C	9.63061	2.54372	5.93786e-22	1.63083e-17
27837	H+G_CTL_120	DOCK10	9.60463	2.63705	7.64333e-22	2.09924e-17
27838	H+G_CTL_120	GFAP	9.60113	3.45386	7.90741e-22	2.17177e-17
27839	H+G_CTL_120	PARD3B	9.59869	1.70421	8.09649e-22	2.2237e-17
27841	H+G_CTL_120	CTNNA3	9.58295	1.65779	9.43104e-22	2.59023e-17
27845	H+G_CTL_120	GRM7	9.56583	1.90379	1.11308e-21	3.05709e-17
27846	H+G_CTL_120	ANK3	9.55627	0.859549	1.22081e-21	3.35294e-17
27848	H+G_CTL_120	PALM2-AKAP2	9.54068	1.90899	1.419e-21	3.89729e-17
27849	H+G_CTL_120	CCDC18-AS1	9.53861	1.05286	1.44757e-21	3.97576e-17
27850	H+G_CTL_120	WDR11-AS1	9.52106	1.94196	1.71418e-21	4.708e-17
27851	H+G_CTL_120	AC025159.1	9.51495	1.51957	1.81795e-21	4.99299e-17
27853	H+G_CTL_120	MAGI1	9.47519	0.967659	2.66265e-21	7.31298e-17
27855	H+G_CTL_120	FIRRE	9.45798	2.17623	3.13962e-21	8.62297e-17
27857	H+G_CTL_120	FRMPD3	9.44968	2.19741	3.39883e-21	9.3349e-17
27860	H+G_CTL_120	SAMD3	9.41815	3.37403	4.59085e-21	1.26088e-16
27861	H+G_CTL_120	AC006148.1	9.40651	2.25226	5.12883e-21	1.40863e-16
27862	H+G_CTL_120	AC114316.1	9.39768	1.80838	5.57776e-21	1.53193e-16
27863	H+G_CTL_120	ALK	9.38634	2.64417	6.21192e-21	1.7061e-16
27864	H+G_CTL_120	EPB41	9.38454	1.06941	6.31934e-21	1.73561e-16
27869	H+G_CTL_120	GALNTL6	9.34442	2.11482	9.23912e-21	2.53752e-16
27870	H+G_CTL_120	RELN	9.3368	2.91395	9.9292e-21	2.72705e-16
27871	H+G_CTL_120	HFM1	9.29507	1.51827	1.47108e-20	4.04033e-16
27876	H+G_CTL_120	NXPH1	9.25245	2.79461	2.19395e-20	6.0257e-16
27877	H+G_CTL_120	EPB41L4B	9.25121	2.32895	2.21973e-20	6.09648e-16
27880	H+G_CTL_120	KCNMB2	9.22866	1.81484	2.74043e-20	7.5266e-16
27882	H+G_CTL_120	NDST4	9.21614	2.49091	3.07974e-20	8.4585e-16
27888	H+G_CTL_120	C12orf40	9.16015	2.29745	5.18261e-20	1.4234e-15
27889	H+G_CTL_120	KCNH1	9.14902	2.89455	5.74536e-20	1.57796e-15
27890	H+G_CTL_120	DNER	9.14087	1.42245	6.19516e-20	1.7015e-15
27894	H+G_CTL_120	LHFPL6	9.08296	1.46525	1.05659e-19	2.90191e-15
27896	H+G_CTL_120	FSTL4	9.06003	3.37973	1.30417e-19	3.58192e-15
27898	H+G_CTL_120	CSMD3	9.0213	1.47985	1.8587e-19	5.10493e-15
27899	H+G_CTL_120	MCF2L2	8.99256	1.41591	2.41536e-19	6.63377e-15
27902	H+G_CTL_120	ADK	8.95009	0.916735	3.5519e-19	9.7553e-15
27904	H+G_CTL_120	KIAA1958	8.92096	1.05015	4.62264e-19	1.26961e-14
27905	H+G_CTL_120	AC061958.1	8.91817	1.96623	4.74063e-19	1.30201e-14
27906	H+G_CTL_120	AL445123.2	8.91034	4.35389	5.08762e-19	1.39732e-14
27909	H+G_CTL_120	AC104009.1	8.89873	3.04267	5.64877e-19	1.55143e-14
27910	H+G_CTL_120	KCNC2	8.89678	2.49394	5.74925e-19	1.57903e-14
27911	H+G_CTL_120	ZNF804A	8.88069	1.70156	6.64486e-19	1.82501e-14
27912	H+G_CTL_120	AC120193.1	8.87503	2.18125	6.99141e-19	1.92019e-14
27913	H+G_CTL_120	SLC9A9	8.87155	3.16033	7.21322e-19	1.98111e-14
27917	H+G_CTL_120	ZIC1	8.82357	2.52216	1.10865e-18	3.04491e-14
27918	H+G_CTL_120	JAM3	8.80276	1.24294	1.33494e-18	3.66642e-14
27919	H+G_CTL_120	BMP5	8.80143	4.65302	1.35086e-18	3.71014e-14
27920	H+G_CTL_120	RFX3	8.80058	0.863281	1.36113e-18	3.73833e-14
27927	H+G_CTL_120	AC019197.1	8.74419	1.2343	2.24629e-18	6.16945e-14
27928	H+G_CTL_120	AL022068.1	8.74225	2.72889	2.28521e-18	6.27632e-14
27929	H+G_CTL_120	LSAMP	8.74165	1.11801	2.29725e-18	6.3094e-14
27934	H+G_CTL_120	ADGRV1	8.70073	1.35317	3.29747e-18	9.05649e-14
27936	H+G_CTL_120	AC068051.1	8.69209	2.14803	3.5582e-18	9.7726e-14
27937	H+G_CTL_120	KCNMB2-AS1	8.6876	1.54607	3.70173e-18	1.01668e-13
27940	H+G_CTL_120	AP001172.1	8.6648	1.87457	4.52302e-18	1.24225e-13
27942	H+G_CTL_120	PDZRN4	8.6494	3.76731	5.17699e-18	1.42186e-13
27943	H+G_CTL_120	PCSK1N	8.64031	1.43842	5.60629e-18	1.53977e-13
27944	H+G_CTL_120	PTPRR	8.63071	3.11916	6.09707e-18	1.67456e-13
27946	H+G_CTL_120	ABCA5	8.59921	1.40643	8.02692e-18	2.20459e-13
27947	H+G_CTL_120	NRP1	8.597	1.8115	8.18268e-18	2.24737e-13
27948	H+G_CTL_120	CHD7	8.59214	1.25415	8.53619e-18	2.34446e-13
27949	H+G_CTL_120	SLC17A6	8.59183	2.11039	8.55966e-18	2.35091e-13
27950	H+G_CTL_120	EML5	8.58288	1.78901	9.25292e-18	2.54131e-13
27952	H+G_CTL_120	CD63	8.57812	1.13479	9.64326e-18	2.64852e-13
27953	H+G_CTL_120	RAPGEF4	8.5629	1.76757	1.10061e-17	3.02282e-13
27954	H+G_CTL_120	AC077690.1	8.56177	2.48517	1.11144e-17	3.05256e-13
27959	H+G_CTL_120	LY6H	8.51515	26.6699	1.66379e-17	4.5696e-13
27960	H+G_CTL_120	RBMS3-AS2	8.50971	4.03672	1.74368e-17	4.78902e-13
27963	H+G_CTL_120	LINC01376	8.48649	1.95297	2.12967e-17	5.84913e-13
27966	H+G_CTL_120	PRUNE2	8.47642	1.38742	2.32226e-17	6.37809e-13
27968	H+G_CTL_120	PTGDS	8.44142	2.09154	3.13512e-17	8.61061e-13
27969	H+G_CTL_120	AL354771.1	8.43552	1.68274	3.29742e-17	9.05637e-13
27971	H+G_CTL_120	ADAM22	8.43027	1.19303	3.44872e-17	9.47192e-13
27973	H+G_CTL_120	AC021504.1	8.41898	0.915073	3.79784e-17	1.04308e-12
27974	H+G_CTL_120	KCNMA1	8.41701	1.28896	3.86201e-17	1.0607e-12
27976	H+G_CTL_120	LINC02154	8.41333	4.11189	3.98526e-17	1.09455e-12
27978	H+G_CTL_120	LRRC49	8.40142	1.4364	4.41112e-17	1.21151e-12
27979	H+G_CTL_120	SPATA6	8.39798	1.73927	4.5421e-17	1.24749e-12
27981	H+G_CTL_120	LINC02609	8.39657	2.0859	4.597e-17	1.26257e-12
27983	H+G_CTL_120	ADAM12	8.38727	2.55002	4.97549e-17	1.36652e-12
27984	H+G_CTL_120	TEX9	8.38323	1.89204	5.1495e-17	1.41431e-12
27985	H+G_CTL_120	AL049828.1	8.38025	1.02004	5.28175e-17	1.45063e-12
27988	H+G_CTL_120	ADGRL2	8.36461	1.37222	6.0314e-17	1.65652e-12
27991	H+G_CTL_120	FBN1	8.34847	2.75204	6.91516e-17	1.89925e-12
27995	H+G_CTL_120	LRRN1	8.31562	1.22022	9.12774e-17	2.50693e-12
27996	H+G_CTL_120	SORCS2	8.29395	1.28988	1.09547e-16	3.0087e-12
27998	H+G_CTL_120	LYST	8.28949	1.00892	1.13733e-16	3.12369e-12
27999	H+G_CTL_120	ADCY8	8.28843	3.59907	1.14748e-16	3.15156e-12
28000	H+G_CTL_120	SLC16A9	8.28839	1.88641	1.14795e-16	3.15284e-12
28001	H+G_CTL_120	MT-CO2	8.28004	0.954692	1.23131e-16	3.3818e-12
28002	H+G_CTL_120	DIPK2A	8.27527	2.04388	1.28167e-16	3.52012e-12
28003	H+G_CTL_120	MT-CO1	8.26792	0.877046	1.36315e-16	3.74388e-12
28006	H+G_CTL_120	OTX2	8.2536	2.12756	1.53688e-16	4.22105e-12
28008	H+G_CTL_120	PLOD2	8.21399	2.3297	2.13952e-16	5.8762e-12
28010	H+G_CTL_120	GRM1	8.21035	2.02879	2.2054e-16	6.05713e-12
28011	H+G_CTL_120	NCAM2	8.18414	1.35575	2.74248e-16	7.53221e-12
28012	H+G_CTL_120	PDE8A	8.18155	1.1742	2.80221e-16	7.69627e-12
28013	H+G_CTL_120	LMCD1-AS1	8.18106	1.5526	2.81352e-16	7.72733e-12
28014	H+G_CTL_120	GLIPR1L1	8.17812	2.03183	2.88308e-16	7.91837e-12
28015	H+G_CTL_120	OLFM3	8.17653	1.88756	2.92125e-16	8.02322e-12
28017	H+G_CTL_120	UTRN	8.16945	1.33222	3.09793e-16	8.50845e-12
28018	H+G_CTL_120	TRPS1	8.16662	1.30302	3.17148e-16	8.71046e-12
28022	H+G_CTL_120	KLHL32	8.12985	1.73904	4.29831e-16	1.18053e-11
28023	H+G_CTL_120	NR3C2	8.11536	3.12797	4.84329e-16	1.33021e-11
28024	H+G_CTL_120	RIT2	8.10452	2.58738	5.29538e-16	1.45438e-11
28025	H+G_CTL_120	TET2	8.09312	1.09657	5.81537e-16	1.59719e-11
28028	H+G_CTL_120	AC092422.1	8.07874	2.4088	6.54385e-16	1.79727e-11
28029	H+G_CTL_120	SLC22A15	8.07685	2.34332	6.64584e-16	1.82528e-11
28031	H+G_CTL_120	ESRRG	8.0671	1.45612	7.19881e-16	1.97715e-11
28032	H+G_CTL_120	PLD5	8.05935	2.44835	7.67039e-16	2.10667e-11
28033	H+G_CTL_120	VWC2L	8.04814	2.77159	8.40617e-16	2.30875e-11
28034	H+G_CTL_120	TAFA2	8.02401	1.37022	1.02352e-15	2.81109e-11
28036	H+G_CTL_120	MEST	8.00536	1.3343	1.19113e-15	3.27145e-11
28038	H+G_CTL_120	AL110292.1	7.98518	1.54215	1.40314e-15	3.85373e-11
28039	H+G_CTL_120	PRLR	7.9801	4.18982	1.46215e-15	4.01579e-11
28040	H+G_CTL_120	RASGEF1B	7.95484	1.6273	1.79361e-15	4.92614e-11
28042	H+G_CTL_120	MAGI2-AS3	7.94504	2.36806	1.94128e-15	5.33172e-11
28045	H+G_CTL_120	LINC02306	7.92265	3.76206	2.32497e-15	6.38552e-11
28046	H+G_CTL_120	MEIS1	7.91969	1.70593	2.38107e-15	6.53961e-11
28047	H+G_CTL_120	AC004540.1	7.91752	1.4701	2.4229e-15	6.65449e-11
28053	H+G_CTL_120	CAST	7.86495	1.60386	3.69251e-15	1.01415e-10
28055	H+G_CTL_120	SCN1A	7.85993	1.1973	3.84335e-15	1.05558e-10
28056	H+G_CTL_120	AL137100.3	7.85779	4.31962	3.90965e-15	1.07379e-10
28057	H+G_CTL_120	RORA-AS1	7.8269	1.33141	5.00063e-15	1.37342e-10
28058	H+G_CTL_120	KLHL13	7.81548	1.61078	5.47523e-15	1.50377e-10
28060	H+G_CTL_120	NME5	7.79605	2.63916	6.38756e-15	1.75434e-10
28061	H+G_CTL_120	LINC02223	7.79307	1.97102	6.54026e-15	1.79628e-10
28062	H+G_CTL_120	SNRPN	7.78793	0.896226	6.81166e-15	1.87082e-10
28063	H+G_CTL_120	INSYN2B	7.77379	2.63056	7.61723e-15	2.09207e-10
28064	H+G_CTL_120	ZNF608	7.75061	0.909014	9.14494e-15	2.51166e-10
28070	H+G_CTL_120	STK3	7.72814	1.35514	1.09127e-14	2.99718e-10
28071	H+G_CTL_120	VWC2	7.70907	3.82272	1.26743e-14	3.48098e-10
28072	H+G_CTL_120	RPH3A	7.70616	2.93251	1.29657e-14	3.56102e-10
28074	H+G_CTL_120	CACHD1	7.70237	1.04767	1.33562e-14	3.66829e-10
28075	H+G_CTL_120	AL353784.1	7.68679	3.21429	1.50875e-14	4.14378e-10
28076	H+G_CTL_120	CADPS	7.68647	0.807906	1.51248e-14	4.15403e-10
28077	H+G_CTL_120	TRPM3	7.68597	1.37279	1.51847e-14	4.17049e-10
28078	H+G_CTL_120	LINC00645	7.67202	1.51631	1.69303e-14	4.64991e-10
28080	H+G_CTL_120	REV3L	7.65228	0.630403	1.9744e-14	5.42268e-10
28081	H+G_CTL_120	LYRM2	7.64692	1.15107	2.05847e-14	5.65358e-10
28083	H+G_CTL_120	DNAH6	7.63227	1.73965	2.30661e-14	6.33509e-10
28087	H+G_CTL_120	RGS9	7.61856	2.57602	2.56528e-14	7.04555e-10
28089	H+G_CTL_120	SRRM3	7.60812	1.02195	2.78117e-14	7.63848e-10
28092	H+G_CTL_120	RARB	7.59933	2.24787	2.97665e-14	8.17538e-10
28098	H+G_CTL_120	THSD7B	7.56987	3.31845	3.73596e-14	1.02608e-09
28100	H+G_CTL_120	H3F3B	7.56529	0.918273	3.86987e-14	1.06286e-09
28101	H+G_CTL_120	LINC01619	7.56495	1.43623	3.88004e-14	1.06565e-09
28102	H+G_CTL_120	AKAP6	7.56463	0.5538	3.88967e-14	1.0683e-09
28104	H+G_CTL_120	AUXG01000058.1	7.5632	1.18359	3.93276e-14	1.08013e-09
28106	H+G_CTL_120	TBL1X	7.56121	1.11101	3.99327e-14	1.09675e-09
28107	H+G_CTL_120	RASSF8-AS1	7.53827	2.42705	4.76229e-14	1.30796e-09
28109	H+G_CTL_120	CIRBP	7.53645	0.910676	4.82937e-14	1.32639e-09
28114	H+G_CTL_120	HEPH	7.48672	2.98929	7.06155e-14	1.93945e-09
28115	H+G_CTL_120	TENM1	7.47385	1.76536	7.78844e-14	2.13909e-09
28119	H+G_CTL_120	SPARC	7.46422	2.11543	8.37937e-14	2.30139e-09
28122	H+G_CTL_120	AL513166.1	7.45535	1.18811	8.96294e-14	2.46167e-09
28124	H+G_CTL_120	ABCG1	7.44665	1.69769	9.57434e-14	2.62959e-09
28125	H+G_CTL_120	ARHGAP28	7.44435	1.66618	9.74207e-14	2.67566e-09
28128	H+G_CTL_120	ICA1	7.4117	1.46436	1.24694e-13	3.42471e-09
28129	H+G_CTL_120	NR2F2	7.41061	1.45178	1.25715e-13	3.45276e-09
28131	H+G_CTL_120	CNTN6	7.40603	2.26102	1.30136e-13	3.57418e-09
28132	H+G_CTL_120	KAT2B	7.40465	1.5097	1.315e-13	3.61165e-09
28133	H+G_CTL_120	RCAN2	7.40075	2.20492	1.35414e-13	3.71914e-09
28134	H+G_CTL_120	KCNJ6	7.40074	1.52719	1.35432e-13	3.71963e-09
28135	H+G_CTL_120	MINDY2	7.39701	0.954553	1.39283e-13	3.82542e-09
28137	H+G_CTL_120	DDAH1	7.38695	1.46607	1.5023e-13	4.12607e-09
28140	H+G_CTL_120	Z93403.1	7.37053	1.96394	1.69956e-13	4.66785e-09
28142	H+G_CTL_120	ANKRD55	7.35018	2.94443	1.97939e-13	5.43638e-09
28143	H+G_CTL_120	CHRM3	7.34958	1.89275	1.98828e-13	5.46082e-09
28144	H+G_CTL_120	UNC5D	7.34582	1.39211	2.04496e-13	5.61648e-09
28149	H+G_CTL_120	ADARB2	7.3252	1.31983	2.38534e-13	6.55133e-09
28150	H+G_CTL_120	KLHL4	7.30771	2.83135	2.7173e-13	7.46307e-09
28151	H+G_CTL_120	PAX7	7.30296	5.09215	2.81506e-13	7.73157e-09
28152	H+G_CTL_120	ARHGAP12	7.29961	1.04478	2.88597e-13	7.92631e-09
28153	H+G_CTL_120	RDX	7.29959	0.780149	2.88645e-13	7.92764e-09
28155	H+G_CTL_120	KLHL1	7.28506	1.67454	3.21526e-13	8.8307e-09
28156	H+G_CTL_120	POU3F2	7.28378	1.55713	3.24599e-13	8.9151e-09
28157	H+G_CTL_120	DNAH7	7.2809	3.19749	3.31602e-13	9.10745e-09
28158	H+G_CTL_120	LNX1-AS1	7.26987	3.27807	3.59823e-13	9.88255e-09
28160	H+G_CTL_120	FTL	7.24719	0.766739	4.25496e-13	1.16862e-08
28164	H+G_CTL_120	LRRIQ1	7.21035	1.8171	5.58081e-13	1.53277e-08
28166	H+G_CTL_120	LINC02256	7.19969	2.46911	6.03484e-13	1.65747e-08
28167	H+G_CTL_120	BTG1	7.19956	1.05429	6.04082e-13	1.65911e-08
28170	H+G_CTL_120	ZNF441	7.1751	3.33766	7.22553e-13	1.98449e-08
28171	H+G_CTL_120	DYNC2H1	7.17475	1.05032	7.24397e-13	1.98956e-08
28174	H+G_CTL_120	AC104827.1	7.16104	1.00559	8.00652e-13	2.19899e-08
28175	H+G_CTL_120	DGKB	7.15197	1.52668	8.55394e-13	2.34934e-08
28178	H+G_CTL_120	NPHP1	7.15044	2.23005	8.65029e-13	2.3758e-08
28179	H+G_CTL_120	COPG2	7.14259	1.08395	9.15868e-13	2.51543e-08
28180	H+G_CTL_120	NRP2	7.13819	1.36628	9.4571e-13	2.59739e-08
28182	H+G_CTL_120	OXR1	7.12589	1.52841	1.03414e-12	2.84027e-08
28183	H+G_CTL_120	ST8SIA6-AS1	7.11342	6.17078	1.13201e-12	3.10907e-08
28184	H+G_CTL_120	LINC01414	7.10224	1.1991	1.22753e-12	3.3714e-08
28187	H+G_CTL_120	ZNF827	7.09881	1.12289	1.25832e-12	3.45596e-08
28190	H+G_CTL_120	ZNF804B	7.09216	2.81356	1.32035e-12	3.62633e-08
28191	H+G_CTL_120	AC092957.1	7.08821	3.28769	1.3586e-12	3.73139e-08
28192	H+G_CTL_120	PID1	7.08615	1.58601	1.37893e-12	3.78722e-08
28193	H+G_CTL_120	PWRN4	7.08349	1.8109	1.4057e-12	3.86075e-08
28194	H+G_CTL_120	PDZRN3	7.08296	1.40697	1.41106e-12	3.87547e-08
28205	H+G_CTL_120	GLYATL2	7.05981	1.60136	1.66736e-12	4.5794e-08
28208	H+G_CTL_120	RYR3	7.05284	1.31189	1.753e-12	4.81462e-08
28209	H+G_CTL_120	AC098617.1	7.04197	2.11943	1.89534e-12	5.20556e-08
28212	H+G_CTL_120	STK32B	7.02644	2.8055	2.11865e-12	5.81888e-08
28213	H+G_CTL_120	PLEKHA7	7.01476	1.74284	2.30346e-12	6.32645e-08
28215	H+G_CTL_120	PITX2	7.00245	6.94779	2.51522e-12	6.90806e-08
28216	H+G_CTL_120	STK32A	6.99999	1.57356	2.5598e-12	7.03048e-08
28217	H+G_CTL_120	PTN	6.99905	1.01018	2.57713e-12	7.07808e-08
28218	H+G_CTL_120	CDH12	6.9987	1.81656	2.5834e-12	7.0953e-08
28226	H+G_CTL_120	PCBP3	6.96424	1.40992	3.30191e-12	9.06869e-08
28227	H+G_CTL_120	LINC01473	6.96327	0.806217	3.32461e-12	9.13105e-08
28228	H+G_CTL_120	KCTD16	6.96151	1.147	3.36647e-12	9.24601e-08
28229	H+G_CTL_120	ADCY1	6.95941	1.28658	3.41697e-12	9.38471e-08
28232	H+G_CTL_120	SOX2-OT	6.94965	1.25215	3.66203e-12	1.00578e-07
28234	H+G_CTL_120	CNTNAP2	6.91795	1.11461	4.58225e-12	1.25851e-07
28237	H+G_CTL_120	DNAAF4	6.89899	1.49514	5.23723e-12	1.43841e-07
28241	H+G_CTL_120	VPS13B	6.85856	0.656103	6.95604e-12	1.91048e-07
28243	H+G_CTL_120	CST3	6.85193	1.6213	7.28614e-12	2.00114e-07
28244	H+G_CTL_120	INPP4B	6.8499	1.91835	7.39028e-12	2.02974e-07
28245	H+G_CTL_120	AC008708.2	6.84927	3.01433	7.42254e-12	2.0386e-07
28246	H+G_CTL_120	SOBP	6.84089	0.845375	7.87032e-12	2.16158e-07
28248	H+G_CTL_120	MT-ND3	6.82962	1.19654	8.51408e-12	2.33839e-07
28251	H+G_CTL_120	SMAD1	6.81698	1.36907	9.29755e-12	2.55357e-07
28253	H+G_CTL_120	AC009315.1	6.81391	0.724699	9.49792e-12	2.6086e-07
28254	H+G_CTL_120	SCG2	6.81245	1.82683	9.59477e-12	2.6352e-07
28255	H+G_CTL_120	CACNA1D	6.79554	1.08529	1.07911e-11	2.96377e-07
28256	H+G_CTL_120	CALN1	6.79276	1.27115	1.10011e-11	3.02144e-07
28258	H+G_CTL_120	ST6GALNAC5	6.77636	1.29568	1.23243e-11	3.38486e-07
28259	H+G_CTL_120	FAM13C	6.77632	1.21888	1.23271e-11	3.38565e-07
28262	H+G_CTL_120	GALNT10	6.77057	1.32505	1.28272e-11	3.52299e-07
28269	H+G_CTL_120	GLDC	6.74537	1.27693	1.52641e-11	4.19227e-07
28270	H+G_CTL_120	DPF3	6.74187	1.6449	1.56363e-11	4.29452e-07
28271	H+G_CTL_120	NLK	6.7402	0.798843	1.58167e-11	4.34406e-07
28273	H+G_CTL_120	CPLANE1	6.73646	0.775867	1.62291e-11	4.45731e-07
28275	H+G_CTL_120	LINC02250	6.72964	1.49183	1.70087e-11	4.67145e-07
28278	H+G_CTL_120	AC096576.3	6.72192	3.63093	1.79344e-11	4.92568e-07
28279	H+G_CTL_120	TMTC2	6.7219	0.934232	1.79367e-11	4.92631e-07
28280	H+G_CTL_120	VGLL3	6.72029	2.95508	1.81363e-11	4.98113e-07
28284	H+G_CTL_120	AL358232.2	6.71339	1.21251	1.90149e-11	5.22245e-07
28285	H+G_CTL_120	KCNIP4	6.71117	0.966459	1.93075e-11	5.30281e-07
28286	H+G_CTL_120	ZNF454	6.69878	2.6903	2.10165e-11	5.77218e-07
28289	H+G_CTL_120	LINC00271	6.68425	3.15874	2.32107e-11	6.37482e-07
28290	H+G_CTL_120	ZNF471	6.68006	25.7025	2.38843e-11	6.55984e-07
28291	H+G_CTL_120	LURAP1L-AS1	6.67832	1.43349	2.41703e-11	6.63836e-07
28292	H+G_CTL_120	SNTG1	6.67796	1.31066	2.42296e-11	6.65465e-07
28293	H+G_CTL_120	IRX5	6.6755	2.4804	2.46396e-11	6.76728e-07
28296	H+G_CTL_120	PCA3	6.65129	2.07832	2.90544e-11	7.97979e-07
28297	H+G_CTL_120	ARSG	6.64362	1.40244	3.06079e-11	8.40646e-07
28298	H+G_CTL_120	GLRA3	6.63216	3.83637	3.30804e-11	9.08553e-07
28304	H+G_CTL_120	SPEF2	6.6067	1.74033	3.92988e-11	1.07934e-06
28305	H+G_CTL_120	TRPC4	6.59958	1.85847	4.1232e-11	1.13244e-06
28308	H+G_CTL_120	PHYHIPL	6.59731	0.985032	4.18686e-11	1.14992e-06
28311	H+G_CTL_120	RBMS1	6.58598	1.71718	4.51907e-11	1.24116e-06
28312	H+G_CTL_120	ZFYVE16	6.58464	0.742666	4.55996e-11	1.25239e-06
28313	H+G_CTL_120	ZDBF2	6.58406	1.06452	4.57776e-11	1.25728e-06
28316	H+G_CTL_120	SPATS2L	6.57498	1.05099	4.86611e-11	1.33648e-06
28319	H+G_CTL_120	AC099788.1	6.56497	25.7106	5.20417e-11	1.42933e-06
28321	H+G_CTL_120	CXXC4	6.56106	1.15679	5.34271e-11	1.46738e-06
28322	H+G_CTL_120	AC004470.1	6.56034	2.53099	5.36852e-11	1.47446e-06
28323	H+G_CTL_120	AL132633.1	6.55873	4.70837	5.42696e-11	1.49052e-06
28324	H+G_CTL_120	DPH6	6.55192	1.2189	5.68008e-11	1.56003e-06
28326	H+G_CTL_120	PLXNC1	6.5412	1.19684	6.10268e-11	1.6761e-06
28327	H+G_CTL_120	LIFR	6.53977	1.12706	6.16146e-11	1.69224e-06
28328	H+G_CTL_120	AL583808.1	6.53885	1.14392	6.19953e-11	1.7027e-06
28329	H+G_CTL_120	RFX7	6.53837	0.670025	6.21925e-11	1.70812e-06
28330	H+G_CTL_120	ST8SIA6	6.53627	4.18738	6.30718e-11	1.73227e-06
28331	H+G_CTL_120	NRG2	6.53172	1.60291	6.50201e-11	1.78578e-06
28334	H+G_CTL_120	DECR1	6.5255	1.33274	6.77754e-11	1.86145e-06
28340	H+G_CTL_120	LHX1-DT	6.51108	1.84488	7.46141e-11	2.04928e-06
28345	H+G_CTL_120	RABAC1	6.48765	1.48525	8.71862e-11	2.39457e-06
28346	H+G_CTL_120	PDLIM5	6.4804	1.4025	9.14798e-11	2.51249e-06
28349	H+G_CTL_120	LINC02334	6.46734	3.21692	9.97461e-11	2.73953e-06
28353	H+G_CTL_120	ZBTB20-AS2	6.45073	2.47587	1.11312e-10	3.05718e-06
28354	H+G_CTL_120	MNS1	6.44142	2.04205	1.18358e-10	3.2507e-06
28356	H+G_CTL_120	CFAP221	6.43821	2.29491	1.20887e-10	3.32015e-06
28357	H+G_CTL_120	CD44	6.4361	2.52811	1.22581e-10	3.3667e-06
28358	H+G_CTL_120	MAN2A1	6.43322	1.10551	1.24932e-10	3.43126e-06
28359	H+G_CTL_120	ELN	6.43273	4.44843	1.25332e-10	3.44225e-06
28363	H+G_CTL_120	AC006355.2	6.42006	2.10176	1.36219e-10	3.74126e-06
28364	H+G_CTL_120	MSI2	6.41776	0.702334	1.38293e-10	3.79821e-06
28366	H+G_CTL_120	UPP1	6.41524	1.94047	1.40599e-10	3.86156e-06
28368	H+G_CTL_120	BRINP2	6.40707	1.96434	1.48342e-10	4.07422e-06
28371	H+G_CTL_120	GALNT17	6.38938	0.890909	1.66565e-10	4.5747e-06
28377	H+G_CTL_120	RFX3-AS1	6.37563	1.00107	1.82214e-10	5.0045e-06
28378	H+G_CTL_120	TPD52L1	6.37487	3.28008	1.83121e-10	5.02943e-06
28379	H+G_CTL_120	MIR100HG	6.37166	0.63498	1.86992e-10	5.13572e-06
28381	H+G_CTL_120	SULF2	6.36293	1.51126	1.97936e-10	5.4363e-06
28384	H+G_CTL_120	ANGPT1	6.35508	2.47496	2.08323e-10	5.72159e-06
28386	H+G_CTL_120	LINC02143	6.34565	3.72117	2.21484e-10	6.08307e-06
28387	H+G_CTL_120	XYLT1	6.34236	1.1033	2.26266e-10	6.21441e-06
28391	H+G_CTL_120	CIT	6.33864	1.70892	2.31809e-10	6.36664e-06
28395	H+G_CTL_120	EYA2	6.32411	2.90052	2.5469e-10	6.99505e-06
28396	H+G_CTL_120	NR6A1	6.32315	0.654789	2.56288e-10	7.03896e-06
28397	H+G_CTL_120	ATP1B1	6.32271	1.03818	2.57023e-10	7.05912e-06
28398	H+G_CTL_120	POTEF	6.321	1.22014	2.59884e-10	7.1377e-06
28399	H+G_CTL_120	SLC9A7	6.31069	1.21354	2.77787e-10	7.62941e-06
28400	H+G_CTL_120	SAMD11	6.30803	3.86487	2.82618e-10	7.7621e-06
28405	H+G_CTL_120	ARHGAP8	6.29185	1.40059	3.13695e-10	8.61562e-06
28407	H+G_CTL_120	ST8SIA4	6.29007	1.28347	3.17329e-10	8.71545e-06
28408	H+G_CTL_120	PPA2	6.28284	0.835252	3.32444e-10	9.13059e-06
28409	H+G_CTL_120	N4BP2	6.27678	0.874258	3.45655e-10	9.49342e-06
28410	H+G_CTL_120	AC105383.1	6.2759	1.57143	3.47623e-10	9.54747e-06
28413	H+G_CTL_120	LINC01138	6.26511	1.42412	3.7256e-10	1.02324e-05
28419	H+G_CTL_120	METTL15	6.24188	0.816719	4.32329e-10	1.18739e-05
28420	H+G_CTL_120	NEK1	6.2355	0.727755	4.50345e-10	1.23687e-05
28423	H+G_CTL_120	RPS6KC1	6.22656	0.656031	4.76784e-10	1.30949e-05
28425	H+G_CTL_120	SCPEP1	6.22225	1.65518	4.90081e-10	1.34601e-05
28426	H+G_CTL_120	TMEM196	6.22088	1.47383	4.94388e-10	1.35784e-05
28428	H+G_CTL_120	FKBP10	6.21982	0.999588	4.97717e-10	1.36698e-05
28429	H+G_CTL_120	Z96074.1	6.20923	2.25832	5.32465e-10	1.46242e-05
28430	H+G_CTL_120	AC113404.1	6.20817	25.6355	5.36037e-10	1.47223e-05
28435	H+G_CTL_120	STOX2	6.19753	0.757507	5.73561e-10	1.57528e-05
28438	H+G_CTL_120	CCDC30	6.1924	1.12506	5.92546e-10	1.62743e-05
28441	H+G_CTL_120	PCDH17	6.19044	1.44112	5.9995e-10	1.64776e-05
28444	H+G_CTL_120	CELF4	6.18498	0.890106	6.21095e-10	1.70584e-05
28449	H+G_CTL_120	PHACTR2	6.16058	1.44876	7.24793e-10	1.99064e-05
28451	H+G_CTL_120	CHRM3-AS2	6.1426	1.96067	8.11839e-10	2.22972e-05
28452	H+G_CTL_120	AC084198.2	6.14151	1.32645	8.17396e-10	2.24498e-05
28454	H+G_CTL_120	RGMB	6.13345	1.57688	8.59944e-10	2.36184e-05
28457	H+G_CTL_120	LINC01967	6.12643	0.916878	8.98715e-10	2.46832e-05
28459	H+G_CTL_120	LINC01210	6.11902	3.56016	9.41537e-10	2.58593e-05
28461	H+G_CTL_120	MTAP	6.11276	1.16917	9.79223e-10	2.68944e-05
28465	H+G_CTL_120	AL512662.2	6.10432	1.78875	1.03239e-09	2.83546e-05
28469	H+G_CTL_120	LGALS3	6.09675	2.505	1.0825e-09	2.97308e-05
28470	H+G_CTL_120	PROS1	6.09488	1.1558	1.09517e-09	3.00788e-05
28473	H+G_CTL_120	TCF7L2	6.08307	1.18987	1.17903e-09	3.23821e-05
28475	H+G_CTL_120	CHST9	6.07795	3.14783	1.21728e-09	3.34327e-05
28477	H+G_CTL_120	C1orf54	6.07534	1.65165	1.23725e-09	3.39811e-05
28480	H+G_CTL_120	CNGB1	6.06545	2.19931	1.31585e-09	3.61397e-05
28481	H+G_CTL_120	VIM	6.06129	0.767887	1.35031e-09	3.70863e-05
28482	H+G_CTL_120	SLX4IP	6.05728	0.946091	1.38447e-09	3.80243e-05
28486	H+G_CTL_120	CCDC85A	6.05087	1.37458	1.44068e-09	3.95682e-05
28487	H+G_CTL_120	PPARGC1A	6.04629	1.88321	1.48222e-09	4.0709e-05
28488	H+G_CTL_120	AC107021.1	6.044	1.71964	1.50338e-09	4.12904e-05
28489	H+G_CTL_120	LINC00402	6.04388	3.43421	1.50447e-09	4.13203e-05
28492	H+G_CTL_120	AC104596.1	6.02808	1.37819	1.65916e-09	4.55687e-05
28493	H+G_CTL_120	ACYP2	6.02672	0.669813	1.67322e-09	4.59549e-05
28496	H+G_CTL_120	SP140L	6.02472	1.98079	1.69404e-09	4.65268e-05
28498	H+G_CTL_120	NKD1	6.02331	2.95025	1.70889e-09	4.69346e-05
28499	H+G_CTL_120	NXN	6.02124	0.946891	1.73082e-09	4.7537e-05
28501	H+G_CTL_120	MTHFD2L	6.01219	1.01931	1.83031e-09	5.02693e-05
28502	H+G_CTL_120	UGGT2	6.0063	0.63566	1.898e-09	5.21286e-05
28507	H+G_CTL_120	LINC01505	5.9972	1.13681	2.00748e-09	5.51355e-05
28508	H+G_CTL_120	AC090531.1	5.99427	3.75142	2.04405e-09	5.61399e-05
28512	H+G_CTL_120	SPATA17	5.98044	1.62038	2.22534e-09	6.11189e-05
28513	H+G_CTL_120	PCDH10	5.97653	1.54849	2.27935e-09	6.26024e-05
28518	H+G_CTL_120	ERBIN	5.96852	0.708195	2.39422e-09	6.57572e-05
28519	H+G_CTL_120	LDAH	5.96762	0.984177	2.40735e-09	6.61177e-05
28520	H+G_CTL_120	FBN2	5.96724	1.54824	2.41303e-09	6.62737e-05
28523	H+G_CTL_120	ARRDC3	5.9595	1.04484	2.53006e-09	6.94882e-05
28524	H+G_CTL_120	ZC3H12C	5.95205	0.957089	2.64803e-09	7.27282e-05
28525	H+G_CTL_120	AL078459.1	5.94961	1.2925	2.68789e-09	7.38229e-05
28526	H+G_CTL_120	AC116362.1	5.94585	2.61486	2.75028e-09	7.55363e-05
28527	H+G_CTL_120	MGMT	5.94558	1.87255	2.75471e-09	7.56582e-05
28529	H+G_CTL_120	CHN1	5.94482	0.751646	2.76753e-09	7.60102e-05
28530	H+G_CTL_120	BCAT1	5.94043	1.45634	2.84276e-09	7.80763e-05
28532	H+G_CTL_120	EPB41L1	5.93949	0.86726	2.85916e-09	7.85268e-05
28533	H+G_CTL_120	ANXA1	5.93868	5.09777	2.87322e-09	7.8913e-05
28535	H+G_CTL_120	MT-CO3	5.93696	0.671455	2.90356e-09	7.97463e-05
28536	H+G_CTL_120	DPP10	5.93687	1.23279	2.90515e-09	7.979e-05
28537	H+G_CTL_120	NEK9	5.93672	1.1397	2.90777e-09	7.98619e-05
28539	H+G_CTL_120	IRX3	5.92873	2.56623	3.05288e-09	8.38472e-05
28543	H+G_CTL_120	AC068931.1	5.91844	1.87152	3.25018e-09	8.92663e-05
28544	H+G_CTL_120	MT-ND1	5.91591	1.06238	3.30037e-09	9.06448e-05
28546	H+G_CTL_120	CDH13	5.90957	1.49341	3.42993e-09	9.42031e-05
28550	H+G_CTL_120	CREB3L2	5.89907	1.747	3.65548e-09	0.000100398
28555	H+G_CTL_120	ACSL6	5.89275	1.5459	3.79828e-09	0.00010432
28556	H+G_CTL_120	IFT27	5.88891	1.31424	3.88742e-09	0.000106768
28558	H+G_CTL_120	RFLNA	5.88798	0.884612	3.90947e-09	0.000107374
28561	H+G_CTL_120	CAPN2	5.88562	1.26166	3.96555e-09	0.000108914
28562	H+G_CTL_120	MAN1A1	5.87976	1.70672	4.10868e-09	0.000112845
28563	H+G_CTL_120	SHISA9	5.87945	1.44385	4.11642e-09	0.000113058
28567	H+G_CTL_120	TMEM232	5.86138	0.924244	4.59042e-09	0.000126076
28569	H+G_CTL_120	IGFBP7	5.85594	2.03567	4.74323e-09	0.000130273
28571	H+G_CTL_120	ANOS1	5.85165	1.57826	4.86714e-09	0.000133676
28573	H+G_CTL_120	SNTB1	5.84811	2.75289	4.97189e-09	0.000136553
28574	H+G_CTL_120	GRIP2	5.84776	1.39536	4.98225e-09	0.000136837
28576	H+G_CTL_120	AL391097.1	5.84527	3.1394	5.05756e-09	0.000138906
28580	H+G_CTL_120	MALT1	5.83826	0.828158	5.27489e-09	0.000144875
28581	H+G_CTL_120	CNTN1	5.8354	0.724387	5.36611e-09	0.00014738
28582	H+G_CTL_120	RASSF8	5.8342	1.10231	5.40506e-09	0.00014845
28583	H+G_CTL_120	AC125613.1	5.83414	1.22377	5.40693e-09	0.000148501
28585	H+G_CTL_120	B2M	5.82504	0.824245	5.70983e-09	0.00015682
28586	H+G_CTL_120	RAP2C-AS1	5.81951	1.45539	5.90188e-09	0.000162095
28587	H+G_CTL_120	MT-CYB	5.81621	0.718696	6.01955e-09	0.000165327
28589	H+G_CTL_120	TRPC5	5.81032	1.35043	6.23551e-09	0.000171258
28591	H+G_CTL_120	SHROOM2	5.80729	1.76785	6.34904e-09	0.000174376
28593	H+G_CTL_120	CXXC4-AS1	5.80615	2.2041	6.39273e-09	0.000175576
28594	H+G_CTL_120	AC007529.2	5.80505	3.55806	6.43459e-09	0.000176726
28596	H+G_CTL_120	BICC1	5.80335	1.51078	6.50018e-09	0.000178527
28597	H+G_CTL_120	VSTM2A	5.80266	2.59583	6.52716e-09	0.000179268
28598	H+G_CTL_120	TMSB10	5.80197	0.729208	6.55411e-09	0.000180009
28603	H+G_CTL_120	B3GLCT	5.78707	1.62137	7.1623e-09	0.000196713
28604	H+G_CTL_120	RGS8	5.78668	2.8315	7.17916e-09	0.000197176
28607	H+G_CTL_120	RCAN3	5.76978	2.03517	7.93743e-09	0.000218001
28609	H+G_CTL_120	IMPACT	5.76057	1.73646	8.38295e-09	0.000230238
28610	H+G_CTL_120	SUMF1	5.76017	0.674959	8.40309e-09	0.000230791
28612	H+G_CTL_120	RSPO2	5.75944	2.70764	8.43944e-09	0.000231789
28617	H+G_CTL_120	PACRG	5.74261	1.03184	9.323e-09	0.000256056
28618	H+G_CTL_120	PARM1	5.74145	3.46439	9.38713e-09	0.000257817
28619	H+G_CTL_120	GMDS-DT	5.73983	0.895335	9.47707e-09	0.000260288
28623	H+G_CTL_120	TRPC1	5.73387	0.690999	9.81672e-09	0.000269616
28627	H+G_CTL_120	TMEM117	5.72582	0.876519	1.02935e-08	0.000282711
28629	H+G_CTL_120	HSPA4L	5.72261	1.00966	1.04902e-08	0.000288115
28630	H+G_CTL_120	DENND2A	5.71898	0.968845	1.07167e-08	0.000294335
28631	H+G_CTL_120	HYDIN	5.71492	1.68743	1.09753e-08	0.000301437
28632	H+G_CTL_120	AC090579.1	5.71113	2.1337	1.12227e-08	0.000308231
28636	H+G_CTL_120	BCAS3	5.70088	0.571354	1.1919e-08	0.000327356
28637	H+G_CTL_120	MAB21L1	5.70024	3.30312	1.19638e-08	0.000328586
28640	H+G_CTL_120	TMEM179	5.69621	1.2742	1.22498e-08	0.000336441
28641	H+G_CTL_120	PDE4B	5.69453	0.725305	1.23713e-08	0.000339778
28642	H+G_CTL_120	ELAVL2	5.68711	0.826841	1.29209e-08	0.000354871
28643	H+G_CTL_120	GRIK1	5.68335	1.25479	1.3208e-08	0.000362758
28649	H+G_CTL_120	COG6	5.66267	0.738154	1.49036e-08	0.000409326
28650	H+G_CTL_120	EPB41L4A	5.66101	0.892532	1.50483e-08	0.000413301
28651	H+G_CTL_120	TTC6	5.65732	2.3457	1.53751e-08	0.000422278
28653	H+G_CTL_120	AL049828.2	5.64962	1.07931	1.60802e-08	0.000441644
28655	H+G_CTL_120	PPM1H	5.64674	1.26154	1.63518e-08	0.000449102
28656	H+G_CTL_120	SLC24A3	5.6421	1.34634	1.6799e-08	0.000461385
28657	H+G_CTL_120	AL357507.1	5.6358	2.26823	1.74252e-08	0.000478582
28658	H+G_CTL_120	C9orf147	5.6241	1.21557	1.86473e-08	0.000512147
28659	H+G_CTL_120	HIBADH	5.61873	0.897849	1.92368e-08	0.000528339
28660	H+G_CTL_120	ZNF790-AS1	5.61818	1.30204	1.92982e-08	0.000530026
28661	H+G_CTL_120	ALG13	5.61622	0.66568	1.95176e-08	0.00053605
28666	H+G_CTL_120	LINC00571	5.60469	2.17624	2.08624e-08	0.000572985
28668	H+G_CTL_120	AC007389.1	5.60268	1.60494	2.11066e-08	0.000579693
28669	H+G_CTL_120	SYNPR	5.60018	1.2715	2.14129e-08	0.000588105
28671	H+G_CTL_120	DCLK2	5.59441	0.563613	2.21376e-08	0.000608009
28672	H+G_CTL_120	ZNF618	5.59324	0.914557	2.22873e-08	0.000612121
28673	H+G_CTL_120	RCN1	5.59134	1.15793	2.25324e-08	0.000618853
28675	H+G_CTL_120	CYTOR	5.58894	3.01731	2.2846e-08	0.000627465
28677	H+G_CTL_120	AC011632.1	5.58296	1.60516	2.36464e-08	0.000649447
28680	H+G_CTL_120	PRRG1	5.57304	1.36295	2.50328e-08	0.000687526
28686	H+G_CTL_120	SDC2	5.56489	2.14371	2.62321e-08	0.000720465
28687	H+G_CTL_120	LINC00535	5.56482	1.83757	2.62423e-08	0.000720745
28690	H+G_CTL_120	OBI1-AS1	5.55765	2.54505	2.73438e-08	0.000750996
28691	H+G_CTL_120	LINC02018	5.55748	1.54702	2.73701e-08	0.000751719
28692	H+G_CTL_120	MARCH1	5.55663	0.55496	2.75038e-08	0.000755392
28694	H+G_CTL_120	CASC1	5.55515	1.68897	2.77371e-08	0.000761801
28695	H+G_CTL_120	LURAP1L	5.55073	1.479	2.84482e-08	0.00078133
28697	H+G_CTL_120	STPG2-AS1	5.54646	1.94619	2.91505e-08	0.000800619
28699	H+G_CTL_120	SV2B	5.54229	2.2294	2.98547e-08	0.00081996
28700	H+G_CTL_120	KLHDC10	5.54057	0.667911	3.01495e-08	0.000828057
28703	H+G_CTL_120	AQP4	5.52851	3.85185	3.22963e-08	0.000887017
28706	H+G_CTL_120	SYNE1	5.51906	0.687496	3.40825e-08	0.000936077
28708	H+G_CTL_120	AP000779.1	5.51522	1.64238	3.48335e-08	0.000956703
28710	H+G_CTL_120	PLEKHB2	5.50819	0.63393	3.62552e-08	0.000995748
28712	H+G_CTL_120	CD99L2	5.50671	0.948646	3.656e-08	0.00100412
28714	H+G_CTL_120	CALB2	5.50137	2.13079	3.76846e-08	0.00103501
28716	H+G_CTL_120	AC245297.3	5.48885	1.46627	4.04557e-08	0.00111111
28717	H+G_CTL_120	WDR78	5.48687	1.28897	4.09107e-08	0.00112361
28718	H+G_CTL_120	SLC2A4RG	5.48295	1.33435	4.18291e-08	0.00114884
28720	H+G_CTL_120	ARHGAP10	5.48035	2.25428	4.24476e-08	0.00116582
28721	H+G_CTL_120	IQSEC1	5.47986	0.778704	4.25658e-08	0.00116907
28722	H+G_CTL_120	LHX5-AS1	5.47958	1.588	4.26331e-08	0.00117092
28723	H+G_CTL_120	AC026689.1	5.4791	2.26933	4.27485e-08	0.00117409
28727	H+G_CTL_120	MAP3K1	5.46705	1.53403	4.57598e-08	0.00125679
28728	H+G_CTL_120	RASAL2	5.46687	0.5152	4.58041e-08	0.00125801
28733	H+G_CTL_120	STXBP6	5.46072	3.81729	4.74204e-08	0.0013024
28734	H+G_CTL_120	ZNF483	5.45855	0.863168	4.80036e-08	0.00131842
28736	H+G_CTL_120	AQP4-AS1	5.45733	2.11605	4.83354e-08	0.00132753
28737	H+G_CTL_120	CFAP54	5.4566	2.60462	4.85335e-08	0.00133297
28738	H+G_CTL_120	AL591686.2	5.45464	2.66093	4.9071e-08	0.00134773
28740	H+G_CTL_120	TMEM200A	5.44757	2.76772	5.10614e-08	0.0014024
28741	H+G_CTL_120	UVRAG	5.44742	0.524931	5.11053e-08	0.00140361
28743	H+G_CTL_120	AL356124.1	5.44427	3.0413	5.20196e-08	0.00142872
28744	H+G_CTL_120	MAP6	5.44294	0.877865	5.2407e-08	0.00143936
28745	H+G_CTL_120	IMMP2L	5.4429	0.669207	5.24203e-08	0.00143972
28748	H+G_CTL_120	S100A10	5.431	25.3285	5.60385e-08	0.0015391
28750	H+G_CTL_120	LINC02253	5.42116	1.0164	5.92146e-08	0.00162633
28757	H+G_CTL_120	AC012405.1	5.39673	2.87046	6.78657e-08	0.00186393
28759	H+G_CTL_120	TBC1D15	5.39402	0.912562	6.88989e-08	0.00189231
28766	H+G_CTL_120	SYT9	5.37245	1.50761	7.76759e-08	0.00213337
28768	H+G_CTL_120	RUNDC3B	5.36986	0.838043	7.87981e-08	0.00216419
28771	H+G_CTL_120	ZPBP	5.36781	3.04865	7.96982e-08	0.00218891
28772	H+G_CTL_120	METTL25	5.36616	1.53661	8.04287e-08	0.00220897
28775	H+G_CTL_120	AC096576.2	5.36452	2.62311	8.11648e-08	0.00222919
28781	H+G_CTL_120	AL355612.1	5.35676	1.99485	8.47279e-08	0.00232705
28782	H+G_CTL_120	AC008522.1	5.35662	1.78602	8.47945e-08	0.00232888
28783	H+G_CTL_120	ABLIM3	5.34754	1.31869	8.91577e-08	0.00244872
28785	H+G_CTL_120	GRM4	5.34244	3.03293	9.17048e-08	0.00251867
28787	H+G_CTL_120	FGFR1	5.33836	0.807844	9.37923e-08	0.002576
28788	H+G_CTL_120	AC079160.1	5.33341	1.3951	9.63837e-08	0.00264718
28789	H+G_CTL_120	ERAP1	5.33295	1.6452	9.66319e-08	0.002654
28791	H+G_CTL_120	CALCRL	5.32922	2.65373	9.86367e-08	0.00270906
28792	H+G_CTL_120	STXBP4	5.32921	0.938508	9.86387e-08	0.00270911
28793	H+G_CTL_120	AC007656.2	5.32596	3.64987	1.00424e-07	0.00275814
28795	H+G_CTL_120	WDR64	5.31958	2.53953	1.04007e-07	0.00285654
28799	H+G_CTL_120	TAC1	5.30258	2.74389	1.14177e-07	0.00313586
28800	H+G_CTL_120	AC091820.2	5.30254	4.47104	1.14203e-07	0.00313658
28803	H+G_CTL_120	ABCA8	5.29528	4.13884	1.18834e-07	0.00326377
28806	H+G_CTL_120	KIF13A	5.28186	0.829555	1.27878e-07	0.00351216
28807	H+G_CTL_120	AL445623.2	5.27926	1.06839	1.29704e-07	0.00356233
28813	H+G_CTL_120	TPT1	5.27127	0.801682	1.35484e-07	0.00372107
28815	H+G_CTL_120	LINGO2	5.26861	0.911085	1.3746e-07	0.00377533
28818	H+G_CTL_120	CHST3	5.26548	2.33176	1.39824e-07	0.00384027
28819	H+G_CTL_120	PRSS12	5.26218	1.9138	1.42358e-07	0.00390986
28820	H+G_CTL_120	VWA3B	5.26157	1.49041	1.42829e-07	0.0039228
28821	H+G_CTL_120	VWA5A	5.25819	1.66499	1.4548e-07	0.00399561
28823	H+G_CTL_120	NT5C	5.2465	1.33447	1.55017e-07	0.00425754
28828	H+G_CTL_120	AC005999.2	5.24186	3.45735	1.58965e-07	0.00436598
28829	H+G_CTL_120	GRIN3A	5.24013	2.49066	1.60464e-07	0.00440714
28831	H+G_CTL_120	RREB1	5.23924	1.41077	1.61237e-07	0.00442837
28835	H+G_CTL_120	FNDC3A	5.23035	0.503568	1.6919e-07	0.00464679
28836	H+G_CTL_120	AL157400.3	5.22749	1.17167	1.71826e-07	0.00471921
28837	H+G_CTL_120	HTR2C	5.22598	2.55816	1.73232e-07	0.00475782
28841	H+G_CTL_120	P3H2	5.2234	2.16391	1.75669e-07	0.00482474
28842	H+G_CTL_120	IL1RAPL1	5.2225	0.875476	1.76526e-07	0.00484828
28845	H+G_CTL_120	SAXO2	5.21423	1.4097	1.84587e-07	0.00506967
28846	H+G_CTL_120	CCS	5.20994	0.759392	1.88904e-07	0.00518826
28847	H+G_CTL_120	STIM1	5.20872	0.845538	1.90143e-07	0.00522227
28848	H+G_CTL_120	EPHB6	5.20811	2.31591	1.90778e-07	0.00523971
28851	H+G_CTL_120	MIR4500HG	5.20276	1.94807	1.96345e-07	0.00539262
28852	H+G_CTL_120	REPS2	5.20165	1.26023	1.97524e-07	0.00542499
28853	H+G_CTL_120	SLIT3	5.19709	1.25474	2.02435e-07	0.00555988
28854	H+G_CTL_120	SULT1C2	5.19692	2.79112	2.02615e-07	0.00556482
28855	H+G_CTL_120	MBNL2	5.19679	0.863287	2.02761e-07	0.00556884
28856	H+G_CTL_120	FUT9	5.19509	0.676059	2.04625e-07	0.00562002
28857	H+G_CTL_120	EYA4	5.1918	2.73066	2.08267e-07	0.00572007
28858	H+G_CTL_120	EIF2AK3	5.19089	0.777528	2.09297e-07	0.00574833
28859	H+G_CTL_120	C2CD6	5.19021	1.76189	2.1006e-07	0.00576931
28861	H+G_CTL_120	BBX	5.18631	0.712537	2.14501e-07	0.00589128
28864	H+G_CTL_120	LINC02788	5.1802	2.53993	2.21648e-07	0.00608757
28866	H+G_CTL_120	MT-ATP6	5.17378	0.619883	2.29406e-07	0.00630063
28867	H+G_CTL_120	ZNF44	5.16526	1.10063	2.40102e-07	0.00659439
28869	H+G_CTL_120	STEAP2	5.16147	2.56255	2.45013e-07	0.00672929
28870	H+G_CTL_120	VMP1	5.16022	0.601214	2.46659e-07	0.00677448
28871	H+G_CTL_120	SH3GLB1	5.1555	0.893343	2.52953e-07	0.00694736
28872	H+G_CTL_120	RGPD2	5.15476	3.20745	2.53962e-07	0.00697505
28875	H+G_CTL_120	ZBTB20-AS1	5.14717	1.20995	2.64441e-07	0.00726287
28880	H+G_CTL_120	DUBR	5.14322	0.798211	2.70073e-07	0.00741755
28882	H+G_CTL_120	MIR124-2HG	5.13782	0.705913	2.77948e-07	0.00763383
28884	H+G_CTL_120	AC243829.2	5.12728	6.3699	2.93964e-07	0.00807371
28885	H+G_CTL_120	PLPP3	5.12317	1.53581	3.00437e-07	0.00825149
28886	H+G_CTL_120	S100B	5.11996	4.0737	3.05604e-07	0.00839342
28891	H+G_CTL_120	LINC02820	5.11204	2.12412	3.18692e-07	0.00875289
28894	H+G_CTL_120	PLS1	5.10609	1.06896	3.28897e-07	0.00903317
28895	H+G_CTL_120	LNPEP	5.10571	1.08715	3.29563e-07	0.00905145
28897	H+G_CTL_120	AC087477.2	5.10406	2.64488	3.32447e-07	0.00913066
28898	H+G_CTL_120	PDCD7	5.10232	0.658925	3.35509e-07	0.00921475
28900	H+G_CTL_120	SHOX2	5.09964	3.40906	3.40298e-07	0.0093463
28901	H+G_CTL_120	AC137810.1	5.09591	2.22994	3.47068e-07	0.00953221
28902	H+G_CTL_120	SCAF11	5.08932	0.687855	3.59354e-07	0.00986966
28903	H+G_CTL_120	WWOX	5.08703	0.643963	3.63717e-07	0.0099895
28904	H+G_CTL_120	SLCO1B1	5.08678	1.08219	3.64196e-07	0.0100026
28906	H+G_CTL_120	MAP3K5	5.08482	2.38498	3.67967e-07	0.0101062
28909	H+G_CTL_120	ITPKB	5.07966	2.10576	3.7812e-07	0.0103851
28913	H+G_CTL_120	RRBP1	5.06981	1.11756	3.98209e-07	0.0109368
28914	H+G_CTL_120	HSPA5	5.06293	0.928725	4.12854e-07	0.011339
28916	H+G_CTL_120	IQCH-AS1	5.05897	1.22301	4.21532e-07	0.0115774
28919	H+G_CTL_120	TAPT1-AS1	5.04865	1.02541	4.44933e-07	0.0122201
28921	H+G_CTL_120	UACA	5.04674	2.07221	4.49406e-07	0.0123429
28923	H+G_CTL_120	LINC01289	5.04341	1.73827	4.5732e-07	0.0125603
28926	H+G_CTL_120	LINC00882	5.03905	0.730081	4.67847e-07	0.0128494
28929	H+G_CTL_120	LPAR1	5.03386	3.2688	4.80695e-07	0.0132023
28932	H+G_CTL_120	NEK7	5.03047	0.971581	4.89289e-07	0.0134383
28933	H+G_CTL_120	RTKN2	5.02864	1.60828	4.93973e-07	0.013567
28935	H+G_CTL_120	PTPN3	5.02703	3.17141	4.98139e-07	0.0136814
28937	H+G_CTL_120	XKR6	5.0244	0.525404	5.05001e-07	0.0138698
28938	H+G_CTL_120	MIR2052HG	5.01858	0.905283	5.20558e-07	0.0142971
28941	H+G_CTL_120	ARMCX4	5.01651	0.711037	5.26186e-07	0.0144517
28942	H+G_CTL_120	AC097716.1	5.01497	1.90288	5.30426e-07	0.0145682
28944	H+G_CTL_120	AC124854.1	5.01488	1.65048	5.30678e-07	0.0145751
28947	H+G_CTL_120	CHD6	5.01363	0.524424	5.34119e-07	0.0146696
28948	H+G_CTL_120	CRISPLD1	5.0123	1.02553	5.37824e-07	0.0147713
28949	H+G_CTL_120	ZNF429	5.00794	1.25256	5.50155e-07	0.01511
28952	H+G_CTL_120	PPP4R4	5.00382	1.36035	5.62052e-07	0.0154368
28955	H+G_CTL_120	SLC16A10	5.00026	1.2814	5.7253e-07	0.0157246
28958	H+G_CTL_120	NSMCE2	4.99307	0.596263	5.94254e-07	0.0163212
28959	H+G_CTL_120	TAFA4	4.99145	2.18322	5.99282e-07	0.0164593
28961	H+G_CTL_120	CACNA1A	4.98833	0.862988	6.09026e-07	0.0167269
28963	H+G_CTL_120	DZIP3	4.97878	0.698666	6.3986e-07	0.0175738
28965	H+G_CTL_120	STS	4.97621	0.813897	6.48427e-07	0.017809
28968	H+G_CTL_120	CALD1	4.97397	0.608358	6.55952e-07	0.0180157
28971	H+G_CTL_120	C21orf62	4.96873	1.17039	6.73939e-07	0.0185097
28973	H+G_CTL_120	KHDRBS2	4.96741	0.662479	6.78538e-07	0.018636
28975	H+G_CTL_120	SAMD12	4.96544	0.729084	6.85458e-07	0.0188261
28981	H+G_CTL_120	HS3ST3A1	4.95098	1.28005	7.38394e-07	0.02028
28982	H+G_CTL_120	ST8SIA3	4.94938	2.37494	7.44508e-07	0.0204479
28983	H+G_CTL_120	SLC24A4	4.94936	2.98615	7.44562e-07	0.0204494
28986	H+G_CTL_120	GAD1	4.94357	1.2091	7.67067e-07	0.0210675
28990	H+G_CTL_120	FRMPD3-AS1	4.93762	1.69109	7.90822e-07	0.0217199
28991	H+G_CTL_120	PRICKLE1	4.93506	1.18984	8.01261e-07	0.0220066
28992	H+G_CTL_120	AC023282.1	4.93451	1.20042	8.0353e-07	0.022069
28995	H+G_CTL_120	XRRA1	4.93053	0.644043	8.20074e-07	0.0225233
28997	H+G_CTL_120	PDGFD	4.92683	2.54941	8.35757e-07	0.0229541
29000	H+G_CTL_120	SLC35F1	4.92294	0.561735	8.52542e-07	0.0234151
29001	H+G_CTL_120	AC011287.1	4.92229	1.2974	8.55364e-07	0.0234926
29002	H+G_CTL_120	SCN7A	4.92192	2.64784	8.56993e-07	0.0235373
29004	H+G_CTL_120	AC139720.1	4.91627	1.64202	8.8208e-07	0.0242263
29005	H+G_CTL_120	AC008056.2	4.9133	2.24396	8.95564e-07	0.0245967
29006	H+G_CTL_120	ZIC4	4.91243	3.04404	8.9954e-07	0.0247059
29007	H+G_CTL_120	FREM2	4.91201	2.73627	9.01487e-07	0.0247593
29008	H+G_CTL_120	HS3ST5	4.9094	1.10681	9.13561e-07	0.025091
29009	H+G_CTL_120	AC053527.2	4.90854	0.891923	9.17581e-07	0.0252014
29010	H+G_CTL_120	COL28A1	4.90839	2.25787	9.18285e-07	0.0252207
29011	H+G_CTL_120	PPFIBP1	4.90565	0.664796	9.31187e-07	0.0255751
29012	H+G_CTL_120	AC011029.1	4.90443	0.974132	9.37008e-07	0.0257349
29016	H+G_CTL_120	TJP1	4.8963	0.667406	9.76592e-07	0.0268221
29019	H+G_CTL_120	ZNF354C	4.89119	1.35311	1.00228e-06	0.0275275
29022	H+G_CTL_120	SOX6	4.88706	1.02111	1.02351e-06	0.0281106
29023	H+G_CTL_120	SPECC1	4.88658	0.821526	1.026e-06	0.0281792
29025	H+G_CTL_120	CYP20A1	4.88311	1.07924	1.04424e-06	0.0286802
29026	H+G_CTL_120	NETO1	4.88165	2.11559	1.05201e-06	0.0288935
29028	H+G_CTL_120	RBM41	4.87921	0.778719	1.06511e-06	0.0292531
29029	H+G_CTL_120	DLK1	4.87581	1.56204	1.08364e-06	0.0297622
29030	H+G_CTL_120	ZIC3	4.87573	2.5187	1.08407e-06	0.0297739
29036	H+G_CTL_120	LINC02062	4.87086	0.91707	1.11114e-06	0.0305175
29037	H+G_CTL_120	LINC01197	4.86976	4.19888	1.11736e-06	0.0306883
29041	H+G_CTL_120	HMGN3	4.85963	0.54394	1.17605e-06	0.0323003
29044	H+G_CTL_120	FRRS1L	4.8523	0.977538	1.22036e-06	0.0335172
29045	H+G_CTL_120	AC092958.1	4.84973	2.40383	1.23629e-06	0.0339548
29046	H+G_CTL_120	ZNF667	4.84936	25.0356	1.2386e-06	0.0340181
29050	H+G_CTL_120	SST	4.84367	2.30996	1.27461e-06	0.0350071
29054	H+G_CTL_120	SCN2A	4.83147	0.817599	1.35528e-06	0.0372229
29056	H+G_CTL_120	GATA3	4.82702	4.05463	1.38593e-06	0.0380645
29057	H+G_CTL_120	PRICKLE2	4.82435	0.670008	1.40461e-06	0.0385775
29058	H+G_CTL_120	SEMA5A	4.82395	1.65988	1.40743e-06	0.0386551
29061	H+G_CTL_120	TMEM255A	4.81823	2.92852	1.44838e-06	0.0397798
29062	H+G_CTL_120	RNF43	4.81442	2.52923	1.47629e-06	0.0405462
29063	H+G_CTL_120	RHD	4.80492	3.03828	1.54812e-06	0.042519
29068	H+G_CTL_120	TRIM66	4.80006	1.1806	1.58619e-06	0.0435648
29069	H+G_CTL_120	ADAM28	4.79869	2.74964	1.59703e-06	0.0438626
29070	H+G_CTL_120	AK8	4.79741	1.60339	1.6073e-06	0.0441444
29071	H+G_CTL_120	DNAJC3	4.79568	0.872314	1.62127e-06	0.0445281
29072	H+G_CTL_120	CCDC191	4.79469	0.899779	1.62926e-06	0.0447477
29075	H+G_CTL_120	TGFB2	4.78956	1.87261	1.67147e-06	0.0459068
29076	H+G_CTL_120	EFHC1	4.78858	0.787047	1.67966e-06	0.046132
29080	H+G_CTL_120	LUCAT1	4.78366	1.16272	1.72134e-06	0.0472765
29081	H+G_CTL_120	LINC02666	4.78271	2.57927	1.72946e-06	0.0474997
29083	H+G_CTL_120	NTS	4.78047	2.67084	1.74883e-06	0.0480315
