# Supplementary material for: Cortical versus hippocampal network dysfunction in a human brain assembloid model of epilepsy and intellectual disability
Source: Cell Rep. Author manuscript; Available in PMC 2025 Dec 3. (PMC12674601; doi:10.1016/j.celrep.2025.116217)
Supplement: Table S3 [file NIHMS2113394-supplement-Table_S3.xlsx]

## Sheet: ST3A
	names	scores	pvals	pvals_adj	logfoldchanges	signif_type	direction	-log10 p-val
1	PHACTR3	21.4736	1.64755e-101	4.52499e-97	6.66438	InN	UP	96.3444
1	ZNF248	21.3656	1.67577e-100	4.60251e-96	6.03367	RG	UP	95.337
6	MEIS2	20.6322	8.46814e-94	2.32577e-89	2.12447	InN	UP	88.6334
8	PTPRD	20.3795	1.52666e-91	4.19298e-87	2.15966	InN	UP	86.3775
9	NPAS3	20.2569	1.85287e-90	5.0889e-86	1.84655	InN	UP	85.2934
13	NRXN1	18.7789	6.73964e-78	1.85104e-73	1.65242	InN	UP	72.7326
14	FRMD4A	18.5323	6.80236e-76	1.86827e-71	1.65674	InN	UP	70.7286
15	AUTS2	18.1696	5.39436e-73	1.48156e-68	1.02069	InN	UP	67.8293
7	ZNF536	18.1181	1.37687e-72	3.78157e-68	1.91679	RG	UP	67.4223
17	NTM	17.1889	1.92907e-65	5.29818e-61	2.18059	InN	UP	60.2759
18	DPP10	17.1072	7.86266e-65	2.15948e-60	2.22761	InN	UP	59.6657
19	RERE	16.991	5.74287e-64	1.57728e-59	0.83905	InN	UP	58.8021
12	NCKAP5	16.8022	1.41125e-62	3.87599e-58	2.0536	RG	UP	57.4116
20	CTNNA2	16.7788	2.09311e-62	5.74871e-58	1.42229	InN	UP	57.2404
13	PDE1A	16.7484	3.48906e-62	9.5827e-58	2.33876	RG	UP	57.0185
22	ZNF44	16.6045	3.87672e-61	1.06474e-56	4.06489	InN	UP	55.9728
23	MEIS1	16.4859	2.77988e-60	7.63494e-56	1.88659	InN	UP	55.1172
16	STK39	16.4824	2.94664e-60	8.09294e-56	1.68906	RG	UP	55.0919
24	CADM2	16.4615	4.16325e-60	1.14344e-55	1.80997	InN	UP	54.9418
25	AFF3	16.436	6.33726e-60	1.74053e-55	1.54329	InN	UP	54.7593
27	NAV3	16.3855	1.45721e-59	4.00223e-55	1.45728	InN	UP	54.3977
17	LINC00621	16.1699	4.93744e-58	1.35607e-53	2.22777	RG	UP	52.8677
29	ZMYND8	16.1157	1.18658e-57	3.25895e-53	1.52263	InN	UP	52.4869
31	CHL1	15.9767	1.11353e-56	3.0583e-52	4.11181	InN	UP	51.5145
32	GRIA4	15.782	2.48503e-55	6.82513e-51	1.95499	InN	UP	50.1659
33	MYT1L	15.7595	3.54446e-55	9.73485e-51	1.64125	InN	UP	50.0117
34	DOK6	15.7366	5.097e-55	1.39989e-50	1.93873	InN	UP	49.8539
19	SOX5	15.7151	7.14612e-55	1.96268e-50	1.32814	RG	UP	49.7071
36	CNTNAP5	15.7018	8.81419e-55	2.42082e-50	2.25965	InN	UP	49.616
37	SLIT3	15.6803	1.23828e-54	3.40094e-50	2.24855	InN	UP	49.4684
20	ACVR2A	15.6311	2.68196e-54	7.36599e-50	1.72337	RG	UP	49.1328
21	ITGB8	15.6101	3.72725e-54	1.02369e-49	1.64678	RG	UP	48.9898
39	ELAVL4	15.4676	3.447e-53	9.46719e-49	1.99469	InN	UP	48.0238
40	RIMS2	15.4587	3.95255e-53	1.08557e-48	1.62735	InN	UP	47.9643
22	TOX	15.3807	1.32262e-52	3.63257e-48	1.51752	RG	UP	47.4398
41	ARID1B	15.2441	1.08126e-51	2.96967e-47	0.951028	InN	UP	46.5273
43	MAP2	15.0728	1.46689e-50	4.02882e-46	0.90427	InN	UP	45.3948
44	TENM2	15.0683	1.56957e-50	4.31083e-46	1.74228	InN	UP	45.3654
45	NCAM1	15.0002	4.3933e-50	1.20662e-45	0.998679	InN	UP	44.9184
46	PCDH9	14.98	5.95003e-50	1.63418e-45	1.77166	InN	UP	44.7867
25	ST8SIA1	14.841	4.77243e-49	1.31075e-44	1.6135	RG	UP	43.8825
48	AGAP1	14.7589	1.61767e-48	4.44292e-44	0.911483	InN	UP	43.3523
50	SETBP1	14.686	4.75756e-48	1.30666e-43	1.23539	InN	UP	42.8838
27	EDNRB	14.6504	8.03748e-48	2.20749e-43	3.11384	RG	UP	42.6561
52	ESRRG	14.6322	1.05047e-47	2.88511e-43	1.85034	InN	UP	42.5398
53	ADGRL3	14.5634	2.88159e-47	7.91429e-43	1.08657	InN	UP	42.1016
29	AC018563.1	14.4296	2.02346e-46	5.55742e-42	4.33919	RG	UP	41.2551
54	SLC8A1	14.3847	3.87425e-46	1.06406e-41	1.34079	InN	UP	40.973
56	CELF4	14.3341	8.03832e-46	2.20772e-41	1.49227	InN	UP	40.6561
30	FIGN	14.244	2.93105e-45	8.05012e-41	1.21431	RG	UP	40.0942
57	NRG3	14.2226	3.98254e-45	1.0938e-40	1.60609	InN	UP	39.9611
60	LINC00342	14.0951	2.44167e-44	6.70606e-40	2.12641	InN	UP	39.1735
61	RUNX1T1	14.0444	5.00506e-44	1.37464e-39	1.66819	InN	UP	38.8618
2	MIR924HG	14.0397	5.34422e-44	1.46779e-39	5.69478	CyP	UP	38.8333
34	EPHA3	14.0072	8.45353e-44	2.32176e-39	1.33792	RG	UP	38.6342
35	TRIM2	14.0049	8.72495e-44	2.39631e-39	1.1416	RG	UP	38.6205
62	ROBO2	13.9796	1.24571e-43	3.42135e-39	1.60442	InN	UP	38.4658
36	AC233296.1	13.9754	1.32138e-43	3.62916e-39	1.66241	RG	UP	38.4402
63	TSHZ2	13.9065	3.46891e-43	9.52736e-39	1.59081	InN	UP	38.021
64	PBX3	13.8541	7.21388e-43	1.98129e-38	1.22126	InN	UP	37.7031
44	PAX6	13.6487	1.23274e-41	3.38573e-37	1.79028	RG	UP	36.4703
45	RGPD2	13.645	1.29799e-41	3.56493e-37	5.39658	RG	UP	36.4479
68	PDE4D	13.595	2.57125e-41	7.06195e-37	1.53619	InN	UP	36.1511
46	MSI2	13.5764	3.31537e-41	9.10567e-37	0.769694	RG	UP	36.0407
49	TMEM161B-AS1	13.5547	4.4611e-41	1.22524e-36	1.23464	RG	UP	35.9118
69	AC009899.1	13.5466	4.97924e-41	1.36755e-36	2.64854	InN	UP	35.8641
70	ELAVL2	13.5353	5.80989e-41	1.59569e-36	1.44692	InN	UP	35.7971
72	STMN2	13.5197	7.17706e-41	1.97118e-36	1.22162	InN	UP	35.7053
50	RFX4	13.5124	7.93025e-41	2.17804e-36	1.26164	RG	UP	35.6619
51	PTCH1	13.474	1.33425e-40	3.66453e-36	1.18557	RG	UP	35.436
73	C15orf41	13.4619	1.57163e-40	4.31649e-36	1.58394	InN	UP	35.3649
56	GLI2	13.3185	1.08401e-39	2.97725e-35	1.18795	RG	UP	34.5262
75	EPB41L4A	13.3176	1.0975e-39	3.01427e-35	1.93248	InN	UP	34.5208
57	SLC2A1	13.2767	1.89517e-39	5.2051e-35	1.95339	RG	UP	34.2836
77	GRIP1	13.1723	7.60567e-39	2.0889e-34	1.27833	InN	UP	33.6801
78	FRMD4B	13.1639	8.49706e-39	2.33372e-34	1.68597	InN	UP	33.632
58	ABAT	13.1459	1.07845e-38	2.96197e-34	1.37382	RG	UP	33.5284
81	PDK1	13.0871	2.3417e-38	6.43149e-34	1.78069	InN	UP	33.1917
82	ASXL3	13.071	2.89252e-38	7.94432e-34	1.41409	InN	UP	33.0999
84	TMSB15A	13.0232	5.4193e-38	1.48841e-33	3.42905	InN	UP	32.8273
61	ADGRB3	13.0136	6.14716e-38	1.68832e-33	1.27218	RG	UP	32.7725
62	PREX2	12.991	8.26146e-38	2.26901e-33	1.47414	RG	UP	32.6442
85	CTNND2	12.9716	1.06402e-37	2.92233e-33	0.948477	InN	UP	32.5343
63	LINC00461	12.9337	1.74237e-37	4.78541e-33	1.43652	RG	UP	32.3201
86	DACH2	12.9008	2.67418e-37	7.34463e-33	2.14605	InN	UP	32.134
64	FAT3	12.9007	2.67718e-37	7.35286e-33	1.31354	RG	UP	32.1335
65	LRP2	12.8824	3.39398e-37	9.32156e-33	1.32207	RG	UP	32.0305
88	GLYATL2	12.8768	3.64708e-37	1.00167e-32	5.90403	InN	UP	31.9993
89	MLLT3	12.843	5.64663e-37	1.55085e-32	1.18784	InN	UP	31.8094
71	NR2F1	12.7967	1.027e-36	2.82065e-32	1.09953	RG	UP	31.5497
72	LMO3	12.7422	2.06748e-36	5.67832e-32	1.38213	RG	UP	31.2458
92	PTPRG	12.691	3.98051e-36	1.09325e-31	1.31226	InN	UP	30.9613
93	DOCK4	12.6238	9.36754e-36	2.57279e-31	1.12071	InN	UP	30.5896
94	THSD7A	12.615	1.04684e-35	2.87515e-31	1.55202	InN	UP	30.5413
95	LRRC49	12.6049	1.19005e-35	3.26847e-31	1.40921	InN	UP	30.4857
74	CSRNP3	12.5761	1.71433e-35	4.70842e-31	1.29946	RG	UP	30.3271
96	KALRN	12.5729	1.78564e-35	4.90427e-31	1.07609	InN	UP	30.3094
76	CADM1	12.55	2.38617e-35	6.5536e-31	1.00862	RG	UP	30.1835
97	SAMD3	12.5484	2.43249e-35	6.68085e-31	2.5889	InN	UP	30.1752
78	ZSWIM6	12.5124	3.83391e-35	1.05298e-30	0.802102	RG	UP	29.9776
99	AL109930.1	12.4953	4.75375e-35	1.30562e-30	1.80361	InN	UP	29.8842
100	ERC2	12.401	1.54865e-34	4.25336e-30	1.07902	InN	UP	29.3713
102	SRGAP3	12.3052	5.09371e-34	1.39899e-29	0.934138	InN	UP	28.8542
103	ERBB4	12.2588	9.04179e-34	2.48333e-29	1.8779	InN	UP	28.605
104	MIAT	12.2476	1.03852e-33	2.85231e-29	0.944568	InN	UP	28.5448
105	LRRTM4	12.2349	1.21349e-33	3.33284e-29	1.41234	InN	UP	28.4772
106	XKR4	12.226	1.35402e-33	3.71881e-29	1.35004	InN	UP	28.4296
107	RBFOX2	12.1853	2.23372e-33	6.1349e-29	0.794661	InN	UP	28.2122
108	CERS6	12.1373	4.02223e-33	1.10471e-28	0.938724	InN	UP	27.9568
109	AKAP6	12.0999	6.34106e-33	1.74157e-28	0.919544	InN	UP	27.7591
111	RAB3C	12.0804	8.04689e-33	2.21008e-28	1.22734	InN	UP	27.6556
112	LY6H	12.0259	1.55882e-32	4.28129e-28	27.0832	InN	UP	27.3684
114	NREP	11.95	3.89441e-32	1.0696e-27	1.15062	InN	UP	26.9708
115	GOLGA8A	11.9318	4.85045e-32	1.33218e-27	1.2323	InN	UP	26.8754
84	NR2F2-AS1	11.8295	1.6492e-31	4.52953e-27	1.25739	RG	UP	26.3439
117	SHOX2	11.8224	1.79356e-31	4.92601e-27	2.79498	InN	UP	26.3075
118	SYT1	11.8076	2.13864e-31	5.87378e-27	0.824111	InN	UP	26.2311
119	PTPRO	11.7673	3.45248e-31	9.48223e-27	1.38803	InN	UP	26.0231
120	EPCAM-DT	11.7322	5.22692e-31	1.43557e-26	1.37333	InN	UP	25.843
122	KCNH8	11.6991	7.72852e-31	2.12264e-26	1.31522	InN	UP	25.6731
87	HK2	11.6961	8.00373e-31	2.19822e-26	1.71528	RG	UP	25.6579
125	FGF14	11.6622	1.19357e-30	3.27814e-26	1.31013	InN	UP	25.4844
126	CCDC88A	11.6533	1.32459e-30	3.63798e-26	0.837681	InN	UP	25.4391
88	PWRN4	11.6527	1.33357e-30	3.66266e-26	1.73658	RG	UP	25.4362
127	HECW2	11.6484	1.40359e-30	3.85495e-26	1.42874	InN	UP	25.414
130	CSMD3	11.6278	1.7869e-30	4.90771e-26	1.70671	InN	UP	25.3091
132	CHRM2	11.5848	2.95406e-30	8.11331e-26	2.09288	InN	UP	25.0908
133	FAM155A	11.5836	2.99568e-30	8.22763e-26	1.24388	InN	UP	25.0847
92	SPATA13	11.5661	3.67081e-30	1.00819e-25	1.09855	RG	UP	24.9965
94	WNT5B	11.5309	5.52744e-30	1.51811e-25	1.27555	RG	UP	24.8187
135	NXPH2	11.5124	6.854e-30	1.88245e-25	3.62306	InN	UP	24.7253
136	LRP1B	11.5085	7.17045e-30	1.96936e-25	1.75897	InN	UP	24.7057
137	SORBS2	11.5021	7.72132e-30	2.12066e-25	1.07672	InN	UP	24.6735
138	MYO16	11.4831	9.62753e-30	2.6442e-25	1.4506	InN	UP	24.5777
140	CCSER1	11.4792	1.00652e-29	2.76441e-25	1.19098	InN	UP	24.5584
141	ANK3	11.4756	1.0502e-29	2.88436e-25	0.965622	InN	UP	24.54
142	FBXL17	11.4663	1.1692e-29	3.21121e-25	0.951216	InN	UP	24.4933
96	PARD3B	11.4615	1.23526e-29	3.39265e-25	1.18161	RG	UP	24.4695
143	TENM3	11.4542	1.34459e-29	3.69292e-25	1.1587	InN	UP	24.4326
98	ELMO1	11.3945	2.67138e-29	7.33693e-25	1.25898	RG	UP	24.1345
99	HOTAIRM1	11.389	2.84769e-29	7.82117e-25	3.15784	RG	UP	24.1067
100	PANTR1	11.3722	3.4509e-29	9.47788e-25	1.29596	RG	UP	24.0233
102	NR2F1-AS1	11.355	4.20056e-29	1.15368e-24	1.14262	RG	UP	23.9379
105	MIR99AHG	11.3004	7.83667e-29	2.15234e-24	1.14655	RG	UP	23.6671
148	PKIA	11.2909	8.72963e-29	2.39759e-24	1.05355	InN	UP	23.6202
149	NCAM2	11.2769	1.02418e-28	2.81292e-24	1.40435	InN	UP	23.5508
106	ENPP2	11.2645	1.17942e-28	3.23928e-24	1.53658	RG	UP	23.4896
107	PDE10A	11.261	1.22637e-28	3.36823e-24	0.998682	RG	UP	23.4726
13	ZNF804A	11.2493	1.39998e-28	3.84505e-24	1.66405	ExN	UP	23.4151
151	SOBP	11.2461	1.4526e-28	3.98956e-24	0.990401	InN	UP	23.3991
152	MVB12B	11.2299	1.74519e-28	4.79317e-24	1.38313	InN	UP	23.3194
109	ZDBF2	11.2278	1.78747e-28	4.90929e-24	1.21205	RG	UP	23.309
153	RNF150	11.1983	2.49432e-28	6.85064e-24	1.23635	InN	UP	23.1643
112	IGFBP2	11.1706	3.40954e-28	9.36431e-24	1.26259	RG	UP	23.0285
115	POU3F2	11.1268	5.57574e-28	1.53138e-23	1.54051	RG	UP	22.8149
155	ZNF292	11.1211	5.94401e-28	1.63252e-23	0.737233	InN	UP	22.7871
156	RBMS3	11.111	6.65512e-28	1.82783e-23	1.85086	InN	UP	22.7381
117	BMPR2	11.1035	7.23641e-28	1.98748e-23	0.763922	RG	UP	22.7017
118	HOXB-AS1	11.0903	8.38717e-28	2.30354e-23	3.48349	RG	UP	22.6376
119	FAM172A	11.0652	1.11074e-27	3.05065e-23	0.973375	RG	UP	22.5156
160	MGAT5	11.0447	1.39595e-27	3.83397e-23	0.989292	InN	UP	22.4164
161	ZFHX3	11.0349	1.55557e-27	4.27238e-23	0.91072	InN	UP	22.3693
120	SHROOM3	11.0302	1.63874e-27	4.50081e-23	1.04674	RG	UP	22.3467
163	HECW1	10.9964	2.38559e-27	6.55202e-23	1.20423	InN	UP	22.1836
164	EPC1	10.9857	2.68632e-27	7.37797e-23	0.767789	InN	UP	22.1321
165	NLGN1	10.9853	2.69697e-27	7.40723e-23	1.20931	InN	UP	22.1303
123	ETV6	10.9572	3.68287e-27	1.0115e-22	1.17253	RG	UP	21.995
124	SESTD1	10.9482	4.06471e-27	1.11637e-22	1.11546	RG	UP	21.9522
125	AFDN	10.9337	4.77418e-27	1.31123e-22	0.750561	RG	UP	21.8823
167	KIDINS220	10.9307	4.93018e-27	1.35408e-22	0.74549	InN	UP	21.8684
168	ABLIM1	10.9264	5.17081e-27	1.42016e-22	1.60943	InN	UP	21.8477
128	PLOD2	10.8825	8.37776e-27	2.30095e-22	1.98099	RG	UP	21.6381
129	VCAN	10.8807	8.54504e-27	2.3469e-22	1.08206	RG	UP	21.6295
170	HOXA3	10.8743	9.1725e-27	2.51923e-22	2.92752	InN	UP	21.5987
172	CACNB4	10.8562	1.11753e-26	3.0693e-22	1.05367	InN	UP	21.513
173	EDIL3	10.8538	1.14811e-26	3.15327e-22	1.40365	InN	UP	21.5012
131	TCIM	10.7871	2.37616e-26	6.52611e-22	2.21062	RG	UP	21.1853
174	ZFHX4	10.7665	2.9729e-26	8.16506e-22	1.05189	InN	UP	21.088
132	PAPPA	10.7596	3.20455e-26	8.80129e-22	2.29085	RG	UP	21.0555
176	GREB1L	10.7519	3.48192e-26	9.56309e-22	0.932036	InN	UP	21.0194
177	MAML3	10.7448	3.76389e-26	1.03375e-21	0.942737	InN	UP	20.9856
178	ZNF385D	10.743	3.83651e-26	1.0537e-21	1.65903	InN	UP	20.9773
134	CDH2	10.7419	3.88289e-26	1.06644e-21	0.789356	RG	UP	20.9721
180	MAGI2	10.7324	4.30441e-26	1.18221e-21	0.88319	InN	UP	20.9273
136	AC087490.1	10.7265	4.58441e-26	1.25911e-21	1.65389	RG	UP	20.8999
181	MYCBP2	10.7232	4.75247e-26	1.30526e-21	0.721262	InN	UP	20.8843
137	HS6ST1	10.7221	4.80757e-26	1.3204e-21	1.70526	RG	UP	20.8793
139	TCF7L1	10.7192	4.96131e-26	1.36262e-21	1.12948	RG	UP	20.8656
141	AC010974.2	10.7079	5.60812e-26	1.54027e-21	1.6341	RG	UP	20.8124
183	NRG1	10.707	5.6599e-26	1.55449e-21	1.52364	InN	UP	20.8084
184	MAGEH1	10.6831	7.32684e-26	2.01232e-21	4.61427	InN	UP	20.6963
185	AL033504.1	10.6579	9.60889e-26	2.63908e-21	1.98984	InN	UP	20.5785
186	GRIK2	10.6578	9.6169e-26	2.64128e-21	1.31079	InN	UP	20.5782
187	XIST	10.6578	9.61892e-26	2.64184e-21	6.964	InN	UP	20.5781
144	PLEKHA6	10.655	9.91533e-26	2.72324e-21	1.43196	RG	UP	20.5649
25	ADARB2	10.6523	1.02046e-25	2.80271e-21	2.27305	CyP	UP	20.5524
189	AC009264.1	10.6517	1.02768e-25	2.82253e-21	1.74672	InN	UP	20.5494
145	ITGA6	10.6507	1.03865e-25	2.85266e-21	1.29441	RG	UP	20.5447
147	KIF21A	10.6279	1.32582e-25	3.64136e-21	0.811058	RG	UP	20.4387
191	DCLK1	10.6142	1.53603e-25	4.21871e-21	0.840133	InN	UP	20.3748
194	ST8SIA4	10.6055	1.68536e-25	4.62885e-21	1.38539	InN	UP	20.3345
149	PLEKHA2	10.5985	1.81606e-25	4.98781e-21	1.70918	RG	UP	20.3021
150	PAM	10.5904	1.9819e-25	5.44329e-21	0.871836	RG	UP	20.2641
201	DMD	10.5611	2.70761e-25	7.43644e-21	1.25705	InN	UP	20.1286
152	PLEKHG4B	10.5452	3.20622e-25	8.80588e-21	1.32477	RG	UP	20.0552
202	RNF220	10.5384	3.44791e-25	9.46967e-21	1.35336	InN	UP	20.0237
156	TANC2	10.5353	3.56403e-25	9.78862e-21	0.894367	RG	UP	20.0093
157	BBX	10.5341	3.60846e-25	9.91063e-21	0.74756	RG	UP	20.0039
203	STARD4-AS1	10.5145	4.44426e-25	1.22062e-20	0.964636	InN	UP	19.9134
160	VIM	10.4656	7.45691e-25	2.04804e-20	1.04272	RG	UP	19.6887
163	DPYSL5	10.4419	9.57014e-25	2.62844e-20	1.1004	RG	UP	19.5803
165	MAP4K4	10.4325	1.05666e-24	2.90211e-20	0.74595	RG	UP	19.5373
166	NELL2	10.4067	1.38594e-24	3.80647e-20	1.06649	RG	UP	19.4195
210	DCC	10.3943	1.58003e-24	4.33955e-20	1.21826	InN	UP	19.3626
211	TCEAL2	10.3861	1.72189e-24	4.72916e-20	6.15057	InN	UP	19.3252
169	CLVS1	10.3778	1.87803e-24	5.15802e-20	1.65152	RG	UP	19.2875
22	CSMD1	10.3759	1.91514e-24	5.25994e-20	1.24424	ExN	UP	19.279
214	EBF1	10.365	2.14702e-24	5.89679e-20	1.4648	InN	UP	19.2294
170	AKT3	10.365	2.14749e-24	5.89807e-20	0.643644	RG	UP	19.2293
215	KLF12	10.3562	2.35448e-24	6.46658e-20	0.967274	InN	UP	19.1893
218	SLIT1	10.3074	3.91613e-24	1.07556e-19	0.996921	InN	UP	18.9684
219	PCDH9-AS2	10.3029	4.10335e-24	1.12698e-19	1.52259	InN	UP	18.9481
220	NKAIN3	10.2808	5.16278e-24	1.41796e-19	1.18402	InN	UP	18.8483
222	CACNA2D3	10.2477	7.26832e-24	1.99624e-19	1.64781	InN	UP	18.6998
224	SLC6A5	10.2346	8.32229e-24	2.28572e-19	3.16024	InN	UP	18.641
173	SSBP3	10.2098	1.07509e-23	2.95274e-19	0.822713	RG	UP	18.5298
174	LHFPL6	10.208	1.09607e-23	3.01035e-19	1.17412	RG	UP	18.5214
226	NBEA	10.1844	1.39619e-23	3.83464e-19	0.816878	InN	UP	18.4163
228	GATA3	10.1743	1.54976e-23	4.2564e-19	2.60633	InN	UP	18.371
229	RSRC1	10.1618	1.76081e-23	4.83606e-19	0.990546	InN	UP	18.3155
230	ARHGAP32	10.1566	1.85888e-23	5.10543e-19	0.832715	InN	UP	18.292
180	KDM3A	10.1319	2.39406e-23	6.57528e-19	1.16056	RG	UP	18.1821
233	HOXB2	10.1062	3.11055e-23	8.54313e-19	2.94733	InN	UP	18.0684
235	CAMK1D	10.0949	3.49153e-23	9.5895e-19	0.91482	InN	UP	18.0182
236	DACH1	10.0869	3.78804e-23	1.04039e-18	1.08619	InN	UP	17.9828
186	LNPK	10.0848	3.86944e-23	1.06274e-18	0.982713	RG	UP	17.9736
237	MAGI1	10.084	3.8998e-23	1.07108e-18	0.748887	InN	UP	17.9702
25	NKAIN2	10.0803	4.05058e-23	1.11249e-18	1.22714	ExN	UP	17.9537
238	MGAT4C	10.0667	4.65351e-23	1.27809e-18	1.32947	InN	UP	17.8934
239	UNC5C	10.05	5.51322e-23	1.51421e-18	1.64377	InN	UP	17.8198
188	EDA2R	10.0362	6.3418e-23	1.74177e-18	5.78257	RG	UP	17.759
240	RIMS1	10.0068	8.53813e-23	2.345e-18	1.2184	InN	UP	17.6299
190	CHD7	10.0052	8.67384e-23	2.38227e-18	0.666653	RG	UP	17.623
241	PTBP2	10.0052	8.67663e-23	2.38304e-18	0.635536	InN	UP	17.6229
242	CNTN4	10.0012	9.03456e-23	2.48134e-18	1.60391	InN	UP	17.6053
245	CELF2	9.9782	1.13926e-22	3.12899e-18	0.771092	InN	UP	17.5046
246	ENOX1	9.97521	1.17413e-22	3.22473e-18	1.07137	InN	UP	17.4915
247	FRMD5	9.97428	1.18518e-22	3.25509e-18	0.81727	InN	UP	17.4874
248	MYO1B	9.97053	1.2308e-22	3.38038e-18	1.29775	InN	UP	17.471
249	NAV2	9.97035	1.23299e-22	3.3864e-18	1.05176	InN	UP	17.4703
251	HOXB3	9.95014	1.51102e-22	4.15001e-18	3.18659	InN	UP	17.382
193	TNS1	9.91351	2.18193e-22	5.99267e-18	1.86531	RG	UP	17.2224
253	CAMTA1	9.9026	2.43349e-22	6.68357e-18	0.514394	InN	UP	17.175
255	AC119868.2	9.88748	2.83043e-22	7.77378e-18	1.59327	InN	UP	17.1094
195	GREB1	9.87154	3.31861e-22	9.11457e-18	1.14625	RG	UP	17.0403
257	RAPGEF5	9.86562	3.52017e-22	9.66815e-18	1.552	InN	UP	17.0147
197	ZBTB16	9.86307	3.6107e-22	9.91679e-18	1.34846	RG	UP	17.0036
198	P4HA1	9.86043	3.707e-22	1.01813e-17	0.94701	RG	UP	16.9922
259	LIMCH1	9.85355	3.96984e-22	1.09032e-17	0.949846	InN	UP	16.9624
199	PWRN1	9.85288	3.99637e-22	1.0976e-17	1.58645	RG	UP	16.9596
260	LINC01876	9.84029	4.52955e-22	1.24404e-17	0.995725	InN	UP	16.9052
261	DGKI	9.82633	5.20329e-22	1.42908e-17	0.969984	InN	UP	16.8449
262	ANK2	9.82138	5.46548e-22	1.50109e-17	0.649684	InN	UP	16.8236
263	SAMD5	9.81673	5.72345e-22	1.57195e-17	1.61048	InN	UP	16.8036
264	PRICKLE2	9.81202	5.99699e-22	1.64707e-17	1.15248	InN	UP	16.7833
201	NHSL1	9.79057	7.4161e-22	2.03683e-17	0.92433	RG	UP	16.691
268	TSHZ3	9.76142	9.88986e-22	2.71625e-17	1.61697	InN	UP	16.566
269	TMEM200A	9.75324	1.07202e-21	2.9443e-17	2.11886	InN	UP	16.531
270	BAZ2B	9.74261	1.1903e-21	3.26915e-17	0.716206	InN	UP	16.4856
205	TSPAN18	9.71425	1.57304e-21	4.32035e-17	1.11717	RG	UP	16.3645
274	EPHA7	9.67218	2.37503e-21	6.52303e-17	1.21619	InN	UP	16.1856
206	GPM6A	9.67053	2.41363e-21	6.62903e-17	0.900196	RG	UP	16.1786
275	SPTBN1	9.66384	2.57683e-21	7.07727e-17	0.764554	InN	UP	16.1501
208	LRIG1	9.65667	2.76353e-21	7.59003e-17	0.832198	RG	UP	16.1198
277	PCDH7	9.63394	3.44882e-21	9.47218e-17	1.21335	InN	UP	16.0235
278	OSBPL6	9.62498	3.76312e-21	1.03354e-16	0.954323	InN	UP	15.9857
279	GTDC1	9.62282	3.84307e-21	1.0555e-16	1.20874	InN	UP	15.9765
280	TBL1XR1	9.61915	3.98256e-21	1.09381e-16	0.809825	InN	UP	15.9611
281	AGPS	9.59824	4.87913e-21	1.34005e-16	1.13326	InN	UP	15.8729
282	KCNMB2-AS1	9.59139	5.21439e-21	1.43213e-16	1.91175	InN	UP	15.844
215	NCOA1	9.58745	5.41707e-21	1.4878e-16	0.660033	RG	UP	15.8275
216	ROCK2	9.58145	5.74161e-21	1.57693e-16	0.747401	RG	UP	15.8022
37	RALYL	9.55539	7.38715e-21	2.02888e-16	1.2477	ExN	UP	15.6927
47	TMEM117	9.52831	9.59236e-21	2.63454e-16	2.63807	CyP	UP	15.5793
224	ACER3	9.50966	1.14771e-20	3.15218e-16	1.07893	RG	UP	15.5014
225	TCF4	9.50482	1.20238e-20	3.30234e-16	0.731274	RG	UP	15.4812
286	GNAQ	9.49422	1.33125e-20	3.65627e-16	0.692052	InN	UP	15.437
226	TMEM132B	9.49062	1.37795e-20	3.78455e-16	1.24531	RG	UP	15.422
228	WLS	9.48622	1.43735e-20	3.94768e-16	1.11851	RG	UP	15.4037
290	GRIK3	9.46307	1.79411e-20	4.92753e-16	1.13132	InN	UP	15.3074
231	RHBDL3	9.45774	1.88796e-20	5.18529e-16	1.27731	RG	UP	15.2852
291	DST	9.44456	2.14143e-20	5.88143e-16	0.601064	InN	UP	15.2305
292	REEP1	9.43964	2.24431e-20	6.164e-16	1.17145	InN	UP	15.2101
294	DCLK2	9.42835	2.49953e-20	6.86495e-16	0.814132	InN	UP	15.1634
295	NEDD4L	9.41905	2.73113e-20	7.50105e-16	0.669148	InN	UP	15.1249
296	NELL1	9.41455	2.85076e-20	7.82961e-16	2.16499	InN	UP	15.1063
297	PBX1	9.41139	2.9377e-20	8.0684e-16	0.796618	InN	UP	15.0932
300	PLCB4	9.40495	3.12315e-20	8.57773e-16	0.964401	InN	UP	15.0666
301	PDZRN4	9.40254	3.1957e-20	8.777e-16	2.16274	InN	UP	15.0567
302	GPHN	9.40038	3.2621e-20	8.95935e-16	0.611794	InN	UP	15.0477
304	SEMA3A	9.37766	4.04735e-20	1.1116e-15	1.39862	InN	UP	14.954
237	AL391807.1	9.3677	4.44787e-20	1.22161e-15	1.38189	RG	UP	14.9131
305	KIAA1211	9.36426	4.5952e-20	1.26207e-15	0.717614	InN	UP	14.8989
238	ATAD2B	9.36408	4.60276e-20	1.26415e-15	0.788994	RG	UP	14.8982
307	FSTL5	9.35723	4.91147e-20	1.34894e-15	1.61646	InN	UP	14.87
308	YEATS2	9.34815	5.3517e-20	1.46984e-15	0.715831	InN	UP	14.8327
309	ASIC4	9.33343	6.15011e-20	1.68913e-15	2.22653	InN	UP	14.7723
239	TET2	9.33209	6.22811e-20	1.71055e-15	0.972528	RG	UP	14.7669
240	OLA1	9.31258	7.48583e-20	2.05598e-15	0.735789	RG	UP	14.687
241	SLC22A23	9.31001	7.6695e-20	2.10643e-15	0.830188	RG	UP	14.6765
44	FOXP1	9.29733	8.64098e-20	2.37325e-15	1.00636	ExN	UP	14.6247
316	TUBA1A	9.28668	9.55063e-20	2.62308e-15	0.611217	InN	UP	14.5812
317	MB21D2	9.27883	1.02814e-19	2.82378e-15	1.39523	InN	UP	14.5492
318	AP003025.1	9.27527	1.063e-19	2.91952e-15	2.03602	InN	UP	14.5347
45	BRINP3	9.27292	1.08674e-19	2.98473e-15	1.70669	ExN	UP	14.5251
319	SEMA3E	9.27081	1.10847e-19	3.04442e-15	2.49104	InN	UP	14.5165
320	RIN2	9.2535	1.30351e-19	3.5801e-15	1.07944	InN	UP	14.4461
47	GRM5	9.23591	1.53663e-19	4.22036e-15	1.17466	ExN	UP	14.3747
248	TENM4	9.23054	1.61559e-19	4.43721e-15	0.780451	RG	UP	14.3529
250	AC099792.1	9.21857	1.80647e-19	4.96146e-15	1.98939	RG	UP	14.3044
325	CDH6	9.21653	1.84118e-19	5.0568e-15	1.80746	InN	UP	14.2961
330	VAV3	9.19696	2.20939e-19	6.0681e-15	1.65725	InN	UP	14.2169
331	DNER	9.18585	2.44983e-19	6.72846e-15	1.0726	InN	UP	14.1721
332	GALNT13	9.18543	2.45939e-19	6.75471e-15	1.0776	InN	UP	14.1704
254	BCAT1	9.18243	2.52875e-19	6.94522e-15	1.02967	RG	UP	14.1583
336	AL445623.2	9.15904	3.14164e-19	8.62851e-15	1.41504	InN	UP	14.0641
339	EXOC6B	9.14442	3.59704e-19	9.87926e-15	0.651592	InN	UP	14.0053
257	ARL15	9.14313	3.64023e-19	9.9979e-15	0.814565	RG	UP	14.0001
341	CADPS	9.1323	4.02358e-19	1.10507e-14	0.945716	InN	UP	13.9566
342	SDK1	9.11278	4.81794e-19	1.32325e-14	0.909702	InN	UP	13.8784
343	VSTM2L	9.11058	4.91659e-19	1.35034e-14	1.97501	InN	UP	13.8696
259	AC079385.1	9.10852	5.01099e-19	1.37627e-14	0.844066	RG	UP	13.8613
344	EBF3	9.10287	5.2787e-19	1.4498e-14	1.21313	InN	UP	13.8387
345	ZNF608	9.07165	7.03349e-19	1.93175e-14	0.790511	InN	UP	13.714
261	NRCAM	9.06214	7.67488e-19	2.10791e-14	0.746034	RG	UP	13.6761
347	KIRREL3	9.06198	7.68648e-19	2.11109e-14	1.27775	InN	UP	13.6755
263	SSBP2	9.0532	8.33036e-19	2.28793e-14	0.622815	RG	UP	13.6406
348	CTTNBP2	9.03315	1.00081e-18	2.74873e-14	1.23438	InN	UP	13.5609
349	KCNMB2	9.01637	1.16655e-18	3.20393e-14	1.90731	InN	UP	13.4943
350	TRIO	9.01402	1.19186e-18	3.27343e-14	0.518458	InN	UP	13.485
66	AC011139.1	9.00204	1.32942e-18	3.65126e-14	6.1026	CyP	UP	13.4376
351	ADCY2	8.97643	1.67815e-18	4.60905e-14	1.70877	InN	UP	13.3364
352	SNTG1	8.97021	1.77563e-18	4.87677e-14	1.46361	InN	UP	13.3119
353	MAPK10	8.96365	1.88464e-18	5.17615e-14	0.671648	InN	UP	13.286
355	AP003025.2	8.93778	2.3825e-18	6.54353e-14	1.79618	InN	UP	13.1842
267	NDST4	8.93644	2.41139e-18	6.6229e-14	1.83399	RG	UP	13.179
268	XPR1	8.93532	2.43595e-18	6.69033e-14	0.738923	RG	UP	13.1746
358	BACH2	8.93119	2.5288e-18	6.94535e-14	0.663717	InN	UP	13.1583
269	MBOAT1	8.9281	2.60041e-18	7.14203e-14	1.80189	RG	UP	13.1462
359	GRID2	8.92303	2.72216e-18	7.47642e-14	1.35394	InN	UP	13.1263
270	ILDR2	8.91358	2.96456e-18	8.14216e-14	1.27996	RG	UP	13.0893
360	PTN	8.90842	3.10581e-18	8.5301e-14	1.25307	InN	UP	13.069
271	NTNG1	8.90395	3.23365e-18	8.88123e-14	1.75128	RG	UP	13.0515
272	NCALD	8.89184	3.60631e-18	9.90472e-14	0.977154	RG	UP	13.0042
364	SORL1	8.88279	3.91231e-18	1.07452e-13	1.36756	InN	UP	12.9688
366	ZNF69	8.86306	4.67094e-18	1.28287e-13	1.70855	InN	UP	12.8918
367	NXPH1	8.86191	4.71948e-18	1.2962e-13	1.61594	InN	UP	12.8873
275	EPHB1	8.85239	5.14007e-18	1.41172e-13	0.946587	RG	UP	12.8503
368	ARNT2	8.84528	5.47811e-18	1.50456e-13	1.14613	InN	UP	12.8226
278	TGFB2	8.83983	5.75204e-18	1.5798e-13	1.59133	RG	UP	12.8014
369	ANKRD36	8.83902	5.79397e-18	1.59131e-13	0.720371	InN	UP	12.7982
280	ZNF462	8.83747	5.87457e-18	1.61345e-13	0.813184	RG	UP	12.7922
282	AC012409.2	8.81665	7.07638e-18	1.94353e-13	0.945698	RG	UP	12.7114
372	LAMP5	8.79744	8.39823e-18	2.30657e-13	2.21222	InN	UP	12.637
373	SPOPL	8.79001	8.97287e-18	2.4644e-13	1.17824	InN	UP	12.6083
374	KIF26B	8.78669	9.24176e-18	2.53825e-13	1.15758	InN	UP	12.5955
376	MAML2	8.75627	1.21093e-17	3.32582e-13	1.01336	InN	UP	12.4781
378	RUNDC3B	8.73774	1.42696e-17	3.91914e-13	0.980025	InN	UP	12.4068
379	FAXC	8.73703	1.4359e-17	3.9437e-13	1.19731	InN	UP	12.4041
380	SCD5	8.73441	1.46958e-17	4.0362e-13	1.14765	InN	UP	12.394
381	PLPPR1	8.7299	1.52942e-17	4.20055e-13	1.09586	InN	UP	12.3767
384	PFKFB4	8.70878	1.84291e-17	5.06155e-13	1.38017	InN	UP	12.2957
291	NBPF26	8.70416	1.91962e-17	5.27223e-13	3.9271	RG	UP	12.278
389	WDFY3	8.69247	2.12789e-17	5.84426e-13	0.588011	InN	UP	12.2333
391	PDE3B	8.68504	2.27171e-17	6.23926e-13	1.0617	InN	UP	12.2049
392	AC019068.1	8.68451	2.28229e-17	6.26832e-13	2.10551	InN	UP	12.2028
293	ATP2B4	8.67754	2.42646e-17	6.66427e-13	0.831147	RG	UP	12.1762
55	NEGR1	8.66294	2.7586e-17	7.57649e-13	1.08794	ExN	UP	12.1205
296	CHN1	8.64435	3.24684e-17	8.91746e-13	0.712265	RG	UP	12.0498
298	TMEM161B	8.62907	3.71118e-17	1.01927e-12	1.32695	RG	UP	11.9917
300	AC097534.2	8.62071	3.99237e-17	1.09651e-12	1.39756	RG	UP	11.96
301	ZNF532	8.61509	4.19325e-17	1.15168e-12	0.771075	RG	UP	11.9387
401	ST6GALNAC3	8.61433	4.22109e-17	1.15932e-12	1.27197	InN	UP	11.9358
403	BEX5	8.6062	4.5314e-17	1.24455e-12	6.4278	InN	UP	11.905
404	SCN2A	8.60253	4.67852e-17	1.28495e-12	0.953818	InN	UP	11.8911
406	LHX4	8.593	5.08382e-17	1.39627e-12	2.53121	InN	UP	11.855
408	ZNF124	8.58349	5.52239e-17	1.51672e-12	1.04694	InN	UP	11.8191
304	FYN	8.57425	5.98427e-17	1.64358e-12	0.604854	RG	UP	11.7842
305	PGM5	8.56484	6.49377e-17	1.78351e-12	2.81333	RG	UP	11.7487
411	UNC79	8.5644	6.51827e-17	1.79024e-12	0.753251	InN	UP	11.7471
307	ARID5B	8.55875	6.84572e-17	1.88018e-12	0.976358	RG	UP	11.7258
414	GNG2	8.54121	7.96909e-17	2.18871e-12	0.808212	InN	UP	11.6598
416	DTD1	8.5261	9.08181e-17	2.49432e-12	0.930165	InN	UP	11.603
417	AC008056.1	8.52255	9.36465e-17	2.572e-12	1.22173	InN	UP	11.5897
418	RAPGEF4	8.5201	9.56485e-17	2.62699e-12	1.44351	InN	UP	11.5805
83	RRM2	8.51818	9.72489e-17	2.67094e-12	1.43062	CyP	UP	11.5733
85	ZNF704	8.51086	1.03589e-16	2.84506e-12	1.26042	CyP	UP	11.5459
59	MAP7	8.47288	1.43643e-16	3.94517e-12	1.61189	ExN	UP	11.4039
313	JAM2	8.47137	1.45513e-16	3.9965e-12	1.25313	RG	UP	11.3983
314	GBE1	8.46909	1.48386e-16	4.07543e-12	1.1153	RG	UP	11.3898
316	ZNF440	8.46178	1.5799e-16	4.33919e-12	2.63039	RG	UP	11.3626
317	CDH20	8.45834	1.6272e-16	4.46911e-12	1.11239	RG	UP	11.3498
426	AC061958.1	8.44613	1.80676e-16	4.96228e-12	1.29332	InN	UP	11.3043
427	LINC01122	8.44217	1.86907e-16	5.1334e-12	1.0527	InN	UP	11.2896
428	LRTM1	8.44164	1.87748e-16	5.15651e-12	1.63377	InN	UP	11.2876
432	RIPOR2	8.40833	2.49536e-16	6.85352e-12	1.02054	InN	UP	11.1641
433	SLC8A1-AS1	8.4024	2.62468e-16	7.20869e-12	0.876452	InN	UP	11.1421
434	AL592183.1	8.39684	2.752e-16	7.55836e-12	25.9692	InN	UP	11.1216
436	TRIOBP	8.39382	2.8236e-16	7.75502e-12	1.38672	InN	UP	11.1104
329	MECOM	8.39312	2.8405e-16	7.80144e-12	1.34673	RG	UP	11.1078
438	CNTNAP4	8.39153	2.87915e-16	7.90758e-12	1.89223	InN	UP	11.102
439	TRMT9B	8.39108	2.89017e-16	7.93784e-12	1.49241	InN	UP	11.1003
332	PHF21A	8.37225	3.39164e-16	9.31513e-12	0.609874	RG	UP	11.0308
442	ZNF790-AS1	8.36805	3.51483e-16	9.65347e-12	1.4331	InN	UP	11.0153
443	PREP	8.35731	3.84973e-16	1.05733e-11	1.15439	InN	UP	10.9758
61	RYR2	8.34923	4.12275e-16	1.13231e-11	1.05541	ExN	UP	10.946
447	TTLL7	8.34002	4.45668e-16	1.22403e-11	0.820753	InN	UP	10.9122
337	KLHDC8A	8.33358	4.70604e-16	1.29251e-11	1.3773	RG	UP	10.8886
448	ASTN1	8.33128	4.79829e-16	1.31785e-11	0.942722	InN	UP	10.8801
339	CEMIP2	8.3155	5.48183e-16	1.50558e-11	0.797481	RG	UP	10.8223
343	HHIP	8.30092	6.19831e-16	1.70237e-11	1.26498	RG	UP	10.7689
344	LDAH	8.29899	6.30023e-16	1.73036e-11	1.06112	RG	UP	10.7619
345	KIAA1549L	8.28723	6.95497e-16	1.91018e-11	1.30787	RG	UP	10.7189
456	TMEM163	8.28051	7.35887e-16	2.02111e-11	1.59479	InN	UP	10.6944
457	CRNDE	8.27978	7.40424e-16	2.03357e-11	1.10316	InN	UP	10.6917
460	MACF1	8.25384	9.20313e-16	2.52764e-11	0.504916	InN	UP	10.5973
349	MID1	8.25383	9.20425e-16	2.52795e-11	0.689956	RG	UP	10.5972
350	ZNF354C	8.25338	9.23829e-16	2.5373e-11	3.86008	RG	UP	10.5956
461	APBA2	8.25306	9.26339e-16	2.54419e-11	0.83379	InN	UP	10.5945
352	CKB	8.25049	9.46482e-16	2.59951e-11	0.721825	RG	UP	10.5851
463	AC015878.1	8.24868	9.60959e-16	2.63927e-11	0.979359	InN	UP	10.5785
464	GFRA1	8.24759	9.6972e-16	2.66334e-11	1.45854	InN	UP	10.5746
467	CRHBP	8.23602	1.06823e-15	2.9339e-11	3.99264	InN	UP	10.5326
468	UBE2E3	8.23583	1.06989e-15	2.93844e-11	0.841391	InN	UP	10.5319
469	LINC00476	8.23564	1.07164e-15	2.94325e-11	1.36231	InN	UP	10.5312
471	LDLRAD3	8.22992	1.12405e-15	3.08721e-11	0.971355	InN	UP	10.5104
472	SPIDR	8.22986	1.12457e-15	3.08864e-11	0.870671	InN	UP	10.5102
474	HDAC2-AS2	8.21071	1.31925e-15	3.62333e-11	1.47691	InN	UP	10.4409
475	SNTG2	8.20942	1.33355e-15	3.66258e-11	1.09489	InN	UP	10.4362
476	ODF2L	8.20817	1.34751e-15	3.70093e-11	0.91004	InN	UP	10.4317
477	MIR124-2HG	8.20451	1.38915e-15	3.81529e-11	0.738851	InN	UP	10.4185
479	CDH12	8.20052	1.43608e-15	3.94419e-11	1.41093	InN	UP	10.404
360	WNT7A	8.19517	1.50142e-15	4.12364e-11	1.6563	RG	UP	10.3847
480	FARP1	8.19464	1.50807e-15	4.14192e-11	0.789639	InN	UP	10.3828
68	FGF12	8.1942	1.51359e-15	4.15708e-11	0.933636	ExN	UP	10.3812
362	SFRP2	8.18814	1.59171e-15	4.37162e-11	1.58106	RG	UP	10.3594
365	LINC01619	8.16927	1.86155e-15	5.11275e-11	1.54042	RG	UP	10.2913
481	MMP16	8.16923	1.86215e-15	5.11438e-11	0.913528	InN	UP	10.2912
482	PTPRK	8.1687	1.87043e-15	5.13713e-11	0.957201	InN	UP	10.2893
483	MTUS2	8.15294	2.13106e-15	5.85295e-11	2.29905	InN	UP	10.2326
370	HDAC4	8.14743	2.23037e-15	6.12571e-11	0.683452	RG	UP	10.2128
372	JAM3	8.1392	2.38745e-15	6.55714e-11	0.765182	RG	UP	10.1833
487	DAPK1	8.13706	2.42989e-15	6.6737e-11	0.771046	InN	UP	10.1756
488	ENO1	8.13316	2.50952e-15	6.89239e-11	0.925933	InN	UP	10.1616
490	AC004540.1	8.12617	2.65845e-15	7.30145e-11	1.18592	InN	UP	10.1366
374	AK4	8.12131	2.76702e-15	7.59961e-11	1.33682	RG	UP	10.1192
70	AL354771.1	8.11856	2.83043e-15	7.77377e-11	1.76088	ExN	UP	10.1094
71	CNTNAP2	8.11188	2.99055e-15	8.21354e-11	0.911989	ExN	UP	10.0855
493	KIF3C	8.10814	3.08413e-15	8.47057e-11	1.11246	InN	UP	10.0721
375	AL365259.1	8.10417	3.18647e-15	8.75164e-11	3.84549	RG	UP	10.0579
494	ACBD6	8.10104	3.26945e-15	8.97954e-11	0.701644	InN	UP	10.0467
74	FRMPD4	8.09004	3.57878e-15	9.82911e-11	1.24872	ExN	UP	10.0075
496	FNBP1L	8.08877	3.61629e-15	9.93213e-11	0.516111	InN	UP	10.003
498	ST3GAL5	8.07851	3.93383e-15	1.08043e-10	1.30279	InN	UP	9.96641
378	NCKAP5-AS1	8.07166	4.16082e-15	1.14277e-10	1.77082	RG	UP	9.94204
502	ATRNL1	8.05497	4.77003e-15	1.31009e-10	0.801061	InN	UP	9.8827
383	DDR1	8.05048	4.94824e-15	1.35903e-10	1.18456	RG	UP	9.86677
503	FOXP2	8.0448	5.18322e-15	1.42357e-10	1.59355	InN	UP	9.84662
105	RTN4	8.03658	5.54281e-15	1.52233e-10	0.914927	CyP	UP	9.81749
506	ZNF618	8.03551	5.59135e-15	1.53566e-10	0.812384	InN	UP	9.8137
507	FLRT2	8.03374	5.67291e-15	1.55807e-10	1.50706	InN	UP	9.80741
508	ZFPM2	8.03319	5.6983e-15	1.56504e-10	1.4889	InN	UP	9.80547
509	PAK5	8.02634	6.02559e-15	1.65493e-10	0.9027	InN	UP	9.78122
510	LINC01933	8.01896	6.39864e-15	1.75739e-10	2.46327	InN	UP	9.75513
511	INA	8.01225	6.75783e-15	1.85604e-10	1.03679	InN	UP	9.73141
512	PITPNC1	8.00319	7.27396e-15	1.99779e-10	0.776766	InN	UP	9.69945
514	PROX1-AS1	7.99732	7.62922e-15	2.09536e-10	1.88114	InN	UP	9.67874
78	GRM7	7.99141	8.00433e-15	2.19839e-10	1.27671	ExN	UP	9.6579
398	ARHGAP21	7.98865	8.18538e-15	2.24811e-10	0.584025	RG	UP	9.64818
399	AMOTL1	7.98043	8.74926e-15	2.40298e-10	1.08407	RG	UP	9.61925
516	ASB18	7.97905	8.84806e-15	2.43012e-10	1.97699	InN	UP	9.61437
518	MAP4K3-DT	7.96491	9.9203e-15	2.72461e-10	1.00107	InN	UP	9.5647
521	SYCP2	7.95289	1.09322e-14	3.00253e-10	2.7602	InN	UP	9.52251
523	HFM1	7.9407	1.20622e-14	3.31289e-10	0.923212	InN	UP	9.47979
524	RANBP17	7.93481	1.26492e-14	3.47411e-10	0.764305	InN	UP	9.45916
525	ROBO1	7.93363	1.27695e-14	3.50715e-10	0.903558	InN	UP	9.45505
526	RGS7	7.92461	1.37318e-14	3.77145e-10	1.01701	InN	UP	9.42349
84	NTRK2	7.9204	1.42051e-14	3.90143e-10	0.932955	ExN	UP	9.40878
113	SKAP2	7.91301	1.50744e-14	4.14017e-10	3.39263	CyP	UP	9.38298
529	FAM13C	7.91265	1.51175e-14	4.15203e-10	1.12916	InN	UP	9.38174
531	KCND2	7.9017	1.65072e-14	4.5337e-10	1.12727	InN	UP	9.34355
532	PTPRM	7.88539	1.8813e-14	5.16698e-10	0.851203	InN	UP	9.28676
533	AC120193.1	7.88325	1.91379e-14	5.25622e-10	1.25705	InN	UP	9.27933
409	MYO1E	7.87818	1.99306e-14	5.47393e-10	0.917563	RG	UP	9.2617
535	PRKCE	7.87536	2.03857e-14	5.59893e-10	0.982862	InN	UP	9.25189
537	ACYP2	7.86109	2.28486e-14	6.27537e-10	0.796675	InN	UP	9.20236
539	FAM49B	7.85857	2.33133e-14	6.40301e-10	0.708577	InN	UP	9.19362
541	LRFN5	7.8514	2.4685e-14	6.77973e-10	1.03731	InN	UP	9.16879
543	DNAJC6	7.84583	2.58056e-14	7.08751e-10	0.933035	InN	UP	9.14951
544	ST6GAL2	7.84552	2.58698e-14	7.10514e-10	1.41136	InN	UP	9.14843
412	TPI1	7.84416	2.61508e-14	7.18232e-10	1.02523	RG	UP	9.14374
546	SPOCK3	7.84026	2.69762e-14	7.40902e-10	1.30778	InN	UP	9.13024
549	ZDHHC14	7.83364	2.84364e-14	7.81006e-10	1.23476	InN	UP	9.10735
553	IPO9-AS1	7.82078	3.14992e-14	8.65126e-10	1.04078	InN	UP	9.06292
555	CACNA2D3-AS1	7.79163	3.96902e-14	1.09009e-09	1.93414	InN	UP	8.96254
421	ELL2	7.79026	4.01218e-14	1.10194e-09	1.06623	RG	UP	8.95784
556	ZNF804B	7.78289	4.25303e-14	1.16809e-09	2.48987	InN	UP	8.93252
422	EPHB2	7.78152	4.29965e-14	1.1809e-09	0.784072	RG	UP	8.92779
426	AC099489.1	7.75858	5.15323e-14	1.41533e-09	1.13889	RG	UP	8.84914
427	ZC3H12C	7.75809	5.17314e-14	1.4208e-09	0.864194	RG	UP	8.84747
560	ST6GALNAC5	7.75644	5.24087e-14	1.43941e-09	1.04299	InN	UP	8.84182
562	ZNF423	7.74856	5.57652e-14	1.53159e-09	1.02014	InN	UP	8.81486
564	CACHD1	7.74224	5.86105e-14	1.60974e-09	0.875943	InN	UP	8.79324
430	DAAM1	7.73688	6.11296e-14	1.67892e-09	0.67701	RG	UP	8.77497
431	PTPN4	7.73124	6.39045e-14	1.75514e-09	0.786457	RG	UP	8.75569
566	ASTN2	7.73038	6.43381e-14	1.76705e-09	1.11086	InN	UP	8.75275
567	MICU3	7.72668	6.62309e-14	1.81903e-09	0.791146	InN	UP	8.74016
568	HK1	7.72537	6.69195e-14	1.83794e-09	0.874825	InN	UP	8.73567
569	DOCK7	7.72433	6.74673e-14	1.85299e-09	0.643732	InN	UP	8.73213
571	SERGEF	7.71948	7.00842e-14	1.92486e-09	0.88231	InN	UP	8.7156
575	P2RX3	7.71099	7.49094e-14	2.05739e-09	1.92671	InN	UP	8.68668
439	CNOT6L	7.70789	7.6749e-14	2.10791e-09	0.992281	RG	UP	8.67615
577	C2CD5	7.70627	7.77298e-14	2.13485e-09	0.685478	InN	UP	8.67063
94	CCDC85A	7.70152	8.06743e-14	2.21572e-09	1.43589	ExN	UP	8.65449
440	WWC1	7.70091	8.10624e-14	2.22638e-09	0.954265	RG	UP	8.6524
582	IGDCC3	7.6823	9.37573e-14	2.57504e-09	1.04712	InN	UP	8.58922
583	COL9A2	7.67772	9.71642e-14	2.66861e-09	1.62949	InN	UP	8.57371
586	DCX	7.66826	1.04603e-13	2.87293e-09	0.687734	InN	UP	8.54168
587	FRRS1L	7.66624	1.06266e-13	2.9186e-09	1.12234	InN	UP	8.53483
589	SYN3	7.66018	1.11406e-13	3.05976e-09	0.819283	InN	UP	8.51431
447	AC107021.1	7.65568	1.15376e-13	3.1688e-09	1.54682	RG	UP	8.4991
591	SLCO5A1	7.65437	1.16555e-13	3.20118e-09	0.865215	InN	UP	8.49469
95	MIR137HG	7.65428	1.1664e-13	3.20351e-09	0.740723	ExN	UP	8.49437
592	AC011369.1	7.65361	1.17248e-13	3.22021e-09	1.27972	InN	UP	8.49212
594	AL160254.1	7.65103	1.19623e-13	3.28545e-09	1.40013	InN	UP	8.4834
598	NFASC	7.63084	1.39939e-13	3.84342e-09	0.741858	InN	UP	8.41528
599	CEP126	7.63028	1.40545e-13	3.86006e-09	1.1593	InN	UP	8.41341
125	BRCA2	7.62552	1.45828e-13	4.00517e-09	2.01306	CyP	UP	8.39738
602	GRIK1	7.61476	1.58508e-13	4.35343e-09	1.51181	InN	UP	8.36117
603	GAP43	7.61449	1.58846e-13	4.36269e-09	0.763898	InN	UP	8.36025
450	SLC44A5	7.60867	1.66159e-13	4.56355e-09	0.719251	RG	UP	8.3407
606	PRPH	7.60606	1.69547e-13	4.6566e-09	2.04709	InN	UP	8.33193
611	TNIK	7.59009	1.91815e-13	5.2682e-09	0.67399	InN	UP	8.27834
612	AL589740.1	7.58789	1.95087e-13	5.35805e-09	1.31594	InN	UP	8.27099
614	VLDLR-AS1	7.58069	2.06233e-13	5.66419e-09	1.17203	InN	UP	8.24686
616	AC093298.2	7.57442	2.16436e-13	5.94442e-09	2.45839	InN	UP	8.22589
456	PPM1L	7.56655	2.29966e-13	6.31601e-09	0.826318	RG	UP	8.19956
619	MGMT	7.56222	2.37756e-13	6.52997e-09	2.05568	InN	UP	8.18509
129	STAG1	7.56008	2.41696e-13	6.63818e-09	0.99531	CyP	UP	8.17795
623	LINC00922	7.55352	2.54187e-13	6.98124e-09	2.78004	InN	UP	8.15607
625	CDH8	7.5519	2.57381e-13	7.06896e-09	1.14117	InN	UP	8.15064
626	KCNIP1	7.55053	2.601e-13	7.14364e-09	1.35108	InN	UP	8.14608
628	FAM162A	7.54407	2.73315e-13	7.50659e-09	1.12077	InN	UP	8.12456
630	ECEL1	7.53838	2.85501e-13	7.84129e-09	1.33751	InN	UP	8.10561
631	LINC01798	7.53801	2.86329e-13	7.86402e-09	2.15938	InN	UP	8.10436
131	TMTC2	7.5324	2.98886e-13	8.20892e-09	0.992174	CyP	UP	8.08571
633	AC110296.1	7.53127	3.01498e-13	8.28065e-09	1.66181	InN	UP	8.08194
634	GPRIN3	7.52921	3.06288e-13	8.41221e-09	1.26952	InN	UP	8.07509
635	AL133346.1	7.52834	3.08345e-13	8.46871e-09	2.02814	InN	UP	8.07218
458	KNOP1	7.52739	3.10579e-13	8.53006e-09	0.895015	RG	UP	8.06905
637	PKM	7.52474	3.16945e-13	8.70491e-09	0.863975	InN	UP	8.06024
460	SYTL2	7.52356	3.19837e-13	8.78432e-09	1.39427	RG	UP	8.05629
638	PLCL1	7.51573	3.39577e-13	9.32648e-09	0.882683	InN	UP	8.03028
465	ZNF711	7.50728	3.62201e-13	9.94786e-09	1.19918	RG	UP	8.00227
466	HDAC9	7.50218	3.76596e-13	1.03432e-08	0.771336	RG	UP	7.98535
640	POU2F1	7.50178	3.77744e-13	1.03748e-08	0.64526	InN	UP	7.98402
469	GOLM1	7.48069	4.43596e-13	1.21834e-08	0.635271	RG	UP	7.91423
644	CUX1	7.47521	4.62499e-13	1.27025e-08	0.619471	InN	UP	7.89611
472	HEY2	7.47496	4.63352e-13	1.2726e-08	1.99542	RG	UP	7.89531
645	PCBP4	7.47248	4.72197e-13	1.29689e-08	1.03077	InN	UP	7.8871
105	TAFA2	7.46265	5.0879e-13	1.39739e-08	1.40163	ExN	UP	7.85468
475	ADGRV1	7.46107	5.14926e-13	1.41425e-08	0.533723	RG	UP	7.84948
650	MDGA2	7.45716	5.30425e-13	1.45681e-08	0.828465	InN	UP	7.8366
651	KCNT2	7.45608	5.34818e-13	1.46888e-08	0.685417	InN	UP	7.83301
479	ANTXR1	7.45406	5.43072e-13	1.49155e-08	0.854001	RG	UP	7.82636
654	VEZT	7.44133	5.98064e-13	1.64258e-08	0.522864	InN	UP	7.78447
485	NCKAP5-AS2	7.43255	6.39127e-13	1.75536e-08	1.60689	RG	UP	7.75563
486	UXS1	7.43119	6.45726e-13	1.77349e-08	0.898672	RG	UP	7.75117
658	MAP6	7.42976	6.52752e-13	1.79278e-08	0.837512	InN	UP	7.74647
660	FHOD3	7.42801	6.61461e-13	1.8167e-08	0.609882	InN	UP	7.74072
661	CRMP1	7.42623	6.70405e-13	1.84127e-08	0.629269	InN	UP	7.73488
662	NCOA2	7.4251	6.76191e-13	1.85716e-08	0.580939	InN	UP	7.73115
142	BARD1	7.42435	6.80029e-13	1.8677e-08	0.96186	CyP	UP	7.72869
664	ZNF562	7.4163	7.22606e-13	1.98464e-08	0.840267	InN	UP	7.70232
665	PCDH9-AS4	7.41606	7.23961e-13	1.98836e-08	1.57772	InN	UP	7.7015
669	ANKRD36C	7.41121	7.50914e-13	2.06238e-08	0.623565	InN	UP	7.68563
670	CACNA1E	7.41043	7.55346e-13	2.07456e-08	1.08342	InN	UP	7.68307
674	EPHA5	7.40575	7.82479e-13	2.14908e-08	0.909741	InN	UP	7.66775
675	GOLGA8B	7.40503	7.86744e-13	2.16079e-08	0.79677	InN	UP	7.66539
676	R3HDM1	7.40083	8.12011e-13	2.23019e-08	0.589612	InN	UP	7.65166
677	FAM66C	7.4005	8.14035e-13	2.23575e-08	1.58784	InN	UP	7.65058
678	PROS1	7.39749	8.32703e-13	2.28702e-08	1.1038	InN	UP	7.64073
680	ASAP2	7.39283	8.62387e-13	2.36855e-08	0.747294	InN	UP	7.62552
682	AGBL4	7.39159	8.70506e-13	2.39084e-08	2.56655	InN	UP	7.62145
684	TTR	7.38598	9.08011e-13	2.49385e-08	3.22953	InN	UP	7.60313
685	SUMF1	7.3854	9.11972e-13	2.50473e-08	0.704294	InN	UP	7.60124
689	SCN3A	7.37947	9.53528e-13	2.61887e-08	0.607766	InN	UP	7.58189
690	DLG2	7.37394	9.9395e-13	2.72988e-08	0.713809	InN	UP	7.56386
696	TMEM241	7.35001	1.18919e-12	3.26612e-08	1.17354	InN	UP	7.48597
697	NEFL	7.34812	1.20606e-12	3.31244e-08	1.46347	InN	UP	7.47985
698	SEMA5B	7.34706	1.2157e-12	3.33892e-08	0.848595	InN	UP	7.47639
699	CALD1	7.33869	1.29415e-12	3.55438e-08	0.765811	InN	UP	7.44924
700	STRBP	7.33441	1.3362e-12	3.66986e-08	0.644104	InN	UP	7.43535
701	CUX2	7.33428	1.33752e-12	3.67351e-08	0.926241	InN	UP	7.43492
702	ST7	7.33261	1.35423e-12	3.71939e-08	0.654898	InN	UP	7.42953
505	EPHA4	7.30969	1.60654e-12	4.41237e-08	0.746797	RG	UP	7.35533
506	PROX1	7.30173	1.70455e-12	4.68155e-08	0.955785	RG	UP	7.32961
508	AC007099.1	7.29205	1.83159e-12	5.03045e-08	2.48299	RG	UP	7.29839
509	TLE1	7.29035	1.85496e-12	5.09465e-08	1.01652	RG	UP	7.29289
511	PLEKHG1	7.28765	1.8925e-12	5.19774e-08	0.915214	RG	UP	7.28419
714	PELI2	7.28737	1.89639e-12	5.20844e-08	0.827143	InN	UP	7.28329
715	KLHL23	7.28449	1.93729e-12	5.32077e-08	0.674431	InN	UP	7.27403
516	SATB2	7.28134	1.98315e-12	5.44671e-08	1.39439	RG	UP	7.26387
716	HDGFL3	7.2747	2.08307e-12	5.72116e-08	0.614248	InN	UP	7.24252
517	SOCS3	7.27049	2.14908e-12	5.90244e-08	2.02585	RG	UP	7.22897
718	UBASH3B	7.26664	2.21124e-12	6.07317e-08	0.98909	InN	UP	7.21658
720	ST6GAL1	7.2607	2.31057e-12	6.34598e-08	0.90883	InN	UP	7.1975
160	SPIRE1	7.25901	2.33964e-12	6.42582e-08	1.14764	CyP	UP	7.19207
722	SEMA6A	7.25507	2.40864e-12	6.61532e-08	0.743383	InN	UP	7.17945
723	SVIL	7.25204	2.46325e-12	6.76532e-08	0.779091	InN	UP	7.16971
119	CNTN5	7.23463	2.80075e-12	7.69225e-08	2.14315	ExN	UP	7.11395
728	GRIA2	7.23083	2.8804e-12	7.91101e-08	0.651496	InN	UP	7.10177
528	RDX	7.22883	2.92306e-12	8.02818e-08	0.558517	RG	UP	7.09538
732	TENM3-AS1	7.22028	3.11291e-12	8.54962e-08	1.41721	InN	UP	7.06805
735	POU3F3	7.21466	3.24416e-12	8.91008e-08	1.024	InN	UP	7.05012
530	DPYSL2	7.21026	3.35066e-12	9.2026e-08	0.580191	RG	UP	7.03609
739	WDR11-AS1	7.20425	3.50178e-12	9.61764e-08	1.12743	InN	UP	7.01693
124	RNF217-AS1	7.19902	3.63885e-12	9.99409e-08	0.952325	ExN	UP	7.00026
744	SORBS1	7.19221	3.82502e-12	1.05054e-07	0.66478	InN	UP	6.97859
745	ARRB1	7.18998	3.88793e-12	1.06782e-07	1.31564	InN	UP	6.9715
746	OPCML	7.18931	3.90731e-12	1.07314e-07	0.973747	InN	UP	6.96934
747	HIVEP2	7.18862	3.92689e-12	1.07852e-07	0.758351	InN	UP	6.96717
534	ELMOD1	7.1883	3.93618e-12	1.08107e-07	1.2236	RG	UP	6.96615
748	MIR217HG	7.18632	3.99355e-12	1.09683e-07	1.45652	InN	UP	6.95986
535	WNT7B	7.18513	4.02845e-12	1.10641e-07	2.45032	RG	UP	6.95608
749	SRRM4	7.18043	4.16964e-12	1.14519e-07	0.695966	InN	UP	6.94112
752	SLC4A7	7.17373	4.37894e-12	1.20268e-07	0.579896	InN	UP	6.91985
754	TSIX	7.16997	4.50072e-12	1.23612e-07	4.43513	InN	UP	6.90794
540	FGF13	7.16142	4.79087e-12	1.31581e-07	0.791499	RG	UP	6.88081
756	PPM1E	7.16093	4.80793e-12	1.3205e-07	0.608314	InN	UP	6.87926
757	NOVA1	7.15898	4.87683e-12	1.33942e-07	0.604755	InN	UP	6.87308
758	PLXNA4	7.15228	5.12086e-12	1.40644e-07	1.04088	InN	UP	6.85188
759	NETO1	7.14729	5.31059e-12	1.45855e-07	1.93332	InN	UP	6.83608
762	FAM228B	7.14085	5.56518e-12	1.52848e-07	0.847915	InN	UP	6.81574
764	AC090945.1	7.13723	5.7139e-12	1.56932e-07	1.24231	InN	UP	6.80429
765	ANKRD44	7.13718	5.71596e-12	1.56989e-07	0.888849	InN	UP	6.80413
127	ZRANB2-AS2	7.13051	6.00004e-12	1.64791e-07	0.894549	ExN	UP	6.78307
543	AC079298.3	7.12854	6.08614e-12	1.67156e-07	1.67227	RG	UP	6.77688
768	CLVS2	7.12312	6.33046e-12	1.73866e-07	0.864627	InN	UP	6.75979
769	RPS6KL1	7.11805	6.56784e-12	1.80386e-07	1.08179	InN	UP	6.7438
770	FMN2	7.11623	6.65508e-12	1.82782e-07	0.613302	InN	UP	6.73807
549	SUCLG2	7.11099	6.91297e-12	1.89865e-07	1.06796	RG	UP	6.72156
773	CALM2	7.10353	7.29651e-12	2.00399e-07	0.518133	InN	UP	6.69811
178	MBNL2	7.10062	7.45173e-12	2.04662e-07	1.47037	CyP	UP	6.68896
774	PKD2	7.09871	7.55571e-12	2.07518e-07	0.698262	InN	UP	6.68295
775	ZNF827	7.09853	7.5657e-12	2.07792e-07	0.823915	InN	UP	6.68237
552	HDHD5	7.09703	7.64812e-12	2.10056e-07	1.11889	RG	UP	6.67767
553	PLXNA2	7.09497	7.76291e-12	2.13208e-07	1.22932	RG	UP	6.6712
554	NOX4	7.09453	7.7875e-12	2.13884e-07	0.927879	RG	UP	6.66982
556	ARHGAP10	7.09163	7.95236e-12	2.18411e-07	1.54917	RG	UP	6.66072
777	SEMA6D	7.09161	7.95348e-12	2.18442e-07	0.879921	InN	UP	6.66066
778	PDZD2	7.08787	8.17121e-12	2.24422e-07	1.0617	InN	UP	6.64893
779	CDK14	7.08594	8.28613e-12	2.27579e-07	0.715835	InN	UP	6.64287
134	CDH10	7.0769	8.84519e-12	2.42933e-07	1.04251	ExN	UP	6.61451
561	FBN2	7.07369	9.05173e-12	2.48606e-07	1.22264	RG	UP	6.60449
562	FBXL14	7.07107	9.22481e-12	2.53359e-07	1.00314	RG	UP	6.59626
787	CARMIL1	7.06099	9.91921e-12	2.72431e-07	0.909712	InN	UP	6.56474
788	GPC6	7.05774	1.01537e-11	2.78872e-07	0.808121	InN	UP	6.55459
790	FRMD3	7.04749	1.09308e-11	3.00214e-07	1.22367	InN	UP	6.52257
568	NR2F2	7.04665	1.09967e-11	3.02024e-07	0.861333	RG	UP	6.51996
791	PKNOX2	7.04269	1.13142e-11	3.10744e-07	0.878052	InN	UP	6.5076
792	AC013640.1	7.03836	1.16713e-11	3.20551e-07	1.34174	InN	UP	6.4941
793	MFHAS1	7.03784	1.17144e-11	3.21735e-07	0.837266	InN	UP	6.4925
794	ARHGAP28	7.03486	1.19679e-11	3.28698e-07	1.52533	InN	UP	6.4832
573	RPS6KA2	7.03464	1.19869e-11	3.2922e-07	0.655976	RG	UP	6.48251
574	ADAMTSL1	7.03377	1.20617e-11	3.31274e-07	1.24725	RG	UP	6.47981
798	AUH	7.03174	1.22381e-11	3.36119e-07	0.647259	InN	UP	6.47351
799	TARBP1	7.02731	1.2633e-11	3.46966e-07	0.723536	InN	UP	6.45971
138	CLMP	7.0247	1.28718e-11	3.53523e-07	0.801742	ExN	UP	6.45158
800	PATJ	7.02272	1.3055e-11	3.58557e-07	0.968961	InN	UP	6.44544
801	SV2C	7.02152	1.31679e-11	3.61656e-07	1.96254	InN	UP	6.4417
806	NCK2	7.01474	1.38226e-11	3.79637e-07	0.888174	InN	UP	6.42063
807	CDH13	7.0133	1.39661e-11	3.83578e-07	1.73208	InN	UP	6.41615
808	PDE4B	7.01294	1.40021e-11	3.84569e-07	0.961532	InN	UP	6.41503
581	MPPED2	7.00708	1.46008e-11	4.01011e-07	1.09714	RG	UP	6.39684
582	TSPAN5	7.00622	1.46901e-11	4.03464e-07	0.629483	RG	UP	6.3942
810	AL672277.1	7.00603	1.47108e-11	4.04031e-07	3.29934	InN	UP	6.39359
140	CSGALNACT1	7.00557	1.47591e-11	4.0536e-07	0.824116	ExN	UP	6.39216
813	AIG1	7.00124	1.52229e-11	4.18098e-07	0.919189	InN	UP	6.37872
814	TMEM178B	7.00095	1.5254e-11	4.18951e-07	0.509009	InN	UP	6.37784
815	GAD2	6.99745	1.56394e-11	4.29536e-07	0.939751	InN	UP	6.367
816	WWOX	6.99583	1.58216e-11	4.3454e-07	0.802465	InN	UP	6.36197
819	MXI1	6.98943	1.65602e-11	4.54825e-07	0.760789	InN	UP	6.34216
585	TOX2	6.98769	1.67668e-11	4.60499e-07	1.01065	RG	UP	6.33677
589	LPGAT1	6.98443	1.71614e-11	4.71338e-07	0.923453	RG	UP	6.32667
821	EXOC4	6.98424	1.7184e-11	4.71958e-07	0.522088	InN	UP	6.3261
590	RNASET2	6.98377	1.72418e-11	4.73546e-07	1.13008	RG	UP	6.32464
593	SPSB4	6.97873	1.78716e-11	4.90844e-07	1.07123	RG	UP	6.30906
828	PHYHIPL	6.95593	2.10146e-11	5.77167e-07	0.762041	InN	UP	6.2387
829	SCAPER	6.95537	2.10985e-11	5.79471e-07	0.625174	InN	UP	6.23697
598	PDLIM5	6.95243	2.15426e-11	5.91667e-07	0.715003	RG	UP	6.22792
832	ADAMTS19	6.94968	2.19665e-11	6.03311e-07	1.91055	InN	UP	6.21946
833	JPT1	6.94808	2.2217e-11	6.10191e-07	0.684008	InN	UP	6.21453
197	MAP3K20	6.9365	2.41164e-11	6.62357e-07	1.59513	CyP	UP	6.17891
836	AC090531.1	6.93302	2.47164e-11	6.78835e-07	1.96896	InN	UP	6.16824
837	PPFIA2	6.93277	2.47608e-11	6.80055e-07	0.636393	InN	UP	6.16746
144	PCLO	6.92718	2.57586e-11	7.0746e-07	0.523185	ExN	UP	6.1503
838	SH3PXD2A	6.92635	2.59098e-11	7.11614e-07	0.781499	InN	UP	6.14776
607	MARCKS	6.92588	2.59958e-11	7.13976e-07	0.843244	RG	UP	6.14632
839	BICD1	6.92056	2.69918e-11	7.41329e-07	0.543505	InN	UP	6.12999
841	FKTN	6.9182	2.74457e-11	7.53797e-07	1.04318	InN	UP	6.12275
843	CADM2-AS2	6.91214	2.86445e-11	7.86722e-07	2.8789	InN	UP	6.10418
844	IMMP2L	6.91118	2.88386e-11	7.92052e-07	0.794223	InN	UP	6.10125
845	MAB21L2	6.90882	2.93213e-11	8.0531e-07	2.05911	InN	UP	6.09404
846	LIN7A	6.9061	2.98889e-11	8.20899e-07	0.880108	InN	UP	6.08571
847	GRM8	6.9059	2.99325e-11	8.22095e-07	1.97824	InN	UP	6.08508
611	GLDC	6.90275	3.06033e-11	8.4052e-07	0.699826	RG	UP	6.07545
849	SEMA6A-AS1	6.89845	3.15429e-11	8.66327e-07	0.856367	InN	UP	6.06232
612	ARX	6.89533	3.22451e-11	8.85611e-07	1.18901	RG	UP	6.05276
850	SPTAN1	6.88728	3.41225e-11	9.37175e-07	0.525788	InN	UP	6.02818
852	ISL1	6.88386	3.49512e-11	9.59934e-07	2.05477	InN	UP	6.01776
854	GARNL3	6.87604	3.69224e-11	1.01407e-06	0.938952	InN	UP	5.99393
855	KAT6B	6.87556	3.70472e-11	1.0175e-06	0.743028	InN	UP	5.99247
856	ZNF502	6.8751	3.71691e-11	1.02085e-06	4.20676	InN	UP	5.99104
860	SULF2	6.8695	3.86565e-11	1.0617e-06	1.18973	InN	UP	5.974
861	CCDC91	6.86602	3.96119e-11	1.08794e-06	0.799295	InN	UP	5.96339
864	NEO1	6.86445	4.00492e-11	1.09995e-06	0.687269	InN	UP	5.95863
865	YTHDC2	6.8626	4.05721e-11	1.11431e-06	0.694096	InN	UP	5.95299
866	GPR137C	6.86107	4.10073e-11	1.12627e-06	0.586784	InN	UP	5.94836
623	DENND1B	6.85807	4.1879e-11	1.15021e-06	1.02167	RG	UP	5.93922
868	AC068725.1	6.84902	4.46156e-11	1.22537e-06	1.30865	InN	UP	5.91173
869	SLC16A1-AS1	6.84851	4.47724e-11	1.22967e-06	1.04233	InN	UP	5.91021
624	SNX25	6.8485	4.47768e-11	1.2298e-06	0.601549	RG	UP	5.91017
870	FAM110B	6.84838	4.4815e-11	1.23084e-06	0.825547	InN	UP	5.9098
872	MIR100HG	6.84629	4.54727e-11	1.24891e-06	0.732185	InN	UP	5.90347
873	ZNF441	6.84504	4.58732e-11	1.25991e-06	3.10403	InN	UP	5.89966
874	AC008571.2	6.84484	4.59357e-11	1.26162e-06	2.50237	InN	UP	5.89907
627	UACA	6.84438	4.60863e-11	1.26576e-06	1.36115	RG	UP	5.89765
875	ICA1	6.84423	4.61333e-11	1.26705e-06	1.3978	InN	UP	5.89721
877	LINC00290	6.84271	4.66237e-11	1.28052e-06	1.7873	InN	UP	5.89261
879	ZNF521	6.84206	4.68364e-11	1.28636e-06	0.759325	InN	UP	5.89064
880	MAPK8	6.8407	4.7284e-11	1.29865e-06	0.541581	InN	UP	5.88651
628	PPFIA4	6.83403	4.95358e-11	1.3605e-06	1.22483	RG	UP	5.8663
884	AC005009.2	6.83308	4.98678e-11	1.36962e-06	1.71161	InN	UP	5.8634
885	AFAP1	6.83089	5.06337e-11	1.39066e-06	0.800419	InN	UP	5.85678
886	KLHL2	6.82876	5.13924e-11	1.41149e-06	1.05382	InN	UP	5.85032
888	SOGA1	6.82724	5.19388e-11	1.4265e-06	0.86829	InN	UP	5.84573
889	HGSNAT	6.8259	5.24272e-11	1.43991e-06	0.853573	InN	UP	5.84166
890	AGPAT4	6.82582	5.24557e-11	1.4407e-06	0.608673	InN	UP	5.84143
891	AL391097.1	6.82499	5.27583e-11	1.44901e-06	2.00856	InN	UP	5.83893
893	BCKDHB	6.81557	5.6333e-11	1.54719e-06	0.906664	InN	UP	5.81046
895	KIAA1549	6.8105	5.83578e-11	1.6028e-06	0.718005	InN	UP	5.79512
633	SUGCT	6.79846	6.34456e-11	1.74253e-06	0.663202	RG	UP	5.75882
635	SPAG16	6.7968	6.41811e-11	1.76273e-06	0.830738	RG	UP	5.75381
900	MARCH4	6.79104	6.67953e-11	1.83453e-06	1.12163	InN	UP	5.73647
901	ESRRB	6.79025	6.71622e-11	1.84461e-06	2.02043	InN	UP	5.7341
902	PXDN	6.78994	6.73096e-11	1.84866e-06	0.776689	InN	UP	5.73314
905	ATP9A	6.78195	7.11389e-11	1.95383e-06	0.608886	InN	UP	5.70911
638	PAUPAR	6.78127	7.14767e-11	1.96311e-06	1.1052	RG	UP	5.70706
907	SNAP25	6.77881	7.27023e-11	1.99677e-06	0.573208	InN	UP	5.69967
908	NEFM	6.7713	7.65782e-11	2.10322e-06	1.03762	InN	UP	5.67712
915	AL513327.1	6.76058	8.24638e-11	2.26487e-06	1.12737	InN	UP	5.64496
643	NRIP1	6.75923	8.32337e-11	2.28601e-06	0.738552	RG	UP	5.64092
919	KLF3-AS1	6.75322	8.67602e-11	2.38287e-06	1.09873	InN	UP	5.6229
648	USP28	6.75181	8.76091e-11	2.40618e-06	0.795024	RG	UP	5.61867
651	YAP1	6.74522	9.168e-11	2.51799e-06	0.610895	RG	UP	5.59895
920	SMYD2	6.74203	9.3711e-11	2.57377e-06	1.20452	InN	UP	5.58943
922	PHACTR1	6.73994	9.50731e-11	2.61118e-06	0.590423	InN	UP	5.58316
924	ABCB1	6.7336	9.93086e-11	2.72751e-06	0.998848	InN	UP	5.56423
656	DENND1A	6.73315	9.96149e-11	2.73592e-06	0.609436	RG	UP	5.5629
657	BNIP3	6.73296	9.97503e-11	2.73964e-06	0.917521	RG	UP	5.56231
927	RBMS3-AS2	6.72731	1.03695e-10	2.84799e-06	2.32988	InN	UP	5.54546
661	LINC01993	6.72612	1.04546e-10	2.87136e-06	1.76118	RG	UP	5.54191
928	AC008067.1	6.72482	1.05486e-10	2.89716e-06	1.2791	InN	UP	5.53803
930	MEIS1-AS2	6.71427	1.13406e-10	3.11468e-06	1.41077	InN	UP	5.50659
932	DIS3L2	6.71163	1.15478e-10	3.17159e-06	0.680767	InN	UP	5.49872
663	NECTIN3-AS1	6.70898	1.17594e-10	3.22972e-06	1.99675	RG	UP	5.49083
934	GALNTL6	6.70521	1.20673e-10	3.3143e-06	1.60076	InN	UP	5.47961
937	EBF2	6.70011	1.24958e-10	3.43196e-06	1.43218	InN	UP	5.46446
668	TEX9	6.69912	1.25806e-10	3.45527e-06	1.03297	RG	UP	5.46152
156	RYR3	6.6947	1.2967e-10	3.56137e-06	1.01736	ExN	UP	5.44838
157	TNR	6.69327	1.30945e-10	3.5964e-06	1.03776	ExN	UP	5.44413
669	RHD	6.68996	1.33939e-10	3.67863e-06	2.84842	RG	UP	5.43431
943	CACNA1C	6.68413	1.3938e-10	3.82807e-06	0.637011	InN	UP	5.41702
948	TLN2	6.67153	1.51886e-10	4.17156e-06	0.952634	InN	UP	5.3797
949	CCDC3	6.67093	1.52509e-10	4.18865e-06	1.14892	InN	UP	5.37793
951	SLAIN1	6.66978	1.53714e-10	4.22174e-06	0.716786	InN	UP	5.37451
675	TRDMT1	6.66349	1.60439e-10	4.40647e-06	0.889352	RG	UP	5.35591
953	NAALADL2	6.66289	1.61101e-10	4.42464e-06	1.17428	InN	UP	5.35412
160	AC091885.2	6.66108	1.63091e-10	4.4793e-06	0.997451	ExN	UP	5.34879
676	TUBB2B	6.65962	1.64719e-10	4.52401e-06	0.769711	RG	UP	5.34448
678	GALNT2	6.65606	1.68758e-10	4.63494e-06	0.618938	RG	UP	5.33396
957	HS3ST5	6.65485	1.70152e-10	4.67322e-06	1.302	InN	UP	5.33038
958	TUBB3	6.64815	1.78082e-10	4.89102e-06	0.650685	InN	UP	5.3106
680	U2AF1L5	6.643	1.8442e-10	5.06509e-06	3.49709	RG	UP	5.29541
961	ITGA9	6.6406	1.87442e-10	5.1481e-06	1.03722	InN	UP	5.28835
963	KAZN	6.63345	1.96765e-10	5.40414e-06	0.507527	InN	UP	5.26727
684	MIR9-3HG	6.6328	1.97627e-10	5.42781e-06	1.92346	RG	UP	5.26538
964	LINC01828	6.63268	1.97788e-10	5.43226e-06	1.93609	InN	UP	5.26502
685	AHCYL2	6.632	1.98705e-10	5.45744e-06	0.538096	RG	UP	5.26301
965	C20orf194	6.63078	2.00349e-10	5.50259e-06	0.509845	InN	UP	5.25943
966	GLCCI1	6.62937	2.0227e-10	5.55535e-06	0.583599	InN	UP	5.25529
687	PCDH15	6.62919	2.02517e-10	5.56213e-06	1.62575	RG	UP	5.25476
967	AC244131.2	6.62762	2.04682e-10	5.62159e-06	2.08033	InN	UP	5.25014
968	LINC00599	6.62709	2.05415e-10	5.64173e-06	0.735394	InN	UP	5.24859
969	ZFPM2-AS1	6.62308	2.11071e-10	5.79708e-06	1.29337	InN	UP	5.23679
970	IQCA1	6.62051	2.14783e-10	5.89903e-06	2.48956	InN	UP	5.22922
971	AC104126.1	6.61913	2.16787e-10	5.95404e-06	1.74216	InN	UP	5.22519
972	NLN	6.61863	2.17525e-10	5.97432e-06	0.847056	InN	UP	5.22371
974	AC109466.1	6.61557	2.22073e-10	6.09923e-06	1.27614	InN	UP	5.21473
691	CYP7B1	6.61409	2.24307e-10	6.16058e-06	2.07917	RG	UP	5.21038
692	CXCR4	6.61292	2.26095e-10	6.2097e-06	1.9338	RG	UP	5.20693
979	LINC01102	6.60812	2.33537e-10	6.4141e-06	1.6455	InN	UP	5.19286
981	SHC2	6.60165	2.4396e-10	6.70037e-06	0.935701	InN	UP	5.1739
982	NRXN3	6.60086	2.45265e-10	6.73621e-06	0.86976	InN	UP	5.17158
984	DPYSL3	6.59695	2.5182e-10	6.91623e-06	0.634666	InN	UP	5.16013
985	MTMR7	6.59542	2.5443e-10	6.98791e-06	0.681389	InN	UP	5.15565
987	SRCIN1	6.58784	2.67768e-10	7.35424e-06	0.889657	InN	UP	5.13346
988	SILC1	6.58718	2.68947e-10	7.38664e-06	1.46139	InN	UP	5.13155
989	CABIN1	6.58571	2.71629e-10	7.46029e-06	0.668765	InN	UP	5.12724
990	FEZ2	6.58433	2.74163e-10	7.52988e-06	0.800739	InN	UP	5.12321
992	ADD2	6.57759	2.86872e-10	7.87895e-06	0.806207	InN	UP	5.10353
994	LINC01791	6.57335	2.95167e-10	8.10676e-06	3.34863	InN	UP	5.09115
995	TIAM1	6.5728	2.96276e-10	8.13722e-06	0.550605	InN	UP	5.08952
997	AC023480.1	6.56964	3.02619e-10	8.31142e-06	1.04744	InN	UP	5.08032
998	AC016642.1	6.56947	3.02971e-10	8.32109e-06	0.956385	InN	UP	5.07982
999	CTIF	6.56896	3.04009e-10	8.34961e-06	0.579411	InN	UP	5.07833
702	HYDIN	6.56865	3.04635e-10	8.36681e-06	1.66305	RG	UP	5.07744
243	AHI1	6.56777	3.06441e-10	8.41639e-06	1.03511	CyP	UP	5.07487
1001	HS6ST3	6.56725	3.07526e-10	8.44621e-06	1.46427	InN	UP	5.07334
173	CACNB2	6.56586	3.10408e-10	8.52534e-06	0.554598	ExN	UP	5.06929
703	HERC3	6.56583	3.10453e-10	8.52659e-06	1.10001	RG	UP	5.06922
704	PIK3R3	6.5649	3.12404e-10	8.58016e-06	0.631478	RG	UP	5.0665
1002	ZMIZ1	6.56393	3.14455e-10	8.63651e-06	0.621683	InN	UP	5.06366
1003	PHC2	6.56195	3.18648e-10	8.75166e-06	0.714807	InN	UP	5.05791
1004	AC124854.1	6.56066	3.21413e-10	8.82761e-06	1.82408	InN	UP	5.05416
1006	BABAM2	6.55824	3.2668e-10	8.97226e-06	0.725724	InN	UP	5.0471
706	MARCKSL1	6.55578	3.32112e-10	9.12145e-06	0.848621	RG	UP	5.03994
708	NAB1	6.55288	3.38626e-10	9.30036e-06	1.76777	RG	UP	5.0315
1008	ONECUT1	6.55118	3.42514e-10	9.40715e-06	0.96242	InN	UP	5.02654
709	AL157931.1	6.54325	3.61173e-10	9.91962e-06	1.98001	RG	UP	5.0035
1010	AC004160.1	6.54322	3.61245e-10	9.92159e-06	0.979253	InN	UP	5.00342
1011	UNC13C	6.54155	3.65306e-10	1.00331e-05	3.78011	InN	UP	4.99856
712	RNF182	6.53793	3.74257e-10	1.0279e-05	1.5936	RG	UP	4.98805
713	FAM3C	6.53571	3.79854e-10	1.04327e-05	0.817141	RG	UP	4.9816
1015	AC009126.1	6.52412	4.10414e-10	1.1272e-05	1.29409	InN	UP	4.948
1016	MN1	6.52169	4.17127e-10	1.14564e-05	1.09232	InN	UP	4.94095
1017	NRSN1	6.51938	4.23598e-10	1.16341e-05	0.854242	InN	UP	4.93427
1018	ZNF609	6.51455	4.37442e-10	1.20144e-05	0.548572	InN	UP	4.9203
721	BTG1	6.51215	4.44501e-10	1.22082e-05	0.699759	RG	UP	4.91335
1021	KCTD1	6.50511	4.65834e-10	1.27941e-05	1.04895	InN	UP	4.89299
1023	CADM2-AS1	6.50115	4.78243e-10	1.3135e-05	2.12316	InN	UP	4.88157
1025	LRRFIP1	6.49809	4.88068e-10	1.34048e-05	0.639533	InN	UP	4.87274
1026	WNK2	6.497	4.91632e-10	1.35027e-05	0.654143	InN	UP	4.86958
1028	CASD1	6.49347	5.0328e-10	1.38226e-05	0.723876	InN	UP	4.85941
1033	BICC1	6.47824	5.56775e-10	1.52918e-05	1.54024	InN	UP	4.81554
736	SORCS2	6.4742	5.71885e-10	1.57068e-05	0.992763	RG	UP	4.80391
1036	CACNA2D1	6.46772	5.9694e-10	1.6395e-05	0.852799	InN	UP	4.78529
743	NFIA-AS2	6.46385	6.12427e-10	1.68203e-05	1.81784	RG	UP	4.77417
1037	AMPH	6.46053	6.26027e-10	1.71938e-05	0.849275	InN	UP	4.76463
1038	GALNT1	6.45786	6.3717e-10	1.74999e-05	0.796964	InN	UP	4.75697
1039	PIP4K2A	6.454	6.53624e-10	1.79518e-05	0.817454	InN	UP	4.74589
747	MAMLD1	6.44342	7.0086e-10	1.92491e-05	1.35852	RG	UP	4.71559
1045	AC092683.1	6.44127	7.10887e-10	1.95245e-05	1.89088	InN	UP	4.70942
1047	AL365204.1	6.43741	7.292e-10	2.00275e-05	2.47139	InN	UP	4.69837
267	EBF4	6.43185	7.56377e-10	2.07739e-05	1.48131	CyP	UP	4.68248
1048	ZFHX4-AS1	6.43042	7.63526e-10	2.09702e-05	1.31367	InN	UP	4.6784
1049	DENND2A	6.42978	7.66746e-10	2.10587e-05	0.726533	InN	UP	4.67657
1050	FOXN3	6.42909	7.70213e-10	2.11539e-05	0.529676	InN	UP	4.67461
1051	SCRT2	6.42817	7.74884e-10	2.12822e-05	1.618	InN	UP	4.67198
753	GMDS-DT	6.42564	7.87901e-10	2.16397e-05	0.848943	RG	UP	4.66475
1052	PFKFB3	6.42035	8.15788e-10	2.24056e-05	0.918588	InN	UP	4.64964
1054	PPP2R2B	6.41574	8.40827e-10	2.30933e-05	0.716002	InN	UP	4.63651
1055	AC068722.1	6.41504	8.4471e-10	2.31999e-05	2.08255	InN	UP	4.63451
1059	GAD1	6.40261	9.1648e-10	2.51711e-05	0.917601	InN	UP	4.5991
1060	LINC02082	6.39863	9.40648e-10	2.58349e-05	2.22448	InN	UP	4.58779
1062	HOXA-AS2	6.39721	9.49474e-10	2.60773e-05	2.28036	InN	UP	4.58374
195	AC015522.1	6.39702	9.50631e-10	2.61091e-05	2.32848	ExN	UP	4.58321
1066	STOX2	6.39341	9.73328e-10	2.67325e-05	0.55825	InN	UP	4.57296
1068	ST8SIA2	6.39235	9.80137e-10	2.69194e-05	0.934395	InN	UP	4.56993
1069	PRH1	6.38931	9.99817e-10	2.746e-05	0.619161	InN	UP	4.5613
4	GAS7	6.388	1.00838e-09	2.76952e-05	1.43777	oRG/Ast	UP	4.55759
1070	LIMD2	6.38647	1.01854e-09	2.79741e-05	1.75757	InN	UP	4.55324
771	FABP7	6.38497	1.02861e-09	2.82508e-05	1.20034	RG	UP	4.54897
1071	EVL	6.38325	1.04021e-09	2.85695e-05	0.532919	InN	UP	4.5441
1072	CD200	6.38228	1.04683e-09	2.87511e-05	0.78624	InN	UP	4.54135
772	VEPH1	6.37797	1.07669e-09	2.95712e-05	0.945447	RG	UP	4.52913
1075	PDE11A	6.37683	1.08476e-09	2.97928e-05	1.36668	InN	UP	4.52589
1077	AZIN1-AS1	6.37471	1.09986e-09	3.02078e-05	1.00059	InN	UP	4.51988
1079	RBP1	6.36758	1.15221e-09	3.16454e-05	1.42249	InN	UP	4.49969
1080	NTM-AS1	6.36697	1.15681e-09	3.17719e-05	1.6282	InN	UP	4.49796
198	AC008591.1	6.36143	1.19933e-09	3.29396e-05	0.827071	ExN	UP	4.48228
782	SACS	6.35631	1.23995e-09	3.40553e-05	0.681657	RG	UP	4.46782
1090	AC044781.1	6.33457	1.42805e-09	3.92214e-05	1.29411	InN	UP	4.40648
798	STXBP5	6.32665	1.50325e-09	4.12867e-05	0.763186	RG	UP	4.38419
282	CYP51A1	6.32174	1.55179e-09	4.26199e-05	1.29698	CyP	UP	4.37039
1098	RELN	6.29571	1.83602e-09	5.04262e-05	2.11208	InN	UP	4.29734
803	ERO1A	6.29381	1.85858e-09	5.10459e-05	0.767858	RG	UP	4.29204
1099	SYT4	6.29339	1.8636e-09	5.11837e-05	1.18377	InN	UP	4.29087
1100	JAK1	6.28985	1.90664e-09	5.23659e-05	0.636095	InN	UP	4.28095
806	STEAP2	6.28953	1.91056e-09	5.24734e-05	1.66638	RG	UP	4.28006
1102	GRIA3	6.28873	1.92044e-09	5.2745e-05	0.961307	InN	UP	4.27782
808	SLC2A3	6.28836	1.92503e-09	5.2871e-05	0.634118	RG	UP	4.27678
1103	DOK5	6.28706	1.9412e-09	5.3315e-05	1.12376	InN	UP	4.27315
1105	SCML4	6.28189	2.00695e-09	5.51208e-05	1.40747	InN	UP	4.25868
290	MAP4K3	6.28063	2.02317e-09	5.55663e-05	0.741909	CyP	UP	4.25519
1108	SH3YL1	6.27837	2.05284e-09	5.63813e-05	1.00357	InN	UP	4.24886
812	C4orf47	6.27112	2.15073e-09	5.90698e-05	1.02769	RG	UP	4.22863
1110	KIAA0825	6.26989	2.16782e-09	5.95391e-05	1.18227	InN	UP	4.2252
1113	MMP17	6.25911	2.32307e-09	6.38031e-05	1.18812	InN	UP	4.19516
209	CDH18	6.25588	2.37172e-09	6.51393e-05	0.921893	ExN	UP	4.18616
817	TSPAN13	6.25581	2.37277e-09	6.51682e-05	1.2382	RG	UP	4.18596
1115	FAM66A	6.25373	2.40457e-09	6.60415e-05	1.68246	InN	UP	4.18018
1118	ZC2HC1A	6.25303	2.41538e-09	6.63384e-05	0.508605	InN	UP	4.17823
1119	AC077690.1	6.25013	2.46071e-09	6.75835e-05	1.73392	InN	UP	4.17016
1120	EPC2	6.24903	2.4781e-09	6.80611e-05	0.734069	InN	UP	4.1671
821	EGLN1	6.24872	2.48297e-09	6.81948e-05	0.751685	RG	UP	4.16625
822	PIK3R1	6.24774	2.49862e-09	6.86246e-05	0.871982	RG	UP	4.16352
824	DTD2	6.2438	2.56233e-09	7.03743e-05	1.09905	RG	UP	4.15259
1123	MTUS1	6.24097	2.60927e-09	7.16636e-05	0.816256	InN	UP	4.1447
825	BEND7	6.23888	2.64436e-09	7.26275e-05	0.857915	RG	UP	4.1389
1126	NAV1	6.23796	2.65993e-09	7.30549e-05	0.617981	InN	UP	4.13635
827	NKX6-1	6.23421	2.72437e-09	7.48247e-05	1.67237	RG	UP	4.12595
828	PELI1	6.23073	2.78562e-09	7.65071e-05	0.76189	RG	UP	4.1163
1132	STXBP5L	6.22927	2.81172e-09	7.72238e-05	0.635334	InN	UP	4.11225
1133	NKAIN1	6.22921	2.81275e-09	7.72521e-05	0.876096	InN	UP	4.11209
1134	ADRA1A	6.22842	2.82699e-09	7.76434e-05	1.32195	InN	UP	4.1099
1135	ZFP41	6.22696	2.85343e-09	7.83694e-05	4.7797	InN	UP	4.10585
1136	TPD52	6.2268	2.85643e-09	7.84519e-05	0.868988	InN	UP	4.1054
1137	PRCP	6.22437	2.90093e-09	7.9674e-05	1.19815	InN	UP	4.09868
833	GNG12-AS1	6.21857	3.01017e-09	8.26744e-05	0.771732	RG	UP	4.08263
1140	DUOX1	6.21094	3.16004e-09	8.67906e-05	0.752327	InN	UP	4.06153
1147	FER	6.19957	3.39698e-09	9.3298e-05	0.506641	InN	UP	4.03013
1148	DRAXIN	6.19951	3.39837e-09	9.33362e-05	1.05954	InN	UP	4.02995
1150	AL445123.2	6.19654	3.46316e-09	9.51158e-05	1.75305	InN	UP	4.02175
221	CELF2-AS2	6.1869	3.68151e-09	0.000101113	0.604267	ExN	UP	3.99519
1154	PCDHGB6	6.18382	3.75424e-09	0.00010311	1.82506	InN	UP	3.9867
222	GRID1	6.18375	3.75578e-09	0.000103153	0.551774	ExN	UP	3.98652
1156	NYAP2	6.17995	3.84731e-09	0.000105666	0.846416	InN	UP	3.97606
1158	GTF2IRD1	6.17578	3.95033e-09	0.000108496	0.600856	InN	UP	3.96459
852	JAZF1	6.17209	4.04352e-09	0.000111055	0.819233	RG	UP	3.95446
855	ZNF491	6.16725	4.16923e-09	0.000114508	2.03045	RG	UP	3.94116
856	USP25	6.16562	4.21238e-09	0.000115693	0.708404	RG	UP	3.93669
857	BAMBI	6.16383	4.26041e-09	0.000117012	1.95365	RG	UP	3.93177
1162	RETREG1	6.15912	4.38892e-09	0.000120542	1.13053	InN	UP	3.91886
1165	INVS	6.1537	4.54179e-09	0.00012474	0.664714	InN	UP	3.90399
1167	PFKP	6.14912	4.67499e-09	0.000128399	0.958459	InN	UP	3.89144
1168	CADM3	6.14749	4.72315e-09	0.000129721	0.968491	InN	UP	3.88699
1169	GFOD1	6.13932	4.97255e-09	0.000136571	1.01161	InN	UP	3.86464
1171	OSBPL5	6.13901	4.98221e-09	0.000136836	0.915595	InN	UP	3.8638
1172	SYP	6.13896	4.98368e-09	0.000136877	0.684316	InN	UP	3.86367
868	ZNF563	6.13619	5.07137e-09	0.000139285	24.8884	RG	UP	3.85609
869	INSYN2B	6.13529	5.10031e-09	0.00014008	1.39129	RG	UP	3.85362
235	NEBL	6.12923	5.29825e-09	0.000145516	0.58307	ExN	UP	3.83709
1177	SVOP	6.12749	5.35664e-09	0.00014712	0.819734	InN	UP	3.83233
1180	DCBLD2	6.12132	5.56815e-09	0.000152929	0.739989	InN	UP	3.81551
1181	SRRM3	6.12038	5.60114e-09	0.000153835	0.589195	InN	UP	3.81294
1183	RORA	6.11947	5.63307e-09	0.000154712	0.709843	InN	UP	3.81048
882	ZBTB18	6.11519	5.78653e-09	0.000158927	1.18423	RG	UP	3.7988
883	LINC01252	6.11384	5.83561e-09	0.000160275	1.74401	RG	UP	3.79513
1185	AC078909.2	6.10315	6.23973e-09	0.000171374	1.81113	InN	UP	3.76605
1186	RGS12	6.10257	6.26268e-09	0.000172004	0.716309	InN	UP	3.76446
1188	AC016705.2	6.09897	6.40537e-09	0.000175924	1.52934	InN	UP	3.75468
887	DIRC3	6.098	6.44437e-09	0.000176995	1.23619	RG	UP	3.75204
1189	AC018730.1	6.09792	6.44756e-09	0.000177082	1.20142	InN	UP	3.75182
1190	ATP8A2	6.0976	6.4602e-09	0.000177429	0.845311	InN	UP	3.75097
1193	ADAM19	6.09228	6.67872e-09	0.000183431	1.06514	InN	UP	3.73653
1194	SCG3	6.09216	6.68379e-09	0.00018357	0.769186	InN	UP	3.7362
891	ANKRD45	6.08969	6.7879e-09	0.00018643	3.17702	RG	UP	3.72949
1196	AOPEP	6.08935	6.80217e-09	0.000186822	0.526671	InN	UP	3.72857
1200	ZNF266	6.08297	7.0785e-09	0.000194411	0.998277	InN	UP	3.71128
1201	RNF144A	6.08229	7.10867e-09	0.00019524	0.635016	InN	UP	3.70943
1206	AL359232.1	6.07426	7.47369e-09	0.000205265	1.31798	InN	UP	3.68769
1208	GALNT9	6.07366	7.50153e-09	0.00020603	2.58293	InN	UP	3.68607
1209	LINC02250	6.07357	7.50587e-09	0.000206149	1.66044	InN	UP	3.68582
895	NOTCH1	6.06889	7.7279e-09	0.000212247	0.88217	RG	UP	3.67316
1215	LHFPL3	6.06774	7.78316e-09	0.000213764	2.03933	InN	UP	3.67006
1217	ZNF583	6.06711	7.81409e-09	0.000214614	1.09042	InN	UP	3.66834
896	SOX3	6.06317	8.00766e-09	0.00021993	1.54865	RG	UP	3.65771
1220	MYO5A	6.0612	8.10646e-09	0.000222644	0.529017	InN	UP	3.65239
1222	SLCO3A1	6.05727	8.30728e-09	0.00022816	0.923475	InN	UP	3.64176
1225	RGS8	6.05553	8.3975e-09	0.000230637	1.97431	InN	UP	3.63707
904	SPARCL1	6.05009	8.68581e-09	0.000238556	1.49235	RG	UP	3.62241
1232	SHF	6.03093	9.78137e-09	0.000268645	1.05187	InN	UP	3.57082
1234	LINC01829	6.02864	9.92089e-09	0.000272477	1.74555	InN	UP	3.56467
320	SRSF7	6.02814	9.95159e-09	0.000273321	0.828382	CyP	UP	3.56333
1239	KDM4B	6.01924	1.05141e-08	0.000288769	0.534835	InN	UP	3.53945
912	AC091826.2	6.01877	1.0545e-08	0.000289618	1.48768	RG	UP	3.53817
1240	SYT7	6.01876	1.05452e-08	0.000289624	1.21116	InN	UP	3.53817
1241	NAALADL2-AS2	6.01874	1.05466e-08	0.000289662	1.5952	InN	UP	3.53811
321	SPC25	6.01465	1.08165e-08	0.000297076	1.00761	CyP	UP	3.52713
1243	ZNF799	6.01299	1.09279e-08	0.000300134	2.94871	InN	UP	3.52268
1244	STMN1	6.01295	1.09304e-08	0.000300204	0.555572	InN	UP	3.52258
1245	AC016716.2	6.01256	1.09572e-08	0.00030094	1.26349	InN	UP	3.52152
1246	TDRD3	6.01226	1.09772e-08	0.00030149	0.659088	InN	UP	3.52073
916	AL137024.1	6.00927	1.11814e-08	0.000307098	2.71925	RG	UP	3.51272
917	FGF9	6.00797	1.12715e-08	0.000309573	1.721	RG	UP	3.50924
1252	C1orf21	5.99797	1.19881e-08	0.000329253	0.537821	InN	UP	3.48247
1255	RNF165	5.99294	1.23648e-08	0.0003396	0.551947	InN	UP	3.46903
924	TOP2B	5.99086	1.25237e-08	0.000343964	0.548043	RG	UP	3.46349
925	RREB1	5.99006	1.2586e-08	0.000345674	0.751509	RG	UP	3.46133
1262	AC068931.1	5.97981	1.34041e-08	0.000368144	1.471	InN	UP	3.43398
928	DNAH6	5.97779	1.35713e-08	0.000372735	1.38014	RG	UP	3.4286
1268	AC025809.1	5.97156	1.41e-08	0.000387256	1.71505	InN	UP	3.412
1269	AL596451.1	5.97111	1.4139e-08	0.000388329	1.21403	InN	UP	3.4108
1271	GRM3	5.96896	1.43265e-08	0.000393478	0.89348	InN	UP	3.40508
935	HSP90AA1	5.96288	1.48696e-08	0.000408395	0.704261	RG	UP	3.38892
1274	NMNAT2	5.96077	1.50635e-08	0.000413719	0.550563	InN	UP	3.38329
1277	FAM169A	5.95721	1.53946e-08	0.000422813	0.695761	InN	UP	3.37385
939	PRKG1	5.95546	1.55605e-08	0.000427369	0.595196	RG	UP	3.3692
331	FOXN4	5.95536	1.557e-08	0.000427631	1.37873	CyP	UP	3.36893
255	LINC00960	5.95299	1.57971e-08	0.000433866	0.727075	ExN	UP	3.36264
940	VPS37B	5.95249	1.58461e-08	0.000435212	0.68798	RG	UP	3.3613
943	CDH4	5.94151	1.69446e-08	0.000465385	0.596712	RG	UP	3.33219
1283	RERG	5.93981	1.71216e-08	0.000470246	0.95762	InN	UP	3.32768
1284	AC092691.1	5.93721	1.73948e-08	0.000477749	0.603961	InN	UP	3.3208
947	PREX1	5.93449	1.7686e-08	0.000485746	0.856929	RG	UP	3.31359
1290	AL049828.1	5.92837	1.83572e-08	0.000504181	0.591832	InN	UP	3.29741
950	PHLPP1	5.92612	1.86104e-08	0.000511135	0.518487	RG	UP	3.29146
260	CACNA1D	5.91924	1.94061e-08	0.000532989	0.713862	ExN	UP	3.27328
1296	NTRK3	5.9162	1.97675e-08	0.000542913	0.853932	InN	UP	3.26527
1298	KLHL29	5.91014	2.05085e-08	0.000563266	0.747795	InN	UP	3.24929
1299	RHOBTB3	5.90675	2.09353e-08	0.000574989	0.701309	InN	UP	3.24034
1300	IL1RAPL1	5.9057	2.1069e-08	0.000578661	0.83334	InN	UP	3.23758
346	CCP110	5.90252	2.148e-08	0.000589947	1.16312	CyP	UP	3.22919
960	ZMAT1	5.90149	2.16146e-08	0.000593645	1.39185	RG	UP	3.22647
964	FOS	5.89626	2.23095e-08	0.000612731	1.64842	RG	UP	3.21273
1305	DARS	5.89157	2.29521e-08	0.00063038	0.740066	InN	UP	3.2004
1307	LCLAT1	5.88657	2.36583e-08	0.000649774	0.61134	InN	UP	3.18724
1309	TACC2	5.88406	2.40201e-08	0.000659712	0.609537	InN	UP	3.18065
270	CHD5	5.88313	2.41553e-08	0.000663427	0.893041	ExN	UP	3.17821
1311	CCDC7	5.8813	2.44235e-08	0.000670791	0.847628	InN	UP	3.17341
973	LINC01414	5.87789	2.49312e-08	0.000684736	0.67665	RG	UP	3.16448
1312	MRTFB	5.87752	2.49872e-08	0.000686273	0.601829	InN	UP	3.1635
1314	RNF152	5.87561	2.52769e-08	0.000694229	0.851798	InN	UP	3.1585
974	ZFP36L2	5.87475	2.54093e-08	0.000697865	0.918658	RG	UP	3.15623
975	IL6ST	5.87179	2.58671e-08	0.00071044	0.739157	RG	UP	3.14847
1316	SPOCK1	5.87073	2.60323e-08	0.000714978	0.875487	InN	UP	3.14571
1318	MFSD6	5.86918	2.62776e-08	0.000721714	1.23103	InN	UP	3.14163
978	AC037487.1	5.86532	2.6896e-08	0.000738699	2.37468	RG	UP	3.13153
979	SSX2IP	5.86363	2.71707e-08	0.000746245	1.12467	RG	UP	3.12712
983	CACNG4	5.85946	2.78619e-08	0.000765227	0.948409	RG	UP	3.11621
358	HAT1	5.85932	2.78861e-08	0.000765892	1.06034	CyP	UP	3.11583
1324	LINC02232	5.85843	2.80359e-08	0.000770006	3.27723	InN	UP	3.11351
1327	LRRN3	5.85428	2.8745e-08	0.000789482	0.869365	InN	UP	3.10266
1331	TCTN1	5.85154	2.92233e-08	0.000802618	1.03619	InN	UP	3.09549
1333	TMEM179	5.85041	2.94225e-08	0.00080809	0.857962	InN	UP	3.09254
1335	PODXL2	5.84749	2.99431e-08	0.000822387	0.884237	InN	UP	3.08492
1336	HCG17	5.84748	2.99452e-08	0.000822444	0.812316	InN	UP	3.08489
1340	ARID1A	5.84612	3.0191e-08	0.000829195	0.55061	InN	UP	3.08134
1342	AC079160.1	5.84538	3.03256e-08	0.000832892	1.46311	InN	UP	3.07941
1343	LRRC7	5.84388	3.05995e-08	0.000840414	0.58904	InN	UP	3.07551
991	FZD7	5.84135	3.10676e-08	0.000853271	1.05227	RG	UP	3.06891
1346	SPIN1	5.83771	3.17536e-08	0.000872113	0.506179	InN	UP	3.05943
1347	PRKAR2B	5.83488	3.22977e-08	0.000887055	0.607675	InN	UP	3.05205
1349	TSPAN7	5.83138	3.29821e-08	0.000905854	0.655707	InN	UP	3.04294
1350	PARP8	5.83138	3.29828e-08	0.000905873	0.773836	InN	UP	3.04293
1357	SMARCA4	5.82596	3.4071e-08	0.000935761	0.513467	InN	UP	3.02884
1359	DGCR9	5.82469	3.43312e-08	0.000942906	0.871398	InN	UP	3.02553
996	TRIT1	5.82464	3.43414e-08	0.000943187	0.550835	RG	UP	3.0254
1365	TMED8	5.82047	3.52104e-08	0.000967053	0.780191	InN	UP	3.01455
1366	TTC39C	5.8165	3.60553e-08	0.000990258	0.731751	InN	UP	3.00425
1367	LANCL1	5.81539	3.62958e-08	0.000996864	0.680712	InN	UP	3.00136
1368	MPDZ	5.81438	3.65154e-08	0.00100289	0.613195	InN	UP	2.99874
1000	LINC01239	5.81287	3.68463e-08	0.00101198	1.72544	RG	UP	2.99483
1373	MGAT5B	5.80063	3.96387e-08	0.00108868	0.955719	InN	UP	2.9631
1004	AC098588.3	5.80055	3.96588e-08	0.00108923	0.953446	RG	UP	2.96288
1375	DECR1	5.79999	3.97921e-08	0.00109289	1.17239	InN	UP	2.96142
1376	DDX10	5.79795	4.02791e-08	0.00110627	0.719656	InN	UP	2.95614
1384	HOXA4	5.79026	4.21659e-08	0.00115809	2.67651	InN	UP	2.93626
285	EIF1B-AS1	5.78566	4.33357e-08	0.00119022	1.02036	ExN	UP	2.92437
1008	ZNF717	5.78263	4.4125e-08	0.00121189	0.815724	RG	UP	2.91654
1009	AL353784.1	5.78241	4.41832e-08	0.00121349	2.59306	RG	UP	2.91596
1012	LY6E	5.7805	4.46879e-08	0.00122735	24.7581	RG	UP	2.91103
1015	HES6	5.76645	4.85755e-08	0.00133413	1.25129	RG	UP	2.8748
1017	MAP2K6	5.76027	5.03888e-08	0.00138393	0.640405	RG	UP	2.85889
1393	SAMD12	5.75923	5.07001e-08	0.00139248	0.679275	InN	UP	2.85621
1396	NRN1	5.75148	5.30795e-08	0.00145783	1.50831	InN	UP	2.83629
1397	SNCG	5.7505	5.33875e-08	0.00146629	2.04012	InN	UP	2.83378
1400	AP000844.2	5.7469	5.45354e-08	0.00149782	1.72422	InN	UP	2.82454
1403	LINC01184	5.74139	5.63431e-08	0.00154746	0.899071	InN	UP	2.81038
1029	PLPPR5	5.73786	5.75283e-08	0.00158001	1.28184	RG	UP	2.80134
1035	TP53I11	5.73273	5.9297e-08	0.00162859	0.911542	RG	UP	2.78819
1036	ANTXR2	5.73199	5.95561e-08	0.00163571	1.02946	RG	UP	2.78629
1408	NIN	5.72604	6.16818e-08	0.00169409	0.545953	InN	UP	2.77106
302	AC006148.1	5.71842	6.45101e-08	0.00177177	1.33874	ExN	UP	2.75159
1042	GALNT16	5.71836	6.45341e-08	0.00177243	1.10963	RG	UP	2.75143
1411	PRTG	5.71782	6.47391e-08	0.00177806	0.670776	InN	UP	2.75005
1413	ADAM22	5.71622	6.53511e-08	0.00179487	0.536454	InN	UP	2.74597
1045	CDK6	5.71077	6.74783e-08	0.00185329	0.78422	RG	UP	2.73206
1420	TFB1M	5.70478	6.98977e-08	0.00191974	0.823378	InN	UP	2.71676
1421	AC115282.1	5.70043	7.17053e-08	0.00196939	2.29993	InN	UP	2.70567
1423	DTNB	5.69821	7.26434e-08	0.00199515	0.516036	InN	UP	2.70002
1056	ALPK2	5.69424	7.43519e-08	0.00204208	1.34759	RG	UP	2.68993
1057	DLG5	5.69283	7.49711e-08	0.00205908	0.729451	RG	UP	2.68633
1428	PMEPA1	5.68343	7.92106e-08	0.00217552	1.07809	InN	UP	2.66244
1066	PLEKHA3	5.68042	8.06184e-08	0.00221418	0.975661	RG	UP	2.65479
1432	BSN	5.67984	8.08906e-08	0.00222166	0.804012	InN	UP	2.65332
1069	DHRS3	5.67876	8.14057e-08	0.00223581	1.77156	RG	UP	2.65057
1070	STARD4	5.67692	8.22843e-08	0.00225994	0.785261	RG	UP	2.6459
1435	LRCH1	5.67551	8.29662e-08	0.00227867	0.659249	InN	UP	2.64232
1076	DUSP16	5.66957	8.58952e-08	0.00235911	0.67386	RG	UP	2.62725
1437	AC022679.2	5.6693	8.60272e-08	0.00236274	1.16245	InN	UP	2.62658
1439	BRINP1	5.66694	8.72211e-08	0.00239553	1.02391	InN	UP	2.6206
1442	VWA8	5.6656	8.7909e-08	0.00241442	0.583534	InN	UP	2.61719
1443	HOMER1	5.66077	9.04161e-08	0.00248328	0.689254	InN	UP	2.60497
1083	ACTR3	5.65625	9.28311e-08	0.00254961	0.607343	RG	UP	2.59353
1084	TTYH1	5.65574	9.31036e-08	0.00255709	0.543681	RG	UP	2.59225
319	SYBU	5.65288	9.46672e-08	0.00260003	0.75221	ExN	UP	2.58502
1450	GSE1	5.64985	9.63522e-08	0.00264631	0.595474	InN	UP	2.57736
1454	OLFM1	5.64241	1.00612e-07	0.0027633	0.997243	InN	UP	2.55857
1089	LOXL3	5.64237	1.00634e-07	0.00276391	1.10854	RG	UP	2.55848
1095	PLEKHH2	5.62946	1.08465e-07	0.002979	1.05288	RG	UP	2.52593
404	LYPD6	5.62405	1.1192e-07	0.00307388	1.54754	CyP	UP	2.51231
1461	FBN3	5.62268	1.1281e-07	0.00309832	1.20417	InN	UP	2.50887
1463	AC091946.1	5.62093	1.1396e-07	0.00312992	1.92712	InN	UP	2.50447
1464	AC007038.1	5.6204	1.14308e-07	0.00313948	1.07709	InN	UP	2.50314
1471	FRMPD3	5.61073	1.20883e-07	0.00332004	0.927818	InN	UP	2.47886
1109	PDGFD	5.61018	1.2127e-07	0.00333067	1.55136	RG	UP	2.47747
408	SCML1	5.60298	1.26416e-07	0.00347201	1.18016	CyP	UP	2.45942
1477	NDST3	5.60103	1.27848e-07	0.00351135	1.32355	InN	UP	2.45453
1121	GNG12	5.59802	1.30085e-07	0.00357279	0.902902	RG	UP	2.44699
1126	CRB1	5.59124	1.35275e-07	0.00371532	0.697848	RG	UP	2.43
1131	TACR1	5.58423	1.40844e-07	0.00386828	1.26154	RG	UP	2.41248
7	RGS6	5.58368	1.4129e-07	0.00388053	3.42253	oRG/Ast	UP	2.41111
1132	TYR	5.58359	1.41366e-07	0.00388262	2.68204	RG	UP	2.41088
1483	SLC16A14	5.58305	1.41803e-07	0.00389461	0.923899	InN	UP	2.40954
1134	AL132633.1	5.58154	1.43038e-07	0.00392853	1.42721	RG	UP	2.40577
1135	SOX4	5.58121	1.43313e-07	0.00393608	0.550232	RG	UP	2.40494
1485	EMID1	5.57921	1.44971e-07	0.00398163	1.17197	InN	UP	2.39994
1136	DNAI1	5.5785	1.4556e-07	0.0039978	1.12693	RG	UP	2.39818
1139	ENC1	5.57256	1.50614e-07	0.00413662	1.36754	RG	UP	2.38335
1489	PKIA-AS1	5.57164	1.51413e-07	0.00415857	0.612965	InN	UP	2.38106
1142	COMT	5.56589	1.56491e-07	0.00429802	1.56445	RG	UP	2.36673
1143	MCTP1	5.56416	1.58053e-07	0.00434092	0.924335	RG	UP	2.36242
1145	AP002026.1	5.56259	1.59478e-07	0.00438005	1.4155	RG	UP	2.35852
1492	TMSB15B-AS1	5.5607	1.61219e-07	0.00442789	0.911178	InN	UP	2.3538
421	SMC2	5.55876	1.63015e-07	0.00447721	1.28581	CyP	UP	2.34899
1497	AC113386.1	5.55683	1.64834e-07	0.00452718	1.59212	InN	UP	2.34417
1498	C1QL4	5.55471	1.6684e-07	0.00458226	1.78552	InN	UP	2.33892
1501	AC078909.1	5.54853	1.7285e-07	0.00474731	2.76715	InN	UP	2.32355
1503	AGL	5.54304	1.78364e-07	0.00489876	0.666356	InN	UP	2.30991
1508	KDM7A	5.53776	1.83817e-07	0.00504852	0.699127	InN	UP	2.29684
1509	LINC01470	5.53722	1.84391e-07	0.0050643	1.95342	InN	UP	2.29548
1511	ZNF33B	5.5361	1.85573e-07	0.00509675	0.678814	InN	UP	2.29271
1512	STMN4	5.53572	1.8597e-07	0.00510768	0.637207	InN	UP	2.29178
1513	TMEM232	5.535	1.8674e-07	0.00512881	0.804784	InN	UP	2.28998
1514	TBC1D32	5.53469	1.87065e-07	0.00513774	0.647858	InN	UP	2.28923
1516	TET3	5.52991	1.92239e-07	0.00527985	0.552788	InN	UP	2.27738
1161	FRY	5.52627	1.96265e-07	0.00539041	0.565634	RG	UP	2.26838
1520	ADGRA3	5.52565	1.9696e-07	0.00540951	0.669248	InN	UP	2.26684
1523	WWC2	5.52185	2.01265e-07	0.00552773	1.14771	InN	UP	2.25745
1165	P4HA2	5.52148	2.01691e-07	0.00553946	0.990206	RG	UP	2.25653
430	CDK5RAP2	5.52101	2.02234e-07	0.00555435	0.684355	CyP	UP	2.25537
1526	FAM171A1	5.5186	2.05031e-07	0.00563118	0.575702	InN	UP	2.2494
1530	CORO2B	5.50679	2.19262e-07	0.00602203	0.791299	InN	UP	2.22026
1531	GALNT7	5.50671	2.19359e-07	0.0060247	0.825927	InN	UP	2.22006
1174	KCTD3	5.5005	2.27233e-07	0.00624094	0.651635	RG	UP	2.20475
1533	AC090857.2	5.50028	2.2752e-07	0.00624883	2.58638	InN	UP	2.2042
1178	AC125613.1	5.49639	2.32582e-07	0.00638788	0.726093	RG	UP	2.19464
437	CEP128	5.4918	2.38717e-07	0.00655635	0.88613	CyP	UP	2.18334
1182	ZNF442	5.49116	2.39586e-07	0.00658024	4.28725	RG	UP	2.18176
1540	VXN	5.4903	2.4075e-07	0.0066122	1.5389	InN	UP	2.17965
1542	RASSF8-AS1	5.48868	2.42974e-07	0.00667329	1.14868	InN	UP	2.17566
1543	CCDC92	5.48736	2.44786e-07	0.00672304	0.667871	InN	UP	2.17243
363	LINC01776	5.48257	2.51521e-07	0.00690802	1.54923	ExN	UP	2.16065
1548	ITGA9-AS1	5.47912	2.56463e-07	0.00704374	0.890284	InN	UP	2.1522
1549	LIPI	5.47505	2.62438e-07	0.00720786	1.86343	InN	UP	2.14219
1191	CDK17	5.46877	2.71899e-07	0.00746772	0.531859	RG	UP	2.12681
441	PDS5B	5.4684	2.72467e-07	0.00748331	0.632559	CyP	UP	2.12591
1551	AC010261.2	5.46786	2.73308e-07	0.00750639	1.39638	InN	UP	2.12457
442	DIAPH3	5.46638	2.75598e-07	0.00756931	0.797837	CyP	UP	2.12094
1553	XXYLT1	5.46407	2.79198e-07	0.00766818	0.863718	InN	UP	2.11531
446	SMURF2	5.46326	2.80486e-07	0.00770354	1.06381	CyP	UP	2.11331
1194	INSIG2	5.46023	2.85307e-07	0.00783595	0.736575	RG	UP	2.10591
1200	NDUFAF6	5.45553	2.92961e-07	0.00804616	0.632871	RG	UP	2.09441
1555	EXOC7	5.45506	2.93738e-07	0.0080675	0.648562	InN	UP	2.09326
1204	LYPD1	5.45444	2.9476e-07	0.0080956	1.5057	RG	UP	2.09175
1205	LRGUK	5.45236	2.98232e-07	0.00819095	1.16056	RG	UP	2.08667
1557	C4orf3	5.45157	2.99556e-07	0.00822731	0.995113	InN	UP	2.08474
1558	SMARCAL1	5.45134	2.99955e-07	0.00823826	0.738262	InN	UP	2.08416
1207	KPNA3	5.44944	3.0318e-07	0.00832684	0.514989	RG	UP	2.07952
1208	PRAG1	5.44863	3.04559e-07	0.00836471	0.620227	RG	UP	2.07755
1209	USP43	5.44567	3.09661e-07	0.00850483	1.62523	RG	UP	2.07033
1564	QSER1	5.43958	3.20436e-07	0.00880078	0.507564	InN	UP	2.05548
1565	KRCC1	5.43909	3.21316e-07	0.00882494	1.36846	InN	UP	2.05429
454	SLC25A12	5.43901	3.21459e-07	0.00882886	0.880596	CyP	UP	2.0541
1570	TMEM196	5.43543	3.27995e-07	0.00900839	0.746197	InN	UP	2.04535
1217	AC099489.3	5.42974	3.38624e-07	0.00930032	0.896644	RG	UP	2.0315
1574	CNR1	5.42871	3.40572e-07	0.00935381	1.07606	InN	UP	2.02901
1575	RAI1	5.42729	3.43294e-07	0.00942856	0.657598	InN	UP	2.02555
459	TRIM22	5.42623	3.45341e-07	0.00948479	1.74259	CyP	UP	2.02297
1580	AL513164.1	5.42126	3.55082e-07	0.00975233	1.33737	InN	UP	2.01089
1219	AOAH	5.42109	3.55423e-07	0.00976171	1.29653	RG	UP	2.01047
1223	LINC02306	5.41921	3.59186e-07	0.00986505	1.53212	RG	UP	2.0059
1225	GDAP1	5.41665	3.64358e-07	0.0100071	1.05412	RG	UP	1.99969
1585	TAFA4	5.41263	3.72638e-07	0.0102345	1.58028	InN	UP	1.98993
1586	PPP1R14C	5.41247	3.72958e-07	0.0102433	1.12048	InN	UP	1.98956
1588	FAM184A	5.40929	3.79661e-07	0.0104274	0.70743	InN	UP	1.98182
1593	DDHD2	5.40435	3.90272e-07	0.0107188	0.630936	InN	UP	1.96985
9	HS3ST3A1	5.40022	3.99359e-07	0.0109684	1.55713	oRG/Ast	UP	1.95986
1598	COX10-AS1	5.39918	4.01676e-07	0.011032	0.778095	InN	UP	1.95734
1599	AC078842.2	5.39877	4.02596e-07	0.0110573	1.68788	InN	UP	1.95635
468	KITLG	5.39648	4.07758e-07	0.0111991	2.55752	CyP	UP	1.95082
393	KLHL1	5.39423	4.12902e-07	0.0113404	1.21083	ExN	UP	1.94537
1241	PDGFRA	5.39352	4.14543e-07	0.0113854	2.38655	RG	UP	1.94365
1243	AC106791.1	5.39185	4.1841e-07	0.0114916	2.0833	RG	UP	1.93962
1605	SLC30A3	5.38722	4.29338e-07	0.0117918	2.4048	InN	UP	1.92842
1609	MRAS	5.38266	4.4035e-07	0.0120942	1.05795	InN	UP	1.91742
1611	GRK4	5.37203	4.67123e-07	0.0128295	0.682667	InN	UP	1.89179
399	DLGAP2	5.36402	4.88344e-07	0.0134124	0.714872	ExN	UP	1.87249
400	MIR4500HG	5.36301	4.91068e-07	0.0134872	1.97028	ExN	UP	1.87008
1259	AC087477.2	5.36148	4.95261e-07	0.0136023	1.76319	RG	UP	1.86639
1262	MYO5B	5.35375	5.16892e-07	0.0141964	1.09442	RG	UP	1.84782
1626	GPR161	5.34272	5.49375e-07	0.0150886	0.893215	InN	UP	1.82135
1269	C1orf61	5.34237	5.50427e-07	0.0151175	1.00235	RG	UP	1.82052
1631	TMEM108	5.33814	5.6343e-07	0.0154746	0.653514	InN	UP	1.81038
1273	PLCL2	5.33775	5.64651e-07	0.0155082	0.700818	RG	UP	1.80944
1635	ZNF605	5.33411	5.76097e-07	0.0158225	1.12218	InN	UP	1.80072
488	MTX2	5.33008	5.89033e-07	0.0161778	0.9024	CyP	UP	1.79108
1641	FAM66D	5.3244	6.07708e-07	0.0166907	1.43149	InN	UP	1.77753
1642	MEGF11	5.32436	6.07845e-07	0.0166945	0.674483	InN	UP	1.77743
491	PSMD14	5.31968	6.23697e-07	0.0171298	0.865099	CyP	UP	1.76625
1286	CDK15	5.31917	6.25446e-07	0.0171779	1.61016	RG	UP	1.76503
1288	INHBA	5.31833	6.28329e-07	0.0172571	2.30019	RG	UP	1.76303
1647	SIAH3	5.31706	6.32753e-07	0.0173785	1.28216	InN	UP	1.75999
410	AC079117.1	5.31695	6.33122e-07	0.0173887	0.733043	ExN	UP	1.75973
1648	MYT1	5.31693	6.33207e-07	0.017391	0.637264	InN	UP	1.75967
1650	RGS17	5.31512	6.39523e-07	0.0175645	0.642351	InN	UP	1.75536
1652	RASGEF1B	5.3123	6.49485e-07	0.0178381	0.893	InN	UP	1.74865
1654	ZNF883	5.31012	6.5733e-07	0.0180536	0.867233	InN	UP	1.74344
1655	PDE9A	5.30825	6.64099e-07	0.0182395	0.577509	InN	UP	1.73899
1656	DPYSL4	5.30819	6.64322e-07	0.0182456	0.976739	InN	UP	1.73884
1657	SMARCC2	5.30647	6.706e-07	0.018418	0.679575	InN	UP	1.73476
1659	AL391097.2	5.30306	6.83252e-07	0.0187655	2.31839	InN	UP	1.72664
1660	SMOC2	5.3021	6.8685e-07	0.0188643	1.24071	InN	UP	1.72436
1667	EPB41L4B	5.29348	7.20051e-07	0.0197762	0.680987	InN	UP	1.70386
1301	MCC	5.29317	7.21295e-07	0.0198104	0.684982	RG	UP	1.70311
1668	ZDHHC2	5.29129	7.2873e-07	0.0200146	0.671523	InN	UP	1.69865
1302	MSRA	5.29075	7.30912e-07	0.0200745	0.817298	RG	UP	1.69736
1669	DNAJC22	5.29051	7.31858e-07	0.0201005	2.1145	InN	UP	1.69679
1671	FAM131B	5.28842	7.40276e-07	0.0203317	1.8595	InN	UP	1.69183
1673	AC069437.1	5.28728	7.44905e-07	0.0204588	0.886953	InN	UP	1.68912
501	KIAA1328	5.28698	7.46096e-07	0.0204915	0.742875	CyP	UP	1.68843
503	COBLL1	5.2823	7.65425e-07	0.0210224	3.00119	CyP	UP	1.67732
1678	HIP1R	5.27972	7.76274e-07	0.0213204	0.528457	InN	UP	1.67121
1308	ATP11C	5.27934	7.77894e-07	0.0213648	0.764127	RG	UP	1.6703
1310	GLI4	5.2764	7.90468e-07	0.0217102	1.36353	RG	UP	1.66334
1311	LRRIQ1	5.27592	7.92564e-07	0.0217678	1.29972	RG	UP	1.66219
1683	PLEKHA1	5.27553	7.94224e-07	0.0218134	0.581879	InN	UP	1.66128
1312	RPS6KA6	5.2752	7.95678e-07	0.0218533	0.719831	RG	UP	1.66048
1687	AC025043.1	5.27264	8.0687e-07	0.0221607	0.780628	InN	UP	1.65442
1688	AC009055.1	5.27198	8.09757e-07	0.02224	1.96672	InN	UP	1.65287
1691	BCAR3	5.27026	8.17405e-07	0.02245	0.737826	InN	UP	1.64878
1692	B4GALT6	5.26936	8.21411e-07	0.02256	0.716352	InN	UP	1.64666
1313	ANO2	5.26884	8.23715e-07	0.0226233	2.06146	RG	UP	1.64544
430	PDE7B	5.26824	8.26409e-07	0.0226973	1.62184	ExN	UP	1.64403
1695	EMB	5.26658	8.33954e-07	0.0229045	1.49857	InN	UP	1.64008
1315	KAT2B	5.26594	8.36854e-07	0.0229842	0.654019	RG	UP	1.63857
432	LINC02389	5.26586	8.37229e-07	0.0229945	1.52425	ExN	UP	1.63838
1698	ATP1A3	5.26349	8.48094e-07	0.0232929	0.66915	InN	UP	1.63278
1699	PSMG4	5.26124	8.58517e-07	0.0235792	0.553571	InN	UP	1.62747
1700	ANKH	5.25916	8.68301e-07	0.0238479	0.68935	InN	UP	1.62255
1320	PNRC1	5.25687	8.79177e-07	0.0241466	0.78022	RG	UP	1.61714
1321	VEGFA	5.2559	8.83813e-07	0.0242739	0.720734	RG	UP	1.61486
1323	CA8	5.25198	9.02821e-07	0.024796	1.181	RG	UP	1.60562
439	SNX7	5.24694	9.27884e-07	0.0254843	0.736302	ExN	UP	1.59373
440	STUM	5.2467	9.29077e-07	0.0255171	0.852562	ExN	UP	1.59317
1329	VOPP1	5.24489	9.38267e-07	0.0257695	0.666243	RG	UP	1.58889
1716	KCNK10	5.24159	9.55178e-07	0.026234	0.941986	InN	UP	1.58114
1722	ZMIZ2	5.23114	1.01083e-06	0.0277623	0.812317	InN	UP	1.55654
1337	PCDH19	5.22945	1.02012e-06	0.0280175	1.58311	RG	UP	1.55257
1729	HOXA2	5.22496	1.04516e-06	0.0287052	2.69482	InN	UP	1.54204
522	GULP1	5.22469	1.04666e-06	0.0287465	0.801235	CyP	UP	1.54141
1731	PRMT8	5.22244	1.05948e-06	0.0290986	0.860751	InN	UP	1.53613
1341	DCDC1	5.22195	1.06232e-06	0.0291765	0.979743	RG	UP	1.53497
1732	SPATS2L	5.22194	1.06237e-06	0.0291779	0.697922	InN	UP	1.53495
523	DGKD	5.22133	1.06585e-06	0.0292736	0.977304	CyP	UP	1.53352
450	AL445433.2	5.22025	1.07207e-06	0.0294445	0.88228	ExN	UP	1.531
1343	SLC9B2	5.21948	1.07656e-06	0.0295677	0.845888	RG	UP	1.52918
1737	GNAL	5.21155	1.12361e-06	0.03086	0.70249	InN	UP	1.5106
1738	CEP97	5.21079	1.12822e-06	0.0309865	0.659337	InN	UP	1.50883
526	FUT9	5.2106	1.12938e-06	0.0310184	1.23897	CyP	UP	1.50838
1350	VCAM1	5.2077	1.1472e-06	0.031508	1.61944	RG	UP	1.50158
1742	DPYD	5.20691	1.15209e-06	0.0316422	0.824017	InN	UP	1.49973
1743	AC092114.1	5.20647	1.15478e-06	0.0317161	1.58207	InN	UP	1.49872
1351	ELMO1-AS1	5.20572	1.15947e-06	0.0318449	1.51551	RG	UP	1.49696
528	ANKRD18B	5.20364	1.17255e-06	0.032204	3.77875	CyP	UP	1.49209
1747	TBC1D9B	5.19956	1.19859e-06	0.0329192	0.937605	InN	UP	1.48255
1751	CEP162	5.19762	1.21111e-06	0.0332631	0.781077	InN	UP	1.47804
1356	FRRS1	5.1975	1.21193e-06	0.0332857	1.33624	RG	UP	1.47774
1752	CXXC5	5.1964	1.21908e-06	0.0334819	0.852025	InN	UP	1.47519
1753	BTN3A1	5.19604	1.22145e-06	0.033547	1.34584	InN	UP	1.47435
1758	ZNF362	5.18535	1.29364e-06	0.0355297	0.852308	InN	UP	1.44941
533	RGL1	5.17656	1.35606e-06	0.0372442	1.3215	CyP	UP	1.42894
1369	AC108863.2	5.17616	1.359e-06	0.037325	2.00117	RG	UP	1.428
1373	KATNAL1	5.16863	1.41486e-06	0.0388592	0.541622	RG	UP	1.41051
1374	KCNK2	5.16799	1.41973e-06	0.0389929	2.58684	RG	UP	1.40901
1764	GLMN	5.16798	1.41983e-06	0.0389955	0.577597	InN	UP	1.40899
1765	TTC39B	5.16788	1.42059e-06	0.0390164	0.9414	InN	UP	1.40875
1767	FAM218A	5.16583	1.43624e-06	0.0394463	24.3246	InN	UP	1.40399
1776	TNFRSF19	5.16013	1.48064e-06	0.0406659	1.09081	InN	UP	1.39077
1780	AC000099.1	5.15695	1.50603e-06	0.0413632	2.84599	InN	UP	1.38339
1781	CEND1	5.15529	1.51944e-06	0.0417315	1.52892	InN	UP	1.37954
1386	EVA1A	5.15484	1.52309e-06	0.0418316	1.23333	RG	UP	1.3785
1785	LPIN1	5.15234	1.54353e-06	0.042393	0.542534	InN	UP	1.37271
1787	NUAK1	5.15182	1.54782e-06	0.042511	0.782415	InN	UP	1.3715
545	NFIB	5.15171	1.54875e-06	0.0425365	1.54916	CyP	UP	1.37124
1789	ZNF273	5.15026	1.56073e-06	0.0428654	0.820127	InN	UP	1.36789
1395	PTENP1-AS	5.14383	1.61514e-06	0.0443597	1.71189	RG	UP	1.35301
1793	RNF217	5.14195	1.63144e-06	0.0448075	0.832493	InN	UP	1.34865
1399	ARL4A	5.14066	1.64262e-06	0.0451145	0.936897	RG	UP	1.34568
1797	CYGB	5.13597	1.68416e-06	0.0462554	2.195	InN	UP	1.33484
1805	GATA3-AS1	5.12996	1.73878e-06	0.0477557	2.08588	InN	UP	1.32097
1807	KIF26B-AS1	5.12681	1.76813e-06	0.0485617	1.16726	InN	UP	1.31371
477	AL035446.2	5.12662	1.76998e-06	0.0486124	1.48509	ExN	UP	1.31325
1810	C1QTNF4	5.12495	1.78566e-06	0.0490432	1.45926	InN	UP	1.30942
1811	MAPK11	5.12447	1.79022e-06	0.0491685	1.3968	InN	UP	1.30831
1812	WDR86	5.12439	1.79105e-06	0.0491911	0.75272	InN	UP	1.30811
0	PLEKHB2	25.8023	5.00905e-146	1.37573e-141	-2.87799	RG	DOWN	140.861
2	MORF4L2	21.074	8.2591e-98	2.26836e-93	-1.55526	InN	DOWN	92.6443
3	GNGT1	20.9325	1.62412e-96	4.46065e-92	-3.157	InN	DOWN	91.3506
4	ZNF528-AS1	20.6752	3.47436e-94	9.54234e-90	-3.73466	InN	DOWN	89.0203
7	AL157778.1	20.4738	2.2135e-92	6.07936e-88	-2.95196	InN	DOWN	87.2161
10	MALAT1	19.9215	1.59064e-87	4.36869e-83	-0.866468	InN	DOWN	82.3596
2	USP9X	19.7161	9.40784e-86	2.58386e-81	-1.59573	RG	DOWN	80.5877
11	AC116049.2	19.6894	1.59422e-85	4.37852e-81	-2.56353	InN	DOWN	80.3587
12	LINC02506	19.601	9.09951e-85	2.49918e-80	-3.1391	InN	DOWN	79.6022
10	PKIB	16.9975	5.14136e-64	1.41207e-59	-2.27663	RG	DOWN	58.8501
11	PTPRN2	16.9469	1.21765e-63	3.34428e-59	-2.02016	RG	DOWN	58.4757
21	UBB	16.6906	9.21153e-62	2.52995e-57	-2.66005	InN	DOWN	56.5969
14	PMEL	16.5666	7.2934e-61	2.00313e-56	-3.05613	RG	DOWN	55.6983
15	RBFOX1	16.566	7.35787e-61	2.02084e-56	-2.90613	RG	DOWN	55.6945
26	SF3B2	16.3952	1.24078e-59	3.40781e-55	-1.4463	InN	DOWN	54.4675
28	LINC01416	16.309	5.11314e-59	1.40432e-54	-2.33641	InN	DOWN	53.8525
30	SLCO1A2	16.0011	7.52749e-57	2.06742e-52	-1.85411	InN	DOWN	51.6846
18	TBC1D5	15.8191	1.3787e-55	3.78661e-51	-1.19972	RG	DOWN	50.4217
35	AC009315.1	15.725	6.11545e-55	1.67961e-50	-1.54732	InN	DOWN	49.7748
38	LINC01280	15.47	3.3198e-53	9.11783e-49	-2.8641	InN	DOWN	48.0401
42	PSMD5	15.2428	1.10211e-51	3.02694e-47	-2.01404	InN	DOWN	46.519
23	DANT2	14.8886	2.3442e-49	6.43835e-45	-1.72563	RG	DOWN	44.1912
24	PDXDC1	14.843	4.635e-49	1.273e-44	-1.19848	RG	DOWN	43.8952
26	EFNA5	14.828	5.79732e-49	1.59223e-44	-1.79937	RG	DOWN	43.798
49	AC009271.1	14.7411	2.10631e-48	5.78497e-44	-2.08422	InN	DOWN	43.2377
51	SRP54	14.6457	8.61548e-48	2.36624e-43	-1.22323	InN	DOWN	42.6259
28	AL138701.2	14.4752	1.04347e-46	2.8659e-42	-5.46009	RG	DOWN	41.5427
55	POLA1	14.381	4.08421e-46	1.12173e-41	-1.22565	InN	DOWN	40.9501
58	AC097654.1	14.1722	8.17047e-45	2.24402e-40	-3.03394	InN	DOWN	39.649
59	SEC31A	14.1071	2.05973e-44	5.65705e-40	-1.02001	InN	DOWN	39.2474
37	AL583808.1	13.9635	1.56268e-43	4.29191e-39	-3.39691	RG	DOWN	38.3673
2	FTL	13.9129	3.17546e-43	8.7214e-39	-1.35723	ExN	DOWN	38.0594
38	MED14	13.8024	1.47846e-42	4.06059e-38	-1.26045	RG	DOWN	37.3914
40	ZNF528	13.7929	1.68792e-42	4.63586e-38	-4.08052	RG	DOWN	37.3339
42	CTTN	13.7332	3.85631e-42	1.05914e-37	-1.18255	RG	DOWN	36.975
4	LINC02428	13.6337	1.51491e-41	4.1607e-37	-1.70674	ExN	DOWN	36.3808
48	AC104041.1	13.5616	4.05714e-41	1.11429e-36	-1.30804	RG	DOWN	35.953
52	AC011029.1	13.4166	2.89985e-40	7.96443e-36	-3.00572	RG	DOWN	35.0988
54	CCDC144NL-AS1	13.3909	4.10118e-40	1.12639e-35	-1.25535	RG	DOWN	34.9483
76	AP002336.2	13.2574	2.45324e-39	6.73781e-35	-1.34703	InN	DOWN	34.1715
59	NUTM2A-AS1	13.1293	1.34301e-38	3.68859e-34	-1.23804	RG	DOWN	33.4331
80	MOSPD2	13.1079	1.78069e-38	4.89068e-34	-1.54869	InN	DOWN	33.3106
60	CHKA	13.0615	3.27757e-38	9.00184e-34	-1.27758	RG	DOWN	33.0457
83	ABI3BP	13.057	3.48006e-38	9.558e-34	-2.16553	InN	DOWN	33.0196
5	MT-CO1	13.043	4.18021e-38	1.14809e-33	-1.28316	ExN	DOWN	32.94
6	AL390800.1	12.9606	1.22834e-37	3.37363e-33	-2.53204	ExN	DOWN	32.4719
87	PPP6R3	12.8795	3.52129e-37	9.67123e-33	-0.815347	InN	DOWN	32.0145
68	IL1RAPL2	12.8719	3.88753e-37	1.06771e-32	-2.29728	RG	DOWN	31.9715
70	GOLGA4	12.7997	9.87516e-37	2.71221e-32	-0.879058	RG	DOWN	31.5667
91	ARF4	12.7376	2.19365e-36	6.02487e-32	-1.09642	InN	DOWN	31.2201
75	LINC00648	12.57	1.85345e-35	5.0905e-31	-1.8411	RG	DOWN	30.2932
98	RIMBP2	12.5133	3.78725e-35	1.04017e-30	-1.92686	InN	DOWN	29.9829
81	CCDC144NL	12.1317	4.30719e-33	1.18297e-28	-1.4222	RG	DOWN	27.927
82	PER3	12.1274	4.53842e-33	1.24648e-28	-1.95944	RG	DOWN	27.9043
17	AC021504.1	11.7924	2.56205e-31	7.03666e-27	-2.20433	CyP	DOWN	26.1526
85	AP000829.1	11.785	2.7996e-31	7.68911e-27	-2.99236	RG	DOWN	26.1141
86	ACSL4	11.7085	6.92159e-31	1.90101e-26	-1.53448	RG	DOWN	25.721
121	FKBP10	11.7025	7.42697e-31	2.03982e-26	-1.42835	InN	DOWN	25.6904
128	KLHL28	11.6456	1.45012e-30	3.98275e-26	-0.982415	InN	DOWN	25.3998
89	MT-CO2	11.6074	2.26811e-30	6.22938e-26	-1.31685	RG	DOWN	25.2056
90	MIR302CHG	11.5917	2.72309e-30	7.47897e-26	-2.40561	RG	DOWN	25.1262
134	MED10	11.5553	4.16296e-30	1.14336e-25	-1.06623	InN	DOWN	24.9418
11	TMSB4X	11.534	5.3362e-30	1.46559e-25	-1.03103	ExN	DOWN	24.834
144	AC006305.1	11.4443	1.50673e-29	4.13823e-25	-2.03651	InN	DOWN	24.3832
97	RYR1	11.423	1.92546e-29	5.28827e-25	-1.77248	RG	DOWN	24.2767
145	IAPP	11.3797	3.16847e-29	8.7022e-25	-1.93573	InN	DOWN	24.0604
12	MT-ND4	11.3514	4.38113e-29	1.20328e-24	-1.32633	ExN	DOWN	23.9196
21	ROR2	11.3421	4.86812e-29	1.33703e-24	-3.52381	CyP	DOWN	23.8739
104	KCNG3	11.3129	6.79914e-29	1.86738e-24	-2.22935	RG	DOWN	23.7288
22	AC112206.2	11.3098	7.03924e-29	1.93333e-24	-2.38873	CyP	DOWN	23.7137
108	BST2	11.2556	1.30353e-28	3.58013e-24	-3.46962	RG	DOWN	23.4461
113	EFCAB13	11.1592	3.87288e-28	1.06369e-23	-1.80991	RG	DOWN	22.9732
154	NUFIP2	11.1398	4.81942e-28	1.32365e-23	-0.964221	InN	DOWN	22.8782
114	AL512283.2	11.1271	5.55693e-28	1.52621e-23	-2.09829	RG	DOWN	22.8164
116	FHIT	11.1262	5.61437e-28	1.54199e-23	-1.35565	RG	DOWN	22.8119
158	VDAC3	11.0993	7.58945e-28	2.08444e-23	-0.905814	InN	DOWN	22.681
159	OFD1	11.0571	1.21477e-27	3.33636e-23	-1.10602	InN	DOWN	22.4767
162	OTUD5	11.019	1.85771e-27	5.1022e-23	-1.33023	InN	DOWN	22.2922
122	NSD1	10.997	2.37012e-27	6.50952e-23	-1.31242	RG	DOWN	22.1865
166	RPL37A	10.9343	4.7384e-27	1.3014e-22	-0.76851	InN	DOWN	21.8856
171	MT-ATP6	10.8611	1.0595e-26	2.90992e-22	-1.21151	InN	DOWN	21.5361
175	AL031073.2	10.7564	3.31548e-26	9.10596e-22	-3.91391	InN	DOWN	21.0407
133	TCF25	10.753	3.44192e-26	9.45323e-22	-0.805121	RG	DOWN	21.0244
16	APOE	10.7443	3.78097e-26	1.03844e-21	-2.41218	ExN	DOWN	20.9836
135	AC079142.1	10.7418	3.88525e-26	1.06708e-21	-2.21137	RG	DOWN	20.9718
179	SAT1	10.7397	3.97637e-26	1.09211e-21	-1.83348	InN	DOWN	20.9617
138	AC022140.1	10.7194	4.95216e-26	1.36011e-21	-4.46095	RG	DOWN	20.8664
182	MAFG	10.7158	5.14714e-26	1.41366e-21	-1.56404	InN	DOWN	20.8497
142	RBM4	10.6893	6.85653e-26	1.88315e-21	-0.987576	RG	DOWN	20.7251
143	AC079052.1	10.6687	8.55304e-26	2.34909e-21	-1.15383	RG	DOWN	20.6291
188	DDX3X	10.6548	9.93339e-26	2.7282e-21	-1.11877	InN	DOWN	20.5641
190	MIR7-3HG	10.6143	1.53342e-25	4.21155e-21	-1.30714	InN	DOWN	20.3756
148	ATP1A2	10.6091	1.62209e-25	4.45508e-21	-2.87108	RG	DOWN	20.3511
193	FNIP1	10.6083	1.63615e-25	4.4937e-21	-0.779581	InN	DOWN	20.3474
195	SLC3A2	10.6024	1.74179e-25	4.78382e-21	-1.17103	InN	DOWN	20.3202
196	LINC01090	10.5979	1.8277e-25	5.01977e-21	-2.0178	InN	DOWN	20.2993
197	RASGRP3	10.5881	2.02932e-25	5.57352e-21	-2.36819	InN	DOWN	20.2539
198	SEC23IP	10.5861	2.07322e-25	5.69411e-21	-0.990641	InN	DOWN	20.2446
200	AC022031.2	10.5744	2.3502e-25	6.45482e-21	-1.74119	InN	DOWN	20.1901
151	ALG13	10.5671	2.54039e-25	6.97718e-21	-1.08955	RG	DOWN	20.1563
153	AL513166.1	10.5401	3.38739e-25	9.30347e-21	-1.75174	RG	DOWN	20.0314
154	LINC01967	10.5373	3.49006e-25	9.58544e-21	-1.20993	RG	DOWN	20.0184
158	UNC45A	10.5269	3.89622e-25	1.0701e-20	-1.42327	RG	DOWN	19.9706
161	TRPM7	10.4656	7.45703e-25	2.04807e-20	-0.810313	RG	DOWN	19.6887
205	AC093838.1	10.4595	7.9548e-25	2.18479e-20	-26.3344	InN	DOWN	19.6606
164	NME3	10.4352	1.02799e-24	2.82336e-20	-1.57229	RG	DOWN	19.5492
168	CHD2	10.394	1.58348e-24	4.34902e-20	-0.696239	RG	DOWN	19.3616
28	RBPMS	10.3893	1.66467e-24	4.57201e-20	-1.84974	CyP	DOWN	19.3399
217	GOLGA3	10.3146	3.63212e-24	9.97563e-20	-0.983395	InN	DOWN	19.0011
223	ABHD3	10.2432	7.61671e-24	2.09193e-19	-1.44857	InN	DOWN	18.6795
176	PMM2	10.1799	1.4633e-23	4.01896e-19	-1.18901	RG	DOWN	18.3959
227	PATL1	10.1758	1.52522e-23	4.18901e-19	-1.37029	InN	DOWN	18.3779
177	MYH14	10.175	1.53807e-23	4.2243e-19	-4.11195	RG	DOWN	18.3742
178	AC105916.1	10.1662	1.68349e-23	4.6237e-19	-1.29106	RG	DOWN	18.335
35	RMST	10.1583	1.82526e-23	5.01307e-19	-2.69617	CyP	DOWN	18.2999
179	SLC13A3	10.1479	2.03217e-23	5.58135e-19	-1.33911	RG	DOWN	18.2533
181	FAM184B	10.1265	2.52842e-23	6.94431e-19	-1.02979	RG	DOWN	18.1584
183	PRKCB	10.1233	2.61278e-23	7.17599e-19	-2.78759	RG	DOWN	18.1441
232	LINC01087	10.1121	2.93048e-23	8.04857e-19	-6.45762	InN	DOWN	18.0943
234	AL121757.2	10.0956	3.46502e-23	9.51668e-19	-2.1193	InN	DOWN	18.0215
185	UNC5D	10.0891	3.70391e-23	1.01728e-18	-2.27494	RG	DOWN	17.9926
189	FSIP2-AS1	10.0169	7.70479e-23	2.11612e-18	-0.997823	RG	DOWN	17.6745
243	TTC23L	9.99891	9.24548e-23	2.53927e-18	-1.52803	InN	DOWN	17.5953
244	WRN	9.98999	1.01157e-22	2.77828e-18	-0.805282	InN	DOWN	17.5562
250	TXLNG	9.96862	1.25463e-22	3.44585e-18	-0.937922	InN	DOWN	17.4627
252	SQSTM1	9.94906	1.52742e-22	4.19505e-18	-1.10058	InN	DOWN	17.3773
29	CSMD2	9.94237	1.6337e-22	4.48696e-18	-1.18858	ExN	DOWN	17.348
191	PCAT1	9.91424	2.16602e-22	5.94898e-18	-1.9477	RG	DOWN	17.2256
192	PCAT7	9.91384	2.17456e-22	5.97243e-18	-1.85042	RG	DOWN	17.2238
194	HERC4	9.87412	3.23422e-22	8.88279e-18	-0.728865	RG	DOWN	17.0515
196	CA5B	9.86509	3.53901e-22	9.71989e-18	-1.09086	RG	DOWN	17.0123
266	AP000442.1	9.77731	8.45402e-22	2.3219e-17	-1.00193	InN	DOWN	16.6342
203	CACNA1B	9.77357	8.77215e-22	2.40927e-17	-1.35913	RG	DOWN	16.6181
267	LINC01905	9.76194	9.83904e-22	2.70229e-17	-1.94347	InN	DOWN	16.5683
204	LINC00519	9.75379	1.06621e-21	2.92834e-17	-2.14956	RG	DOWN	16.5334
272	NEAT1	9.69705	1.86206e-21	5.11414e-17	-1.59537	InN	DOWN	16.2912
273	CRY1	9.68836	2.02746e-21	5.56841e-17	-1.03376	InN	DOWN	16.2543
42	LINC01362	9.66824	2.46846e-21	6.77963e-17	-2.08752	CyP	DOWN	16.1688
33	LINC01980	9.66119	2.6442e-21	7.26228e-17	-1.97316	ExN	DOWN	16.1389
34	MT-CO3	9.65454	2.82145e-21	7.74911e-17	-0.92706	ExN	DOWN	16.1107
210	C1QTNF7	9.63369	3.45739e-21	9.49571e-17	-1.33701	RG	DOWN	16.0225
211	FMN1	9.62528	3.75214e-21	1.03052e-16	-1.81926	RG	DOWN	15.9869
213	AC007326.5	9.59243	5.16211e-21	1.41777e-16	-3.37393	RG	DOWN	15.8484
214	AC026803.3	9.59152	5.20759e-21	1.43026e-16	-1.18705	RG	DOWN	15.8446
217	GRIPAP1	9.57841	5.91319e-21	1.62406e-16	-1.02242	RG	DOWN	15.7894
218	AC098829.1	9.56932	6.45654e-21	1.77329e-16	-1.05375	RG	DOWN	15.7512
221	ALG13-AS1	9.52893	9.53471e-21	2.61871e-16	-1.31928	RG	DOWN	15.5819
227	GNAS-AS1	9.48744	1.42073e-20	3.90204e-16	-1.71343	RG	DOWN	15.4087
287	LINC02163	9.48671	1.43065e-20	3.92928e-16	-2.98752	InN	DOWN	15.4057
289	SYNGAP1	9.47362	1.6219e-20	4.45456e-16	-1.03536	InN	DOWN	15.3512
49	GABPB1-AS1	9.43766	2.28706e-20	6.28142e-16	-1.33326	CyP	DOWN	15.2019
233	ACOT9	9.43637	2.31544e-20	6.35937e-16	-1.9796	RG	DOWN	15.1966
293	ZNF483	9.43309	2.3892e-20	6.56194e-16	-1.07142	InN	DOWN	15.183
299	LINC01339	9.4058	3.09822e-20	8.50926e-16	-3.07534	InN	DOWN	15.0701
235	CC2D2A	9.40459	3.13391e-20	8.60728e-16	-0.974142	RG	DOWN	15.0651
41	RPS3A	9.39592	3.40317e-20	9.34681e-16	-0.839891	ExN	DOWN	15.0293
303	AC069277.1	9.38616	3.73369e-20	1.02546e-15	-2.54387	InN	DOWN	14.9891
236	BEX2	9.37228	4.25909e-20	1.16976e-15	-1.07599	RG	DOWN	14.9319
310	PGM3	9.33009	6.34698e-20	1.7432e-15	-0.910315	InN	DOWN	14.7587
312	CLCN6	9.31666	7.20355e-20	1.97845e-15	-0.938194	InN	DOWN	14.7037
54	AC013652.1	9.31073	7.61722e-20	2.09207e-15	-3.83315	CyP	DOWN	14.6794
313	CASC9	9.30543	8.00679e-20	2.19907e-15	-1.272	InN	DOWN	14.6578
315	TOGARAM1	9.29077	9.19089e-20	2.52428e-15	-0.84916	InN	DOWN	14.5979
245	AC060809.1	9.25845	1.24456e-19	3.41819e-15	-0.921094	RG	DOWN	14.4662
247	KCNQ1OT1	9.24253	1.44442e-19	3.96709e-15	-0.840195	RG	DOWN	14.4015
48	TACR3	9.22567	1.69075e-19	4.64365e-15	-1.77559	ExN	DOWN	14.3331
323	POTEE	9.22458	1.70812e-19	4.69135e-15	-3.14056	InN	DOWN	14.3287
49	LUC7L	9.22011	1.78072e-19	4.89074e-15	-0.679024	ExN	DOWN	14.3106
324	DNAH2	9.21655	1.84085e-19	5.05589e-15	-1.87412	InN	DOWN	14.2962
252	PLCB1	9.1939	2.27316e-19	6.24325e-15	-0.857361	RG	DOWN	14.2046
253	RBM4B	9.18503	2.46848e-19	6.77967e-15	-1.07741	RG	DOWN	14.1688
59	SLC35F3	9.17208	2.78385e-19	7.64585e-15	-3.5548	CyP	DOWN	14.1166
255	AMZ1	9.17183	2.79026e-19	7.66345e-15	-1.04972	RG	DOWN	14.1156
50	MAK	9.16103	3.08419e-19	8.47072e-15	-0.757806	ExN	DOWN	14.0721
337	RAD9A	9.15258	3.33542e-19	9.16073e-15	-1.12074	InN	DOWN	14.0381
338	GFPT1	9.14519	3.57149e-19	9.80911e-15	-0.804374	InN	DOWN	14.0084
260	C11orf80	9.07044	7.11256e-19	1.95347e-14	-0.89226	RG	DOWN	13.7092
346	CRYAB	9.064	7.54513e-19	2.07227e-14	-1.90505	InN	DOWN	13.6836
63	PPFIA1	9.05948	7.86444e-19	2.15997e-14	-1.50569	CyP	DOWN	13.6656
265	ATG4B	8.98848	1.50407e-18	4.13092e-14	-0.803884	RG	DOWN	13.384
354	EIF2S3	8.9558	2.0236e-18	5.55781e-14	-0.720329	InN	DOWN	13.2551
71	ANOS1	8.8587	4.85695e-18	1.33396e-13	-1.93003	CyP	DOWN	12.8749
279	AC006206.2	8.83923	5.78307e-18	1.58832e-13	-1.70825	RG	DOWN	12.7991
73	ALG1L9P	8.82553	6.53629e-18	1.79519e-13	-2.10343	CyP	DOWN	12.7459
283	CASC19	8.80584	7.79239e-18	2.14018e-13	-2.28198	RG	DOWN	12.6695
284	L1TD1	8.7951	8.57525e-18	2.35519e-13	-2.95763	RG	DOWN	12.628
286	CCDC18	8.74768	1.30667e-17	3.58878e-13	-0.914805	RG	DOWN	12.4451
287	C3orf67-AS1	8.74107	1.38554e-17	3.80539e-13	-1.44659	RG	DOWN	12.4196
289	ATXN2L	8.73206	1.50043e-17	4.12093e-13	-0.856438	RG	DOWN	12.385
383	IDI1	8.71639	1.72325e-17	4.7329e-13	-0.95546	InN	DOWN	12.3249
76	LINC01515	8.71453	1.75174e-17	4.81114e-13	-1.80011	CyP	DOWN	12.3178
385	EIF2AK3	8.70716	1.86948e-17	5.13452e-13	-0.795494	InN	DOWN	12.2895
292	BNC2	8.69751	2.03539e-17	5.59021e-13	-1.78064	RG	DOWN	12.2526
388	AC011476.3	8.69493	2.08222e-17	5.7188e-13	-1.28861	InN	DOWN	12.2427
390	KLHL15	8.69075	2.16034e-17	5.93337e-13	-1.40483	InN	DOWN	12.2267
294	ZNF680	8.67365	2.51085e-17	6.89604e-13	-1.07249	RG	DOWN	12.1614
394	SLC17A5	8.66772	2.64506e-17	7.26466e-13	-1.06972	InN	DOWN	12.1388
398	SNX31	8.64533	3.21903e-17	8.84107e-13	-2.03212	InN	DOWN	12.0535
399	MEST	8.63394	3.55632e-17	9.76742e-13	-0.882847	InN	DOWN	12.0102
402	RAB6A	8.61029	4.3724e-17	1.20088e-12	-0.582278	InN	DOWN	11.9205
407	NPRL2	8.5903	5.20451e-17	1.42942e-12	-1.14902	InN	DOWN	11.8448
410	AC109587.1	8.56913	6.25634e-17	1.7183e-12	-1.06407	InN	DOWN	11.7649
306	LENG8	8.5627	6.61503e-17	1.81682e-12	-0.781041	RG	DOWN	11.7407
81	GRB10	8.56009	6.76647e-17	1.85841e-12	-1.61083	CyP	DOWN	11.7309
412	CNMD	8.55623	6.9972e-17	1.92178e-12	-2.08283	InN	DOWN	11.7163
308	PHF1	8.55339	7.17174e-17	1.96972e-12	-1.09099	RG	DOWN	11.7056
309	NPEPPS	8.52807	8.9286e-17	2.45224e-12	-0.613116	RG	DOWN	11.6104
310	LINC02797	8.52778	8.95082e-17	2.45834e-12	-4.80401	RG	DOWN	11.6094
311	SHC1	8.51705	9.82042e-17	2.69718e-12	-1.6095	RG	DOWN	11.5691
420	PRDX4	8.51544	9.95793e-17	2.73494e-12	-1.35984	InN	DOWN	11.5631
312	FAM183A	8.50072	1.13046e-16	3.10482e-12	-2.19727	RG	DOWN	11.508
422	HM13	8.49149	1.224e-16	3.36173e-12	-0.791273	InN	DOWN	11.4734
423	HAP1	8.48811	1.26015e-16	3.46099e-12	-1.75414	InN	DOWN	11.4608
315	AC087521.2	8.46817	1.49567e-16	4.10786e-12	-1.14168	RG	DOWN	11.3864
319	FSIP2	8.45048	1.74061e-16	4.7806e-12	-0.953054	RG	DOWN	11.3205
322	GABRB3	8.44016	1.90143e-16	5.22229e-12	-1.15467	RG	DOWN	11.2821
90	LRRC4C	8.42619	2.14259e-16	5.88463e-12	-2.50716	CyP	DOWN	11.2303
429	PIKFYVE	8.42554	2.15457e-16	5.91753e-12	-0.773388	InN	DOWN	11.2279
430	UFM1	8.42225	2.21587e-16	6.0859e-12	-0.759652	InN	DOWN	11.2157
431	SLC33A1	8.4089	2.48334e-16	6.82048e-12	-0.990504	InN	DOWN	11.1662
93	MIR2052HG	8.40684	2.5273e-16	6.94122e-12	-3.06406	CyP	DOWN	11.1586
327	P4HA3	8.40224	2.62831e-16	7.21866e-12	-0.932353	RG	DOWN	11.1415
435	IL12RB2	8.39673	2.75455e-16	7.56538e-12	-1.49803	InN	DOWN	11.1212
440	AC099520.1	8.38338	3.08579e-16	8.47513e-12	-2.47037	InN	DOWN	11.0719
331	PTGR1	8.37939	3.19215e-16	8.76725e-12	-1.6508	RG	DOWN	11.0571
441	ACAT2	8.37107	3.42594e-16	9.40934e-12	-0.946612	InN	DOWN	11.0264
444	TCEAL9	8.35716	3.85489e-16	1.05875e-11	-1.06685	InN	DOWN	10.9752
445	REC8	8.35118	4.05516e-16	1.11375e-11	-2.5733	InN	DOWN	10.9532
446	TMEM132C	8.34568	4.24816e-16	1.16676e-11	-2.68239	InN	DOWN	10.933
62	FPGT	8.33762	4.54808e-16	1.24913e-11	-2.10906	ExN	DOWN	10.9034
449	LINC01567	8.3309	4.81364e-16	1.32207e-11	-1.1945	InN	DOWN	10.8787
63	CD63	8.32636	5.00189e-16	1.37377e-11	-1.05211	ExN	DOWN	10.8621
451	SEC24D	8.32582	5.0248e-16	1.38006e-11	-1.02873	InN	DOWN	10.8601
338	PQBP1	8.32218	5.18143e-16	1.42308e-11	-1.39587	RG	DOWN	10.8468
64	AC105460.2	8.31583	5.46655e-16	1.50139e-11	-1.92806	ExN	DOWN	10.8235
340	AC011632.1	8.31234	5.62986e-16	1.54624e-11	-2.01138	RG	DOWN	10.8107
452	GOLGA2	8.31096	5.69572e-16	1.56433e-11	-0.867024	InN	DOWN	10.8057
453	CDK11A	8.30916	5.78292e-16	1.58828e-11	-1.1159	InN	DOWN	10.7991
342	AC010226.1	8.30226	6.12919e-16	1.68338e-11	-1.37043	RG	DOWN	10.7738
458	TTN	8.26915	8.09512e-16	2.22333e-11	-1.09057	InN	DOWN	10.653
459	TMF1	8.25514	9.10353e-16	2.50029e-11	-0.749689	InN	DOWN	10.602
351	CACNA2D2	8.25284	9.28011e-16	2.54878e-11	-1.81503	RG	DOWN	10.5937
353	AC023424.3	8.24837	9.63449e-16	2.64611e-11	-0.727533	RG	DOWN	10.5774
465	CALU	8.24736	9.71593e-16	2.66848e-11	-0.797083	InN	DOWN	10.5737
470	NPC2	8.23416	1.08491e-15	2.9797e-11	-1.32689	InN	DOWN	10.5258
354	SPTBN2	8.22802	1.14198e-15	3.13646e-11	-1.78176	RG	DOWN	10.5036
67	AC104461.1	8.21621	1.26026e-15	3.4613e-11	-1.48544	ExN	DOWN	10.4608
355	PABPN1	8.21413	1.28229e-15	3.5218e-11	-0.643799	RG	DOWN	10.4532
473	LINC00658	8.21305	1.29379e-15	3.5534e-11	-2.66197	InN	DOWN	10.4494
356	STX3	8.20744	1.35573e-15	3.72352e-11	-1.66645	RG	DOWN	10.429
359	AL451123.1	8.19544	1.49812e-15	4.11458e-11	-1.62878	RG	DOWN	10.3857
363	RARS	8.17395	1.79072e-15	4.91821e-11	-0.765621	RG	DOWN	10.3082
364	AL033530.1	8.17314	1.80283e-15	4.95147e-11	-1.41501	RG	DOWN	10.3053
484	AKAP17A	8.15143	2.15784e-15	5.92652e-11	-1.24467	InN	DOWN	10.2272
371	UTP20	8.14118	2.34866e-15	6.45061e-11	-1.09241	RG	DOWN	10.1904
485	AC107068.2	8.13884	2.39447e-15	6.57641e-11	-0.80724	InN	DOWN	10.182
486	FANCB	8.13726	2.42585e-15	6.66261e-11	-1.73988	InN	DOWN	10.1764
489	SHQ1	8.13308	2.5111e-15	6.89673e-11	-1.5071	InN	DOWN	10.1614
492	AL157938.2	8.11233	2.97938e-15	8.18288e-11	-0.850145	InN	DOWN	10.0871
72	ZNF37A	8.11092	3.01424e-15	8.27861e-11	-0.956285	ExN	DOWN	10.082
376	VIPR2	8.0972	3.37443e-15	9.26787e-11	-1.38903	RG	DOWN	10.033
497	ATP6AP2	8.07893	3.92021e-15	1.07669e-10	-0.982519	InN	DOWN	9.96791
379	ASAH1	8.07029	4.208e-15	1.15573e-10	-1.04639	RG	DOWN	9.93714
380	BCAT2	8.06989	4.22168e-15	1.15948e-10	-1.0683	RG	DOWN	9.93574
381	OIP5	8.06545	4.37787e-15	1.20238e-10	-1.12243	RG	DOWN	9.91996
382	AC110809.1	8.06428	4.4201e-15	1.21398e-10	-1.59853	RG	DOWN	9.91579
501	PPME1	8.06365	4.44311e-15	1.2203e-10	-0.69635	InN	DOWN	9.91353
76	LINC00640	8.05815	4.64733e-15	1.27639e-10	-3.8962	ExN	DOWN	9.89402
504	GPSM2	8.04352	5.23744e-15	1.43846e-10	-0.747509	InN	DOWN	9.8421
386	HS3ST4	8.04215	5.29667e-15	1.45473e-10	-2.03005	RG	DOWN	9.83722
505	FAU	8.03945	5.41459e-15	1.48712e-10	-0.839501	InN	DOWN	9.82765
106	FGFR1	8.02731	5.97816e-15	1.6419e-10	-1.16183	CyP	DOWN	9.78465
77	KCNIP3	8.02285	6.19892e-15	1.70253e-10	-1.97391	ExN	DOWN	9.7689
108	RENBP	7.99544	7.74698e-15	2.12771e-10	-2.83676	CyP	DOWN	9.67209
396	AC010615.2	7.99301	7.90095e-15	2.17e-10	-1.71953	RG	DOWN	9.66354
515	TM9SF2	7.9928	7.91432e-15	2.17367e-10	-0.682273	InN	DOWN	9.66281
397	NEK5	7.9919	7.9724e-15	2.18962e-10	-1.05535	RG	DOWN	9.65963
519	GSTP1	7.96176	1.01765e-14	2.79499e-10	-0.995077	InN	DOWN	9.55362
111	AC106798.1	7.95314	1.09102e-14	2.99648e-10	-1.9024	CyP	DOWN	9.52339
402	NAT9	7.95278	1.0942e-14	3.00521e-10	-0.902183	RG	DOWN	9.52212
403	VPS26C	7.9495	1.12355e-14	3.08584e-10	-0.842783	RG	DOWN	9.51063
404	SHTN1	7.93756	1.23718e-14	3.39793e-10	-1.12394	RG	DOWN	9.46879
527	TARSL2	7.91819	1.44598e-14	3.97137e-10	-0.882801	InN	DOWN	9.40106
530	KHSRP	7.90761	1.57424e-14	4.32364e-10	-0.938355	InN	DOWN	9.36415
85	MT-CYB	7.90061	1.66522e-14	4.57352e-10	-0.851475	ExN	DOWN	9.33975
406	MAX	7.8954	1.73635e-14	4.76888e-10	-0.67474	RG	DOWN	9.32158
407	KLHL24	7.8832	1.91458e-14	5.2584e-10	-0.695947	RG	DOWN	9.27915
536	LARP4	7.87441	2.05408e-14	5.64153e-10	-0.816706	InN	DOWN	9.2486
116	XACT	7.86528	2.20959e-14	6.06864e-10	-3.40517	CyP	DOWN	9.21691
410	MMP24	7.86111	2.28447e-14	6.2743e-10	-1.27246	RG	DOWN	9.20243
538	SLC3A1	7.86053	2.29511e-14	6.30352e-10	-1.03038	InN	DOWN	9.20042
540	TFE3	7.85477	2.40311e-14	6.60013e-10	-1.51977	InN	DOWN	9.18045
542	AC091887.1	7.84882	2.51977e-14	6.92055e-10	-1.12202	InN	DOWN	9.15986
548	PPAT	7.83548	2.80242e-14	7.69685e-10	-0.968011	InN	DOWN	9.11369
413	JPH4	7.83536	2.80493e-14	7.70374e-10	-1.5525	RG	DOWN	9.1133
414	TBC1D23	7.83063	2.91256e-14	7.99935e-10	-0.827642	RG	DOWN	9.09695
552	KRT10	7.8243	3.0629e-14	8.41226e-10	-0.862426	InN	DOWN	9.07509
415	GART	7.81799	3.2205e-14	8.84511e-10	-0.841141	RG	DOWN	9.0533
554	H1F0	7.81559	3.28241e-14	9.01514e-10	-1.95397	InN	DOWN	9.04503
416	SGIP1	7.81531	3.28978e-14	9.03538e-10	-0.86741	RG	DOWN	9.04405
87	CHL1-AS1	7.80892	3.46078e-14	9.50503e-10	-3.06509	ExN	DOWN	9.02205
418	VPS53	7.80272	3.63515e-14	9.98394e-10	-0.707171	RG	DOWN	9.0007
419	ACBD3	7.79744	3.79047e-14	1.04105e-09	-0.757049	RG	DOWN	8.98253
420	CPEB1	7.79632	3.82444e-14	1.05038e-09	-1.65372	RG	DOWN	8.97865
423	PCDH11X	7.78059	4.33123e-14	1.18957e-09	-1.28645	RG	DOWN	8.92461
424	LINC00491	7.77566	4.50337e-14	1.23685e-09	-3.82324	RG	DOWN	8.90768
425	NHS	7.76499	4.89922e-14	1.34557e-09	-0.979762	RG	DOWN	8.87109
559	AC004594.1	7.7601	5.09184e-14	1.39847e-09	-2.02118	InN	DOWN	8.85435
428	LRRC34	7.75624	5.24904e-14	1.44165e-09	-2.49413	RG	DOWN	8.84114
561	FDFT1	7.74943	5.53817e-14	1.52106e-09	-0.748787	InN	DOWN	8.81785
563	RFTN1	7.74744	5.62595e-14	1.54517e-09	-1.0426	InN	DOWN	8.81102
88	CASC15	7.73176	6.36395e-14	1.74786e-09	-0.71534	ExN	DOWN	8.75749
565	B2M	7.73133	6.3856e-14	1.75381e-09	-0.874771	InN	DOWN	8.75602
90	ECT2	7.72819	6.54504e-14	1.7976e-09	-1.16937	ExN	DOWN	8.74531
433	MLH3	7.72672	6.62117e-14	1.8185e-09	-1.30848	RG	DOWN	8.74029
434	LRRC75A	7.7225	6.84415e-14	1.87975e-09	-0.999164	RG	DOWN	8.7259
570	HMGCS1	7.72178	6.88281e-14	1.89036e-09	-0.779269	InN	DOWN	8.72345
436	MVP	7.71466	7.27845e-14	1.99903e-09	-1.35614	RG	DOWN	8.69918
441	AC011043.1	7.69989	8.17079e-14	2.24411e-09	-1.10797	RG	DOWN	8.64896
579	TAF1D	7.69616	8.41282e-14	2.31058e-09	-0.54201	InN	DOWN	8.63628
580	CHRNE	7.68749	9.00331e-14	2.47276e-09	-1.38575	InN	DOWN	8.60682
442	LPCAT3	7.6829	9.33146e-14	2.56288e-09	-0.871146	RG	DOWN	8.59127
446	TOM1L1	7.65778	1.13502e-13	3.11733e-09	-0.836629	RG	DOWN	8.50622
590	EIF2B1	7.65516	1.15841e-13	3.18157e-09	-0.856236	InN	DOWN	8.49736
593	STX5	7.65272	1.18059e-13	3.2425e-09	-0.861759	InN	DOWN	8.48912
449	GRIK5	7.63923	1.31118e-13	3.60116e-09	-1.28572	RG	DOWN	8.44356
597	AL365356.1	7.63515	1.35338e-13	3.71705e-09	-1.21229	InN	DOWN	8.4298
600	CADPS2	7.62705	1.44109e-13	3.95794e-09	-1.35468	InN	DOWN	8.40253
97	CECR2	7.61829	1.54241e-13	4.23622e-09	-0.725247	ExN	DOWN	8.37302
608	COPA	7.6031	1.7347e-13	4.76434e-09	-0.556494	InN	DOWN	8.322
610	POLA2	7.5902	1.91645e-13	5.26353e-09	-1.35528	InN	DOWN	8.27872
452	FBP2	7.58964	1.92478e-13	5.28642e-09	-1.96344	RG	DOWN	8.27684
453	POU6F2	7.58837	1.94377e-13	5.33857e-09	-0.846902	RG	DOWN	8.27258
613	RORB	7.58734	1.95926e-13	5.38112e-09	-1.50501	InN	DOWN	8.26913
454	TTC3-AS1	7.58144	2.05049e-13	5.63166e-09	-1.05782	RG	DOWN	8.24936
617	DDX18	7.57285	2.19073e-13	6.01684e-09	-0.640261	InN	DOWN	8.22063
457	TGFB1	7.56398	2.34551e-13	6.44194e-09	-0.865775	RG	DOWN	8.19098
618	BEX3	7.56367	2.35119e-13	6.45753e-09	-0.681138	InN	DOWN	8.18993
627	IGF1	7.54611	2.69069e-13	7.38999e-09	-3.94653	InN	DOWN	8.13136
629	FRMD8	7.54079	2.80281e-13	7.69792e-09	-1.58586	InN	DOWN	8.11363
103	SYCP2L	7.52632	3.13146e-13	8.60055e-09	-0.885575	ExN	DOWN	8.06547
133	AC112196.1	7.52437	3.17841e-13	8.72952e-09	-1.94477	CyP	DOWN	8.05901
461	BBS1	7.51477	3.42066e-13	9.39484e-09	-0.804519	RG	DOWN	8.02711
462	MUS81	7.51378	3.44671e-13	9.46639e-09	-1.08114	RG	DOWN	8.02382
639	KDM2A	7.51212	3.4907e-13	9.5872e-09	-0.524529	InN	DOWN	8.01831
463	TIMM44	7.50946	3.56222e-13	9.78363e-09	-0.92334	RG	DOWN	8.0095
464	ZNF718	7.5073	3.62148e-13	9.94639e-09	-0.854768	RG	DOWN	8.00233
467	HAGHL	7.49741	3.90556e-13	1.07266e-08	-1.35998	RG	DOWN	7.96954
641	OSBP	7.49547	3.96382e-13	1.08866e-08	-0.706667	InN	DOWN	7.96311
643	COL4A6	7.4881	4.19268e-13	1.15152e-08	-2.44214	InN	DOWN	7.93873
136	FGFR2	7.47774	4.53687e-13	1.24605e-08	-1.21619	CyP	DOWN	7.90446
647	CCDC59	7.46899	4.84876e-13	1.33171e-08	-0.957303	InN	DOWN	7.87559
473	MTOR	7.46757	4.90121e-13	1.34612e-08	-0.769467	RG	DOWN	7.87092
106	MT-ND3	7.46264	5.08854e-13	1.39757e-08	-1.26855	ExN	DOWN	7.85463
648	STXBP5-AS1	7.46123	5.14305e-13	1.41254e-08	-1.11994	InN	DOWN	7.85
649	SUCO	7.45816	5.26444e-13	1.44588e-08	-0.626853	InN	DOWN	7.83987
477	LINC01572	7.45608	5.34807e-13	1.46885e-08	-0.781275	RG	DOWN	7.83302
652	ZCCHC7	7.4545	5.4124e-13	1.48652e-08	-0.564158	InN	DOWN	7.82783
141	LINC00937	7.4495	5.62184e-13	1.54404e-08	-2.09552	CyP	DOWN	7.81134
480	AC087623.1	7.44903	5.64175e-13	1.54951e-08	-1.31441	RG	DOWN	7.80981
481	AC015853.3	7.44815	5.6793e-13	1.55982e-08	-1.08714	RG	DOWN	7.80693
653	PIK3C2A	7.44209	5.94613e-13	1.6331e-08	-0.541262	InN	DOWN	7.78699
655	IFRD1	7.43929	6.07376e-13	1.66816e-08	-0.78275	InN	DOWN	7.77776
656	SLC35A2	7.43807	6.13013e-13	1.68364e-08	-1.66365	InN	DOWN	7.77375
107	QKI	7.43601	6.22653e-13	1.71012e-08	-0.657648	ExN	DOWN	7.76697
659	SEC22B	7.42844	6.59329e-13	1.81085e-08	-0.807848	InN	DOWN	7.74212
667	SERPINH1	7.41221	7.45276e-13	2.0469e-08	-1.42361	InN	DOWN	7.6889
668	AC090150.1	7.41209	7.45959e-13	2.04878e-08	-1.92207	InN	DOWN	7.68851
144	AC090015.1	7.40896	7.63738e-13	2.09761e-08	-2.5996	CyP	DOWN	7.67828
145	COL4A5	7.40782	7.70342e-13	2.11574e-08	-1.14494	CyP	DOWN	7.67454
673	NAPA	7.40639	7.78695e-13	2.13869e-08	-0.826045	InN	DOWN	7.66985
679	RADX	7.3953	8.46525e-13	2.32498e-08	-1.24201	InN	DOWN	7.63358
109	ZNF506	7.39497	8.48629e-13	2.33076e-08	-0.817213	ExN	DOWN	7.6325
681	AUXG01000058.1	7.3919	8.68452e-13	2.3852e-08	-0.798876	InN	DOWN	7.62247
110	CAPS2	7.38686	9.02028e-13	2.47742e-08	-1.90136	ExN	DOWN	7.606
111	FANCL	7.38053	9.45937e-13	2.59801e-08	-0.751312	ExN	DOWN	7.58536
688	AC113167.1	7.38018	9.48431e-13	2.60487e-08	-3.66785	InN	DOWN	7.58421
492	ACSS3	7.37233	1.00603e-12	2.76306e-08	-1.2481	RG	DOWN	7.55861
692	SDCBP	7.37103	1.01587e-12	2.79008e-08	-1.04813	InN	DOWN	7.55438
493	AP002954.2	7.37059	1.01924e-12	2.79934e-08	-2.83084	RG	DOWN	7.55295
112	AC108690.1	7.36932	1.02901e-12	2.82617e-08	-4.18327	ExN	DOWN	7.5488
494	IFNGR2	7.36054	1.09902e-12	3.01846e-08	-0.65587	RG	DOWN	7.52022
495	ELP2	7.35908	1.11107e-12	3.05154e-08	-0.659868	RG	DOWN	7.51548
150	UST	7.35404	1.15382e-12	3.16896e-08	-1.30999	CyP	DOWN	7.49908
113	PTAR1	7.34645	1.22126e-12	3.3542e-08	-0.798032	ExN	DOWN	7.47441
498	AL139023.1	7.34512	1.23343e-12	3.3876e-08	-5.10846	RG	DOWN	7.47011
499	TPM2	7.3394	1.28729e-12	3.53554e-08	-2.36986	RG	DOWN	7.45154
703	RPLP1	7.32981	1.38286e-12	3.79801e-08	-0.707789	InN	DOWN	7.42044
704	TMEM38B	7.32741	1.40782e-12	3.86657e-08	-0.84927	InN	DOWN	7.41267
705	CWC25	7.32529	1.43033e-12	3.92841e-08	-0.830739	InN	DOWN	7.40578
706	SH3D19	7.32487	1.43482e-12	3.94074e-08	-0.842235	InN	DOWN	7.40442
707	DNHD1	7.32486	1.43488e-12	3.94089e-08	-0.793426	InN	DOWN	7.40441
115	CDKN1C	7.3245	1.43875e-12	3.95153e-08	-1.53511	ExN	DOWN	7.40323
708	ANXA2	7.32342	1.45038e-12	3.98347e-08	-2.50969	InN	DOWN	7.39974
503	LINC00863	7.3176	1.51473e-12	4.1602e-08	-1.50374	RG	DOWN	7.38089
709	LINC00866	7.31609	1.53183e-12	4.20718e-08	-2.37668	InN	DOWN	7.37601
504	PC	7.31561	1.53724e-12	4.22203e-08	-1.5607	RG	DOWN	7.37448
710	OXNAD1	7.3054	1.65869e-12	4.55559e-08	-0.80212	InN	DOWN	7.34146
711	TINCR	7.29716	1.76348e-12	4.84341e-08	-1.39847	InN	DOWN	7.31485
155	NR6A1	7.29507	1.79098e-12	4.91893e-08	-0.87787	CyP	DOWN	7.30813
712	USP36	7.29322	1.81577e-12	4.98702e-08	-0.749289	InN	DOWN	7.30216
510	WDR72	7.28832	1.88303e-12	5.17175e-08	-2.85453	RG	DOWN	7.28636
717	INPP5F	7.27098	2.14139e-12	5.88132e-08	-0.695281	InN	DOWN	7.23053
519	AC132807.2	7.26311	2.26968e-12	6.23367e-08	-1.22657	RG	DOWN	7.20526
719	TMEM263	7.26244	2.28101e-12	6.2648e-08	-0.860007	InN	DOWN	7.20309
721	GP6	7.25978	2.32637e-12	6.38938e-08	-1.33269	InN	DOWN	7.19454
161	CHRM3-AS2	7.25774	2.36162e-12	6.48619e-08	-27.4497	CyP	DOWN	7.18801
522	ZNF814	7.25236	2.45738e-12	6.74919e-08	-0.746154	RG	DOWN	7.17075
162	NCOA3	7.25214	2.46138e-12	6.76017e-08	-1.28512	CyP	DOWN	7.17004
724	HSPH1	7.25082	2.4856e-12	6.82671e-08	-0.89447	InN	DOWN	7.16579
163	LINC00645	7.24315	2.63034e-12	7.22424e-08	-2.00893	CyP	DOWN	7.14121
726	PIM3	7.24196	2.65349e-12	7.28781e-08	-1.22799	InN	DOWN	7.1374
727	GPM6B	7.23391	2.81567e-12	7.73323e-08	-0.535448	InN	DOWN	7.11164
525	SLCO1B1	7.23322	2.82996e-12	7.77249e-08	-1.50475	RG	DOWN	7.10944
729	RPS2	7.23072	2.88269e-12	7.91732e-08	-0.606522	InN	DOWN	7.10142
730	AC005481.1	7.23014	2.89502e-12	7.95116e-08	-2.4337	InN	DOWN	7.09957
529	GOSR2	7.22007	3.11769e-12	8.56275e-08	-0.7521	RG	DOWN	7.06739
737	PLAAT3	7.2081	3.40421e-12	9.34966e-08	-1.41837	InN	DOWN	7.0292
532	ZNF565	7.20019	3.60764e-12	9.90838e-08	-0.637623	RG	DOWN	7.004
741	EIF1	7.19909	3.63701e-12	9.98906e-08	-0.704167	InN	DOWN	7.00048
743	ZNF10	7.19318	3.79785e-12	1.04308e-07	-0.820629	InN	DOWN	6.98168
536	CTSC	7.17709	4.27257e-12	1.17346e-07	-1.00673	RG	DOWN	6.93053
750	RAB9A	7.17586	4.31123e-12	1.18408e-07	-1.16072	InN	DOWN	6.92662
753	MVD	7.17009	4.49705e-12	1.23512e-07	-0.919875	InN	DOWN	6.90829
539	LINC02754	7.16294	4.73784e-12	1.30125e-07	-1.54522	RG	DOWN	6.88564
171	AC104827.1	7.1614	4.79158e-12	1.31601e-07	-1.45743	CyP	DOWN	6.88074
125	AC107223.1	7.15125	5.15959e-12	1.41708e-07	-1.45513	ExN	DOWN	6.84861
760	AC104134.1	7.14224	5.50942e-12	1.51316e-07	-1.28457	InN	DOWN	6.82011
175	LINC02254	7.1316	5.95232e-12	1.63481e-07	-1.4537	CyP	DOWN	6.78653
544	AC008731.1	7.12616	6.19235e-12	1.70073e-07	-0.855173	RG	DOWN	6.76936
545	AP003071.2	7.11627	6.65309e-12	1.82727e-07	-1.15082	RG	DOWN	6.7382
546	DOCK3	7.11515	6.70729e-12	1.84216e-07	-0.743668	RG	DOWN	6.73467
547	TESK2	7.1131	6.80798e-12	1.86981e-07	-1.07481	RG	DOWN	6.7282
131	ZNF765	7.11171	6.8769e-12	1.88874e-07	-1.15999	ExN	DOWN	6.72383
548	TJP3	7.11141	6.892e-12	1.89289e-07	-2.61622	RG	DOWN	6.72288
550	AC138627.1	7.10822	7.05298e-12	1.9371e-07	-1.92271	RG	DOWN	6.71285
776	COPB2	7.09338	7.8523e-12	2.15664e-07	-0.56136	InN	DOWN	6.66622
555	C3orf67	7.09335	7.85442e-12	2.15722e-07	-1.07047	RG	DOWN	6.66611
559	PPARGC1B	7.08122	8.57318e-12	2.35463e-07	-2.18358	RG	DOWN	6.62808
781	WHAMM	7.08122	8.57368e-12	2.35476e-07	-1.04562	InN	DOWN	6.62805
782	MAJIN	7.07926	8.69561e-12	2.38825e-07	-2.36246	InN	DOWN	6.62192
563	CHRM3	7.06599	9.56817e-12	2.6279e-07	-1.37139	RG	DOWN	6.58039
784	HIST1H2BN	7.0642	9.69295e-12	2.66217e-07	-1.21106	InN	DOWN	6.57476
785	TRAPPC2	7.06402	9.70507e-12	2.6655e-07	-0.765229	InN	DOWN	6.57422
565	TCERG1L	7.06373	9.7254e-12	2.67108e-07	-3.79771	RG	DOWN	6.57331
786	CDCA2	7.06258	9.80665e-12	2.6934e-07	-1.61537	InN	DOWN	6.5697
135	AC015943.1	7.06088	9.92734e-12	2.72654e-07	-2.22154	ExN	DOWN	6.56439
789	LINC00159	7.04762	1.09206e-11	2.99935e-07	-1.23447	InN	DOWN	6.52297
569	GON4L	7.04399	1.1209e-11	3.07855e-07	-0.5924	RG	DOWN	6.51165
185	IL3RA	7.04364	1.12371e-11	3.08627e-07	-1.28649	CyP	DOWN	6.51057
572	AC069287.3	7.03533	1.19275e-11	3.27589e-07	-2.11143	RG	DOWN	6.48467
795	POLR2C	7.03429	1.20171e-11	3.30049e-07	-0.891909	InN	DOWN	6.48142
137	LRCH2	7.03081	1.23204e-11	3.3838e-07	-0.581163	ExN	DOWN	6.4706
575	ARFGAP1	7.0239	1.29458e-11	3.55556e-07	-0.929898	RG	DOWN	6.44909
803	GADD45G	7.02124	1.31942e-11	3.62379e-07	-1.38695	InN	DOWN	6.44084
576	SPON1	7.01935	1.33737e-11	3.6731e-07	-1.85086	RG	DOWN	6.43497
577	SEC61A2	7.01634	1.36654e-11	3.7532e-07	-0.671276	RG	DOWN	6.4256
805	INSIG1	7.01549	1.37483e-11	3.77596e-07	-1.12402	InN	DOWN	6.42297
578	AC108519.1	7.01204	1.4092e-11	3.87038e-07	-1.42461	RG	DOWN	6.41225
811	AL358332.1	7.00265	1.50703e-11	4.13906e-07	-3.16308	InN	DOWN	6.3831
812	KSR2	7.00144	1.52005e-11	4.17482e-07	-0.919519	InN	DOWN	6.37936
583	PI4KA	7.00111	1.52361e-11	4.1846e-07	-0.648669	RG	DOWN	6.37835
584	UBAP2L	6.99853	1.55195e-11	4.26242e-07	-0.701707	RG	DOWN	6.37034
817	ELOVL5	6.99461	1.59597e-11	4.38333e-07	-0.74776	InN	DOWN	6.3582
818	AL023755.1	6.98947	1.65555e-11	4.54697e-07	-2.51439	InN	DOWN	6.34228
820	GALM	6.98943	1.65602e-11	4.54825e-07	-0.980703	InN	DOWN	6.34216
587	APOO	6.98585	1.69886e-11	4.66591e-07	-0.956395	RG	DOWN	6.33106
591	LRBA	6.98365	1.7256e-11	4.73936e-07	-0.576246	RG	DOWN	6.32428
824	ZFPL1	6.97158	1.88047e-11	5.16471e-07	-1.01656	InN	DOWN	6.28695
594	BICDL1	6.97024	1.89835e-11	5.21381e-07	-1.36707	RG	DOWN	6.28284
595	HSD17B14	6.967	1.94263e-11	5.33544e-07	-1.20261	RG	DOWN	6.27283
827	FAM199X	6.96208	2.01176e-11	5.5253e-07	-0.938887	InN	DOWN	6.25764
599	MT-ND2	6.9486	2.21356e-11	6.07954e-07	-1.30315	RG	DOWN	6.21613
195	DOCK6	6.94581	2.25785e-11	6.20118e-07	-2.02661	CyP	DOWN	6.20753
600	DIAPH2-AS1	6.94201	2.31932e-11	6.37002e-07	-1.08915	RG	DOWN	6.19586
601	TCFL5	6.94122	2.33237e-11	6.40584e-07	-1.22743	RG	DOWN	6.19342
605	ATG2A	6.92912	2.54083e-11	6.97839e-07	-1.24369	RG	DOWN	6.15624
1	LINC02511	6.92048	2.7007e-11	7.41748e-07	-3.02279	oRG/Ast	DOWN	6.12974
840	HSPB1	6.91964	2.71677e-11	7.4616e-07	-1.08235	InN	DOWN	6.12717
609	SYT6	6.91284	2.85025e-11	7.82821e-07	-1.80134	RG	DOWN	6.10634
610	LINC02694	6.90631	2.98463e-11	8.19728e-07	-2.19359	RG	DOWN	6.08633
613	NUMA1	6.89233	3.29317e-11	9.04469e-07	-0.750725	RG	DOWN	6.04361
614	FIRRE	6.89105	3.32296e-11	9.12652e-07	-1.56965	RG	DOWN	6.0397
616	AP001011.1	6.88522	3.46183e-11	9.50791e-07	-0.590105	RG	DOWN	6.02192
851	NLRP2	6.88474	3.4735e-11	9.53996e-07	-1.81176	InN	DOWN	6.02045
853	SLC5A3	6.87863	3.62576e-11	9.95815e-07	-0.818365	InN	DOWN	6.00182
618	C1S	6.87627	3.68639e-11	1.01247e-06	-0.906944	RG	DOWN	5.99462
619	UAP1L1	6.87547	3.70719e-11	1.01818e-06	-1.76671	RG	DOWN	5.99218
857	CARHSP1	6.87497	3.72028e-11	1.02177e-06	-0.729443	InN	DOWN	5.99065
859	VAX1	6.87241	3.78744e-11	1.04022e-06	-3.65603	InN	DOWN	5.98287
622	CHFR	6.85945	4.14744e-11	1.13909e-06	-0.705029	RG	DOWN	5.94344
867	LHX2	6.85406	4.307e-11	1.18292e-06	-1.493	InN	DOWN	5.92705
871	SPTY2D1	6.84796	4.49464e-11	1.23445e-06	-0.888586	InN	DOWN	5.90853
625	VGLL3	6.8478	4.49956e-11	1.2358e-06	-1.94429	RG	DOWN	5.90805
626	AC006059.1	6.84532	4.57832e-11	1.25744e-06	-0.57797	RG	DOWN	5.90051
878	VMP1	6.84236	4.67379e-11	1.28366e-06	-0.607015	InN	DOWN	5.89155
881	TMEM39A	6.83585	4.89135e-11	1.34341e-06	-0.727158	InN	DOWN	5.87179
882	STS	6.83559	4.89996e-11	1.34577e-06	-0.887235	InN	DOWN	5.87103
883	ZNF880	6.83321	4.98224e-11	1.36837e-06	-1.56829	InN	DOWN	5.8638
892	HRH2	6.82327	5.33964e-11	1.46653e-06	-2.28262	InN	DOWN	5.83371
629	CPEB2	6.82323	5.34084e-11	1.46686e-06	-1.03804	RG	DOWN	5.83361
894	AL627171.2	6.81358	5.71209e-11	1.56882e-06	-1.41132	InN	DOWN	5.80443
207	GYG2	6.81326	5.72471e-11	1.57229e-06	-1.91869	CyP	DOWN	5.80347
208	LINC01060	6.8059	6.02513e-11	1.6548e-06	-2.76288	CyP	DOWN	5.78125
632	PPFIA3	6.80266	6.16226e-11	1.69246e-06	-1.24924	RG	DOWN	5.77148
896	HNRNPM	6.80134	6.21901e-11	1.70805e-06	-0.548415	InN	DOWN	5.7675
897	CTHRC1	6.79983	6.28464e-11	1.72608e-06	-1.88947	InN	DOWN	5.76294
209	CTNNA3	6.79911	6.316e-11	1.73469e-06	-1.48683	CyP	DOWN	5.76078
899	BLZF1	6.79108	6.67801e-11	1.83412e-06	-0.697759	InN	DOWN	5.73657
903	LACTB2	6.7855	6.94132e-11	1.90643e-06	-1.39086	InN	DOWN	5.71978
904	RAB18	6.78368	7.02919e-11	1.93057e-06	-0.61244	InN	DOWN	5.71432
212	AC092745.5	6.78365	7.03038e-11	1.93089e-06	-2.23072	CyP	DOWN	5.71424
906	CAB39L	6.77896	7.26271e-11	1.9947e-06	-0.911727	InN	DOWN	5.70012
639	ARL17A	6.7786	7.28088e-11	1.99969e-06	-0.825635	RG	DOWN	5.69904
640	LINC00513	6.77427	7.50235e-11	2.06052e-06	-1.09417	RG	DOWN	5.68602
214	AC005537.1	6.76997	7.72835e-11	2.12259e-06	-2.35255	CyP	DOWN	5.67313
909	MTCH1	6.76935	7.76168e-11	2.13175e-06	-0.640077	InN	DOWN	5.67126
910	TAC4	6.7693	7.76463e-11	2.13256e-06	-1.68612	InN	DOWN	5.6711
912	NLRC4	6.76847	7.80927e-11	2.14482e-06	-1.28373	InN	DOWN	5.66861
149	CFLAR	6.76811	7.82874e-11	2.15016e-06	-1.15551	ExN	DOWN	5.66753
914	FHAD1	6.76135	8.20279e-11	2.2529e-06	-1.99631	InN	DOWN	5.64726
644	G2E3-AS1	6.75887	8.34408e-11	2.2917e-06	-0.784393	RG	DOWN	5.63984
645	AL445248.1	6.75856	8.36197e-11	2.29661e-06	-1.05893	RG	DOWN	5.63891
217	AC012501.2	6.7571	8.44668e-11	2.31988e-06	-2.82232	CyP	DOWN	5.63453
150	TMEM14B	6.75638	8.48875e-11	2.33144e-06	-0.526201	ExN	DOWN	5.63238
916	ENSA	6.75604	8.50869e-11	2.33691e-06	-0.553847	InN	DOWN	5.63136
646	PGBD5	6.75468	8.58875e-11	2.3589e-06	-1.27915	RG	DOWN	5.62729
647	SLC25A29	6.75365	8.6502e-11	2.37578e-06	-0.746459	RG	DOWN	5.62419
918	MTRNR2L1	6.75359	8.65368e-11	2.37673e-06	-4.60436	InN	DOWN	5.62402
649	HNRNPL	6.74956	8.89789e-11	2.4438e-06	-0.818335	RG	DOWN	5.61193
652	AC004158.1	6.74409	9.23947e-11	2.53762e-06	-0.999554	RG	DOWN	5.59557
653	NVL	6.74064	9.46167e-11	2.59865e-06	-0.70676	RG	DOWN	5.58525
655	PLEKHA4	6.73733	9.67944e-11	2.65846e-06	-1.09911	RG	DOWN	5.57537
658	C3orf35	6.73253	1.00043e-10	2.74768e-06	-1.09707	RG	DOWN	5.56103
659	TNS3	6.72946	1.02178e-10	2.80633e-06	-0.89892	RG	DOWN	5.55186
929	CELSR1	6.71472	1.13057e-10	3.1051e-06	-1.17698	InN	DOWN	5.50792
931	EAF2	6.71284	1.14527e-10	3.14549e-06	-1.20961	InN	DOWN	5.50231
933	ADAM17	6.71034	1.16505e-10	3.1998e-06	-0.586005	InN	DOWN	5.49488
664	AC058791.1	6.70762	1.18691e-10	3.25985e-06	-1.40789	RG	DOWN	5.4868
935	HSPD1	6.70404	1.21639e-10	3.3408e-06	-0.673388	InN	DOWN	5.47615
667	MAPK1IP1L	6.70346	1.22126e-10	3.35419e-06	-0.64446	RG	DOWN	5.47441
939	LACTB2-AS1	6.6959	1.28613e-10	3.53234e-06	-2.00635	InN	DOWN	5.45194
940	AC010168.1	6.69582	1.28677e-10	3.5341e-06	-1.97532	InN	DOWN	5.45172
941	SEC61A1	6.69466	1.29706e-10	3.56237e-06	-0.709693	InN	DOWN	5.44826
945	TCP1	6.6781	1.45241e-10	3.98903e-06	-0.782634	InN	DOWN	5.39913
947	DEDD2	6.67589	1.47444e-10	4.04955e-06	-1.19366	InN	DOWN	5.39259
672	DHRSX	6.66686	1.56801e-10	4.30653e-06	-0.734232	RG	DOWN	5.36587
673	AC092902.4	6.6654	1.58364e-10	4.34946e-06	-0.81072	RG	DOWN	5.36157
954	AL357153.2	6.66268	1.61331e-10	4.43095e-06	-0.758007	InN	DOWN	5.3535
159	HIF3A	6.66119	1.62966e-10	4.47586e-06	-0.834964	ExN	DOWN	5.34912
955	AL513318.2	6.66081	1.63391e-10	4.48753e-06	-1.53019	InN	DOWN	5.34799
163	MT-ND5	6.65233	1.73099e-10	4.75417e-06	-1.05056	ExN	DOWN	5.32293
230	VAT1L	6.64726	1.79165e-10	4.92077e-06	-1.56098	CyP	DOWN	5.30797
959	HELLPAR	6.64486	1.821e-10	5.00137e-06	-2.07136	InN	DOWN	5.30091
960	IARS	6.64347	1.83828e-10	5.04884e-06	-0.60679	InN	DOWN	5.29681
682	IFITM3	6.64126	1.86611e-10	5.12528e-06	-2.65573	RG	DOWN	5.29028
683	CLCN7	6.64047	1.87615e-10	5.15285e-06	-0.841707	RG	DOWN	5.28795
686	TP53BP1	6.63155	1.9931e-10	5.47404e-06	-0.557713	RG	DOWN	5.26169
689	SNHG25	6.61605	2.21353e-10	6.07947e-06	-0.960777	RG	DOWN	5.21613
975	GPR137B	6.61308	2.25849e-10	6.20295e-06	-0.862206	InN	DOWN	5.2074
977	ARHGAP29	6.60994	2.30691e-10	6.33592e-06	-1.6458	InN	DOWN	5.19819
168	PIP4P1	6.6088	2.32466e-10	6.38468e-06	-1.28268	ExN	DOWN	5.19486
693	DLGAP1-AS5	6.60617	2.3663e-10	6.49904e-06	-0.868562	RG	DOWN	5.18715
694	ZNF90	6.60254	2.42509e-10	6.66052e-06	-0.979672	RG	DOWN	5.17649
980	SLC30A5	6.60233	2.4285e-10	6.66987e-06	-0.619912	InN	DOWN	5.17588
983	DNAJC3	6.59851	2.49193e-10	6.84409e-06	-0.724325	InN	DOWN	5.16468
239	HTR2C	6.59733	2.5118e-10	6.89865e-06	-3.60011	CyP	DOWN	5.16124
695	SLCO6A1	6.5945	2.56007e-10	7.03122e-06	-4.07954	RG	DOWN	5.15297
699	AGMO	6.57809	2.85918e-10	7.85275e-06	-2.22428	RG	DOWN	5.10498
241	SYNPR	6.57603	2.89912e-10	7.96243e-06	-1.90985	CyP	DOWN	5.09895
993	AC046130.1	6.57534	2.91261e-10	7.99947e-06	-1.36931	InN	DOWN	5.09694
701	CPT1A	6.57475	2.92413e-10	8.03112e-06	-1.54226	RG	DOWN	5.09522
1000	KCNC3	6.56798	3.0602e-10	8.40483e-06	-24.9663	InN	DOWN	5.07547
1005	SLC26A11	6.55909	3.24833e-10	8.92155e-06	-1.16764	InN	DOWN	5.04956
705	AC066613.2	6.55643	3.30671e-10	9.08189e-06	-0.941816	RG	DOWN	5.04182
1007	PCDHB5	6.55264	3.3918e-10	9.31558e-06	-2.7446	InN	DOWN	5.03079
710	AL160314.2	6.53885	3.71968e-10	1.02161e-05	-1.06495	RG	DOWN	4.99071
245	LHFPL1	6.53744	3.75491e-10	1.03129e-05	-4.02933	CyP	DOWN	4.98662
1012	SPICE1	6.53616	3.78715e-10	1.04014e-05	-0.931434	InN	DOWN	4.98291
1013	TMEM259	6.53578	3.79679e-10	1.04279e-05	-0.6104	InN	DOWN	4.9818
714	LINC01482	6.53542	3.80587e-10	1.04528e-05	-2.51273	RG	DOWN	4.98077
1014	AC021851.2	6.53369	3.85014e-10	1.05744e-05	-0.90098	InN	DOWN	4.97574
248	AC124254.2	6.52901	3.97231e-10	1.09099e-05	-2.64004	CyP	DOWN	4.96218
716	FUT2	6.52802	3.9988e-10	1.09827e-05	-1.83845	RG	DOWN	4.95929
718	MT-ND4L	6.52517	4.07536e-10	1.1193e-05	-1.98123	RG	DOWN	4.95105
178	POLR3D	6.51805	4.27363e-10	1.17375e-05	-1.08852	ExN	DOWN	4.93042
719	BTD	6.5175	4.28944e-10	1.1781e-05	-0.696452	RG	DOWN	4.92882
720	RANBP1	6.51573	4.34019e-10	1.19203e-05	-0.77534	RG	DOWN	4.92371
249	LINC01456	6.51427	4.3827e-10	1.20371e-05	-2.00922	CyP	DOWN	4.91948
1020	HEATR5A	6.5092	4.53312e-10	1.24502e-05	-0.83026	InN	DOWN	4.90482
722	STPG2-AS1	6.50714	4.59569e-10	1.26221e-05	-2.92365	RG	DOWN	4.89887
250	AHNAK	6.50563	4.64214e-10	1.27496e-05	-2.5582	CyP	DOWN	4.8945
252	KHDRBS2	6.50176	4.76327e-10	1.30823e-05	-1.26613	CyP	DOWN	4.88332
180	LINC00862	6.50132	4.77723e-10	1.31207e-05	-1.33942	ExN	DOWN	4.88204
1027	AARS	6.49697	4.91713e-10	1.35049e-05	-0.743042	InN	DOWN	4.86951
726	ZNF714	6.49673	4.92522e-10	1.35271e-05	-0.78736	RG	DOWN	4.86879
1029	EIF1AX	6.48908	5.18163e-10	1.42314e-05	-0.701951	InN	DOWN	4.84675
730	SNX32	6.48764	5.23165e-10	1.43687e-05	-0.986393	RG	DOWN	4.84258
731	TCF7	6.48625	5.27984e-10	1.45011e-05	-0.872533	RG	DOWN	4.8386
1030	DDX39A	6.48605	5.2869e-10	1.45205e-05	-0.855375	InN	DOWN	4.83802
1031	SCPEP1	6.48506	5.32193e-10	1.46167e-05	-1.40077	InN	DOWN	4.83515
733	PLS3	6.48446	5.34318e-10	1.4675e-05	-0.808207	RG	DOWN	4.83342
183	VRK2	6.48297	5.39615e-10	1.48205e-05	-1.24552	ExN	DOWN	4.82914
738	C19orf25	6.47192	5.80609e-10	1.59464e-05	-0.827226	RG	DOWN	4.79734
1035	AC010273.2	6.46803	5.95714e-10	1.63613e-05	-1.16841	InN	DOWN	4.78618
739	TMEM50B	6.46679	6.00643e-10	1.64966e-05	-0.658551	RG	DOWN	4.7826
740	CAPN1	6.46654	6.01616e-10	1.65234e-05	-0.890904	RG	DOWN	4.7819
741	NFX1	6.46585	6.04372e-10	1.65991e-05	-0.643709	RG	DOWN	4.77992
742	NONO	6.46455	6.09618e-10	1.67432e-05	-0.519692	RG	DOWN	4.77616
258	KCNH5	6.46022	6.27286e-10	1.72284e-05	-2.68216	CyP	DOWN	4.76375
259	ROR1-AS1	6.45307	6.57661e-10	1.80627e-05	-3.02601	CyP	DOWN	4.74322
744	WDR59	6.45261	6.59646e-10	1.81172e-05	-0.579776	RG	DOWN	4.74191
188	SHOC1	6.45162	6.63959e-10	1.82356e-05	-0.648148	ExN	DOWN	4.73908
1042	NOTCH2	6.44713	6.83947e-10	1.87846e-05	-1.52795	InN	DOWN	4.7262
260	WBP2	6.44708	6.8417e-10	1.87907e-05	-2.37785	CyP	DOWN	4.72606
746	AL662884.5	6.44684	6.85221e-10	1.88196e-05	-1.37485	RG	DOWN	4.72539
748	ZNF546	6.4367	7.32604e-10	2.0121e-05	-0.88498	RG	DOWN	4.69635
749	PDE5A	6.43424	7.44563e-10	2.04494e-05	-0.539901	RG	DOWN	4.68932
266	PLXNC1	6.43269	7.52211e-10	2.06595e-05	-1.28973	CyP	DOWN	4.68488
191	BNIP3L	6.41963	8.19649e-10	2.25116e-05	-0.632583	ExN	DOWN	4.64759
755	AC004830.2	6.41262	8.58244e-10	2.35717e-05	-2.87097	RG	DOWN	4.62761
1056	ANKRD7	6.41213	8.61027e-10	2.36481e-05	-1.30706	InN	DOWN	4.6262
1057	UBE2G2	6.41105	8.67136e-10	2.38159e-05	-0.623448	InN	DOWN	4.62313
756	PIR	6.41031	8.71351e-10	2.39317e-05	-0.889331	RG	DOWN	4.62103
271	TPM1	6.40882	8.79873e-10	2.41657e-05	-1.50995	CyP	DOWN	4.6168
757	BMERB1	6.40878	8.80148e-10	2.41733e-05	-0.553254	RG	DOWN	4.61666
763	LSR	6.39999	9.32341e-10	2.56067e-05	-2.34608	RG	DOWN	4.59165
1063	MRPS6	6.39691	9.51331e-10	2.61283e-05	-0.767934	InN	DOWN	4.58289
1067	AC087190.1	6.39325	9.74369e-10	2.6761e-05	-0.937093	InN	DOWN	4.5725
768	AL110292.1	6.38683	1.01618e-09	2.79093e-05	-0.98333	RG	DOWN	4.55425
770	RAB3B	6.38513	1.02752e-09	2.82208e-05	-1.48793	RG	DOWN	4.54943
1074	WASHC2C	6.3781	1.07579e-09	2.95467e-05	-1.15801	InN	DOWN	4.52949
1076	NEU1	6.37513	1.09685e-09	3.01249e-05	-1.1741	InN	DOWN	4.52107
196	DLEU2	6.3747	1.09994e-09	3.02099e-05	-0.573131	ExN	DOWN	4.51985
775	AC005920.2	6.37042	1.13105e-09	3.10642e-05	-0.702259	RG	DOWN	4.50774
1078	BIN2	6.36949	1.13798e-09	3.12546e-05	-2.86912	InN	DOWN	4.50509
1081	DNAJB1	6.3623	1.19255e-09	3.27535e-05	-0.951695	InN	DOWN	4.48474
779	RABGEF1	6.35982	1.21191e-09	3.32852e-05	-0.52269	RG	DOWN	4.47775
780	ZNF274	6.35971	1.21283e-09	3.33104e-05	-0.827835	RG	DOWN	4.47742
783	DAP3	6.35416	1.2574e-09	3.45345e-05	-0.660243	RG	DOWN	4.46175
785	PARN	6.35274	1.26908e-09	3.48553e-05	-0.610614	RG	DOWN	4.45773
786	ZBTB8A	6.35206	1.27468e-09	3.5009e-05	-0.791094	RG	DOWN	4.45582
1085	DDIT3	6.35136	1.28056e-09	3.51705e-05	-0.991578	InN	DOWN	4.45382
787	HOMER3-AS1	6.34331	1.34928e-09	3.70581e-05	-3.63696	RG	DOWN	4.43112
1087	COPS2	6.34169	1.36354e-09	3.74498e-05	-0.60483	InN	DOWN	4.42655
1088	PEA15	6.33845	1.39253e-09	3.82458e-05	-1.03695	InN	DOWN	4.41742
1089	TYW1	6.33708	1.40494e-09	3.85867e-05	-0.534711	InN	DOWN	4.41356
204	THORLNC	6.3353	1.4213e-09	3.9036e-05	-2.56116	ExN	DOWN	4.40853
793	ANKUB1	6.33512	1.42297e-09	3.9082e-05	-0.552592	RG	DOWN	4.40802
1091	CREB5	6.33369	1.43617e-09	3.94443e-05	-0.756229	InN	DOWN	4.40402
794	TTC6	6.3335	1.43795e-09	3.94934e-05	-2.14823	RG	DOWN	4.40348
205	TNNI3K	6.33303	1.44236e-09	3.96145e-05	-1.50536	ExN	DOWN	4.40215
1092	AC018628.2	6.32996	1.47139e-09	4.04117e-05	-1.11606	InN	DOWN	4.39349
797	DEGS1	6.32915	1.47909e-09	4.06233e-05	-0.826936	RG	DOWN	4.39123
801	CRLF3	6.31657	1.60456e-09	4.40691e-05	-0.519878	RG	DOWN	4.35587
1094	EIF1AD	6.31196	1.65312e-09	4.5403e-05	-1.33137	InN	DOWN	4.34292
1095	PTP4A2	6.30447	1.73512e-09	4.7655e-05	-0.659496	InN	DOWN	4.32189
285	HEPH	6.30328	1.74848e-09	4.80221e-05	-2.92794	CyP	DOWN	4.31856
805	LINC00470	6.29189	1.88178e-09	5.16832e-05	-2.94294	RG	DOWN	4.28665
807	DDX19A	6.28887	1.91871e-09	5.26974e-05	-0.773852	RG	DOWN	4.27821
1104	LINC02154	6.28246	1.9995e-09	5.49163e-05	-3.58754	InN	DOWN	4.2603
1107	CCND1	6.27876	2.04775e-09	5.62413e-05	-1.39088	InN	DOWN	4.24994
1109	UPF2	6.27511	2.0963e-09	5.75748e-05	-0.573293	InN	DOWN	4.23977
811	FAM20A	6.27202	2.13841e-09	5.87315e-05	-1.49856	RG	DOWN	4.23113
813	AC011287.1	6.26985	2.16836e-09	5.95539e-05	-0.939218	RG	DOWN	4.22509
814	CD5	6.26923	2.17703e-09	5.97922e-05	-2.39934	RG	DOWN	4.22336
815	PTRH2	6.26371	2.25561e-09	6.19504e-05	-0.588709	RG	DOWN	4.20796
208	BOC	6.25592	2.37114e-09	6.51233e-05	-0.816432	ExN	DOWN	4.18626
1114	TMEM41B	6.25447	2.39315e-09	6.57279e-05	-0.54856	InN	DOWN	4.18225
1117	CCDC9	6.2533	2.41119e-09	6.62233e-05	-1.23075	InN	DOWN	4.17899
819	AL731577.1	6.25013	2.46064e-09	6.75813e-05	-2.35255	RG	DOWN	4.17017
296	UVRAG	6.2491	2.47692e-09	6.80286e-05	-0.789356	CyP	DOWN	4.16731
1121	AC005609.5	6.24321	2.57208e-09	7.06422e-05	-1.2307	InN	DOWN	4.15094
1125	NUP210L	6.23903	2.64177e-09	7.25561e-05	-0.63943	InN	DOWN	4.13933
826	OLFM2	6.23871	2.64717e-09	7.27045e-05	-0.973415	RG	DOWN	4.13844
1128	HSPA1B	6.23398	2.72836e-09	7.49344e-05	-0.962914	InN	DOWN	4.12532
1130	GPR107	6.23292	2.74694e-09	7.54447e-05	-0.561534	InN	DOWN	4.12237
829	CXorf38	6.2269	2.8545e-09	7.83988e-05	-1.05232	RG	DOWN	4.10569
214	DPY19L3	6.22687	2.85503e-09	7.84134e-05	-0.624583	ExN	DOWN	4.10561
830	YARS	6.22371	2.91324e-09	8.00122e-05	-0.699955	RG	DOWN	4.09684
[truncated: 620 more rows]

## Sheet: ST3B
	names	scores	pvals	pvals_adj	logfoldchanges	signif_type	direction	-log10 p-val
0	TTR	34.0972	4.87225e-254	1.33816e-249	5.45157	InN	UP	248.873
1	NNAT	33.0465	1.04694e-238	2.87542e-234	6.52851	InN	UP	233.541
0	LINC02506	28.3771	2.32799e-176	6.39383e-172	5.00277	Ast	UP	171.194
1	AC097654.1	24.8594	1.22675e-135	3.36926e-131	4.4558	Ast	UP	130.472
5	ENOX1	23.5842	3.35679e-122	9.21943e-118	2.17717	InN	UP	117.035
6	NKAIN2	22.6349	1.17878e-112	3.23752e-108	2.65887	InN	UP	107.49
7	LINC01572	22.4112	1.83475e-110	5.03913e-106	2.34433	InN	UP	105.298
8	FTX	22.3526	6.84188e-110	1.87912e-105	1.00447	InN	UP	104.726
12	NRXN1	21.105	4.29571e-98	1.17982e-93	1.69068	InN	UP	92.9282
14	LRRC7	20.9184	2.18263e-96	5.9946e-92	1.55672	InN	UP	91.2222
16	DLX6-AS1	20.8788	5.0029e-96	1.37405e-91	3.41049	InN	UP	90.862
17	NOVA1	20.6957	2.27425e-94	6.24623e-90	1.56625	InN	UP	89.2044
18	CTNNA2	20.3538	2.57824e-91	7.08114e-87	1.50528	InN	UP	86.1499
22	CTNND2	20.0026	3.13518e-88	8.61078e-84	1.32428	InN	UP	83.065
23	RIPOR2	19.8576	5.68759e-87	1.5621e-82	2.40095	InN	UP	81.8063
27	ANKS1B	19.4544	1.60436e-83	4.40638e-79	1.62147	InN	UP	78.3559
28	DCLK1	19.428	2.68473e-83	7.3736e-79	1.29021	InN	UP	78.1323
31	RBFOX1	19.2785	4.88449e-82	1.34153e-77	2.14038	InN	UP	76.8724
33	AC004158.1	19.0104	8.38724e-80	2.30356e-75	2.41562	InN	UP	74.6376
34	LINC01122	18.9185	4.82066e-79	1.32399e-74	1.69419	InN	UP	73.8781
36	NFIB	18.7206	2.01646e-77	5.5382e-73	2.49082	InN	UP	72.2566
37	LINC02144	18.5398	5.91368e-76	1.62419e-71	2.79925	InN	UP	70.7894
38	TCF4	18.4591	2.64361e-75	7.26069e-71	1.88101	InN	UP	70.139
39	PTPRD	18.2051	2.82052e-73	7.74655e-69	1.55457	InN	UP	68.1109
44	MIR100HG	17.8587	1.48418e-70	4.0763e-66	1.27372	InN	UP	65.3897
46	GLRA2	17.8067	3.76035e-70	1.03278e-65	2.233	InN	UP	64.986
47	CSMD1	17.7453	1.12424e-69	3.08772e-65	2.25307	InN	UP	64.5104
48	KALRN	17.7382	1.27588e-69	3.50419e-65	1.23863	InN	UP	64.4554
49	MYT1L	17.6495	6.16337e-69	1.69277e-64	1.39976	InN	UP	63.7714
52	HECW1	17.5101	7.20227e-68	1.9781e-63	1.50053	InN	UP	62.7038
53	AP000462.1	17.4698	1.46009e-67	4.01015e-63	1.65209	InN	UP	62.3968
56	NRG1	17.3829	6.67667e-67	1.83375e-62	1.81966	InN	UP	61.7367
3	TMEM132C	17.3173	2.08849e-66	5.73604e-62	5.90965	Ast	UP	61.2414
57	GRM3	17.3115	2.31065e-66	6.34621e-62	1.83942	InN	UP	61.1975
4	AL157778.1	17.3008	2.78321e-66	7.64408e-62	2.77955	Ast	UP	61.1167
59	MYCBP2-AS1	17.1349	4.88595e-65	1.34193e-60	1.35056	InN	UP	59.8723
64	PDE4D	16.9433	1.29417e-63	3.55443e-59	1.30196	InN	UP	58.4492
5	LINC00621	16.9302	1.61623e-63	4.43897e-59	3.08881	Ast	UP	58.3527
66	LINC00461	16.9218	1.86569e-63	5.12411e-59	1.17923	InN	UP	58.2904
6	RIMS2	16.7351	4.36703e-62	1.19941e-57	2.67728	Ast	UP	56.921
67	MAP3K13	16.7051	7.22377e-62	1.98401e-57	1.72709	InN	UP	56.7025
68	FRMD4A	16.6862	9.91007e-62	2.7218e-57	1.18988	InN	UP	56.5651
70	AC015923.1	16.5874	5.15381e-61	1.41549e-56	1.25811	InN	UP	55.8491
72	GRIP1	16.5304	1.33001e-60	3.65288e-56	1.27554	InN	UP	55.4374
73	DOCK3	16.3689	1.91375e-59	5.25611e-55	1.0106	InN	UP	54.2793
74	CADM2	16.3343	3.37596e-59	9.27207e-55	1.39222	InN	UP	54.0328
75	AC079052.1	16.3188	4.3558e-59	1.19632e-54	1.28125	InN	UP	53.9222
7	NUTM2A-AS1	16.2941	6.51618e-59	1.78967e-54	2.00121	Ast	UP	53.7472
77	CADM1	16.2745	8.97713e-59	2.46557e-54	1.24464	InN	UP	53.6081
78	SHANK1	16.2733	9.15774e-59	2.51517e-54	4.3086	InN	UP	53.5994
83	IL7	16.1451	7.37218e-58	2.02477e-53	1.12598	InN	UP	52.6936
85	PTPRN2	16.0983	1.57306e-57	4.3204e-53	0.993042	InN	UP	52.3645
87	BMPR2	15.9834	1.00008e-56	2.74671e-52	0.933626	InN	UP	51.5612
89	ST8SIA5	15.8875	4.63743e-56	1.27367e-51	3.22335	InN	UP	50.8949
91	ROBO2	15.7809	2.52713e-55	6.94076e-51	1.43388	InN	UP	50.1586
10	AL033530.1	15.706	8.25857e-55	2.26822e-50	4.58978	Ast	UP	49.6443
92	MMP16	15.7034	8.60178e-55	2.36248e-50	1.29939	InN	UP	49.6266
94	FSIP2-AS1	15.6515	1.94805e-54	5.35031e-50	1.11426	InN	UP	49.2716
95	ZNF804A	15.6387	2.38051e-54	6.53807e-50	1.71857	InN	UP	49.1846
98	MLLT3	15.5211	1.49778e-53	4.11364e-49	1.23489	InN	UP	48.3858
99	LINC01551	15.5201	1.52143e-53	4.17862e-49	5.6011	InN	UP	48.379
100	AC069437.1	15.5192	1.54254e-53	4.23659e-49	2.02151	InN	UP	48.373
103	FGF12	15.4122	8.13479e-53	2.23422e-48	1.43309	InN	UP	47.6509
104	TBC1D5	15.4069	8.82866e-53	2.42479e-48	0.948477	InN	UP	47.6153
106	PAK3	15.3881	1.17978e-52	3.24027e-48	1.02953	InN	UP	47.4894
111	KIRREL3	15.2482	1.01569e-51	2.7896e-47	1.45863	InN	UP	46.5545
113	AC104041.1	15.1444	4.95114e-51	1.35983e-46	0.967958	InN	UP	45.8665
114	ADGRB3	15.1363	5.59523e-51	1.53673e-46	0.944378	InN	UP	45.8134
115	NEGR1	15.1005	9.64417e-51	2.64877e-46	1.29287	InN	UP	45.577
122	AC060809.1	15.0198	3.26878e-50	8.9777e-46	1.27754	InN	UP	45.0468
123	NMNAT2	14.9706	6.86182e-50	1.8846e-45	1.18918	InN	UP	44.7248
125	CRLF3	14.9562	8.51992e-50	2.34e-45	0.976623	InN	UP	44.6308
126	PPM1E	14.9314	1.23595e-49	3.39453e-45	1.07511	InN	UP	44.4692
127	HS3ST5	14.9154	1.57017e-49	4.31248e-45	1.79382	InN	UP	44.3653
129	AC092969.1	14.8667	3.25148e-49	8.9302e-45	1.53969	InN	UP	44.0491
14	LRRC4B	14.8632	3.42965e-49	9.41954e-45	5.35994	Ast	UP	44.026
15	RAP1GAP2	14.8255	6.01042e-49	1.65076e-44	3.56403	Ast	UP	43.7823
11	DEC1	14.7381	2.20166e-48	6.04687e-44	2.12734	RG	UP	43.2185
16	AC068931.1	14.7354	2.28996e-48	6.28937e-44	3.385	Ast	UP	43.2014
17	AC008957.2	14.7114	3.26887e-48	8.97796e-44	2.20993	Ast	UP	43.0468
133	HECW2	14.7102	3.32579e-48	9.13428e-44	1.41935	InN	UP	43.0393
134	EXOC6B	14.6954	4.1383e-48	1.13658e-43	0.883429	InN	UP	42.9444
136	DCLK2	14.5963	1.77948e-47	4.88734e-43	1.08362	InN	UP	42.3109
139	NLGN4X	14.5457	3.72945e-47	1.02429e-42	1.10874	InN	UP	41.9896
140	SNHG14	14.5228	5.21601e-47	1.43258e-42	0.810237	InN	UP	41.8439
141	CLVS1	14.5174	5.6389e-47	1.54872e-42	1.66289	InN	UP	41.81
145	DMD	14.4758	1.03417e-46	2.84036e-42	1.35661	InN	UP	41.5466
148	XKR4	14.4265	2.11646e-46	5.81285e-42	1.22617	InN	UP	41.2356
150	BCL11B	14.4152	2.49222e-46	6.84488e-42	2.28349	InN	UP	41.1646
154	RABGAP1L	14.3751	4.45142e-46	1.22258e-41	0.955928	InN	UP	40.9127
23	SLC1A3	14.3742	4.50793e-46	1.2381e-41	2.0113	Ast	UP	40.9072
155	SRPK1	14.3336	8.0982e-46	2.22417e-41	1.0328	InN	UP	40.6528
157	CNTNAP2	14.2887	1.5431e-45	4.23813e-41	1.40607	InN	UP	40.3728
158	CAMK4	14.262	2.26355e-45	6.21684e-41	1.4946	InN	UP	40.2064
161	XKR6	14.2272	3.72787e-45	1.02386e-40	1.00477	InN	UP	39.9898
162	NRXN3	14.2241	3.89401e-45	1.06949e-40	1.37837	InN	UP	39.9708
25	LCNL1	14.214	4.50386e-45	1.23698e-40	2.66311	Ast	UP	39.9076
165	TMEM178B	14.1611	9.5628e-45	2.62642e-40	0.884616	InN	UP	39.5806
171	MEIS1	14.1184	1.75611e-44	4.82316e-40	1.52068	InN	UP	39.3167
172	CSRNP3	14.0807	2.9928e-44	8.21971e-40	0.98209	InN	UP	39.0851
174	MIR99AHG	14.0514	4.53235e-44	1.24481e-39	0.946995	InN	UP	38.9049
26	LINC02163	14.0484	4.72853e-44	1.29869e-39	6.31805	Ast	UP	38.8865
27	GNGT1	14.026	6.48341e-44	1.78067e-39	3.02084	Ast	UP	38.7494
177	RNF217-AS1	14.007	8.47826e-44	2.32855e-39	2.12806	InN	UP	38.6329
182	SEMA6D	13.9269	2.60847e-43	7.16417e-39	1.27299	InN	UP	38.1448
183	AC027018.1	13.9107	3.27173e-43	8.98581e-39	1.18083	InN	UP	38.0464
185	FGF12-AS1	13.8777	5.19075e-43	1.42564e-38	2.31322	InN	UP	37.846
186	RIMBP2	13.8699	5.78384e-43	1.58853e-38	1.52687	InN	UP	37.799
189	NAV1	13.7809	1.99359e-42	5.47541e-38	1.07999	InN	UP	37.2616
190	HDAC2-AS2	13.7675	2.40029e-42	6.59241e-38	1.55562	InN	UP	37.181
193	IL1RAPL2	13.7189	4.69768e-42	1.29022e-37	1.69405	InN	UP	36.8893
196	DCX	13.5901	2.75131e-41	7.55646e-37	0.968143	InN	UP	36.1217
198	TANC2	13.58	3.15646e-41	8.66921e-37	0.873061	InN	UP	36.062
200	NAV3	13.5237	6.80362e-41	1.86861e-36	1.01111	InN	UP	35.7285
202	LINC00342	13.5219	6.97161e-41	1.91475e-36	1.19274	InN	UP	35.7179
8	NFIA-AS2	13.5106	8.1251e-41	2.23156e-36	3.8533	ExN	UP	35.6514
204	PLXNA4	13.5011	9.23764e-41	2.53712e-36	1.49254	InN	UP	35.5957
206	KLHL29	13.4488	1.87653e-40	5.1539e-36	1.42798	InN	UP	35.2879
208	DNAH11	13.4317	2.36555e-40	6.49699e-36	3.36816	InN	UP	35.1873
211	MFSD4B	13.4182	2.83841e-40	7.79569e-36	0.839703	InN	UP	35.1081
214	R3HDM2	13.3762	5.00071e-40	1.37345e-35	0.925023	InN	UP	34.8622
31	ADGRV1	13.2915	1.55619e-39	4.27408e-35	2.00279	Ast	UP	34.3692
32	AC061958.1	13.2659	2.19e-39	6.01484e-35	2.55161	Ast	UP	34.2208
219	AC211433.1	13.2625	2.29248e-39	6.29631e-35	1.03558	InN	UP	34.2009
224	PITPNC1	13.219	4.08811e-39	1.1228e-34	1.14414	InN	UP	33.9497
225	SOBP	13.2053	4.90528e-39	1.34724e-34	1.00727	InN	UP	33.8706
226	AC019197.1	13.1927	5.80257e-39	1.59368e-34	1.07113	InN	UP	33.7976
228	COL3A1	13.1236	1.44688e-38	3.97385e-34	2.73049	InN	UP	33.4008
229	NBEA	13.1209	1.50065e-38	4.12154e-34	0.859401	InN	UP	33.3849
9	AC012409.2	13.1029	1.90161e-38	5.22278e-34	1.84427	ExN	UP	33.2821
33	PURPL	13.0999	1.97919e-38	5.43584e-34	2.17358	Ast	UP	33.2647
233	LINC02488	13.036	4.57975e-38	1.25783e-33	2.27394	InN	UP	32.9004
234	RBFOX2	13.0315	4.85932e-38	1.33461e-33	0.742	InN	UP	32.8746
235	SSH2	13.0287	5.04462e-38	1.3855e-33	0.816456	InN	UP	32.8584
34	LUCAT1	12.99	8.36821e-38	2.29833e-33	1.93712	Ast	UP	32.6386
35	CCDC144NL-AS1	12.9852	8.91173e-38	2.44761e-33	1.47345	Ast	UP	32.6113
238	AC069277.1	12.9676	1.12144e-37	3.08003e-33	2.07546	InN	UP	32.5114
240	AC069228.1	12.9602	1.23482e-37	3.39142e-33	1.01386	InN	UP	32.4696
241	AFF3	12.9485	1.43835e-37	3.95042e-33	0.904246	InN	UP	32.4034
242	CHD5	12.9347	1.72009e-37	4.72422e-33	1.46065	InN	UP	32.3257
243	GRIN2B	12.9251	1.95004e-37	5.35579e-33	0.999524	InN	UP	32.2712
36	LINC00863	12.8354	6.23292e-37	1.71187e-32	2.90305	Ast	UP	31.7665
249	SLC6A5	12.781	1.25575e-36	3.44892e-32	4.70668	InN	UP	31.4623
252	AC093879.1	12.7607	1.63088e-36	4.47921e-32	0.943367	InN	UP	31.3488
253	BCL11A	12.7562	1.72722e-36	4.74381e-32	1.33453	InN	UP	31.3239
255	LINC02315	12.7303	2.40755e-36	6.61234e-32	0.833017	InN	UP	31.1796
257	JAKMIP2	12.7195	2.76648e-36	7.59814e-32	0.888247	InN	UP	31.1193
258	GABPB1-AS1	12.7115	3.06084e-36	8.40659e-32	0.877848	InN	UP	31.0754
262	UPF3A	12.6919	3.93399e-36	1.08047e-31	0.970564	InN	UP	30.9664
263	SORBS2	12.666	5.47729e-36	1.50434e-31	0.929947	InN	UP	30.8227
264	UBE3A	12.6659	5.48106e-36	1.50537e-31	0.686296	InN	UP	30.8224
265	SRGAP1	12.6632	5.67065e-36	1.55744e-31	1.07072	InN	UP	30.8076
269	AC244517.11	12.6202	9.80975e-36	2.69425e-31	1.68468	InN	UP	30.5696
37	FRMPD4	12.5466	2.48916e-35	6.83648e-31	3.81349	Ast	UP	30.1652
271	SYT14	12.5386	2.75546e-35	7.56788e-31	0.95178	InN	UP	30.121
273	PAK5	12.5268	3.19621e-35	8.7784e-31	1.10075	InN	UP	30.0566
275	TNRC6C	12.5218	3.40268e-35	9.34546e-31	0.865759	InN	UP	30.0294
276	ACMSD	12.5104	3.93096e-35	1.07964e-30	1.94115	InN	UP	29.9667
277	MNS1	12.4924	4.92548e-35	1.35278e-30	2.03608	InN	UP	29.8688
278	PHACTR4	12.4882	5.19756e-35	1.42751e-30	0.908112	InN	UP	29.8454
39	LMCD1-AS1	12.4751	6.12305e-35	1.68169e-30	1.86291	Ast	UP	29.7743
281	ANK3	12.4292	1.08871e-34	2.99013e-30	0.950502	InN	UP	29.5243
282	SETBP1	12.4237	1.16557e-34	3.20124e-30	0.901495	InN	UP	29.4947
283	EPHB1	12.4138	1.32024e-34	3.62605e-30	1.05858	InN	UP	29.4406
287	JAKMIP2-AS1	12.3917	1.73976e-34	4.77825e-30	1.17639	InN	UP	29.3207
288	EIF4G3	12.3913	1.74871e-34	4.80283e-30	0.669206	InN	UP	29.3185
293	PIK3R3	12.3694	2.29486e-34	6.30284e-30	1.04432	InN	UP	29.2005
295	CASK	12.3607	2.55858e-34	7.02713e-30	0.640223	InN	UP	29.1532
296	C12orf40	12.3444	3.13254e-34	8.60351e-30	1.63645	InN	UP	29.0653
299	DPP6	12.3293	3.77801e-34	1.03763e-29	1.26333	InN	UP	28.984
303	PDE1A	12.314	4.57118e-34	1.25547e-29	1.68812	InN	UP	28.9012
304	PAX8-AS1	12.3034	5.21304e-34	1.43176e-29	4.00426	InN	UP	28.8441
16	PLXNA2	12.2784	7.10144e-34	1.95041e-29	2.00048	ExN	UP	28.7099
307	TNR	12.2667	8.20395e-34	2.25321e-29	1.99241	InN	UP	28.6472
22	CDH20	12.2569	9.25662e-34	2.54233e-29	1.7738	RG	UP	28.5948
310	AC053513.1	12.2145	1.56148e-33	4.28861e-29	0.928414	InN	UP	28.3677
311	PTPRO	12.2132	1.58616e-33	4.35639e-29	1.06752	InN	UP	28.3609
313	SLC8A1-AS1	12.1992	1.88275e-33	5.17096e-29	1.06586	InN	UP	28.2864
17	NR2F2-AS1	12.1976	1.92074e-33	5.27532e-29	1.67439	ExN	UP	28.2778
316	TCF4-AS1	12.1467	3.58347e-33	9.84201e-29	2.02772	InN	UP	28.0069
320	ATRNL1	12.0951	6.72869e-33	1.84803e-28	0.951	InN	UP	27.7333
321	IL3RA	12.0902	7.1382e-33	1.96051e-28	1.06861	InN	UP	27.7076
322	MYCBP2	12.0839	7.70886e-33	2.11724e-28	0.704608	InN	UP	27.6742
323	KCNB2	12.0838	7.72055e-33	2.12045e-28	1.13471	InN	UP	27.6736
324	SLCO5A1	12.0772	8.35819e-33	2.29558e-28	1.34116	InN	UP	27.6391
43	AGBL1	12.0596	1.0351e-32	2.8429e-28	2.87712	Ast	UP	27.5462
327	DHRSX	12.0104	1.87939e-32	5.16176e-28	1.09405	InN	UP	27.2872
329	BASP1	12.0018	2.08586e-32	5.72881e-28	0.726063	InN	UP	27.2419
331	GNAQ	11.9905	2.39169e-32	6.56876e-28	0.75294	InN	UP	27.1825
19	CELF2	11.9875	2.47924e-32	6.80924e-28	1.09615	ExN	UP	27.1669
333	SPINK5	11.977	2.81468e-32	7.73053e-28	1.46293	InN	UP	27.1118
334	CAMK1D	11.9762	2.84062e-32	7.80177e-28	0.908699	InN	UP	27.1078
337	FAM110B	11.9455	4.11069e-32	1.129e-27	1.16085	InN	UP	26.9473
25	AC078842.2	11.9294	4.98757e-32	1.36984e-27	1.70421	RG	UP	26.8633
26	PVT1	11.929	5.01556e-32	1.37752e-27	1.31791	RG	UP	26.8609
339	EPHA5	11.9241	5.31917e-32	1.46091e-27	1.2107	InN	UP	26.8354
341	ZNF33B	11.9116	6.18129e-32	1.69769e-27	1.16979	InN	UP	26.7701
342	UNC79	11.9098	6.31263e-32	1.73376e-27	0.831255	InN	UP	26.761
27	SORBS1	11.9097	6.32418e-32	1.73694e-27	1.42095	RG	UP	26.7602
343	AC103876.1	11.8763	9.4275e-32	2.58926e-27	1.12337	InN	UP	26.5868
344	IPO9-AS1	11.87	1.01705e-31	2.79333e-27	1.06549	InN	UP	26.5539
346	MAPT	11.8518	1.26348e-31	3.47016e-27	0.86433	InN	UP	26.4597
352	CERS6	11.7993	2.36035e-31	6.4827e-27	0.788589	InN	UP	26.1882
353	SCAPER	11.7725	3.24721e-31	8.91846e-27	0.81056	InN	UP	26.0497
356	FOXG1	11.7311	5.30125e-31	1.45599e-26	26.4433	InN	UP	25.8368
31	AC008056.1	11.7261	5.61845e-31	1.54311e-26	2.33221	RG	UP	25.8116
357	CELF5	11.7235	5.79648e-31	1.592e-26	0.980748	InN	UP	25.7981
45	LMO2	11.7152	6.38992e-31	1.75499e-26	2.14769	Ast	UP	25.7557
359	DPYSL3	11.7144	6.45302e-31	1.77232e-26	0.953584	InN	UP	25.7515
360	DLEU1	11.7114	6.68541e-31	1.83615e-26	0.996193	InN	UP	25.7361
361	ERBB4	11.7087	6.90139e-31	1.89547e-26	1.33343	InN	UP	25.7223
363	STARD4-AS1	11.6989	7.74952e-31	2.12841e-26	0.943673	InN	UP	25.6719
46	MAP7	11.6963	7.98814e-31	2.19394e-26	1.59001	Ast	UP	25.6588
48	AC018563.1	11.6893	8.674e-31	2.38231e-26	3.07248	Ast	UP	25.623
365	KIAA1549L	11.6838	9.25919e-31	2.54304e-26	1.05957	InN	UP	25.5946
369	KCNIP4	11.6701	1.08712e-30	2.98577e-26	1.13056	InN	UP	25.5249
372	BTD	11.6534	1.32252e-30	3.63231e-26	1.08093	InN	UP	25.4398
373	DACH2	11.6517	1.349e-30	3.70502e-26	1.79502	InN	UP	25.4312
374	FRMD5	11.6431	1.49302e-30	4.10057e-26	0.843631	InN	UP	25.3872
378	AC016042.1	11.6018	2.4203e-30	6.64736e-26	1.16753	InN	UP	25.1774
379	MACF1	11.5958	2.59646e-30	7.13117e-26	0.610012	InN	UP	25.1468
380	GALNT17	11.595	2.62269e-30	7.20321e-26	0.924598	InN	UP	25.1425
382	AC016716.2	11.59	2.77926e-30	7.63324e-26	1.77213	InN	UP	25.1173
383	PHACTR1	11.5849	2.95014e-30	8.10256e-26	0.866419	InN	UP	25.0914
384	AC027698.1	11.5812	3.07931e-30	8.45732e-26	1.59407	InN	UP	25.0728
50	PUDP	11.5729	3.39321e-30	9.31944e-26	1.45837	Ast	UP	25.0306
386	PAX2	11.5668	3.64338e-30	1.00065e-25	2.94031	InN	UP	24.9997
388	AC073050.1	11.548	4.53285e-30	1.24495e-25	1.12374	InN	UP	24.9048
391	RGS7	11.5458	4.64953e-30	1.27699e-25	0.977234	InN	UP	24.8938
392	AC020611.2	11.5412	4.90451e-30	1.34702e-25	1.39021	InN	UP	24.8706
399	HOXB3	11.4961	8.2766e-30	2.27317e-25	3.27494	InN	UP	24.6434
400	CCNT2-AS1	11.4906	8.82327e-30	2.42331e-25	1.56599	InN	UP	24.6156
51	RGS20	11.4856	9.35224e-30	2.56859e-25	1.72459	Ast	UP	24.5903
402	ZNF704	11.4716	1.09905e-29	3.01855e-25	0.916044	InN	UP	24.5202
403	AL035427.1	11.4715	1.10092e-29	3.02367e-25	0.96565	InN	UP	24.5195
52	AC006206.2	11.4631	1.21313e-29	3.33187e-25	4.35234	Ast	UP	24.4773
406	FAM222A-AS1	11.4582	1.28413e-29	3.52687e-25	1.69904	InN	UP	24.4526
53	LAMA2	11.4198	1.99706e-29	5.48493e-25	2.53838	Ast	UP	24.2608
409	EPC1	11.419	2.01593e-29	5.53674e-25	0.692832	InN	UP	24.2567
410	TMSB15B-AS1	11.4048	2.37395e-29	6.52005e-25	1.39736	InN	UP	24.1857
411	AUTS2	11.4038	2.40256e-29	6.59863e-25	0.684775	InN	UP	24.1805
412	RBMS3	11.3881	2.87709e-29	7.90192e-25	1.1635	InN	UP	24.1023
414	FAM155A	11.3813	3.10828e-29	8.5369e-25	0.895201	InN	UP	24.0687
415	COL25A1	11.3512	4.38965e-29	1.20562e-24	1.82355	InN	UP	23.9188
417	CCSER1	11.3462	4.64494e-29	1.27573e-24	0.947304	InN	UP	23.8942
422	AC012358.3	11.3354	5.25762e-29	1.44401e-24	1.14159	InN	UP	23.8404
423	ARX	11.3273	5.76506e-29	1.58337e-24	2.15548	InN	UP	23.8004
30	SOX5	11.3134	6.75876e-29	1.85629e-24	1.40468	ExN	UP	23.7314
425	ZSWIM5	11.2994	7.93127e-29	2.17832e-24	0.84822	InN	UP	23.6619
427	ADAM22	11.2725	1.07692e-28	2.95776e-24	0.917386	InN	UP	23.529
54	MIR4435-2HG	11.2515	1.36541e-28	3.75009e-24	1.84479	Ast	UP	23.426
431	AC079117.1	11.1903	2.72899e-28	7.49518e-24	1.76576	InN	UP	23.1252
56	CCDC144NL	11.1754	3.22776e-28	8.86504e-24	1.64536	Ast	UP	23.0523
37	AC108519.1	11.1507	4.26459e-28	1.17127e-23	1.89421	RG	UP	22.9313
38	PLXDC2	11.1408	4.76475e-28	1.30864e-23	1.25928	RG	UP	22.8832
435	MTMR7	11.1235	5.78224e-28	1.58809e-23	0.911861	InN	UP	22.7991
437	ERC2	11.1142	6.41952e-28	1.76312e-23	0.814958	InN	UP	22.7537
39	AL353138.1	11.0893	8.4798e-28	2.32898e-23	1.29802	RG	UP	22.6328
441	AC092839.1	11.0815	9.25609e-28	2.54219e-23	1.24578	InN	UP	22.5948
443	SLAIN1	11.063	1.13805e-27	3.12565e-23	0.982401	InN	UP	22.5051
40	PLCE1	11.0563	1.2261e-27	3.36748e-23	1.56452	RG	UP	22.4727
446	HOOK2	11.0508	1.30412e-27	3.58176e-23	0.803961	InN	UP	22.4459
447	EVL	11.0478	1.34764e-27	3.70129e-23	0.72475	InN	UP	22.4316
57	POLR2J3	11.0399	1.47175e-27	4.04217e-23	1.30467	Ast	UP	22.3934
450	TENM2	11.0313	1.61977e-27	4.44869e-23	1.05292	InN	UP	22.3518
58	SORCS1	11.0226	1.78451e-27	4.90116e-23	1.5763	Ast	UP	22.3097
452	GOLGA8A	11.0212	1.81281e-27	4.97889e-23	0.910195	InN	UP	22.3029
453	JPX	11.0112	2.02579e-27	5.56383e-23	0.557128	InN	UP	22.2546
457	FSIP2	10.9613	3.51772e-27	9.66143e-23	0.867598	InN	UP	22.015
458	VEZT	10.9538	3.82176e-27	1.04965e-22	0.645799	InN	UP	21.979
459	AC074032.1	10.9498	3.9973e-27	1.09786e-22	0.813234	InN	UP	21.9595
60	ALK	10.9323	4.84822e-27	1.33156e-22	2.41975	Ast	UP	21.8756
460	NEDD4L	10.9317	4.87696e-27	1.33946e-22	0.75249	InN	UP	21.8731
461	STAU2	10.9285	5.05288e-27	1.38777e-22	0.73458	InN	UP	21.8577
462	GDAP1	10.9157	5.81922e-27	1.59825e-22	1.0284	InN	UP	21.7964
62	ASB18	10.9101	6.18629e-27	1.69906e-22	1.98859	Ast	UP	21.7698
464	AC068725.1	10.904	6.6182e-27	1.81769e-22	1.59952	InN	UP	21.7405
465	GRIA1	10.9019	6.76893e-27	1.85909e-22	1.10346	InN	UP	21.7307
466	RERG	10.8969	7.15141e-27	1.96414e-22	1.16928	InN	UP	21.7068
467	GRIK2	10.8882	7.87336e-27	2.16242e-22	1.00515	InN	UP	21.6651
468	DTNB	10.8876	7.92477e-27	2.17654e-22	0.78332	InN	UP	21.6622
469	CACNA1C	10.8867	8.00295e-27	2.19801e-22	0.784343	InN	UP	21.658
470	KCNC2	10.855	1.13298e-26	3.11172e-22	1.75495	InN	UP	21.507
43	PLEKHG1	10.8534	1.15301e-26	3.16675e-22	1.01803	RG	UP	21.4994
64	CPNE8	10.8306	1.47918e-26	4.06256e-22	1.45423	Ast	UP	21.3912
474	BASP1-AS1	10.8212	1.63979e-26	4.50368e-22	1.15697	InN	UP	21.3464
476	AC002429.2	10.821	1.64342e-26	4.51365e-22	1.14321	InN	UP	21.3455
479	IGSF1	10.8031	1.99605e-26	5.48214e-22	1.015	InN	UP	21.261
481	ARSG	10.7864	2.39351e-26	6.57379e-22	1.2155	InN	UP	21.1822
482	CCDC88A	10.7739	2.74307e-26	7.53384e-22	0.710289	InN	UP	21.123
484	AL158840.1	10.7587	3.23657e-26	8.88925e-22	1.95377	InN	UP	21.0511
486	DSCAML1	10.7409	3.92526e-26	1.07807e-21	0.903822	InN	UP	20.9674
45	AC099792.1	10.7399	3.96486e-26	1.08895e-21	2.0724	RG	UP	20.963
487	MAK	10.7199	4.92681e-26	1.35315e-21	0.82833	InN	UP	20.8687
46	TNC	10.7168	5.09502e-26	1.39935e-21	1.46983	RG	UP	20.8541
490	PLPPR1	10.7032	5.89967e-26	1.62034e-21	1.0866	InN	UP	20.7904
493	KIF26B	10.689	6.8724e-26	1.8875e-21	1.09443	InN	UP	20.7241
496	GPHN	10.6795	7.61622e-26	2.09179e-21	0.504429	InN	UP	20.6795
497	KAT6B	10.6707	8.37872e-26	2.30121e-21	0.854057	InN	UP	20.638
42	NFIA	10.6576	9.64329e-26	2.64853e-21	1.69663	ExN	UP	20.577
499	SEZ6	10.6553	9.88101e-26	2.71382e-21	1.50285	InN	UP	20.5664
500	AC005009.2	10.6476	1.07321e-25	2.94757e-21	1.8421	InN	UP	20.5305
501	CC2D2A	10.6463	1.08914e-25	2.99132e-21	0.951527	InN	UP	20.5241
503	PKIA-AS1	10.638	1.18965e-25	3.26737e-21	1.09124	InN	UP	20.4858
67	EPHA3	10.6205	1.43523e-25	3.94185e-21	1.9976	Ast	UP	20.4043
68	HOPX	10.6135	1.54751e-25	4.25025e-21	2.67607	Ast	UP	20.3716
48	PTCHD4	10.6049	1.69635e-25	4.65903e-21	1.26441	RG	UP	20.3317
49	CADPS	10.6038	1.71658e-25	4.71459e-21	1.23542	RG	UP	20.3266
512	AC011900.1	10.5661	2.56675e-25	7.04958e-21	1.3254	InN	UP	20.1518
69	HOTAIRM1	10.5364	3.52295e-25	9.67578e-21	3.11016	Ast	UP	20.0143
52	CFI	10.5085	4.73838e-25	1.3014e-20	2.11642	RG	UP	19.8856
70	AC021504.1	10.4948	5.47346e-25	1.50329e-20	1.23603	Ast	UP	19.823
518	MIRLET7BHG	10.492	5.64098e-25	1.5493e-20	1.86088	InN	UP	19.8099
53	TANC1	10.4664	7.39688e-25	2.03155e-20	1.39522	RG	UP	19.6922
71	SOX1-OT	10.4631	7.65788e-25	2.10324e-20	1.97999	Ast	UP	19.6771
54	PPP2R2B	10.443	9.46742e-25	2.60023e-20	1.17257	RG	UP	19.585
521	MARCH3	10.4329	1.05233e-24	2.89023e-20	1.45199	InN	UP	19.5391
522	MAP4K4	10.4326	1.05548e-24	2.89889e-20	0.699525	InN	UP	19.5378
523	GRID1	10.4222	1.17845e-24	3.23661e-20	0.894538	InN	UP	19.4899
529	ADCY2	10.3407	2.76647e-24	7.59811e-20	1.57314	InN	UP	19.1193
532	TIAM1	10.3318	3.03484e-24	8.3352e-20	0.763394	InN	UP	19.0791
536	ABCB5	10.3201	3.42816e-24	9.41544e-20	2.9161	InN	UP	19.0262
58	PDE4B	10.3127	3.7036e-24	1.01719e-19	1.23634	RG	UP	18.9926
541	ZNRF1	10.2962	4.39608e-24	1.20738e-19	0.892998	InN	UP	18.9182
543	AC132153.1	10.2923	4.5817e-24	1.25836e-19	2.66838	InN	UP	18.9002
75	CNTNAP4	10.281	5.1522e-24	1.41505e-19	3.84165	Ast	UP	18.8492
548	AC068308.1	10.2676	5.91684e-24	1.62506e-19	1.60582	InN	UP	18.7891
549	AC125613.1	10.256	6.67174e-24	1.83239e-19	1.47356	InN	UP	18.737
550	ANKRD36	10.2415	7.75491e-24	2.12988e-19	0.693509	InN	UP	18.6716
77	ALPK2	10.2331	8.4526e-24	2.32151e-19	2.37103	Ast	UP	18.6342
50	KANSL1	10.233	8.46401e-24	2.32464e-19	0.571559	ExN	UP	18.6336
554	NEXMIF	10.2066	1.11112e-23	3.05168e-19	0.882162	InN	UP	18.5155
555	AC023389.1	10.1949	1.25401e-23	3.44413e-19	1.07042	InN	UP	18.4629
558	SYT5	10.1847	1.39271e-23	3.82508e-19	1.47972	InN	UP	18.4174
559	SNTG1	10.1833	1.41255e-23	3.87957e-19	1.16755	InN	UP	18.4112
562	SLC8A1	10.175	1.53907e-23	4.22706e-19	0.809931	InN	UP	18.374
563	ATP9A	10.1714	1.59645e-23	4.38465e-19	0.747463	InN	UP	18.3581
565	EFNB2	10.1542	1.90478e-23	5.23148e-19	1.63353	InN	UP	18.2814
566	AL137009.1	10.1476	2.03865e-23	5.59916e-19	1.20222	InN	UP	18.2519
80	PIEZO2	10.1451	2.09054e-23	5.74166e-19	2.30826	Ast	UP	18.241
567	SYT16	10.131	2.41536e-23	6.6338e-19	1.09738	InN	UP	18.1782
568	MAP2	10.1299	2.44268e-23	6.70882e-19	0.632846	InN	UP	18.1734
569	ZRANB2-AS2	10.1284	2.47901e-23	6.8086e-19	1.03973	InN	UP	18.1669
570	AL008633.1	10.124	2.59422e-23	7.12504e-19	1.71392	InN	UP	18.1472
82	KCNH8	10.1189	2.73389e-23	7.50862e-19	1.87073	Ast	UP	18.1244
571	ABCB1	10.1175	2.77323e-23	7.61667e-19	1.14829	InN	UP	18.1182
573	KLF7	10.1145	2.85771e-23	7.84871e-19	0.967217	InN	UP	18.1052
575	NCAM1	10.1088	3.02885e-23	8.31874e-19	0.638085	InN	UP	18.0799
64	AL137139.2	10.1007	3.28948e-23	9.03456e-19	1.81043	RG	UP	18.0441
577	TMCC1	10.0985	3.36595e-23	9.24459e-19	0.642524	InN	UP	18.0341
578	TMEM132D	10.0977	3.39457e-23	9.32319e-19	1.9588	InN	UP	18.0304
66	SFRP4	10.0932	3.5532e-23	9.75885e-19	1.48929	RG	UP	18.0106
581	AC011603.2	10.0852	3.85527e-23	1.05885e-18	1.10115	InN	UP	17.9752
84	JAG1	10.0834	3.92571e-23	1.0782e-18	1.87073	Ast	UP	17.9673
583	KLF12	10.0803	4.05167e-23	1.11279e-18	0.787921	InN	UP	17.9536
585	AC022679.2	10.0685	4.56778e-23	1.25454e-18	1.4559	InN	UP	17.9015
587	ZNF736	10.0587	5.04829e-23	1.38651e-18	6.38428	InN	UP	17.8581
85	AC018832.1	10.0458	5.75177e-23	1.57972e-18	2.43109	Ast	UP	17.8014
590	FRY	10.0358	6.36317e-23	1.74764e-18	0.738216	InN	UP	17.7575
591	RUNX1T1	10.0304	6.72421e-23	1.8468e-18	0.841905	InN	UP	17.7336
592	RIMS1	10.0247	7.12176e-23	1.95599e-18	0.76224	InN	UP	17.7086
594	DCDC1	10.0203	7.44466e-23	2.04468e-18	2.00113	InN	UP	17.6894
595	RUNDC3B	10.0135	7.98146e-23	2.19211e-18	0.866473	InN	UP	17.6591
596	AC036108.1	10.0091	8.34449e-23	2.29181e-18	1.73679	InN	UP	17.6398
86	STS	9.99776	9.35343e-23	2.56892e-18	1.57337	Ast	UP	17.5902
87	PCAT1	9.99576	9.54366e-23	2.62117e-18	1.79409	Ast	UP	17.5815
68	ZNF44	9.98843	1.02766e-22	2.82246e-18	1.55608	RG	UP	17.5494
600	SCN3A	9.98672	1.04549e-22	2.87144e-18	0.713565	InN	UP	17.5419
601	FAM135B	9.98245	1.09147e-22	2.99773e-18	4.22319	InN	UP	17.5232
604	MARCH4	9.96805	1.26185e-22	3.46566e-18	1.26641	InN	UP	17.4602
605	SPOCK1	9.96321	1.32487e-22	3.63875e-18	1.10508	InN	UP	17.439
607	BRINP1	9.95785	1.39834e-22	3.84054e-18	1.40563	InN	UP	17.4156
56	CELF2-AS2	9.95773	1.39996e-22	3.84498e-18	1.61432	ExN	UP	17.4151
608	TULP4	9.95405	1.45268e-22	3.98979e-18	0.759362	InN	UP	17.399
610	AC011092.2	9.94336	1.61746e-22	4.44235e-18	1.03242	InN	UP	17.3524
71	AC092957.1	9.9418	1.64293e-22	4.51232e-18	1.43618	RG	UP	17.3456
611	PHF14	9.93928	1.68508e-22	4.62807e-18	0.616143	InN	UP	17.3346
612	ANGPT2	9.93915	1.68736e-22	4.63434e-18	1.19245	InN	UP	17.334
614	KLHL23	9.92879	1.87219e-22	5.14196e-18	0.71294	InN	UP	17.2889
615	ZNF552	9.92837	1.8801e-22	5.1637e-18	1.22204	InN	UP	17.287
616	FAM13C	9.92709	1.90436e-22	5.23032e-18	0.942386	InN	UP	17.2815
617	LINC00960	9.92579	1.92922e-22	5.2986e-18	0.99124	InN	UP	17.2758
72	AC012404.1	9.92156	2.01289e-22	5.52841e-18	1.3757	RG	UP	17.2574
620	DPYSL5	9.91629	2.12187e-22	5.82772e-18	0.833348	InN	UP	17.2345
621	REEP1	9.9161	2.12596e-22	5.83895e-18	0.901041	InN	UP	17.2337
622	MAGI1	9.9138	2.1756e-22	5.9753e-18	0.650186	InN	UP	17.2236
73	SEMA6A-AS1	9.90391	2.40189e-22	6.5968e-18	1.10176	RG	UP	17.1807
628	DLEU2	9.86907	3.40131e-22	9.3417e-18	0.707828	InN	UP	17.0296
91	EDNRB-AS1	9.8679	3.44104e-22	9.4508e-18	2.63229	Ast	UP	17.0245
629	RGS17	9.86601	3.50645e-22	9.63047e-18	0.883022	InN	UP	17.0164
630	SGCD	9.8507	4.08393e-22	1.12165e-17	1.55132	InN	UP	16.9501
631	PPFIA2	9.84925	4.14323e-22	1.13794e-17	0.752982	InN	UP	16.9439
632	FBN3	9.84564	4.29498e-22	1.17962e-17	1.46279	InN	UP	16.9283
636	GLCE	9.82857	5.08864e-22	1.3976e-17	0.97436	InN	UP	16.8546
637	PCNX2	9.82847	5.09376e-22	1.399e-17	0.765007	InN	UP	16.8542
638	AC004160.1	9.82715	5.16132e-22	1.41756e-17	1.23147	InN	UP	16.8485
640	RASAL2	9.8232	5.36726e-22	1.47412e-17	0.622771	InN	UP	16.8315
641	TRAPPC9	9.82194	5.43512e-22	1.49276e-17	0.717594	InN	UP	16.826
646	PDE5A	9.7955	7.06313e-22	1.93989e-17	0.633514	InN	UP	16.7122
647	AC008067.1	9.79117	7.37205e-22	2.02473e-17	1.30421	InN	UP	16.6936
649	KIAA1211	9.78983	7.47013e-22	2.05167e-17	0.683601	InN	UP	16.6879
92	MSH5	9.78213	8.06082e-22	2.21391e-17	1.3773	Ast	UP	16.6548
652	AL139294.1	9.77668	8.50755e-22	2.3366e-17	1.09224	InN	UP	16.6314
653	POT1-AS1	9.7759	8.57261e-22	2.35447e-17	1.1243	InN	UP	16.6281
656	RHBDL2	9.76809	9.2601e-22	2.54329e-17	1.21521	InN	UP	16.5946
658	NTRK3	9.76305	9.73176e-22	2.67283e-17	1.19937	InN	UP	16.573
659	AL354771.1	9.76095	9.936e-22	2.72892e-17	1.30519	InN	UP	16.564
660	PPP1R13B	9.75977	1.00519e-21	2.76074e-17	0.912112	InN	UP	16.559
662	GGT7	9.75286	1.07605e-21	2.95537e-17	0.873307	InN	UP	16.5294
664	LBX1-AS1	9.73782	1.24777e-21	3.42699e-17	4.97283	InN	UP	16.4651
666	AC079089.1	9.73401	1.29551e-21	3.55812e-17	1.62529	InN	UP	16.4488
669	ANK2	9.72649	1.3948e-21	3.83082e-17	0.54847	InN	UP	16.4167
670	AC006387.1	9.72501	1.41526e-21	3.88702e-17	0.922163	InN	UP	16.4104
672	BCL2L14	9.71791	1.51759e-21	4.16805e-17	0.780187	InN	UP	16.3801
77	XPR1	9.7165	1.53871e-21	4.22608e-17	0.987429	RG	UP	16.3741
673	SLC25A12	9.71538	1.55574e-21	4.27284e-17	0.674082	InN	UP	16.3693
676	AL049828.1	9.70596	1.70628e-21	4.68629e-17	0.747449	InN	UP	16.3292
96	STAMBP	9.70515	1.71987e-21	4.72362e-17	1.74119	Ast	UP	16.3257
79	COL11A1	9.70114	1.78894e-21	4.91332e-17	1.41627	RG	UP	16.3086
679	AC091826.2	9.6881	2.03269e-21	5.58278e-17	1.68622	InN	UP	16.2531
681	ARL15	9.67984	2.20369e-21	6.05244e-17	0.716325	InN	UP	16.2181
682	AC079781.5	9.6785	2.23274e-21	6.13223e-17	0.694992	InN	UP	16.2124
683	MAST1	9.67813	2.24096e-21	6.15481e-17	0.817772	InN	UP	16.2108
97	RARB	9.67796	2.24458e-21	6.16473e-17	2.90322	Ast	UP	16.2101
684	KCNH7	9.67435	2.32537e-21	6.38663e-17	0.886204	InN	UP	16.1947
98	CASC19	9.66507	2.54595e-21	6.99245e-17	2.46225	Ast	UP	16.1554
687	PKIA	9.66503	2.54703e-21	6.99543e-17	0.774083	InN	UP	16.1552
688	KCNIP1	9.66144	2.63781e-21	7.24476e-17	1.08401	InN	UP	16.14
690	NETO2	9.64071	3.22886e-21	8.86806e-17	1.07259	InN	UP	16.0522
692	AC008056.2	9.63752	3.33065e-21	9.14763e-17	1.56503	InN	UP	16.0387
693	REPS2	9.63622	3.37311e-21	9.26424e-17	1.31207	InN	UP	16.0332
696	AC044781.1	9.62918	3.61239e-21	9.92143e-17	1.19497	InN	UP	16.0034
698	HS6ST3	9.61643	4.08939e-21	1.12315e-16	1.27364	InN	UP	15.9496
99	ST8SIA4	9.61338	4.21242e-21	1.15694e-16	2.22098	Ast	UP	15.9367
71	AL596451.1	9.5963	4.9717e-21	1.36548e-16	1.68448	ExN	UP	15.8647
702	DNER	9.5907	5.24932e-21	1.44172e-16	0.862092	InN	UP	15.8411
703	AFF2	9.58873	5.35034e-21	1.46947e-16	1.05746	InN	UP	15.8328
103	AC019068.1	9.58314	5.64807e-21	1.55124e-16	1.55451	Ast	UP	15.8093
104	LINC01965	9.57961	5.84452e-21	1.6052e-16	4.16926	Ast	UP	15.7945
704	ERC1	9.57283	6.24115e-21	1.71413e-16	0.556509	InN	UP	15.766
706	KIAA0319	9.56736	6.5804e-21	1.80731e-16	1.38825	InN	UP	15.743
709	OTUD7A	9.55711	7.26558e-21	1.99549e-16	0.810467	InN	UP	15.6999
711	FAM117B	9.54633	8.06226e-21	2.2143e-16	0.835435	InN	UP	15.6548
712	LINC02250	9.53984	8.58281e-21	2.35727e-16	1.12274	InN	UP	15.6276
714	PID1	9.5261	9.79802e-21	2.69103e-16	1.18061	InN	UP	15.5701
715	TCF4-AS2	9.52519	9.88434e-21	2.71473e-16	2.24986	InN	UP	15.5663
716	SNAP25-AS1	9.52479	9.92284e-21	2.72531e-16	0.723549	InN	UP	15.5646
720	PPP6R2	9.51278	1.11378e-20	3.05901e-16	0.723913	InN	UP	15.5144
722	BICRAL	9.50108	1.24635e-20	3.42311e-16	0.87414	InN	UP	15.4656
723	DLX6	9.50065	1.25155e-20	3.43737e-16	2.80701	InN	UP	15.4638
724	AC139720.1	9.49827	1.28043e-20	3.51671e-16	1.90629	InN	UP	15.4539
725	TMEM131L	9.49665	1.30047e-20	3.57173e-16	1.08525	InN	UP	15.4471
730	STXBP5	9.46806	1.71051e-20	4.69791e-16	0.730258	InN	UP	15.3281
106	PAX6	9.46476	1.76542e-20	4.84872e-16	1.62575	Ast	UP	15.3144
731	MAGI2	9.4643	1.77327e-20	4.87029e-16	0.615231	InN	UP	15.3124
107	SORCS3	9.45944	1.85763e-20	5.10197e-16	2.43742	Ast	UP	15.2923
87	VLDLR-AS1	9.45826	1.87872e-20	5.1599e-16	1.1172	RG	UP	15.2874
733	THSD7A	9.45024	2.02843e-20	5.57107e-16	0.928533	InN	UP	15.2541
734	HS3ST4	9.44557	2.12087e-20	5.82496e-16	2.31673	InN	UP	15.2347
88	RORA	9.44132	2.20868e-20	6.06614e-16	0.882205	RG	UP	15.2171
735	MIR181A1HG	9.43739	2.29301e-20	6.29774e-16	0.85349	InN	UP	15.2008
736	PAX8	9.43158	2.42374e-20	6.6568e-16	4.23837	InN	UP	15.1767
108	AC008957.1	9.43096	2.43818e-20	6.69646e-16	1.81835	Ast	UP	15.1742
109	SVIL	9.43071	2.44398e-20	6.71238e-16	1.36121	Ast	UP	15.1731
738	DGCR9	9.42102	2.68045e-20	7.36186e-16	0.924986	InN	UP	15.133
739	LHFPL4	9.41698	2.78541e-20	7.65013e-16	0.906616	InN	UP	15.1163
741	PLCL2	9.40449	3.13704e-20	8.61588e-16	0.849004	InN	UP	15.0647
742	GAD2	9.39998	3.27452e-20	8.99348e-16	0.941581	InN	UP	15.0461
745	AMMECR1	9.39414	3.46134e-20	9.50658e-16	0.930182	InN	UP	15.022
111	GPR158	9.39222	3.52477e-20	9.68078e-16	1.3101	Ast	UP	15.0141
746	VCAN-AS1	9.38983	3.60582e-20	9.90339e-16	1.66317	InN	UP	15.0042
747	ZNF33A	9.38898	3.63504e-20	9.98364e-16	0.828248	InN	UP	15.0007
748	FAM222B	9.38807	3.66642e-20	1.00698e-15	0.758327	InN	UP	14.997
112	GPM6B	9.38279	3.85491e-20	1.05875e-15	0.781649	Ast	UP	14.9752
749	AFAP1	9.3788	4.00357e-20	1.09958e-15	0.94088	InN	UP	14.9588
94	TNIK	9.37726	4.06236e-20	1.11573e-15	1.00617	RG	UP	14.9524
95	SCN1A-AS1	9.37212	4.26557e-20	1.17154e-15	1.26766	RG	UP	14.9312
750	CACNA2D1	9.36918	4.38581e-20	1.20456e-15	1.00209	InN	UP	14.9192
113	IFIT3	9.36313	4.64454e-20	1.27562e-15	2.38392	Ast	UP	14.8943
753	CSAD	9.35482	5.02456e-20	1.37999e-15	0.810512	InN	UP	14.8601
755	TRAF3IP2	9.34273	5.6327e-20	1.54702e-15	1.14206	InN	UP	14.8105
115	SH3BP4	9.34004	5.77802e-20	1.58693e-15	1.38264	Ast	UP	14.7994
756	CASC4	9.33971	5.79582e-20	1.59182e-15	0.608463	InN	UP	14.7981
759	AC007014.1	9.32403	6.72023e-20	1.84571e-15	1.18967	InN	UP	14.7338
760	TMEM132B	9.32345	6.75727e-20	1.85588e-15	1.34825	InN	UP	14.7314
764	DAB1	9.30325	8.17272e-20	2.24464e-15	0.870811	InN	UP	14.6489
765	HOXB-AS3	9.30021	8.41039e-20	2.30991e-15	4.50095	InN	UP	14.6364
100	LRP1B	9.27994	1.01743e-19	2.79438e-15	1.16738	RG	UP	14.5537
116	LINC01584	9.27743	1.04174e-19	2.86113e-15	5.02748	Ast	UP	14.5435
117	AC105916.1	9.26994	1.11754e-19	3.06932e-15	1.2111	Ast	UP	14.513
772	TRAF3IP2-AS1	9.26856	1.1321e-19	3.10931e-15	0.790356	InN	UP	14.5073
118	SEZ6L	9.26659	1.15313e-19	3.16708e-15	2.00375	Ast	UP	14.4993
773	AC015961.2	9.26582	1.16151e-19	3.1901e-15	1.37303	InN	UP	14.4962
119	RMDN2-AS1	9.26432	1.1779e-19	3.23511e-15	2.15498	Ast	UP	14.4901
774	LINC01876	9.26379	1.18381e-19	3.25134e-15	0.755685	InN	UP	14.4879
776	RALYL	9.26189	1.20508e-19	3.30974e-15	0.936232	InN	UP	14.4802
777	SUMF1	9.26163	1.20801e-19	3.31779e-15	0.723689	InN	UP	14.4792
778	DISP3	9.25942	1.23329e-19	3.38723e-15	1.68938	InN	UP	14.4702
779	INPP4B	9.25462	1.28999e-19	3.54295e-15	1.423	InN	UP	14.4506
121	AL512452.1	9.25447	1.29177e-19	3.54785e-15	1.91494	Ast	UP	14.45
101	ZBTB20-AS5	9.25323	1.3068e-19	3.58914e-15	0.939528	RG	UP	14.445
780	RAPH1	9.2457	1.40217e-19	3.85107e-15	0.61037	InN	UP	14.4144
122	AC091045.1	9.24068	1.46961e-19	4.03628e-15	1.72558	Ast	UP	14.394
125	METRN	9.22696	1.67053e-19	4.58812e-15	1.25381	Ast	UP	14.3384
784	ZNF471	9.21479	1.87128e-19	5.13946e-15	1.7798	InN	UP	14.2891
126	NELL2	9.21388	1.88726e-19	5.18337e-15	1.21624	Ast	UP	14.2854
786	LINC02060	9.21224	1.91628e-19	5.26307e-15	1.4953	InN	UP	14.2788
787	AC092683.1	9.21215	1.91799e-19	5.26776e-15	1.5059	InN	UP	14.2784
789	AC023034.1	9.19892	2.16948e-19	5.95848e-15	1.58391	InN	UP	14.2249
104	GLIS3	9.1958	2.23334e-19	6.13386e-15	0.964793	RG	UP	14.2123
791	ZNF609	9.17963	2.59543e-19	7.12834e-15	0.610587	InN	UP	14.147
127	PDE2A	9.17211	2.78307e-19	7.64369e-15	2.42791	Ast	UP	14.1167
796	ANO4	9.14918	3.44213e-19	9.45381e-15	0.911483	InN	UP	14.0244
797	FYN	9.14799	3.47999e-19	9.5578e-15	0.592991	InN	UP	14.0196
799	AL391839.1	9.14287	3.64886e-19	1.00216e-14	0.930594	InN	UP	13.9991
89	PDGFC	9.14071	3.72263e-19	1.02242e-14	1.96599	ExN	UP	13.9904
129	LINC01090	9.13393	3.96335e-19	1.08854e-14	1.59773	Ast	UP	13.9632
801	AC010275.1	9.12302	4.38372e-19	1.20399e-14	1.91725	InN	UP	13.9194
803	CACNG4	9.11671	4.64624e-19	1.27609e-14	1.02023	InN	UP	13.8941
804	SLC2A13	9.11331	4.79444e-19	1.31679e-14	0.932362	InN	UP	13.8805
805	AC092574.2	9.11316	4.8012e-19	1.31865e-14	1.05296	InN	UP	13.8799
808	HIP1R	9.10345	5.25068e-19	1.4421e-14	0.799217	InN	UP	13.841
108	KCNMB2	9.09445	5.70405e-19	1.56662e-14	1.27978	RG	UP	13.805
811	LINC01322	9.08996	5.94457e-19	1.63268e-14	0.972876	InN	UP	13.7871
812	ACTL6B	9.08274	6.35281e-19	1.7448e-14	1.0408	InN	UP	13.7583
814	LIPA	9.08219	6.38476e-19	1.75357e-14	0.860065	InN	UP	13.7561
817	TRIM2	9.07531	6.80132e-19	1.86798e-14	0.576423	InN	UP	13.7286
818	AC090945.1	9.07336	6.92387e-19	1.90164e-14	0.95594	InN	UP	13.7209
111	DTNA	9.06709	7.334e-19	2.01428e-14	0.778465	RG	UP	13.6959
819	MAPK10	9.0574	8.01558e-19	2.20148e-14	0.588089	InN	UP	13.6573
820	C1orf159	9.05191	8.42956e-19	2.31518e-14	1.27065	InN	UP	13.6354
130	LINGO2	9.04916	8.64403e-19	2.37408e-14	1.85163	Ast	UP	13.6245
822	NRG3	9.04904	8.65356e-19	2.3767e-14	0.792935	InN	UP	13.624
113	BRINP3	9.04318	9.13058e-19	2.50771e-14	1.20437	RG	UP	13.6007
825	HIVEP3	9.03832	9.54569e-19	2.62172e-14	0.74953	InN	UP	13.5814
827	AL138689.2	9.02994	1.03062e-18	2.83059e-14	2.07639	InN	UP	13.5481
829	NFASC	9.02612	1.06723e-18	2.93115e-14	0.720205	InN	UP	13.533
830	ST7-AS2	9.02515	1.07672e-18	2.9572e-14	0.753146	InN	UP	13.5291
132	TMEM132E	9.02082	1.12016e-18	3.07651e-14	5.0299	Ast	UP	13.5119
833	ZNF551	9.02004	1.12813e-18	3.09841e-14	1.05441	InN	UP	13.5089
835	MB21D2	9.01832	1.14592e-18	3.14728e-14	1.29657	InN	UP	13.5021
836	MIAT	9.018	1.14932e-18	3.1566e-14	0.622026	InN	UP	13.5008
837	GDPD1	9.01764	1.1531e-18	3.16698e-14	0.861369	InN	UP	13.4994
840	ARPP21	9.00878	1.25013e-18	3.43347e-14	1.38188	InN	UP	13.4643
134	RDH10-AS1	9.00848	1.2536e-18	3.44302e-14	1.82006	Ast	UP	13.4631
841	ITGB8	9.00461	1.29861e-18	3.56663e-14	0.957074	InN	UP	13.4477
843	AL049646.1	8.99624	1.40151e-18	3.84926e-14	1.0621	InN	UP	13.4146
844	RASA1	8.99379	1.43306e-18	3.93589e-14	0.536539	InN	UP	13.405
119	SPATA13	8.99314	1.44159e-18	3.95932e-14	1.02353	RG	UP	13.4024
845	LINC00882	8.98954	1.48956e-18	4.09107e-14	0.801197	InN	UP	13.3882
846	CMIP	8.98397	1.56706e-18	4.30392e-14	0.617296	InN	UP	13.3661
847	ZNF713	8.98355	1.57301e-18	4.32026e-14	1.07472	InN	UP	13.3645
849	AC007098.1	8.98093	1.61098e-18	4.42455e-14	0.779842	InN	UP	13.3541
854	MGP	8.96288	1.89783e-18	5.21239e-14	3.07299	InN	UP	13.283
855	FMO5	8.96203	1.91261e-18	5.25299e-14	1.58591	InN	UP	13.2796
858	CUX1	8.93863	2.36413e-18	6.49308e-14	0.615219	InN	UP	13.1875
859	AC011346.1	8.93851	2.36661e-18	6.49991e-14	0.877611	InN	UP	13.1871
861	SH3GL2	8.93271	2.49424e-18	6.85044e-14	1.19959	InN	UP	13.1643
863	APBA1	8.92295	2.72409e-18	7.4817e-14	0.718145	InN	UP	13.126
864	AC104827.1	8.91646	2.88855e-18	7.93339e-14	0.782366	InN	UP	13.1005
125	RAP2C-AS1	8.89913	3.37712e-18	9.27527e-14	1.22541	RG	UP	13.0327
868	LRRTM4	8.89701	3.4423e-18	9.45427e-14	0.872806	InN	UP	13.0244
869	KCNMB2-AS1	8.88772	3.74265e-18	1.02792e-13	0.988085	InN	UP	12.988
137	SPARCL1	8.88755	3.74842e-18	1.0295e-13	1.85644	Ast	UP	12.9874
870	ESRRG	8.88602	3.80027e-18	1.04374e-13	1.03789	InN	UP	12.9814
93	PDGFRA	8.87195	4.31259e-18	1.18445e-13	4.37993	ExN	UP	12.9265
874	GRIA2	8.86773	4.47929e-18	1.23024e-13	0.666909	InN	UP	12.91
876	MFSD6	8.8555	4.99835e-18	1.3728e-13	1.19364	InN	UP	12.8624
877	TMEM161B-AS1	8.84919	5.28923e-18	1.45269e-13	0.620916	InN	UP	12.8378
878	CRTC3	8.84149	5.66685e-18	1.5564e-13	0.825435	InN	UP	12.8079
879	MEGF9	8.83944	5.77177e-18	1.58522e-13	0.769208	InN	UP	12.7999
880	SLC16A1-AS1	8.8393	5.77913e-18	1.58724e-13	0.80257	InN	UP	12.7994
881	HECTD4	8.83871	5.80963e-18	1.59561e-13	0.541737	InN	UP	12.7971
883	GABRA2	8.83572	5.96756e-18	1.63899e-13	1.30468	InN	UP	12.7854
884	PRKCA	8.83132	6.20712e-18	1.70479e-13	0.810912	InN	UP	12.7683
139	PDXDC1	8.83049	6.25295e-18	1.71737e-13	0.967	Ast	UP	12.7651
126	LINC01138	8.82011	6.86067e-18	1.88428e-13	1.27976	RG	UP	12.7249
889	KIAA0895L	8.81625	7.10115e-18	1.95033e-13	0.830745	InN	UP	12.7099
890	AC073167.1	8.81428	7.22732e-18	1.98498e-13	0.762982	InN	UP	12.7022
96	NHSL1	8.81018	7.49672e-18	2.05897e-13	1.37171	ExN	UP	12.6863
891	AC093298.2	8.80392	7.92708e-18	2.17717e-13	3.19156	InN	UP	12.6621
140	AC105052.4	8.80274	8.01094e-18	2.2002e-13	1.70067	Ast	UP	12.6575
141	AC090241.2	8.80223	8.04719e-18	2.21016e-13	1.9793	Ast	UP	12.6556
892	YPEL1	8.80007	8.20377e-18	2.25317e-13	1.07998	InN	UP	12.6472
142	ANGPTL1	8.79884	8.29391e-18	2.27792e-13	1.27131	Ast	UP	12.6425
894	MAGEA4-AS1	8.79113	8.88393e-18	2.43997e-13	25.3913	InN	UP	12.6126
131	AKAP6	8.78878	9.07163e-18	2.49152e-13	0.833685	RG	UP	12.6035
896	SMARCA4	8.78189	9.64494e-18	2.64898e-13	0.699524	InN	UP	12.5769
899	ZNF583	8.77541	1.02173e-17	2.80619e-13	1.16332	InN	UP	12.5519
900	SPATS2	8.77513	1.02425e-17	2.8131e-13	0.704563	InN	UP	12.5508
901	ZHX3	8.77252	1.04831e-17	2.87919e-13	0.901179	InN	UP	12.5407
907	TCF20	8.75119	1.26666e-17	3.47889e-13	0.712537	InN	UP	12.4586
908	DAPK1	8.74829	1.29964e-17	3.56945e-13	0.809829	InN	UP	12.4474
145	AP002762.2	8.74766	1.30691e-17	3.58944e-13	1.56309	Ast	UP	12.445
134	GCNT1	8.74587	1.32778e-17	3.64675e-13	1.05522	RG	UP	12.4381
910	GALNT1	8.74364	1.3543e-17	3.71958e-13	0.833116	InN	UP	12.4295
911	PRH1	8.73535	1.45736e-17	4.00264e-13	0.658524	InN	UP	12.3977
912	JPH4	8.73384	1.47708e-17	4.0568e-13	0.933209	InN	UP	12.3918
916	ZFHX2	8.72066	1.65949e-17	4.55778e-13	1.09652	InN	UP	12.3412
146	CASC17	8.71441	1.7536e-17	4.81625e-13	3.25621	Ast	UP	12.3173
139	RORA-AS1	8.70489	1.90729e-17	5.23838e-13	0.88488	RG	UP	12.2808
921	LGALSL-DT	8.69098	2.15592e-17	5.92124e-13	1.48744	InN	UP	12.2276
922	AL354949.1	8.68741	2.22478e-17	6.11037e-13	1.89939	InN	UP	12.2139
150	SLC9A3-AS1	8.68093	2.35518e-17	6.4685e-13	1.76204	Ast	UP	12.1892
925	TET3	8.67428	2.49705e-17	6.85815e-13	0.839779	InN	UP	12.1638
926	AC027288.3	8.67204	2.54657e-17	6.99414e-13	0.736335	InN	UP	12.1553
929	ZNF578	8.66693	2.66367e-17	7.31577e-13	2.62497	InN	UP	12.1357
930	AP001442.1	8.66545	2.6983e-17	7.41089e-13	0.817612	InN	UP	12.1301
100	FIGN	8.66287	2.7602e-17	7.58088e-13	1.2324	ExN	UP	12.1203
151	AC007432.1	8.66255	2.76798e-17	7.60225e-13	3.61402	Ast	UP	12.1191
931	BPTF	8.6624	2.77166e-17	7.61236e-13	0.53335	InN	UP	12.1185
932	LAMP5	8.66051	2.81784e-17	7.73919e-13	1.9328	InN	UP	12.1113
933	BTBD9	8.65905	2.85433e-17	7.83943e-13	0.618879	InN	UP	12.1057
938	EPC2	8.64666	3.18177e-17	8.73874e-13	0.88063	InN	UP	12.0586
102	VCAN	8.63697	3.46335e-17	9.51209e-13	1.42216	ExN	UP	12.0217
143	KLHL4	8.62634	3.80074e-17	1.04387e-12	1.80768	RG	UP	11.9814
144	CA12	8.62357	3.89397e-17	1.06948e-12	1.61404	RG	UP	11.9708
943	CSMD3	8.61745	4.10759e-17	1.12815e-12	0.871372	InN	UP	11.9476
155	AL691520.1	8.61386	4.23862e-17	1.16414e-12	5.45659	Ast	UP	11.934
145	SCN1A	8.61122	4.33708e-17	1.19118e-12	1.12447	RG	UP	11.924
946	PTPRG	8.61087	4.35063e-17	1.1949e-12	0.743557	InN	UP	11.9227
948	CLEC11A	8.60291	4.663e-17	1.28069e-12	6.37586	InN	UP	11.8926
156	AC109129.1	8.60185	4.70651e-17	1.29264e-12	2.80209	Ast	UP	11.8885
951	CALN1	8.59816	4.86048e-17	1.33493e-12	0.97521	InN	UP	11.8745
954	AC048382.5	8.5963	4.93948e-17	1.35663e-12	1.19084	InN	UP	11.8675
147	AC110296.1	8.592	5.12801e-17	1.40841e-12	1.71249	RG	UP	11.8513
955	FNBP1L	8.57985	5.69974e-17	1.56543e-12	0.525369	InN	UP	11.8054
160	AL157931.1	8.57088	6.16185e-17	1.69235e-12	3.2155	Ast	UP	11.7715
958	ST8SIA2	8.5664	6.40648e-17	1.75954e-12	0.977578	InN	UP	11.7546
161	ADAMTSL1	8.56596	6.43048e-17	1.76613e-12	2.13635	Ast	UP	11.753
151	RGL1	8.56374	6.55556e-17	1.80048e-12	1.02139	RG	UP	11.7446
961	GRB10	8.5595	6.80165e-17	1.86807e-12	0.750516	InN	UP	11.7286
152	PSMG4	8.55614	7.00231e-17	1.92318e-12	0.949166	RG	UP	11.716
963	KANSL1L	8.54896	7.45199e-17	2.04669e-12	0.684971	InN	UP	11.6889
965	SECISBP2	8.54626	7.62834e-17	2.09512e-12	0.654424	InN	UP	11.6788
966	LINC02223	8.54245	7.88401e-17	2.16534e-12	1.15592	InN	UP	11.6645
967	MAGED1	8.54052	8.0171e-17	2.2019e-12	0.673299	InN	UP	11.6572
105	CLMP	8.53287	8.56553e-17	2.35252e-12	1.87957	ExN	UP	11.6285
971	CLVS2	8.52988	8.79008e-17	2.41419e-12	0.971332	InN	UP	11.6172
972	ANKRD44	8.52693	9.01733e-17	2.47661e-12	0.760011	InN	UP	11.6061
973	KIF3C	8.51941	9.62179e-17	2.64263e-12	0.99663	InN	UP	11.578
974	OSBP2	8.5185	9.69784e-17	2.66351e-12	0.716434	InN	UP	11.5745
163	MTHFD1L	8.51468	1.00234e-16	2.75292e-12	1.05371	Ast	UP	11.5602
157	NOS1AP	8.5121	1.02488e-16	2.81483e-12	0.879715	RG	UP	11.5505
983	GOLGA8B	8.49641	1.1733e-16	3.22246e-12	0.707812	InN	UP	11.4918
984	MEGF11	8.49455	1.19221e-16	3.27441e-12	1.05759	InN	UP	11.4849
985	GRM7-AS3	8.49103	1.22892e-16	3.37523e-12	2.5598	InN	UP	11.4717
163	PRKCE	8.48324	1.31407e-16	3.6091e-12	0.902093	RG	UP	11.4426
165	SLC5A12	8.4751	1.40923e-16	3.87044e-12	3.72115	Ast	UP	11.4122
166	AL022068.1	8.47407	1.42183e-16	3.90506e-12	1.22573	Ast	UP	11.4084
989	SNAP91	8.47214	1.44561e-16	3.97037e-12	0.613805	InN	UP	11.4012
167	SPRY4-AS1	8.46133	1.58607e-16	4.35615e-12	1.25818	Ast	UP	11.3609
992	AL359706.1	8.45588	1.66195e-16	4.56456e-12	0.736601	InN	UP	11.3406
995	AC025159.1	8.4526	1.70929e-16	4.69457e-12	0.830653	InN	UP	11.3284
996	EXOC6	8.45133	1.72808e-16	4.74617e-12	0.684911	InN	UP	11.3237
168	COL6A2	8.44651	1.80085e-16	4.94603e-12	1.69591	Ast	UP	11.3057
169	TUBB8	8.44467	1.82942e-16	5.02449e-12	3.24906	Ast	UP	11.2989
998	PTPN5	8.44224	1.86785e-16	5.13005e-12	1.14368	InN	UP	11.2899
1001	INTS7	8.44034	1.89849e-16	5.21419e-12	1.11569	InN	UP	11.2828
1003	CDK14	8.43008	2.07257e-16	5.69232e-12	0.690594	InN	UP	11.2447
1004	DPF3	8.42396	2.18377e-16	5.99773e-12	1.33265	InN	UP	11.222
1005	AC098829.1	8.42265	2.20842e-16	6.06543e-12	0.767501	InN	UP	11.2171
1006	MTSS1	8.42095	2.24066e-16	6.15397e-12	0.611214	InN	UP	11.2108
167	MYO16	8.42001	2.25865e-16	6.20339e-12	1.13205	RG	UP	11.2074
1010	ANKRD36C	8.41555	2.34642e-16	6.44444e-12	0.576767	InN	UP	11.1908
170	AP003400.1	8.41179	2.42278e-16	6.65417e-12	1.72535	Ast	UP	11.1769
1014	ENAH	8.40206	2.63232e-16	7.22968e-12	0.538552	InN	UP	11.1409
171	NBPF15	8.40198	2.63408e-16	7.2345e-12	1.47246	Ast	UP	11.1406
1019	SOX2-OT	8.37972	3.18327e-16	8.74286e-12	1.15297	InN	UP	11.0583
1020	AC025043.1	8.37862	3.21314e-16	8.82489e-12	0.853492	InN	UP	11.0543
1021	HDGFL3	8.37638	3.27479e-16	8.9942e-12	0.591337	InN	UP	11.046
1022	CDC42SE2	8.37452	3.32708e-16	9.13782e-12	0.758155	InN	UP	11.0392
1025	SLC5A4	8.36364	3.6486e-16	1.00209e-11	1.17994	InN	UP	10.9991
1027	CDH2	8.36127	3.72287e-16	1.02249e-11	0.63532	InN	UP	10.9903
1028	AC131571.1	8.36014	3.75863e-16	1.03231e-11	0.77596	InN	UP	10.9862
1030	LRFN5	8.3518	4.03367e-16	1.10785e-11	0.732458	InN	UP	10.9555
1031	C1orf61	8.34639	4.22303e-16	1.15985e-11	0.932634	InN	UP	10.9356
175	NRP2	8.33917	4.48895e-16	1.23289e-11	1.06854	Ast	UP	10.9091
170	AP001172.1	8.33801	4.53312e-16	1.24502e-11	0.972871	RG	UP	10.9048
1035	C20orf194	8.33689	4.576e-16	1.2568e-11	0.563028	InN	UP	10.9007
176	AC011476.3	8.32845	4.91437e-16	1.34973e-11	1.71373	Ast	UP	10.8698
1038	RALGPS1	8.32707	4.97188e-16	1.36553e-11	0.615126	InN	UP	10.8647
1041	USP3-AS1	8.32339	5.12882e-16	1.40863e-11	0.728578	InN	UP	10.8512
171	ZNF337	8.31965	5.29357e-16	1.45388e-11	0.884693	RG	UP	10.8375
1043	AC110015.1	8.31785	5.37437e-16	1.47607e-11	1.92873	InN	UP	10.8309
177	CHM	8.31289	5.60375e-16	1.53907e-11	0.970327	Ast	UP	10.8127
1045	KIAA1549	8.3012	6.18409e-16	1.69846e-11	0.779636	InN	UP	10.7699
1046	RBMS3-AS2	8.29992	6.25062e-16	1.71673e-11	1.36253	InN	UP	10.7653
1047	FRMD4B	8.29809	6.34819e-16	1.74353e-11	0.986327	InN	UP	10.7586
178	LRAT	8.2967	6.42238e-16	1.76391e-11	2.06417	Ast	UP	10.7535
179	TTC3	8.27403	7.77021e-16	2.13409e-11	0.768366	Ast	UP	10.6708
180	AGBL1-AS1	8.27087	7.97927e-16	2.19151e-11	4.19318	Ast	UP	10.6593
1053	AC016723.1	8.26906	8.10111e-16	2.22497e-11	1.38306	InN	UP	10.6527
1054	TEX9	8.26896	8.10767e-16	2.22677e-11	0.961228	InN	UP	10.6523
1055	ANO8	8.26687	8.25145e-16	2.26626e-11	1.04577	InN	UP	10.6447
1058	SH3RF3	8.25964	8.76701e-16	2.40786e-11	0.895278	InN	UP	10.6184
1059	AC009041.2	8.25813	8.87835e-16	2.43844e-11	1.63955	InN	UP	10.6129
1060	CAP2	8.25772	8.90874e-16	2.44679e-11	0.925756	InN	UP	10.6114
1062	SPTBN4	8.24741	9.71163e-16	2.6673e-11	0.845666	InN	UP	10.5739
1064	BICD1	8.24557	9.8627e-16	2.70879e-11	0.56976	InN	UP	10.5672
1067	ELAVL2	8.23823	1.04867e-15	2.88017e-11	0.712855	InN	UP	10.5406
183	LINC01798	8.23625	1.06614e-15	2.92816e-11	2.52662	Ast	UP	10.5334
1068	SLC1A1	8.23247	1.10034e-15	3.02207e-11	0.986653	InN	UP	10.5197
125	ADAMTS3	8.22883	1.13426e-15	3.11525e-11	2.68356	ExN	UP	10.5065
1072	AL049828.2	8.19767	1.47056e-15	4.0389e-11	0.821891	InN	UP	10.3937
186	AC023590.1	8.19722	1.4761e-15	4.05412e-11	1.28766	Ast	UP	10.3921
1076	GRID2	8.18693	1.60779e-15	4.4158e-11	0.867667	InN	UP	10.355
1078	FGD4	8.17708	1.74478e-15	4.79204e-11	0.744768	InN	UP	10.3195
181	ARHGEF3	8.16858	1.87228e-15	5.14222e-11	0.858779	RG	UP	10.2888
1080	ZMYND8	8.16771	1.88583e-15	5.17942e-11	0.585021	InN	UP	10.2857
1082	NKAIN1	8.16231	1.97205e-15	5.41623e-11	0.969639	InN	UP	10.2663
1084	TMEM196	8.15745	2.05302e-15	5.63861e-11	0.914747	InN	UP	10.2488
1085	GNAL	8.15581	2.08104e-15	5.71558e-11	0.794848	InN	UP	10.2429
184	GPC6	8.15172	2.15278e-15	5.9126e-11	0.892848	RG	UP	10.2282
1092	STX18-AS1	8.14669	2.24418e-15	6.16365e-11	0.708528	InN	UP	10.2102
1094	CNTNAP5	8.14478	2.27987e-15	6.26166e-11	0.970264	InN	UP	10.2033
1095	ZNF804B	8.14073	2.35732e-15	6.47438e-11	1.44281	InN	UP	10.1888
1097	CDC42BPA	8.14005	2.37072e-15	6.51118e-11	0.520388	InN	UP	10.1863
1098	ICA1L	8.13877	2.39585e-15	6.5802e-11	0.651561	InN	UP	10.1818
1104	ATRX	8.12521	2.6796e-15	7.35952e-11	0.513063	InN	UP	10.1332
1107	SYT3	8.12048	2.78601e-15	7.65177e-11	6.53725	InN	UP	10.1162
1109	BAZ2B	8.11757	2.8537e-15	7.83769e-11	0.53079	InN	UP	10.1058
1110	GTF2IRD2B	8.11296	2.96402e-15	8.14067e-11	1.26359	InN	UP	10.0893
191	OFD1	8.11054	3.02365e-15	8.30447e-11	0.953037	Ast	UP	10.0807
1113	AC068533.3	8.10996	3.03821e-15	8.34445e-11	0.962644	InN	UP	10.0786
192	RARRES1	8.10781	3.09239e-15	8.49326e-11	1.23598	Ast	UP	10.0709
1117	ANKUB1	8.08941	3.59731e-15	9.88e-11	0.584942	InN	UP	10.0052
1118	AC244517.2	8.08919	3.6039e-15	9.89812e-11	1.06797	InN	UP	10.0044
1119	SGCZ	8.08851	3.62402e-15	9.95337e-11	0.978974	InN	UP	10.002
1120	AC007038.1	8.0867	3.67805e-15	1.01018e-10	1.10742	InN	UP	9.9956
190	SYNE1	8.08459	3.74256e-15	1.02789e-10	0.821118	RG	UP	9.98805
1122	FGD6	8.07683	3.98822e-15	1.09536e-10	1.00505	InN	UP	9.96044
195	LINC01833	8.05787	4.65802e-15	1.27932e-10	5.33191	Ast	UP	9.89302
196	AL031073.2	8.05323	4.83834e-15	1.32885e-10	4.06033	Ast	UP	9.87652
1128	AGPAT4	8.05054	4.94596e-15	1.35841e-10	0.68266	InN	UP	9.86697
1131	MEIS3	8.0449	5.17897e-15	1.42241e-10	0.773284	InN	UP	9.84698
1134	PPP3CA	8.04041	5.37242e-15	1.47553e-10	0.552645	InN	UP	9.83105
1137	STXBP5L	8.02778	5.95505e-15	1.63555e-10	0.695864	InN	UP	9.78633
1138	PPP1R9A	8.0276	5.96383e-15	1.63796e-10	0.650013	InN	UP	9.7857
1139	NTRK2	8.02636	6.02462e-15	1.65466e-10	0.732979	InN	UP	9.78129
1140	OPHN1	8.02558	6.06276e-15	1.66514e-10	0.752984	InN	UP	9.77855
1141	AC074286.1	8.02415	6.13363e-15	1.6846e-10	2.01088	InN	UP	9.7735
196	SLC1A2	8.01812	6.44248e-15	1.76943e-10	1.29801	RG	UP	9.75217
1144	APBB2	8.01581	6.565e-15	1.80308e-10	0.591825	InN	UP	9.74399
1145	RPS6KL1	8.01498	6.60933e-15	1.81525e-10	0.867893	InN	UP	9.74106
1150	LMO7-AS1	7.99517	7.76368e-15	2.13229e-10	0.966761	InN	UP	9.67115
198	AP002336.2	7.9939	7.84418e-15	2.1544e-10	0.974208	Ast	UP	9.66667
201	BX322234.1	7.97647	9.03493e-15	2.48144e-10	1.78558	Ast	UP	9.6053
202	AC006059.1	7.97489	9.1511e-15	2.51335e-10	0.951012	Ast	UP	9.59975
202	AC002463.1	7.97327	9.27211e-15	2.54658e-10	0.788255	RG	UP	9.59404
1155	MKRN2OS	7.97169	9.39077e-15	2.57918e-10	0.980765	InN	UP	9.58852
203	KCNJ6	7.97169	9.39142e-15	2.57935e-10	2.29745	RG	UP	9.58849
1156	TRIM13	7.96983	9.53376e-15	2.61845e-10	0.726191	InN	UP	9.58196
1158	ZSWIM6	7.96607	9.82775e-15	2.69919e-10	0.521594	InN	UP	9.56877
1159	CCDC57	7.96545	9.87752e-15	2.71286e-10	0.732169	InN	UP	9.56657
1160	FAM215B	7.96142	1.02047e-14	2.80272e-10	1.1273	InN	UP	9.55242
1162	LONRF2	7.95961	1.03545e-14	2.84387e-10	0.839788	InN	UP	9.54609
1163	ELP4	7.95937	1.03749e-14	2.84947e-10	0.65943	InN	UP	9.54524
1164	TARBP1	7.95756	1.0528e-14	2.89152e-10	0.608539	InN	UP	9.53887
204	GUCY1A2	7.95606	1.0656e-14	2.92667e-10	1.59133	Ast	UP	9.53363
1167	C1QTNF7	7.95217	1.09962e-14	3.0201e-10	0.944229	InN	UP	9.51998
1168	FAM171A1	7.94669	1.14939e-14	3.1568e-10	0.682275	InN	UP	9.50075
1170	TMLHE-AS1	7.94305	1.18363e-14	3.25084e-10	0.802585	InN	UP	9.488
205	SLC25A18	7.92986	1.3164e-14	3.6155e-10	1.67802	Ast	UP	9.44183
143	LINC02281	7.92954	1.31974e-14	3.62466e-10	27.1852	ExN	UP	9.44073
1175	AL117381.1	7.92816	1.33447e-14	3.66512e-10	1.32356	InN	UP	9.43591
206	SLC15A4	7.92712	1.3457e-14	3.69596e-10	1.40198	Ast	UP	9.43227
1176	FUT8	7.92539	1.36458e-14	3.74783e-10	0.627478	InN	UP	9.42622
1177	ZFHX2-AS1	7.9229	1.39223e-14	3.82377e-10	1.08211	InN	UP	9.41751
1178	MGAT5	7.91784	1.45006e-14	3.98258e-10	0.679642	InN	UP	9.39984
1181	GPR137C	7.9056	1.59983e-14	4.39393e-10	0.651614	InN	UP	9.35715
1185	AL451048.1	7.89663	1.71928e-14	4.722e-10	2.31078	InN	UP	9.32587
1187	NME9	7.88369	1.90719e-14	5.23809e-10	0.890249	InN	UP	9.28083
1190	ARSB	7.87835	1.99041e-14	5.46666e-10	1.14154	InN	UP	9.26228
1191	ZNF667	7.87824	1.99212e-14	5.47136e-10	2.22016	InN	UP	9.2619
1192	KIF26B-AS1	7.87322	2.07375e-14	5.69554e-10	1.16701	InN	UP	9.24446
1193	ADGRL1	7.87033	2.12217e-14	5.82854e-10	0.850574	InN	UP	9.23444
212	SYNDIG1	7.86862	2.15149e-14	5.90905e-10	1.34031	Ast	UP	9.22848
1195	KLHL1	7.86091	2.28806e-14	6.28416e-10	1.12139	InN	UP	9.20175
1198	AC092567.1	7.85818	2.33844e-14	6.42253e-10	0.727911	InN	UP	9.19229
1199	KLF3-AS1	7.85609	2.37792e-14	6.53096e-10	0.843221	InN	UP	9.18502
1201	DOP1B	7.841	2.68185e-14	7.36569e-10	0.852517	InN	UP	9.13279
1207	SLC35F4	7.8292	2.94592e-14	8.09096e-10	1.19811	InN	UP	9.092
1209	WDR44	7.8285	2.96224e-14	8.1358e-10	0.826102	InN	UP	9.0896
1210	SEMA3A	7.82738	2.98885e-14	8.20886e-10	1.1021	InN	UP	9.08572
1211	AC090579.1	7.82611	3.01921e-14	8.29225e-10	1.85131	InN	UP	9.08133
1214	FOXG1-AS1	7.8158	3.27692e-14	9.00007e-10	25.1527	InN	UP	9.04575
1215	TMEM117	7.80668	3.52285e-14	9.6755e-10	0.839976	InN	UP	9.01433
1216	AC068051.1	7.8065	3.52793e-14	9.68947e-10	1.211	InN	UP	9.0137
216	TYR	7.80104	3.68395e-14	1.0118e-09	1.64433	Ast	UP	8.99491
217	AC092422.1	7.80011	3.71133e-14	1.01932e-09	2.91829	Ast	UP	8.99169
1221	BRAF	7.79482	3.8699e-14	1.06287e-09	0.512083	InN	UP	8.97352
159	TBR1	7.79459	3.87702e-14	1.06482e-09	3.14437	ExN	UP	8.97272
218	MGST1	7.7909	3.992e-14	1.0964e-09	0.939631	Ast	UP	8.96003
220	SIX3	7.78544	4.16814e-14	1.14478e-09	3.12315	Ast	UP	8.94128
221	MYH14	7.78471	4.19255e-14	1.15148e-09	3.0593	Ast	UP	8.93874
222	PCLO	7.78347	4.23366e-14	1.16277e-09	1.23738	Ast	UP	8.9345
1224	AC009690.2	7.78284	4.25471e-14	1.16856e-09	0.684687	InN	UP	8.93235
223	CCDC198	7.77759	4.43508e-14	1.21809e-09	3.03266	Ast	UP	8.91432
224	BAALC-AS1	7.77233	4.62335e-14	1.2698e-09	1.08519	Ast	UP	8.89626
1228	AC022558.2	7.7675	4.80313e-14	1.31918e-09	0.81673	InN	UP	8.8797
1229	RBMS3-AS3	7.76729	4.8109e-14	1.32131e-09	1.24365	InN	UP	8.87899
1230	AL031602.2	7.7671	4.81816e-14	1.32331e-09	1.60967	InN	UP	8.87834
225	GRM1	7.76588	4.86465e-14	1.33608e-09	2.55689	Ast	UP	8.87417
1231	AC009505.1	7.76183	5.02257e-14	1.37945e-09	1.46458	InN	UP	8.86029
1237	SHISA9	7.75416	5.33575e-14	1.46546e-09	1.36086	InN	UP	8.83402
1240	GRIK3	7.75195	5.42954e-14	1.49122e-09	1.07769	InN	UP	8.82646
1242	NLGN1	7.74615	5.6833e-14	1.56092e-09	0.691887	InN	UP	8.80662
1243	GALNTL6	7.74588	5.69531e-14	1.56422e-09	1.0168	InN	UP	8.8057
216	RGS6	7.74278	5.83578e-14	1.6028e-09	1.1624	RG	UP	8.79512
1245	ZBTB20-AS1	7.73812	6.05383e-14	1.66269e-09	1.08029	InN	UP	8.77919
1247	KHDC1	7.73328	6.28885e-14	1.72723e-09	0.789657	InN	UP	8.76265
1248	AL139021.2	7.73287	6.30875e-14	1.7327e-09	1.21059	InN	UP	8.76128
218	PHYKPL	7.73226	6.33902e-14	1.74101e-09	0.793828	RG	UP	8.7592
227	TMEM259	7.73116	6.39436e-14	1.75621e-09	1.07862	Ast	UP	8.75542
219	SLCO3A1	7.72008	6.97557e-14	1.91584e-09	1.18901	RG	UP	8.71764
1253	AL513327.1	7.70681	7.73983e-14	2.12574e-09	0.824762	InN	UP	8.67249
1255	MDGA1	7.70091	8.10586e-14	2.22627e-09	1.40763	InN	UP	8.65242
229	ENPEP	7.70014	8.15513e-14	2.23981e-09	2.12468	Ast	UP	8.64979
1256	EYS	7.69632	8.40242e-14	2.30772e-09	0.963166	InN	UP	8.63682
1258	EPN2	7.69067	8.7821e-14	2.412e-09	0.590139	InN	UP	8.61762
1263	CADM2-AS1	7.68943	8.86755e-14	2.43547e-09	1.47142	InN	UP	8.61342
1265	OLFM2	7.68333	9.29999e-14	2.55424e-09	0.732462	InN	UP	8.59274
224	AL450163.1	7.67569	9.87167e-14	2.71125e-09	1.23448	RG	UP	8.56683
1266	BSN	7.67493	9.93075e-14	2.72748e-09	0.837095	InN	UP	8.56424
1268	AL109824.1	7.66632	1.06197e-13	2.91671e-09	0.710476	InN	UP	8.53511
232	AFF1	7.65963	1.1188e-13	3.07279e-09	1.0149	Ast	UP	8.51247
231	DOK5	7.65068	1.19955e-13	3.29457e-09	1.12754	RG	UP	8.4822
1276	RIMKLA	7.64949	1.21065e-13	3.32504e-09	1.26391	InN	UP	8.4782
232	MYO16-AS1	7.64894	1.21581e-13	3.33923e-09	2.38308	RG	UP	8.47635
1278	ADD2	7.6469	1.23531e-13	3.39278e-09	0.770903	InN	UP	8.46944
233	UNC13A	7.64656	1.23856e-13	3.40171e-09	2.54932	Ast	UP	8.4683
234	FAT4	7.64116	1.29159e-13	3.54736e-09	1.12669	Ast	UP	8.45009
1282	TSGA10	7.63841	1.31957e-13	3.62419e-09	1.01232	InN	UP	8.44079
1283	ARMH4	7.63753	1.32857e-13	3.64893e-09	0.564211	InN	UP	8.43784
236	ZNF596	7.6303	1.40525e-13	3.85953e-09	3.04944	Ast	UP	8.41347
1286	SPATA7	7.6205	1.51614e-13	4.16409e-09	0.68131	InN	UP	8.38048
1288	NCAN	7.61502	1.58196e-13	4.34486e-09	0.9206	InN	UP	8.36202
1289	AL353693.1	7.61411	1.59304e-13	4.37529e-09	1.40229	InN	UP	8.35899
1290	ASTN1	7.61337	1.60228e-13	4.40066e-09	0.642621	InN	UP	8.35648
1291	PPM1L	7.6113	1.62809e-13	4.47154e-09	0.616611	InN	UP	8.34954
1292	ARHGAP35	7.61085	1.63378e-13	4.48718e-09	0.63536	InN	UP	8.34803
1294	PBRM1	7.60585	1.69827e-13	4.66431e-09	0.515832	InN	UP	8.33121
237	CALD1	7.60571	1.70009e-13	4.6693e-09	0.669704	RG	UP	8.33075
240	PRDM13	7.60197	1.74997e-13	4.80629e-09	25.2867	Ast	UP	8.31819
238	HOXA-AS2	7.60197	1.74997e-13	4.80629e-09	25.443	Ast	UP	8.31819
241	INSYN2A	7.59636	1.82743e-13	5.01902e-09	1.19739	Ast	UP	8.29938
1297	PLCB4	7.59209	1.88869e-13	5.1873e-09	0.616724	InN	UP	8.28506
1298	AC079447.1	7.59166	1.89493e-13	5.20441e-09	0.777335	InN	UP	8.28363
242	OBI1-AS1	7.59154	1.89676e-13	5.20944e-09	1.67248	Ast	UP	8.28321
1299	ZNF532	7.58887	1.93617e-13	5.31769e-09	0.566472	InN	UP	8.27428
243	CERT1	7.58358	2.01692e-13	5.53946e-09	0.951414	Ast	UP	8.25653
242	AC009554.1	7.57185	2.20766e-13	6.06333e-09	0.921434	RG	UP	8.21729
1305	MTUS1	7.56648	2.30087e-13	6.31933e-09	0.852561	InN	UP	8.19933
243	SHISA6	7.5641	2.34334e-13	6.43598e-09	1.35166	RG	UP	8.19139
1309	ABCA3	7.56121	2.39604e-13	6.58073e-09	0.814171	InN	UP	8.18173
1310	A2ML1-AS1	7.56095	2.40084e-13	6.59392e-09	0.62666	InN	UP	8.18086
1311	SOGA3	7.56088	2.40214e-13	6.59748e-09	0.661529	InN	UP	8.18062
1320	AC090518.1	7.54281	2.7597e-13	7.5795e-09	1.65583	InN	UP	8.12036
1324	ARL17B	7.53483	2.93381e-13	8.05772e-09	0.576304	InN	UP	8.09379
1325	CRTC3-AS1	7.53405	2.95147e-13	8.10621e-09	1.00985	InN	UP	8.09118
249	HDAC9	7.52806	3.08988e-13	8.48636e-09	0.868987	RG	UP	8.07128
250	ASXL1	7.52572	3.14588e-13	8.64015e-09	0.843278	Ast	UP	8.06348
1334	FARP1	7.51741	3.35231e-13	9.20711e-09	0.617867	InN	UP	8.03588
1335	GP1BB	7.51612	3.38548e-13	9.29821e-09	1.53333	InN	UP	8.0316
1337	CACNA1E	7.51547	3.40244e-13	9.3448e-09	0.717288	InN	UP	8.02943
1338	PPFIA2-AS1	7.51472	3.42191e-13	9.39827e-09	0.697538	InN	UP	8.02695
1340	AL391807.1	7.51409	3.43851e-13	9.44388e-09	0.713489	InN	UP	8.02485
1342	TTLL7	7.51093	3.52257e-13	9.67475e-09	0.625705	InN	UP	8.01436
253	PDLIM7	7.50858	3.58626e-13	9.84966e-09	1.0828	Ast	UP	8.00658
254	LINC00240	7.5051	3.68281e-13	1.01148e-08	1.33338	Ast	UP	7.99504
255	TENM4	7.50305	3.74098e-13	1.02746e-08	0.821882	Ast	UP	7.98824
256	C2orf88	7.50285	3.74683e-13	1.02907e-08	1.04709	Ast	UP	7.98756
1344	SPIDR	7.49173	4.07833e-13	1.12011e-08	0.569176	InN	UP	7.95074
257	BCL2L1	7.4845	4.30907e-13	1.18349e-08	1.26147	Ast	UP	7.92684
261	PHYHIPL	7.47726	4.55312e-13	1.25052e-08	1.16965	RG	UP	7.90291
260	NPY	7.46513	4.99298e-13	1.37132e-08	1.84138	Ast	UP	7.86286
1354	AC090578.1	7.46175	5.12295e-13	1.40702e-08	0.796667	InN	UP	7.8517
1355	ZNF197	7.45935	5.21705e-13	1.43286e-08	0.691375	InN	UP	7.8438
1356	AL445623.2	7.4591	5.22684e-13	1.43555e-08	0.85104	InN	UP	7.84298
1358	KIAA0825	7.45512	5.38708e-13	1.47956e-08	0.714622	InN	UP	7.82987
1359	MIR181A2HG	7.45001	5.60008e-13	1.53806e-08	0.619219	InN	UP	7.81303
1361	NSG2	7.44681	5.73738e-13	1.57577e-08	0.721113	InN	UP	7.80251
264	ARHGAP26	7.44649	5.75117e-13	1.57956e-08	0.95115	RG	UP	7.80146
1363	TOM1L1	7.44417	5.85355e-13	1.60768e-08	0.634125	InN	UP	7.7938
262	AC104365.1	7.44229	5.93712e-13	1.63063e-08	1.02437	Ast	UP	7.78764
265	AL136298.1	7.43735	6.16347e-13	1.6928e-08	0.973951	RG	UP	7.7714
1366	GABRB1	7.43727	6.16703e-13	1.69377e-08	0.956568	InN	UP	7.77114
1369	ZDHHC14	7.43682	6.18809e-13	1.69956e-08	0.888054	InN	UP	7.76966
1370	LINC02133	7.43142	6.44644e-13	1.77052e-08	1.96665	InN	UP	7.7519
267	AL078459.1	7.4291	6.56032e-13	1.80179e-08	0.985408	RG	UP	7.7443
1372	AC093305.1	7.42902	6.56407e-13	1.80282e-08	1.86536	InN	UP	7.74405
268	NCALD	7.42861	6.5848e-13	1.80852e-08	0.948571	RG	UP	7.74268
263	DLGAP1-AS5	7.4285	6.59004e-13	1.80995e-08	1.66368	Ast	UP	7.74233
1374	NOL4	7.42569	6.73167e-13	1.84885e-08	0.616155	InN	UP	7.7331
265	AC079142.1	7.42426	6.80472e-13	1.86891e-08	1.54598	Ast	UP	7.72841
1375	MAPK4	7.42353	6.84214e-13	1.87919e-08	0.775338	InN	UP	7.72603
266	DLGAP1-AS4	7.4222	6.91139e-13	1.89821e-08	1.58162	Ast	UP	7.72165
267	TRAPPC2	7.42212	6.91553e-13	1.89935e-08	1.04937	Ast	UP	7.72139
268	ACACB	7.42151	6.94753e-13	1.90814e-08	1.10486	Ast	UP	7.71939
269	TMEM65	7.41754	7.15898e-13	1.96621e-08	0.935134	Ast	UP	7.70637
1382	LRRC37A2	7.41666	7.20674e-13	1.97933e-08	0.772226	InN	UP	7.70348
1383	NTM	7.41425	7.33874e-13	2.01559e-08	0.62222	InN	UP	7.6956
270	GMDS-DT	7.41396	7.35511e-13	2.02008e-08	0.694337	RG	UP	7.69463
271	RMDN2	7.41315	7.40006e-13	2.03243e-08	1.57891	RG	UP	7.69199
270	AL162388.2	7.4113	7.5043e-13	2.06106e-08	2.61145	Ast	UP	7.68591
1385	UPP2	7.40936	7.61471e-13	2.09138e-08	1.04144	InN	UP	7.67957
271	IGF2BP2-AS1	7.40897	7.63705e-13	2.09752e-08	1.3724	Ast	UP	7.67829
1387	OGG1	7.40802	7.6921e-13	2.11263e-08	0.837238	InN	UP	7.67518
272	CDH4	7.40674	7.76624e-13	2.133e-08	1.79155	Ast	UP	7.67101
274	MCF2L2	7.40315	7.97954e-13	2.19158e-08	1.12195	Ast	UP	7.65924
1388	SVOP	7.40229	8.03129e-13	2.20579e-08	0.788808	InN	UP	7.65643
275	PLEKHG4B	7.40062	8.13323e-13	2.23379e-08	1.00442	Ast	UP	7.65096
1389	TMEM145	7.3994	8.20781e-13	2.25428e-08	0.979076	InN	UP	7.64699
272	GLYATL2	7.39795	8.29841e-13	2.27916e-08	1.60087	RG	UP	7.64223
1391	STAG3	7.39648	8.39065e-13	2.30449e-08	0.658671	InN	UP	7.63742
1392	AC008708.2	7.39602	8.41964e-13	2.31246e-08	1.51694	InN	UP	7.63593
1393	CPEB1-AS1	7.39591	8.42681e-13	2.31442e-08	0.990437	InN	UP	7.63556
1394	KIFC2	7.39422	8.53444e-13	2.34398e-08	0.946584	InN	UP	7.63005
1395	GRID1-AS1	7.39409	8.54306e-13	2.34635e-08	1.6539	InN	UP	7.62961
279	IFIT2	7.38914	8.86702e-13	2.43533e-08	2.22348	Ast	UP	7.61344
1399	SPDYE3	7.38773	8.96134e-13	2.46123e-08	0.737883	InN	UP	7.60885
1400	AC091646.1	7.38732	8.98926e-13	2.4689e-08	1.62152	InN	UP	7.6075
275	SAP30L-AS1	7.38107	9.42158e-13	2.58764e-08	1.19025	RG	UP	7.5871
282	RSU1	7.37594	9.79164e-13	2.68927e-08	1.08234	Ast	UP	7.57036
1404	AL589843.1	7.37424	9.91723e-13	2.72377e-08	0.876236	InN	UP	7.56483
276	MIR34AHG	7.37108	1.01553e-12	2.78915e-08	0.923827	RG	UP	7.55453
277	NR3C1	7.37011	1.02294e-12	2.80951e-08	0.961226	RG	UP	7.55137
1406	ZFR2	7.36909	1.0308e-12	2.8311e-08	1.06618	InN	UP	7.54804
1407	CLIP1	7.36766	1.04186e-12	2.86148e-08	0.562505	InN	UP	7.54341
1408	GFOD1	7.36421	1.06921e-12	2.93657e-08	1.03111	InN	UP	7.53216
278	NFIX	7.36377	1.0727e-12	2.94616e-08	1.06308	RG	UP	7.53074
1410	SNX32	7.36314	1.07783e-12	2.96026e-08	0.818112	InN	UP	7.52867
280	HS3ST1	7.3569	1.12939e-12	3.10187e-08	2.35218	RG	UP	7.50838
1412	TET2	7.35604	1.13667e-12	3.12185e-08	0.600499	InN	UP	7.50559
1413	DPP10	7.35254	1.16689e-12	3.20486e-08	0.797528	InN	UP	7.49419
1417	RASGRF1	7.35036	1.18607e-12	3.25754e-08	1.13477	InN	UP	7.48711
283	MYO1E	7.3503	1.18657e-12	3.25891e-08	0.950393	Ast	UP	7.48693
284	NDRG4	7.34592	1.22611e-12	3.36752e-08	1.16065	Ast	UP	7.47269
281	GARNL3	7.33804	1.30043e-12	3.57163e-08	0.813877	RG	UP	7.44713
1423	HOMER1	7.33534	1.32692e-12	3.64438e-08	0.727068	InN	UP	7.43838
286	IQCA1	7.32869	1.39453e-12	3.83008e-08	1.36808	Ast	UP	7.41679
1428	MIR9-3HG	7.32863	1.39506e-12	3.83154e-08	1.68697	InN	UP	7.41663
1431	KCNC3	7.32443	1.43952e-12	3.95365e-08	2.435	InN	UP	7.403
1433	PRKCA-AS1	7.32219	1.4637e-12	4.02005e-08	1.05116	InN	UP	7.39577
285	SPATA12	7.32066	1.48047e-12	4.06611e-08	1.37118	RG	UP	7.39082
1435	KCNK2	7.31975	1.49057e-12	4.09385e-08	1.44325	InN	UP	7.38787
288	AL512422.1	7.3175	1.51579e-12	4.16312e-08	1.02237	Ast	UP	7.38058
289	IL1R1	7.31618	1.5308e-12	4.20435e-08	3.35953	Ast	UP	7.3763
290	AC073046.3	7.31357	1.56084e-12	4.28685e-08	1.52146	Ast	UP	7.36786
291	LINC02197	7.31295	1.56808e-12	4.30673e-08	4.06841	Ast	UP	7.36585
286	TLE1	7.30854	1.6204e-12	4.45042e-08	0.911315	RG	UP	7.3516
1443	ABCD2	7.30086	1.71563e-12	4.71198e-08	1.93942	InN	UP	7.3268
1444	DCAKD	7.30013	1.72497e-12	4.73763e-08	0.660875	InN	UP	7.32444
293	IQCH	7.30001	1.72647e-12	4.74175e-08	0.966716	Ast	UP	7.32406
207	GRAMD1B	7.29977	1.72959e-12	4.75031e-08	1.53537	ExN	UP	7.32328
294	Z82217.1	7.29869	1.74349e-12	4.78849e-08	1.43391	Ast	UP	7.3198
295	AC073648.7	7.29643	1.77298e-12	4.86949e-08	5.76924	Ast	UP	7.31252
1446	ZNF718	7.28764	1.89257e-12	5.19796e-08	0.747904	InN	UP	7.28417
1447	AL021707.1	7.28645	1.90931e-12	5.24392e-08	1.14531	InN	UP	7.28034
291	NCKAP5	7.28013	2.00099e-12	5.49573e-08	0.800123	RG	UP	7.25997
297	HOXB-AS1	7.27632	2.05832e-12	5.65317e-08	4.42089	Ast	UP	7.24771
298	AC027312.1	7.2728	2.1126e-12	5.80227e-08	1.98779	Ast	UP	7.2364
292	KCNN3	7.27106	2.14004e-12	5.87762e-08	1.0265	RG	UP	7.2308
299	AC110809.1	7.26428	2.25016e-12	6.18008e-08	0.988434	Ast	UP	7.20901
1453	SLC8A3	7.26341	2.26476e-12	6.22015e-08	1.01366	InN	UP	7.2062
1454	AC119868.2	7.2615	2.29686e-12	6.30833e-08	0.737326	InN	UP	7.20009
300	SLC35F1	7.26087	2.30771e-12	6.33812e-08	0.850453	Ast	UP	7.19804
210	CASC15	7.25677	2.37863e-12	6.53291e-08	0.880505	ExN	UP	7.18489
1456	DOCK9	7.25664	2.38099e-12	6.53938e-08	0.846907	InN	UP	7.18446
1457	NDUFA6-DT	7.25355	2.43587e-12	6.69011e-08	1.09352	InN	UP	7.17457
212	GAREM1	7.25187	2.46641e-12	6.77398e-08	1.26034	ExN	UP	7.16916
1459	SPIRE2	7.25141	2.47478e-12	6.79699e-08	0.869767	InN	UP	7.16768
304	CD99	7.24758	2.54568e-12	6.99171e-08	0.989818	Ast	UP	7.15542
1461	C2CD5	7.24378	2.61815e-12	7.19075e-08	0.578904	InN	UP	7.14323
1463	AL583785.1	7.24233	2.64619e-12	7.26776e-08	2.67903	InN	UP	7.1386
297	AC104596.1	7.23753	2.74153e-12	7.5296e-08	0.811691	RG	UP	7.12323
1465	SYN2	7.23235	2.84832e-12	7.82291e-08	0.928646	InN	UP	7.10663
298	LDHA	7.23197	2.85631e-12	7.84486e-08	2.06079	RG	UP	7.10541
305	AC023424.3	7.23167	2.86254e-12	7.86197e-08	0.889978	Ast	UP	7.10447
1472	AC018643.1	7.21954	3.12977e-12	8.59591e-08	1.62734	InN	UP	7.06571
1474	MYO1D	7.21925	3.13641e-12	8.61414e-08	0.680009	InN	UP	7.06479
1476	GRK4	7.21579	3.21729e-12	8.83628e-08	0.698858	InN	UP	7.05373
302	SMOC2	7.21272	3.29067e-12	9.03782e-08	1.79136	RG	UP	7.04394
305	AC083870.1	7.20586	3.46067e-12	9.50474e-08	0.839393	RG	UP	7.02206
310	VPS9D1	7.20083	3.59079e-12	9.86211e-08	1.00511	Ast	UP	7.00603
306	ETV6	7.19525	3.74067e-12	1.02737e-07	0.760049	RG	UP	6.98827
1481	AC024270.5	7.19439	3.76443e-12	1.0339e-07	1.35854	InN	UP	6.98552
308	PCDH9-AS2	7.18851	3.93022e-12	1.07944e-07	1.15154	RG	UP	6.9668
1482	CEP128	7.18831	3.93575e-12	1.08095e-07	0.782397	InN	UP	6.96619
1484	ETV4	7.18542	4.02015e-12	1.10413e-07	1.33636	InN	UP	6.95698
1485	CACNG8	7.18519	4.02688e-12	1.10598e-07	1.08189	InN	UP	6.95625
310	SUCLG2	7.18083	4.15743e-12	1.14184e-07	0.881756	RG	UP	6.9424
313	CDK11A	7.18065	4.16297e-12	1.14336e-07	1.23242	Ast	UP	6.94182
1487	AC007535.1	7.17933	4.20338e-12	1.15446e-07	1.31768	InN	UP	6.93762
1489	ISL1	7.17412	4.36642e-12	1.19924e-07	2.07119	InN	UP	6.9211
312	SH3RF1	7.17386	4.37475e-12	1.20152e-07	0.8391	RG	UP	6.92027
1491	ASXL3	7.16747	4.58371e-12	1.25892e-07	0.527813	InN	UP	6.9
316	DUS1L	7.16326	4.72669e-12	1.29818e-07	1.43479	Ast	UP	6.88666
314	DECR1	7.16145	4.78968e-12	1.31549e-07	0.809469	RG	UP	6.88091
1494	NEK1	7.16057	4.82069e-12	1.324e-07	0.583859	InN	UP	6.87811
1496	AP001825.1	7.15739	4.93353e-12	1.355e-07	0.910068	InN	UP	6.86806
317	LINC02254	7.15639	4.96962e-12	1.36491e-07	1.18465	Ast	UP	6.8649
1500	ZKSCAN7-AS1	7.14936	5.23097e-12	1.43669e-07	0.547858	InN	UP	6.84264
316	RHOJ	7.14911	5.24062e-12	1.43934e-07	1.65526	RG	UP	6.84184
318	CCDC18-AS1	7.14506	5.39728e-12	1.48236e-07	0.810675	Ast	UP	6.82905
319	GPR39	7.14458	5.41631e-12	1.48759e-07	1.73451	Ast	UP	6.82752
1505	CACNB4	7.1415	5.53924e-12	1.52135e-07	0.576538	InN	UP	6.81777
224	TIAM2	7.141	5.55915e-12	1.52682e-07	0.953777	ExN	UP	6.81621
1509	PBX4	7.13939	5.62481e-12	1.54485e-07	0.936291	InN	UP	6.81111
1510	PCOLCE2	7.13821	5.6733e-12	1.55817e-07	1.66569	InN	UP	6.80738
1512	SH3BP5	7.13602	5.76435e-12	1.58318e-07	0.74023	InN	UP	6.80047
322	TPD52	7.13502	5.80651e-12	1.59476e-07	1.30465	Ast	UP	6.7973
1515	EPHA7	7.13014	6.01613e-12	1.65233e-07	0.942235	InN	UP	6.7819
1516	AC112254.1	7.12972	6.03454e-12	1.65739e-07	1.53083	InN	UP	6.78058
1519	MYO5A	7.12688	6.15997e-12	1.69183e-07	0.516526	InN	UP	6.77164
319	DANT2	7.11934	6.50651e-12	1.78701e-07	0.621928	RG	UP	6.74787
323	AC114760.2	7.11654	6.64034e-12	1.82377e-07	2.97944	Ast	UP	6.73903
1527	KLHDC8A	7.11227	6.8489e-12	1.88105e-07	1.17931	InN	UP	6.7256
320	LINC00958	7.11057	6.93413e-12	1.90446e-07	1.86976	RG	UP	6.72023
321	INTU	7.10935	6.9955e-12	1.92131e-07	0.638371	RG	UP	6.7164
322	CORO2B	7.10842	7.04263e-12	1.93426e-07	0.832956	RG	UP	6.71349
1531	AC024996.1	7.10202	7.37673e-12	2.02602e-07	1.94375	InN	UP	6.69336
324	PCA3	7.09363	7.83845e-12	2.15283e-07	0.998509	Ast	UP	6.66699
325	AC023095.1	7.09218	7.92099e-12	2.1755e-07	1.61109	RG	UP	6.66244
1539	KCND3	7.0847	8.36086e-12	2.29631e-07	1.05671	InN	UP	6.63897
1544	ATCAY	7.07768	8.79498e-12	2.41554e-07	0.609035	InN	UP	6.61699
325	ELL2	7.07645	8.87378e-12	2.43718e-07	1.32081	Ast	UP	6.61311
1548	ADAM23	7.0752	8.954e-12	2.45921e-07	0.528046	InN	UP	6.6092
1549	TTC39C	7.07225	9.14651e-12	2.51209e-07	0.702787	InN	UP	6.59996
327	DPPA4	7.07101	9.22843e-12	2.53459e-07	2.62204	Ast	UP	6.59609
328	LINC02253	7.06987	9.30475e-12	2.55555e-07	1.12979	Ast	UP	6.59252
329	MAP4	7.06972	9.3149e-12	2.55834e-07	0.593969	Ast	UP	6.59204
1551	NXPH1	7.06759	9.45854e-12	2.59779e-07	1.05893	InN	UP	6.5854
330	ARL17A	7.06476	9.65382e-12	2.65142e-07	1.05978	Ast	UP	6.57652
1555	EFCAB13	7.05935	1.0037e-11	2.75667e-07	0.746831	InN	UP	6.55962
330	GLI3	7.0545	1.03933e-11	2.85453e-07	0.792537	RG	UP	6.54446
1560	CRMP1	7.05125	1.06393e-11	2.92209e-07	0.538215	InN	UP	6.53431
332	RBM20	7.04902	1.08112e-11	2.96929e-07	1.37265	RG	UP	6.52735
1562	U91319.1	7.04871	1.08349e-11	2.9758e-07	1.32125	InN	UP	6.5264
1563	GTF2IRD2	7.04829	1.08675e-11	2.98477e-07	1.06221	InN	UP	6.52509
1565	GRM5	7.04332	1.12624e-11	3.09321e-07	0.6417	InN	UP	6.50959
1567	ZFP90	7.04016	1.15209e-11	3.16422e-07	0.583602	InN	UP	6.49973
1568	ARHGAP33	7.03799	1.17021e-11	3.21397e-07	1.07882	InN	UP	6.49296
1571	NR2C2	7.03593	1.18764e-11	3.26185e-07	0.626071	InN	UP	6.48654
1572	ANKH	7.03217	1.22005e-11	3.35087e-07	0.740423	InN	UP	6.47484
333	TFCP2	7.03049	1.23489e-11	3.39163e-07	0.953312	Ast	UP	6.46959
334	MEIS1-AS2	7.02939	1.2446e-11	3.41829e-07	2.04639	Ast	UP	6.46619
335	SLC10A1	7.02723	1.264e-11	3.47158e-07	2.17934	Ast	UP	6.45947
1575	SERGEF	7.02491	1.28519e-11	3.52978e-07	0.625306	InN	UP	6.45225
1576	RBFOX3	7.02435	1.29038e-11	3.54404e-07	0.860563	InN	UP	6.4505
338	LINC02032	7.02342	1.299e-11	3.56769e-07	4.41115	RG	UP	6.44761
337	AL133395.1	7.02074	1.32414e-11	3.63674e-07	2.34832	Ast	UP	6.43929
1578	C3orf70	7.02038	1.3276e-11	3.64625e-07	1.31875	InN	UP	6.43815
338	LRSAM1	7.01815	1.34894e-11	3.70487e-07	0.882012	Ast	UP	6.43123
1579	ZNF346	7.01787	1.35165e-11	3.7123e-07	0.749875	InN	UP	6.43036
1582	INSR	7.01491	1.38057e-11	3.79172e-07	0.640415	InN	UP	6.42116
339	DST	7.01452	1.38445e-11	3.8024e-07	0.510291	RG	UP	6.41994
339	MUS81	7.01413	1.38835e-11	3.81309e-07	0.958542	Ast	UP	6.41872
340	HCG22	7.0113	1.41664e-11	3.8908e-07	2.3839	Ast	UP	6.40996
1585	NAIP	7.00875	1.4427e-11	3.96238e-07	0.910849	InN	UP	6.40204
341	B3GALT5	7.00453	1.48687e-11	4.08369e-07	1.16221	RG	UP	6.38895
341	AC055733.2	7.0025	1.50858e-11	4.14331e-07	1.09451	Ast	UP	6.38265
236	CNR1	6.99802	1.55766e-11	4.27813e-07	1.22401	ExN	UP	6.36875
1592	AC007682.1	6.99189	1.62728e-11	4.46932e-07	1.57293	InN	UP	6.34976
344	SNTB1	6.98876	1.66398e-11	4.57012e-07	0.858693	RG	UP	6.34007
342	VWA3B	6.98858	1.66605e-11	4.57582e-07	0.989432	Ast	UP	6.33953
1595	AC023905.1	6.98829	1.66954e-11	4.58538e-07	1.0182	InN	UP	6.33862
345	MAST4	6.98521	1.70654e-11	4.687e-07	1.02056	RG	UP	6.32911
1599	TMEM63B	6.97851	1.78996e-11	4.91611e-07	0.819323	InN	UP	6.30838
345	AC026347.1	6.97707	1.8084e-11	4.96676e-07	1.7398	Ast	UP	6.30393
346	ZIC1	6.97703	1.80892e-11	4.96819e-07	0.810073	RG	UP	6.3038
346	PFKP	6.97483	1.83743e-11	5.04652e-07	1.17417	Ast	UP	6.29701
1601	SYT1	6.97477	1.8382e-11	5.04861e-07	0.521701	InN	UP	6.29683
1602	PPP2R3A	6.9739	1.84968e-11	5.08014e-07	0.542569	InN	UP	6.29412
347	GEMIN8	6.97288	1.86307e-11	5.11693e-07	1.1505	Ast	UP	6.29099
1603	CTNNA3	6.97263	1.8664e-11	5.12607e-07	0.71622	InN	UP	6.29022
1604	GPR155	6.97194	1.87555e-11	5.1512e-07	0.716904	InN	UP	6.28809
347	IQCG	6.97193	1.87576e-11	5.15177e-07	0.82743	RG	UP	6.28804
1610	AC011369.1	6.964	1.98451e-11	5.45047e-07	0.986884	InN	UP	6.26357
1612	NHS	6.9613	2.02283e-11	5.55569e-07	0.651288	InN	UP	6.25526
349	PBX1	6.95956	2.04797e-11	5.62476e-07	0.643216	RG	UP	6.2499
1613	LINC00476	6.95955	2.04817e-11	5.6253e-07	0.831552	InN	UP	6.24985
1615	MGAT4C	6.95768	2.07558e-11	5.70058e-07	0.818054	InN	UP	6.24408
1617	KIAA1324	6.95537	2.10984e-11	5.79467e-07	0.830153	InN	UP	6.23697
350	ZNRF3	6.95508	2.11423e-11	5.80673e-07	0.858899	RG	UP	6.23607
352	GYG2	6.95506	2.11452e-11	5.80752e-07	1.13822	Ast	UP	6.23601
1618	PTPN9	6.95482	2.11812e-11	5.81741e-07	0.717115	InN	UP	6.23527
1620	EFCAB2	6.95001	2.19154e-11	6.01906e-07	0.771747	InN	UP	6.22047
351	AC010974.2	6.94916	2.20487e-11	6.05568e-07	1.01565	RG	UP	6.21784
1622	CELF4	6.94412	2.28499e-11	6.27572e-07	0.563148	InN	UP	6.20234
353	CDK10	6.94309	2.30168e-11	6.32157e-07	1.17606	Ast	UP	6.19917
1623	AC073333.1	6.94258	2.30997e-11	6.34434e-07	1.25107	InN	UP	6.19761
354	SLC25A26	6.94011	2.35082e-11	6.45654e-07	0.84868	Ast	UP	6.19
355	SPDYE21P	6.93667	2.40869e-11	6.61548e-07	1.11867	Ast	UP	6.17944
244	SLC44A5	6.93248	2.48108e-11	6.8143e-07	0.852918	ExN	UP	6.16658
356	LCN12	6.9308	2.51086e-11	6.89607e-07	2.60924	Ast	UP	6.1614
355	CEP126	6.92871	2.54823e-11	6.99871e-07	0.864991	RG	UP	6.15498
1635	AC037450.1	6.92165	2.67847e-11	7.35643e-07	3.30352	InN	UP	6.13333
1636	LINC02802	6.92122	2.68661e-11	7.37877e-07	2.20472	InN	UP	6.13202
357	ADAMTS18	6.91767	2.75482e-11	7.56613e-07	2.06167	RG	UP	6.12113
1638	PRKCZ	6.9174	2.75997e-11	7.58025e-07	1.11661	InN	UP	6.12032
360	GFPT2	6.91477	2.8118e-11	7.72261e-07	1.48933	Ast	UP	6.11224
1641	AC069155.1	6.9132	2.84301e-11	7.80834e-07	1.41319	InN	UP	6.10744
1642	RAB11FIP3	6.9098	2.91207e-11	7.99801e-07	0.56937	InN	UP	6.09702
248	NEO1	6.90691	2.97193e-11	8.1624e-07	0.789904	ExN	UP	6.08818
358	STON2	6.90595	2.99218e-11	8.21803e-07	1.10468	RG	UP	6.08523
359	SPAG1	6.90578	2.99571e-11	8.22772e-07	0.922119	RG	UP	6.08472
361	HOXB4	6.90503	3.01166e-11	8.27153e-07	5.39556	Ast	UP	6.08241
363	KIF3B	6.89631	3.20218e-11	8.79479e-07	1.09502	Ast	UP	6.05577
1649	ZNF420	6.89311	3.27518e-11	8.99527e-07	0.734294	InN	UP	6.04599
361	CDK6	6.89228	3.29436e-11	9.04796e-07	0.974978	RG	UP	6.04345
362	RNF43	6.89154	3.31149e-11	9.09501e-07	2.09557	RG	UP	6.0412
1656	IQSEC3	6.87571	3.70101e-11	1.01648e-06	0.964284	InN	UP	5.9929
365	LRRCC1	6.87513	3.71609e-11	1.02062e-06	1.18364	Ast	UP	5.99113
364	ADAMTS9	6.87063	3.83527e-11	1.05336e-06	1.50933	RG	UP	5.97742
365	AC137810.1	6.87023	3.84587e-11	1.05627e-06	1.78764	RG	UP	5.97623
1659	NDUFAF6	6.86852	3.89217e-11	1.06899e-06	0.648656	InN	UP	5.97103
1660	SLC24A3	6.86841	3.89521e-11	1.06982e-06	0.938736	InN	UP	5.97069
1661	CTIF	6.86773	3.91393e-11	1.07496e-06	0.512592	InN	UP	5.96861
254	AL138826.1	6.86532	3.98055e-11	1.09326e-06	5.01392	ExN	UP	5.96128
1662	DLGAP2	6.8609	4.10562e-11	1.12761e-06	0.722917	InN	UP	5.94784
1665	HCG17	6.85907	4.15867e-11	1.14218e-06	0.752564	InN	UP	5.94227
367	OSBPL5	6.85721	4.2131e-11	1.15713e-06	1.05558	Ast	UP	5.93662
370	SIPA1L1	6.85654	4.23293e-11	1.16257e-06	0.620043	RG	UP	5.93458
1666	FBXO16	6.85626	4.24113e-11	1.16483e-06	0.622652	InN	UP	5.93374
1667	PACS2	6.85409	4.30598e-11	1.18264e-06	0.676126	InN	UP	5.92715
368	AL606923.2	6.85195	4.37105e-11	1.20051e-06	1.10699	Ast	UP	5.92063
373	COLEC12	6.84738	4.51282e-11	1.23945e-06	1.41014	RG	UP	5.90677
371	TLN2	6.84651	4.54054e-11	1.24706e-06	0.895529	Ast	UP	5.90411
1675	TPTE2	6.8379	4.82187e-11	1.32433e-06	1.99775	InN	UP	5.878
1677	FGF13	6.83745	4.83696e-11	1.32847e-06	0.5473	InN	UP	5.87665
373	PGGT1B	6.83579	4.89311e-11	1.34389e-06	1.07047	Ast	UP	5.87164
374	ATXN2L	6.83512	4.91633e-11	1.35027e-06	0.84815	Ast	UP	5.86958
1682	ABHD15-AS1	6.83291	4.9927e-11	1.37125e-06	0.610388	InN	UP	5.86288
1683	EPN2-AS1	6.83239	5.01064e-11	1.37617e-06	1.0709	InN	UP	5.86133
1687	SAMD3	6.82728	5.19224e-11	1.42605e-06	1.37997	InN	UP	5.84587
376	HOXA3	6.82088	5.42891e-11	1.49105e-06	3.24822	Ast	UP	5.82651
1692	GAU1	6.81362	5.71036e-11	1.56835e-06	0.909874	InN	UP	5.80456
1695	CYB5D2	6.8102	5.84758e-11	1.60604e-06	0.702318	InN	UP	5.79424
377	OTUD6B-AS1	6.80483	6.06995e-11	1.66711e-06	1.15262	Ast	UP	5.77804
1699	ZMIZ2	6.80382	6.11299e-11	1.67893e-06	0.822183	InN	UP	5.77497
378	FLNA	6.80205	6.18856e-11	1.69969e-06	0.982685	Ast	UP	5.76963
381	CHKB	6.79207	6.63229e-11	1.82156e-06	1.03841	Ast	UP	5.73956
380	AC107021.1	6.79138	6.66374e-11	1.8302e-06	1.00472	RG	UP	5.7375
1708	ZNF562	6.78522	6.95466e-11	1.9101e-06	0.669062	InN	UP	5.71894
1713	SOS2	6.776	7.41288e-11	2.03595e-06	0.54678	InN	UP	5.69123
1717	KDM2B	6.77142	7.65133e-11	2.10144e-06	0.678263	InN	UP	5.67748
267	AL135878.1	6.77054	7.69832e-11	2.11434e-06	3.79466	ExN	UP	5.67482
1718	DPY19L2	6.76467	8.01696e-11	2.20186e-06	0.936374	InN	UP	5.65721
387	VEPH1	6.76364	8.07421e-11	2.21758e-06	0.916681	RG	UP	5.65412
1721	MOB3B	6.76219	8.15522e-11	2.23983e-06	0.855359	InN	UP	5.64978
388	NKAIN3	6.76	8.27942e-11	2.27394e-06	0.765518	RG	UP	5.64322
386	SNRNP70	6.75902	8.33577e-11	2.28942e-06	0.753486	Ast	UP	5.64027
1722	AC112236.1	6.75852	8.36464e-11	2.29735e-06	1.85204	InN	UP	5.63877
268	AL050309.1	6.75841	8.37081e-11	2.29904e-06	0.869777	ExN	UP	5.63845
390	FIRRE	6.75692	8.45709e-11	2.32274e-06	0.963558	RG	UP	5.634
1724	PKD2	6.75651	8.48151e-11	2.32945e-06	0.562825	InN	UP	5.63275
388	CYYR1-AS1	6.75479	8.58238e-11	2.35715e-06	1.0836	Ast	UP	5.62761
1726	PHC2	6.75381	8.64074e-11	2.37318e-06	0.623168	InN	UP	5.62467
1729	EXOG	6.7506	8.83431e-11	2.42634e-06	0.654792	InN	UP	5.61505
1730	TMEM108	6.74857	8.95867e-11	2.4605e-06	0.596273	InN	UP	5.60898
389	ACKR4	6.74708	9.05115e-11	2.4859e-06	1.22346	Ast	UP	5.60452
391	NRP1	6.74559	9.14415e-11	2.51144e-06	1.16911	RG	UP	5.60008
1733	MYT1L-AS1	6.74451	9.21255e-11	2.53023e-06	1.59564	InN	UP	5.59684
1734	AL390719.3	6.74233	9.35167e-11	2.56844e-06	1.56894	InN	UP	5.59033
391	C9orf153	6.74206	9.36921e-11	2.57325e-06	1.75098	Ast	UP	5.58952
1736	AC007495.1	6.74188	9.38129e-11	2.57657e-06	1.39696	InN	UP	5.58896
393	ZMAT3	6.74183	9.38406e-11	2.57733e-06	0.743784	RG	UP	5.58883
1737	ZNF821	6.73919	9.55635e-11	2.62465e-06	0.60187	InN	UP	5.58093
394	SLC4A4	6.73887	9.5771e-11	2.63035e-06	0.867451	RG	UP	5.57999
1738	WDR73	6.73804	9.63242e-11	2.64555e-06	0.722058	InN	UP	5.57748
1742	ZNF75A	6.73623	9.75279e-11	2.6786e-06	0.823611	InN	UP	5.57209
1743	HS6ST2	6.73592	9.77361e-11	2.68432e-06	0.854148	InN	UP	5.57117
1744	SCGN	6.73474	9.8533e-11	2.70621e-06	3.01191	InN	UP	5.56764
1745	PRKAR1B	6.7337	9.92386e-11	2.72559e-06	0.857763	InN	UP	5.56454
1747	SPAST	6.73312	9.96368e-11	2.73653e-06	0.591848	InN	UP	5.5628
394	AC020704.1	6.73244	1.00108e-10	2.74946e-06	1.72122	Ast	UP	5.56075
1749	C3orf49	6.73189	1.00486e-10	2.75986e-06	1.5429	InN	UP	5.55911
395	AC005537.1	6.73139	1.00827e-10	2.76922e-06	2.27409	Ast	UP	5.55764
396	MYRFL	6.72751	1.03557e-10	2.84418e-06	2.72152	Ast	UP	5.54604
1752	AL513327.2	6.7272	1.03774e-10	2.85015e-06	1.10194	InN	UP	5.54513
397	AC112196.1	6.7262	1.04491e-10	2.86985e-06	0.906167	Ast	UP	5.54214
398	PPP4R4	6.72334	1.06566e-10	2.92683e-06	1.21906	Ast	UP	5.5336
1755	SLC35E2A	6.72172	1.07754e-10	2.95947e-06	0.948726	InN	UP	5.52879
399	LINC01060	6.72103	1.08267e-10	2.97357e-06	0.896951	Ast	UP	5.52672
400	IDH1	6.71926	1.09591e-10	3.00992e-06	0.869768	Ast	UP	5.52144
397	RGS11	6.71876	1.0997e-10	3.02032e-06	1.61442	RG	UP	5.51995
1756	LZTS1-AS1	6.71414	1.13507e-10	3.11746e-06	1.21174	InN	UP	5.5062
1757	RTN1	6.71117	1.15841e-10	3.18156e-06	0.534416	InN	UP	5.49736
400	TAPT1-AS1	6.70856	1.17936e-10	3.23911e-06	0.817861	RG	UP	5.48957
403	ACSS2	6.70565	1.20309e-10	3.30429e-06	1.14531	Ast	UP	5.48092
1760	AC117480.1	6.70372	1.21911e-10	3.34829e-06	1.78826	InN	UP	5.47518
1761	PLS1	6.70371	1.21919e-10	3.3485e-06	0.889828	InN	UP	5.47515
1763	NEB	6.70133	1.23915e-10	3.40332e-06	1.23185	InN	UP	5.4681
1768	GRM7	6.69818	1.26618e-10	3.47757e-06	0.731874	InN	UP	5.45872
1769	ARMC2	6.69774	1.26998e-10	3.48801e-06	0.723496	InN	UP	5.45742
404	RDH10	6.69718	1.27485e-10	3.50137e-06	1.49443	Ast	UP	5.45576
1771	DAO	6.69274	1.31418e-10	3.60939e-06	1.81511	InN	UP	5.44257
1773	AC019205.1	6.69146	1.32574e-10	3.64114e-06	0.784722	InN	UP	5.43876
1774	NR2F1-AS1	6.69018	1.33737e-10	3.67308e-06	0.551269	InN	UP	5.43497
406	CA2	6.68652	1.37126e-10	3.76617e-06	1.11416	Ast	UP	5.4241
1776	ZBTB38	6.68592	1.37686e-10	3.78156e-06	0.753805	InN	UP	5.42233
407	PROM1	6.68561	1.37982e-10	3.78968e-06	1.41281	Ast	UP	5.4214
408	EMC10	6.68455	1.38986e-10	3.81725e-06	3.72285	Ast	UP	5.41825
404	TNFRSF19	6.68422	1.39295e-10	3.82575e-06	1.13243	RG	UP	5.41728
410	AC011043.1	6.6822	1.4123e-10	3.87889e-06	1.26641	Ast	UP	5.41129
1777	ELAVL4	6.68216	1.41266e-10	3.87988e-06	1.06078	InN	UP	5.41118
1778	SGK1	6.68169	1.41718e-10	3.8923e-06	0.972924	InN	UP	5.40979
1779	MRTFB	6.68165	1.41759e-10	3.89341e-06	0.557347	InN	UP	5.40967
1782	KSR2	6.67575	1.47585e-10	4.05341e-06	0.545553	InN	UP	5.39218
411	MCPH1-AS1	6.67336	1.50011e-10	4.12005e-06	0.847132	Ast	UP	5.3851
412	AC018695.9	6.67027	1.53197e-10	4.20757e-06	1.18806	Ast	UP	5.37597
1785	AMH	6.67011	1.53366e-10	4.21219e-06	1.24896	InN	UP	5.37549
1788	AC004852.2	6.66598	1.57746e-10	4.3325e-06	3.61712	InN	UP	5.36326
413	BBOX1-AS1	6.66471	1.59118e-10	4.37018e-06	0.93014	Ast	UP	5.3595
1790	CCDC65	6.66439	1.59464e-10	4.37967e-06	0.536403	InN	UP	5.35856
1791	SOGA1	6.66433	1.59528e-10	4.38143e-06	0.701173	InN	UP	5.35838
414	AP000442.1	6.6643	1.59561e-10	4.38235e-06	1.06286	Ast	UP	5.35829
1793	HGSNAT	6.66376	1.60144e-10	4.39837e-06	0.561061	InN	UP	5.35671
1795	NWD2	6.66302	1.6095e-10	4.42048e-06	1.92276	InN	UP	5.35453
415	PKD1	6.6625	1.61521e-10	4.43618e-06	1.03451	Ast	UP	5.35299
1796	KLHL7	6.66185	1.62236e-10	4.45582e-06	0.517595	InN	UP	5.35107
416	ST6GALNAC5	6.66113	1.63033e-10	4.4777e-06	1.01275	Ast	UP	5.34895
1798	AP003464.1	6.65949	1.64865e-10	4.52803e-06	2.29551	InN	UP	5.34409
417	TCEAL3	6.6594	1.64968e-10	4.53083e-06	1.14968	Ast	UP	5.34382
1800	LINC02245	6.65841	1.66079e-10	4.56136e-06	0.709104	InN	UP	5.34091
281	TG	6.6564	1.68368e-10	4.62423e-06	3.54492	ExN	UP	5.33496
419	LRP4	6.65302	1.72287e-10	4.73185e-06	0.948479	Ast	UP	5.32497
1802	AL391097.3	6.65165	1.73891e-10	4.77593e-06	1.39686	InN	UP	5.32094
283	DLGAP4-AS1	6.64939	1.76583e-10	4.84985e-06	1.28525	ExN	UP	5.31427
420	PLCL1	6.64862	1.77511e-10	4.87533e-06	1.2039	Ast	UP	5.312
421	UBASH3B	6.64821	1.78009e-10	4.88903e-06	1.13108	Ast	UP	5.31078
422	AP003086.1	6.64455	1.82482e-10	5.01187e-06	0.726452	Ast	UP	5.3
1806	TRPC1	6.64333	1.8401e-10	5.05384e-06	0.528993	InN	UP	5.29638
423	STON1	6.63768	1.91192e-10	5.25109e-06	1.60629	Ast	UP	5.27975
1810	EXOC7	6.63764	1.91253e-10	5.25275e-06	0.643192	InN	UP	5.27961
424	LINC01069	6.63756	1.91348e-10	5.25538e-06	3.25943	Ast	UP	5.2794
286	PGAP1	6.63733	1.91647e-10	5.26358e-06	0.676663	ExN	UP	5.27872
425	VEGFB	6.63709	1.91958e-10	5.27212e-06	0.937509	Ast	UP	5.27802
414	ST8SIA1	6.63567	1.93818e-10	5.32321e-06	0.728491	RG	UP	5.27383
1811	ZNF84	6.63507	1.94604e-10	5.3448e-06	0.58898	InN	UP	5.27207
428	XG	6.62879	2.03067e-10	5.57723e-06	3.29627	Ast	UP	5.25358
429	C4orf19	6.62724	2.05208e-10	5.63603e-06	1.41881	Ast	UP	5.24903
430	TRIM67	6.62714	2.05347e-10	5.63985e-06	3.59174	Ast	UP	5.24873
1812	AC019130.1	6.62622	2.06632e-10	5.67515e-06	0.84629	InN	UP	5.24602
1813	NDST4	6.62519	2.08074e-10	5.71477e-06	0.898042	InN	UP	5.243
1815	ANO5	6.622	2.1262e-10	5.83962e-06	0.725057	InN	UP	5.23362
1817	AC004039.1	6.62082	2.1433e-10	5.88658e-06	0.558893	InN	UP	5.23014
1818	ZNF300	6.62011	2.15365e-10	5.915e-06	1.19151	InN	UP	5.22805
1819	GRM5-AS1	6.61999	2.1554e-10	5.9198e-06	1.08653	InN	UP	5.22769
1820	SCRN3	6.61825	2.18081e-10	5.9896e-06	0.641789	InN	UP	5.2226
1822	CHKB-DT	6.61434	2.23921e-10	6.15e-06	0.836549	InN	UP	5.21113
1826	ERCC6L	6.60698	2.35344e-10	6.46374e-06	1.17048	InN	UP	5.18952
1827	ELOVL6	6.60661	2.35936e-10	6.47999e-06	0.659948	InN	UP	5.18843
1829	RPS6KA2	6.60441	2.39456e-10	6.57665e-06	0.681211	InN	UP	5.182
1831	NRG2	6.60271	2.42224e-10	6.65267e-06	0.851059	InN	UP	5.177
1832	AC245060.6	6.60198	2.43421e-10	6.68556e-06	0.890029	InN	UP	5.17486
433	INPP4A	6.60123	2.4465e-10	6.7193e-06	0.866775	Ast	UP	5.17268
1834	TM6SF1	6.59965	2.47281e-10	6.79159e-06	1.02874	InN	UP	5.16803
1835	ELAVL3	6.5983	2.49532e-10	6.85339e-06	0.546056	InN	UP	5.16409
1838	DSE	6.59591	2.53593e-10	6.96493e-06	0.706339	InN	UP	5.15708
434	AL160314.2	6.59578	2.53808e-10	6.97084e-06	0.990608	Ast	UP	5.15672
1839	NEDD9	6.59539	2.54486e-10	6.98946e-06	0.993436	InN	UP	5.15556
1842	AL049569.1	6.58911	2.65477e-10	7.29134e-06	0.949536	InN	UP	5.13719
1843	BBOX1	6.58588	2.71312e-10	7.45159e-06	1.29906	InN	UP	5.12775
1845	ADCY5	6.58366	2.75396e-10	7.56376e-06	0.833475	InN	UP	5.12126
1846	DLGAP4	6.58164	2.79164e-10	7.66723e-06	0.510098	InN	UP	5.11536
422	LRRC3B	6.58007	2.82141e-10	7.749e-06	1.44939	RG	UP	5.11075
438	AC026803.3	6.57914	2.83902e-10	7.79736e-06	0.924822	Ast	UP	5.10805
423	AL139317.5	6.5788	2.84557e-10	7.81536e-06	0.714609	RG	UP	5.10705
1849	AC025887.2	6.57734	2.87361e-10	7.89237e-06	1.94642	InN	UP	5.10279
440	PACS1	6.5746	2.927e-10	8.039e-06	0.743808	Ast	UP	5.0948
425	MYRIP	6.5741	2.93699e-10	8.06645e-06	0.990124	RG	UP	5.09332
1854	TSEN2	6.57159	2.98677e-10	8.20316e-06	0.719697	InN	UP	5.08602
1855	MCM9	6.57073	3.00412e-10	8.25082e-06	0.750509	InN	UP	5.0835
1857	AL139147.1	6.56742	3.07168e-10	8.43638e-06	0.85769	InN	UP	5.07384
1858	AC073343.2	6.5667	3.08666e-10	8.4775e-06	0.543945	InN	UP	5.07173
1859	SLC5A4-AS1	6.56427	3.13732e-10	8.61666e-06	0.790933	InN	UP	5.06466
1860	EBF4	6.56291	3.16601e-10	8.69544e-06	0.836457	InN	UP	5.06071
1862	DNAAF4	6.56256	3.17347e-10	8.71594e-06	0.793001	InN	UP	5.05969
442	POLA1	6.56245	3.17591e-10	8.72264e-06	0.880124	Ast	UP	5.05935
444	RBMS1	6.55641	3.30702e-10	9.08272e-06	1.27821	Ast	UP	5.04178
430	KAZN	6.55534	3.33085e-10	9.14817e-06	0.639813	RG	UP	5.03867
1863	EVI5L	6.5535	3.37229e-10	9.26198e-06	0.824829	InN	UP	5.0333
1864	ASRGL1	6.55342	3.37399e-10	9.26668e-06	0.735298	InN	UP	5.03308
1865	GALT	6.55216	3.40265e-10	9.34538e-06	0.957901	InN	UP	5.0294
445	AC016987.1	6.55172	3.41269e-10	9.37295e-06	2.62764	Ast	UP	5.02812
1866	ENO4	6.55151	3.41759e-10	9.38642e-06	0.762437	InN	UP	5.0275
432	LINC01707	6.55104	3.4282e-10	9.41555e-06	1.67764	RG	UP	5.02615
433	SUCLG2-AS1	6.55092	3.43095e-10	9.42311e-06	1.18917	RG	UP	5.02581
446	ERI1	6.55076	3.43473e-10	9.43349e-06	1.10624	Ast	UP	5.02533
435	SYBU	6.54758	3.50859e-10	9.63633e-06	0.94874	RG	UP	5.01609
438	SERPINB6	6.53629	3.78375e-10	1.03921e-05	0.93131	RG	UP	4.9833
449	CGGBP1	6.5336	3.85252e-10	1.0581e-05	0.781401	Ast	UP	4.97547
451	CD302	6.53092	3.92203e-10	1.07719e-05	0.98154	Ast	UP	4.96771
1876	CDON	6.52932	3.96413e-10	1.08875e-05	0.615489	InN	UP	4.96307
1877	KLHL22	6.52869	3.98076e-10	1.09331e-05	0.655751	InN	UP	4.96125
1878	FAR2	6.52853	3.98506e-10	1.0945e-05	0.800879	InN	UP	4.96079
1879	AC018462.1	6.52833	3.99051e-10	1.09599e-05	0.88823	InN	UP	4.96019
440	NAALADL2	6.52652	4.03894e-10	1.1093e-05	0.751364	RG	UP	4.95495
1882	CASTOR3	6.52602	4.05241e-10	1.11299e-05	0.581347	InN	UP	4.95351
1883	AL356599.1	6.52583	4.05755e-10	1.11441e-05	0.560059	InN	UP	4.95296
441	ADGRG2	6.52549	4.06678e-10	1.11694e-05	1.79745	RG	UP	4.95197
454	GALNT18	6.52523	4.0738e-10	1.11887e-05	1.3057	Ast	UP	4.95122
1884	LMNA	6.52166	4.17194e-10	1.14582e-05	0.566132	InN	UP	4.94088
455	CHFR	6.51988	4.22189e-10	1.15954e-05	0.865253	Ast	UP	4.93571
1886	MAPKBP1	6.51822	4.26872e-10	1.1724e-05	0.672329	InN	UP	4.93092
1887	NCOA6	6.51776	4.28195e-10	1.17604e-05	0.542458	InN	UP	4.92958
1888	FDX2	6.51753	4.28833e-10	1.17779e-05	0.864536	InN	UP	4.92893
1890	MAP6	6.51594	4.33417e-10	1.19038e-05	0.62864	InN	UP	4.92431
1891	BICDL1	6.51571	4.34081e-10	1.1922e-05	0.572401	InN	UP	4.92365
1893	DLEU7	6.51315	4.41544e-10	1.2127e-05	1.43347	InN	UP	4.91625
1894	AL807761.4	6.50871	4.54793e-10	1.24909e-05	0.89904	InN	UP	4.90341
1895	PCDH15	6.50714	4.59556e-10	1.26217e-05	0.646899	InN	UP	4.89888
457	NARF	6.50451	4.67697e-10	1.28453e-05	0.865958	Ast	UP	4.89126
458	AL157893.2	6.50273	4.7324e-10	1.29975e-05	1.48318	Ast	UP	4.88614
446	CFAP44	6.50218	4.74972e-10	1.30451e-05	0.936177	RG	UP	4.88455
1899	ANKRD36B	6.50113	4.78301e-10	1.31365e-05	0.618563	InN	UP	4.88152
447	CDC25B	6.50043	4.80546e-10	1.31982e-05	1.0932	RG	UP	4.87949
459	CERS5	6.4997	4.82878e-10	1.32622e-05	0.792829	Ast	UP	4.87738
1901	ATXN7L1	6.49939	4.8388e-10	1.32898e-05	0.509177	InN	UP	4.87648
460	AL139807.1	6.49858	4.86494e-10	1.33616e-05	0.933231	Ast	UP	4.87414
461	ARHGEF4	6.49783	4.88916e-10	1.34281e-05	1.00309	Ast	UP	4.87199
1903	MYO19	6.49777	4.89131e-10	1.3434e-05	0.659949	InN	UP	4.87179
1905	FRMD3	6.4951	4.97855e-10	1.36736e-05	0.725175	InN	UP	4.86412
463	OSBPL1A	6.4935	5.03187e-10	1.382e-05	0.727432	Ast	UP	4.85949
1906	TTLL11	6.49335	5.03685e-10	1.38337e-05	0.719466	InN	UP	4.85906
1908	ZSCAN2	6.49127	5.1068e-10	1.40258e-05	1.07139	InN	UP	4.85307
1910	AC244033.2	6.48894	5.18638e-10	1.42444e-05	0.968868	InN	UP	4.84636
1911	SLIT1	6.48883	5.19016e-10	1.42548e-05	0.624976	InN	UP	4.84604
1912	AL589693.1	6.48801	5.2186e-10	1.43329e-05	1.13935	InN	UP	4.84367
449	AC092958.4	6.48651	5.27079e-10	1.44762e-05	2.52064	RG	UP	4.83935
313	C1orf21	6.48394	5.36142e-10	1.47251e-05	0.77409	ExN	UP	4.83194
1913	CDC42SE1	6.48361	5.37307e-10	1.47571e-05	0.630226	InN	UP	4.831
465	NFE2L3	6.48341	5.38028e-10	1.47769e-05	1.47131	Ast	UP	4.83042
1917	AC078909.1	6.47983	5.50969e-10	1.51324e-05	2.06862	InN	UP	4.82009
466	AC018616.1	6.47819	5.5697e-10	1.52972e-05	0.971989	Ast	UP	4.81539
1922	AL109930.1	6.46948	5.9006e-10	1.6206e-05	0.837344	InN	UP	4.79032
1924	OMG	6.46492	6.08117e-10	1.67019e-05	0.678113	InN	UP	4.77723
1925	RFPL1S	6.46491	6.08137e-10	1.67025e-05	1.02582	InN	UP	4.77722
1926	AC108472.1	6.46487	6.08321e-10	1.67075e-05	1.1072	InN	UP	4.77709
1927	TNRC18	6.4598	6.29057e-10	1.72771e-05	0.517557	InN	UP	4.76253
1932	AC040168.1	6.45622	6.44109e-10	1.76905e-05	0.854925	InN	UP	4.75226
1934	AC016026.2	6.45535	6.47825e-10	1.77925e-05	1.9551	InN	UP	4.74976
1935	AC007384.1	6.45513	6.48737e-10	1.78176e-05	0.690858	InN	UP	4.74915
1936	NMNAT3	6.45479	6.50214e-10	1.78581e-05	0.693683	InN	UP	4.74816
471	AC091953.1	6.44728	6.83238e-10	1.87651e-05	2.48593	Ast	UP	4.72665
1943	CAMK2B	6.44486	6.94227e-10	1.9067e-05	0.757556	InN	UP	4.71972
472	AC023481.1	6.44144	7.1006e-10	1.95018e-05	2.06951	Ast	UP	4.70993
1947	KIF21B	6.43902	7.21505e-10	1.98161e-05	0.846938	InN	UP	4.70298
1951	NPRL3	6.43546	7.38584e-10	2.02852e-05	0.597548	InN	UP	4.69282
475	NFKBIZ	6.43328	7.49255e-10	2.05783e-05	1.36159	Ast	UP	4.68659
453	KCNH1	6.42876	7.71879e-10	2.11997e-05	1.24778	RG	UP	4.67367
1952	RABL2A	6.42664	7.82731e-10	2.14977e-05	0.897439	InN	UP	4.66761
1953	ZNF124	6.42401	7.96391e-10	2.18729e-05	0.583924	InN	UP	4.66009
455	LPAR6	6.4224	8.04867e-10	2.21057e-05	0.977145	RG	UP	4.6555
456	COL4A2	6.42092	8.12738e-10	2.23218e-05	0.802384	RG	UP	4.65127
1957	ELOVL2	6.41701	8.33887e-10	2.29027e-05	0.827297	InN	UP	4.64011
1958	VWC2L	6.41625	8.38032e-10	2.30165e-05	1.3599	InN	UP	4.63796
1960	AC113385.1	6.41469	8.46651e-10	2.32533e-05	1.21106	InN	UP	4.63352
457	ANKMY1	6.41328	8.54542e-10	2.347e-05	1.01814	RG	UP	4.62949
324	PTPRZ1	6.41081	8.68486e-10	2.3853e-05	0.845278	ExN	UP	4.62246
458	TXNRD2	6.41005	8.72825e-10	2.39722e-05	2.29319	RG	UP	4.62029
1963	SACS	6.40894	8.7921e-10	2.41475e-05	0.626758	InN	UP	4.61713
1965	AC016642.1	6.40832	8.82804e-10	2.42462e-05	0.625084	InN	UP	4.61536
1966	TTC3-AS1	6.40707	8.90028e-10	2.44446e-05	0.718901	InN	UP	4.61182
1967	EPB41L1	6.40617	8.95307e-10	2.45896e-05	0.567005	InN	UP	4.60925
459	PCSK5	6.40531	9.00403e-10	2.47296e-05	0.88185	RG	UP	4.60678
481	AL157413.1	6.40403	9.0799e-10	2.4938e-05	2.32049	Ast	UP	4.60314
1969	C19orf81	6.4026	9.16524e-10	2.51723e-05	24.3437	InN	UP	4.59908
482	C3orf67	6.40227	9.18529e-10	2.52274e-05	1.3116	Ast	UP	4.59813
1972	AC119396.1	6.39739	9.48363e-10	2.60468e-05	0.971798	InN	UP	4.58425
484	AC092958.1	6.39423	9.68168e-10	2.65907e-05	1.16431	Ast	UP	4.57527
463	LTBP1	6.39412	9.68853e-10	2.66095e-05	0.662718	RG	UP	4.57496
1973	ZNF362	6.3908	9.90101e-10	2.71931e-05	0.895733	InN	UP	4.56554
464	ACTN1	6.38953	9.98387e-10	2.74207e-05	0.914342	RG	UP	4.56192
485	FGF1	6.38666	1.01732e-09	2.79406e-05	1.16204	Ast	UP	4.55376
486	MBNL3	6.38607	1.02123e-09	2.80481e-05	1.23293	Ast	UP	4.5521
465	AP000779.1	6.38559	1.02445e-09	2.81364e-05	0.944757	RG	UP	4.55073
1975	AL157392.2	6.38556	1.02461e-09	2.8141e-05	0.959254	InN	UP	4.55066
487	ACSL6	6.38434	1.03286e-09	2.83674e-05	1.26536	Ast	UP	4.54718
1976	AL353784.1	6.38404	1.03483e-09	2.84217e-05	1.0459	InN	UP	4.54635
488	SLC30A10	6.38268	1.04412e-09	2.86769e-05	1.10597	Ast	UP	4.54247
1977	GSE1	6.3819	1.04939e-09	2.88216e-05	0.590694	InN	UP	4.54028
1978	AC079921.1	6.38146	1.05246e-09	2.89059e-05	0.608451	InN	UP	4.53901
489	ARHGAP24	6.38128	1.0537e-09	2.89398e-05	1.70205	Ast	UP	4.5385
490	NIBAN1	6.37695	1.08392e-09	2.97699e-05	1.4269	Ast	UP	4.52622
1981	FAM227A	6.37679	1.08501e-09	2.97998e-05	0.723432	InN	UP	4.52579
1982	GFOD2	6.37513	1.09685e-09	3.01251e-05	0.718126	InN	UP	4.52107
491	NCKAP5-AS1	6.37237	1.1168e-09	3.0673e-05	1.2138	Ast	UP	4.51324
1985	TRAPPC12-AS1	6.36945	1.13823e-09	3.12614e-05	2.06195	InN	UP	4.50499
1986	ZNF710	6.36824	1.14723e-09	3.15087e-05	0.902664	InN	UP	4.50157
494	MTO1	6.36736	1.15386e-09	3.16909e-05	1.21891	Ast	UP	4.49907
469	TSPOAP1-AS1	6.36717	1.15526e-09	3.17291e-05	1.28691	RG	UP	4.49854
496	PTRH2	6.36407	1.17885e-09	3.23771e-05	0.779758	Ast	UP	4.48976
331	AP001011.1	6.36257	1.19044e-09	3.26955e-05	0.705306	ExN	UP	4.48551
497	FRAS1	6.36143	1.19933e-09	3.29397e-05	1.6448	Ast	UP	4.48228
1992	ZNF793	6.3601	1.20975e-09	3.32258e-05	0.648347	InN	UP	4.47852
1993	KIAA1841	6.35983	1.21187e-09	3.3284e-05	0.540274	InN	UP	4.47777
1997	AC006460.2	6.35518	1.24908e-09	3.4306e-05	1.01314	InN	UP	4.46463
471	ARNT2	6.35389	1.2596e-09	3.45949e-05	0.731374	RG	UP	4.46099
499	AC091887.1	6.35339	1.26376e-09	3.47091e-05	1.11748	Ast	UP	4.45956
473	KCNK10	6.35271	1.26932e-09	3.48618e-05	0.933765	RG	UP	4.45765
2001	AC073571.1	6.35062	1.28667e-09	3.53385e-05	0.951023	InN	UP	4.45175
2004	AC242426.2	6.3445	1.33888e-09	3.67724e-05	0.896949	InN	UP	4.43448
2011	Z83843.1	6.33947	1.38334e-09	3.79935e-05	0.868245	InN	UP	4.42029
475	AC022146.2	6.33919	1.38587e-09	3.8063e-05	0.836374	RG	UP	4.4195
477	DPYSL2	6.33666	1.40882e-09	3.86932e-05	0.613487	RG	UP	4.41237
2013	TMEM241	6.33612	1.41373e-09	3.88281e-05	0.699247	InN	UP	4.41085
478	MIR3936HG	6.33577	1.41697e-09	3.8917e-05	0.748698	RG	UP	4.40986
479	AC012405.1	6.33533	1.42102e-09	3.90283e-05	1.29758	RG	UP	4.40862
502	C3orf20	6.33144	1.45732e-09	4.00254e-05	2.20365	Ast	UP	4.39766
503	MSH4	6.32818	1.48839e-09	4.08786e-05	4.08069	Ast	UP	4.3885
2020	AC026689.1	6.32741	1.49586e-09	4.10837e-05	1.46132	InN	UP	4.38633
481	OGFRL1	6.32664	1.50332e-09	4.12887e-05	0.957607	RG	UP	4.38417
505	LMO3	6.3204	1.56531e-09	4.29912e-05	0.930737	Ast	UP	4.36662
2023	LGI1	6.3194	1.57544e-09	4.32695e-05	1.62456	InN	UP	4.36382
2024	ZNF251	6.31788	1.59103e-09	4.36977e-05	0.601866	InN	UP	4.35954
2026	LDLRAD4	6.3162	1.60846e-09	4.41764e-05	0.579667	InN	UP	4.35481
2028	CABP1	6.3159	1.61157e-09	4.42618e-05	1.27552	InN	UP	4.35397
509	AC008543.1	6.31098	1.66366e-09	4.56924e-05	1.33679	Ast	UP	4.34016
2030	TSHZ3	6.30904	1.68465e-09	4.6269e-05	1.07487	InN	UP	4.33471
510	AC004253.1	6.30167	1.7667e-09	4.85224e-05	0.982907	Ast	UP	4.31406
482	ATP2B4	6.30043	1.7809e-09	4.89125e-05	0.651837	RG	UP	4.31058
2038	PIGC	6.29988	1.78721e-09	4.90858e-05	0.763749	InN	UP	4.30904
483	ROBO3	6.29875	1.80038e-09	4.94473e-05	1.68428	RG	UP	4.30586
2040	INSL6	6.29656	1.82598e-09	5.01506e-05	1.19138	InN	UP	4.29972
512	AC003044.1	6.29587	1.83405e-09	5.03721e-05	1.54588	Ast	UP	4.29781
513	ID2	6.29582	1.83463e-09	5.0388e-05	1.14367	Ast	UP	4.29767
2043	CHRM3-AS2	6.29458	1.84945e-09	5.07951e-05	1.31204	InN	UP	4.29418
514	PPP1R14C	6.29442	1.85135e-09	5.08472e-05	1.0013	Ast	UP	4.29373
515	AC005786.3	6.29281	1.87066e-09	5.13776e-05	2.16478	Ast	UP	4.28923
2044	GPLD1	6.29236	1.87601e-09	5.15247e-05	0.887017	InN	UP	4.28798
516	AC108861.1	6.29192	1.88132e-09	5.16704e-05	2.21456	Ast	UP	4.28676
2045	GRIN3A	6.29013	1.90314e-09	5.22697e-05	1.41536	InN	UP	4.28175
2047	TAFA5	6.2869	1.94318e-09	5.33695e-05	0.628996	InN	UP	4.27271
2050	CCDC171	6.28425	1.9766e-09	5.42874e-05	0.521316	InN	UP	4.2653
2052	DUOX1	6.28324	1.98953e-09	5.46424e-05	0.659208	InN	UP	4.26247
2053	KCNH5	6.28175	2.00869e-09	5.51686e-05	1.19997	InN	UP	4.25831
2054	GPR82	6.28132	2.01427e-09	5.5322e-05	0.73492	InN	UP	4.2571
487	MARVELD3	6.28074	2.02183e-09	5.55295e-05	2.12572	RG	UP	4.25548
2056	SEPTIN1	6.27704	2.07046e-09	5.68652e-05	0.869295	InN	UP	4.24515
488	DLG5	6.27678	2.07393e-09	5.69606e-05	0.776256	RG	UP	4.24443
2059	AC092902.4	6.27415	2.10928e-09	5.79315e-05	0.990917	InN	UP	4.23709
347	AC108690.1	6.27003	2.16586e-09	5.94854e-05	4.6669	ExN	UP	4.22559
2063	KIAA1328	6.26686	2.21041e-09	6.0709e-05	0.518032	InN	UP	4.21675
2064	LANCL1-AS1	6.26596	2.22315e-09	6.10587e-05	0.766525	InN	UP	4.21425
2067	SLC29A4	6.26461	2.24259e-09	6.15929e-05	1.00225	InN	UP	4.21047
2070	AL138760.1	6.26128	2.29098e-09	6.29218e-05	1.07624	InN	UP	4.2012
2071	ZNF235	6.26075	2.2988e-09	6.31364e-05	0.509187	InN	UP	4.19972
2073	GABRG2	6.25773	2.3438e-09	6.43724e-05	0.98538	InN	UP	4.1913
2074	LINC01389	6.2571	2.35327e-09	6.46326e-05	1.40235	InN	UP	4.18955
524	PSMD5	6.25708	2.35357e-09	6.46409e-05	0.991837	Ast	UP	4.18949
2075	LINC02803	6.25593	2.37092e-09	6.51174e-05	1.74408	InN	UP	4.1863
350	DPYD-AS1	6.25219	2.42844e-09	6.6697e-05	1.52281	ExN	UP	4.17589
2079	WNK3	6.24917	2.4758e-09	6.79977e-05	0.506261	InN	UP	4.16751
2080	AC092835.1	6.24783	2.49709e-09	6.85825e-05	0.695447	InN	UP	4.16379
2081	GRIK5	6.24547	2.53517e-09	6.96285e-05	0.705678	InN	UP	4.15721
2082	ZMYND11	6.24536	2.53692e-09	6.96766e-05	0.551343	InN	UP	4.15691
2083	AC027251.1	6.24428	2.55447e-09	7.01585e-05	2.53361	InN	UP	4.15392
525	AC138123.1	6.24425	2.55509e-09	7.01755e-05	1.50642	Ast	UP	4.15381
497	AC012085.2	6.24362	2.56542e-09	7.04594e-05	0.872378	RG	UP	4.15206
498	AP000962.1	6.24331	2.57037e-09	7.05953e-05	1.11198	RG	UP	4.15122
526	GP6	6.2411	2.60703e-09	7.1602e-05	1.63549	Ast	UP	4.14508
2085	ZNF140	6.24089	2.61057e-09	7.16992e-05	0.703528	InN	UP	4.14449
2087	POFUT1	6.23724	2.67222e-09	7.33924e-05	0.913829	InN	UP	4.13435
2089	SLC3A1	6.23004	2.79781e-09	7.68418e-05	0.58998	InN	UP	4.1144
2092	SPANXA2-OT1	6.22952	2.80722e-09	7.71002e-05	1.01392	InN	UP	4.11294
2093	KCNC1	6.22808	2.83307e-09	7.78101e-05	0.607384	InN	UP	4.10896
530	GNL3L	6.22695	2.85367e-09	7.83762e-05	1.11114	Ast	UP	4.10582
531	PDK3	6.22694	2.85385e-09	7.83811e-05	0.865951	Ast	UP	4.10579
356	WWC1	6.2231	2.92457e-09	8.03233e-05	1.40781	ExN	UP	4.09516
2095	C20orf203	6.22152	2.95421e-09	8.11373e-05	1.04976	InN	UP	4.09078
504	WDR49	6.2187	3.00778e-09	8.26088e-05	0.813667	RG	UP	4.08297
2097	RNF170	6.21562	3.06726e-09	8.42423e-05	0.624952	InN	UP	4.07447
359	EMX2OS	6.21437	3.0918e-09	8.49162e-05	2.99853	ExN	UP	4.07101
2099	AC005609.5	6.2127	3.125e-09	8.58282e-05	1.12666	InN	UP	4.06637
2100	GPATCH4	6.21215	3.13577e-09	8.6124e-05	0.98405	InN	UP	4.06488
2101	FBXO36	6.21111	3.15674e-09	8.66999e-05	0.760985	InN	UP	4.06198
2102	TBC1D30	6.20938	3.19159e-09	8.7657e-05	0.902928	InN	UP	4.05721
505	AC012459.1	6.20923	3.19475e-09	8.77438e-05	0.822887	RG	UP	4.05678
533	LINC00467	6.20857	3.2081e-09	8.81106e-05	1.13594	Ast	UP	4.05497
534	LMO4	6.20807	3.21829e-09	8.83902e-05	0.918284	Ast	UP	4.0536
508	AC004828.2	6.20616	3.25769e-09	8.94725e-05	1.45508	RG	UP	4.04831
2105	AL357054.5	6.20005	3.38662e-09	9.30136e-05	1.14155	InN	UP	4.03145
2109	ZNF506	6.19849	3.42052e-09	9.39447e-05	0.631226	InN	UP	4.02713
2110	AL359317.2	6.19844	3.42152e-09	9.39721e-05	0.75678	InN	UP	4.027
535	LPP-AS1	6.19708	3.45118e-09	9.47865e-05	1.95237	Ast	UP	4.02325
537	AC138627.1	6.19574	3.48074e-09	9.55985e-05	1.15284	Ast	UP	4.01955
538	SHC1	6.19562	3.48336e-09	9.56705e-05	1.02978	Ast	UP	4.01922
539	HMGA1P4	6.19333	3.53445e-09	9.70737e-05	1.48591	Ast	UP	4.0129
2114	AL139260.1	6.19201	3.56402e-09	9.78859e-05	0.558941	InN	UP	4.00928
2115	CHD3	6.19044	3.59985e-09	9.88697e-05	0.610856	InN	UP	4.00494
2116	PRKAR2B	6.19044	3.59987e-09	9.88705e-05	0.504876	InN	UP	4.00493
542	AC077690.1	6.19024	3.60425e-09	9.89907e-05	1.07413	Ast	UP	4.00441
544	RBBP8	6.18827	3.64968e-09	0.000100238	1.23419	Ast	UP	3.99897
2118	PRDM10	6.1869	3.68158e-09	0.000101115	0.870374	InN	UP	3.99519
545	AC008676.1	6.18678	3.68432e-09	0.00010119	2.35812	Ast	UP	3.99486
2119	AC005670.3	6.18607	3.70092e-09	0.000101646	0.517103	InN	UP	3.99291
546	SPRY4	6.18292	3.77567e-09	0.000103699	1.99989	Ast	UP	3.98423
547	WASHC2C	6.1815	3.80965e-09	0.000104632	1.05175	Ast	UP	3.98034
515	SATB2	6.17902	3.87008e-09	0.000106292	1.18085	RG	UP	3.9735
2125	TCHP	6.17756	3.90599e-09	0.000107278	0.57852	InN	UP	3.96949
2126	SELENOO	6.17743	3.90929e-09	0.000107369	0.644948	InN	UP	3.96912
516	MEGF10	6.17607	3.94306e-09	0.000108296	0.919491	RG	UP	3.96539
548	SPTLC2	6.17577	3.95057e-09	0.000108502	0.961934	Ast	UP	3.96456
549	RMND5B	6.17001	4.09725e-09	0.000112531	0.78455	Ast	UP	3.94873
2135	AP001783.1	6.16891	4.12574e-09	0.000113313	1.1385	InN	UP	3.94572
2137	TH2LCRR	6.16785	4.15348e-09	0.000114075	0.970089	InN	UP	3.94281
551	ABTB2	6.16619	4.19729e-09	0.000115278	1.16106	Ast	UP	3.93825
552	AC010894.3	6.16453	4.24167e-09	0.000116497	0.799991	Ast	UP	3.93368
553	RHPN2	6.16054	4.34985e-09	0.000119469	0.731049	Ast	UP	3.92275
519	HECTD2	6.16049	4.35128e-09	0.000119508	0.723153	RG	UP	3.9226
368	DPYD	6.15934	4.38286e-09	0.000120375	1.21349	ExN	UP	3.91946
2142	ZNF253	6.15903	4.39145e-09	0.000120611	0.658198	InN	UP	3.91861
2143	PDCD1LG2	6.15868	4.40135e-09	0.000120883	1.42937	InN	UP	3.91763
2147	HAGLR	6.15033	4.63943e-09	0.000127422	3.33533	InN	UP	3.89476
370	PDE10A	6.14972	4.65721e-09	0.00012791	0.679649	ExN	UP	3.8931
2148	AC022469.2	6.14779	4.71432e-09	0.000129479	1.04182	InN	UP	3.8878
2149	ZNF318	6.14774	4.7156e-09	0.000129514	0.794968	InN	UP	3.88768
2151	ACTR3B	6.14572	4.77603e-09	0.000131174	0.726047	InN	UP	3.88215
2152	AL391097.1	6.14564	4.77852e-09	0.000131242	1.34322	InN	UP	3.88193
558	SGO1-AS1	6.14466	4.80822e-09	0.000132058	1.00053	Ast	UP	3.87924
2155	TACR1	6.14146	4.90608e-09	0.000134745	0.956918	InN	UP	3.87049
559	GPC5-AS2	6.13996	4.95241e-09	0.000136018	2.06566	Ast	UP	3.8664
2156	PCYT1B	6.13929	4.97333e-09	0.000136593	1.47499	InN	UP	3.86457
560	GPI	6.1385	4.99831e-09	0.000137279	0.887104	Ast	UP	3.8624
561	AC090692.2	6.13842	5.00077e-09	0.000137346	2.46958	Ast	UP	3.86218
2158	WNK2	6.13814	5.00967e-09	0.00013759	0.530316	InN	UP	3.86141
375	SMARCA2	6.1379	5.01723e-09	0.000137798	1.14832	ExN	UP	3.86076
562	PLS3-AS1	6.13778	5.02107e-09	0.000137904	1.69672	Ast	UP	3.86042
2161	ENTPD1-AS1	6.13695	5.0473e-09	0.000138624	0.669848	InN	UP	3.85816
525	ABCA8	6.13257	5.18818e-09	0.000142493	1.14801	RG	UP	3.84621
2164	AL157896.1	6.13214	5.20217e-09	0.000142878	1.38648	InN	UP	3.84504
2165	AC243964.3	6.13117	5.23423e-09	0.000143758	0.686264	InN	UP	3.84237
527	SOX6	6.13047	5.25718e-09	0.000144388	0.658077	RG	UP	3.84047
2167	GABRB2	6.13039	5.25996e-09	0.000144465	0.806088	InN	UP	3.84024
2168	EPHA5-AS1	6.12913	5.30166e-09	0.00014561	0.838526	InN	UP	3.83681
2169	RFTN1	6.12686	5.3778e-09	0.000147701	0.739955	InN	UP	3.83062
563	AC005920.2	6.12556	5.422e-09	0.000148915	0.89172	Ast	UP	3.82706
564	WNT7B	6.12468	5.4518e-09	0.000149734	1.56361	Ast	UP	3.82468
2170	B4GALNT4	6.12356	5.49053e-09	0.000150797	0.712289	InN	UP	3.82161
2175	NCOA7	6.12041	5.60016e-09	0.000153808	0.710205	InN	UP	3.81302
2176	AC090772.2	6.12041	5.60017e-09	0.000153809	0.932187	InN	UP	3.81302
2177	SPESP1	6.12026	5.60529e-09	0.000153949	0.860146	InN	UP	3.81262
565	SNAI3-AS1	6.11751	5.70302e-09	0.000156633	1.08476	Ast	UP	3.80512
530	COL4A1	6.1175	5.70345e-09	0.000156645	1.04864	RG	UP	3.80508
2181	FBXO10	6.11739	5.70738e-09	0.000156753	0.687528	InN	UP	3.80478
2183	TMPRSS11D	6.11582	5.76363e-09	0.000158298	0.935072	InN	UP	3.80052
566	LINC00649	6.11559	5.77214e-09	0.000158532	1.02655	Ast	UP	3.79988
380	CDHR3	6.11478	5.80135e-09	0.000159334	1.10144	ExN	UP	3.79769
2184	NPM2	6.1143	5.81901e-09	0.000159819	1.25265	InN	UP	3.79637
569	SLC13A4	6.11206	5.90101e-09	0.000162071	1.16977	Ast	UP	3.79029
533	FAM153A	6.11176	5.9122e-09	0.000162379	4.58387	RG	UP	3.78947
570	CBR3	6.11026	5.96817e-09	0.000163916	2.30909	Ast	UP	3.78538
2188	THADA	6.10758	6.06928e-09	0.000166693	0.615598	InN	UP	3.77808
2191	CRTC1	6.10623	6.12077e-09	0.000168107	0.636018	InN	UP	3.77441
2192	AC004797.1	6.10611	6.12547e-09	0.000168236	0.55952	InN	UP	3.77408
534	DLG2	6.10546	6.15046e-09	0.000168922	0.596332	RG	UP	3.77231
2194	EEFSEC	6.10541	6.15213e-09	0.000168968	0.630667	InN	UP	3.77219
2195	CCDC196	6.10498	6.16889e-09	0.000169429	0.890454	InN	UP	3.77101
2196	IFT81	6.10368	6.21932e-09	0.000170814	0.524149	InN	UP	3.76748
536	AC006116.8	6.10123	6.31533e-09	0.000173451	1.13156	RG	UP	3.76082
571	AC022395.1	6.10091	6.32791e-09	0.000173796	1.04569	Ast	UP	3.75996
537	LPP	6.10071	6.33585e-09	0.000174014	0.503067	RG	UP	3.75942
2198	MORC2-AS1	6.09977	6.37327e-09	0.000175042	0.906686	InN	UP	3.75686
2199	RBKS	6.09842	6.42747e-09	0.00017653	0.811149	InN	UP	3.75318
572	NFATC2IP	6.09519	6.55851e-09	0.000180129	0.909548	Ast	UP	3.74442
2200	TFR2	6.09354	6.62649e-09	0.000181997	0.78374	InN	UP	3.73994
2201	TTL	6.09269	6.66189e-09	0.000182969	0.707716	InN	UP	3.73762
542	VCL	6.09112	6.72756e-09	0.000184772	0.655351	RG	UP	3.73336
2204	DPH6	6.09089	6.73713e-09	0.000185035	0.741223	InN	UP	3.73275
2205	CEP164	6.0905	6.7537e-09	0.00018549	0.583778	InN	UP	3.73168
573	SHB	6.08795	6.8619e-09	0.000188462	1.01563	Ast	UP	3.72478
574	NLK	6.08592	6.94966e-09	0.000190872	0.7346	Ast	UP	3.71926
2209	ERMP1	6.08325	7.06612e-09	0.000194071	1.01782	InN	UP	3.71204
576	AC068282.1	6.08299	7.0775e-09	0.000194383	0.735798	Ast	UP	3.71134
2211	AC005972.3	6.08227	7.10974e-09	0.000195269	1.38423	InN	UP	3.70937
577	CBR3-AS1	6.08187	7.1275e-09	0.000195757	1.5691	Ast	UP	3.70828
2212	LINC01197	6.08157	7.14084e-09	0.000196123	1.52341	InN	UP	3.70747
2215	AP000462.3	6.07773	7.31374e-09	0.000200872	1.46309	InN	UP	3.69708
546	ARHGAP31	6.07754	7.32259e-09	0.000201115	0.938585	RG	UP	3.69656
579	NPC1	6.07713	7.34098e-09	0.00020162	0.775056	Ast	UP	3.69547
2217	SMARCD3	6.07368	7.50083e-09	0.00020601	0.735031	InN	UP	3.68611
548	NCKAP5-AS2	6.07194	7.58247e-09	0.000208253	1.054	RG	UP	3.68141
549	HMCN2	6.06923	7.71146e-09	0.000211795	1.75288	RG	UP	3.67408
551	CLYBL	6.06781	7.77975e-09	0.000213671	0.794743	RG	UP	3.67025
552	HYDIN	6.06694	7.82224e-09	0.000214838	0.873758	RG	UP	3.66789
582	AL133415.1	6.05887	8.22495e-09	0.000225898	0.903747	Ast	UP	3.64609
584	PDLIM3	6.05515	8.41722e-09	0.000231179	0.722891	Ast	UP	3.63605
2225	ELMO1	6.05495	8.4276e-09	0.000231464	0.703888	InN	UP	3.63552
585	PPP1R21	6.05456	8.44829e-09	0.000232032	0.74989	Ast	UP	3.63445
586	CASC8	6.05257	8.55294e-09	0.000234907	1.96018	Ast	UP	3.6291
2229	SLCO1B1	6.04836	8.77953e-09	0.00024113	0.7946	InN	UP	3.61775
558	TPRG1	6.04788	8.8059e-09	0.000241854	1.60206	RG	UP	3.61645
587	PDHX	6.04779	8.81075e-09	0.000241987	0.737506	Ast	UP	3.61621
588	RAB9A	6.04591	8.91398e-09	0.000244822	0.913946	Ast	UP	3.61115
589	TNPO2	6.04489	8.97094e-09	0.000246387	0.849709	Ast	UP	3.60838
2230	HDX	6.04319	9.06565e-09	0.000248988	0.651965	InN	UP	3.60382
2231	POU6F1	6.04221	9.12111e-09	0.000250511	0.995625	InN	UP	3.60117
592	STRADB	6.03986	9.25483e-09	0.000254184	0.776284	Ast	UP	3.59485
2233	SP8	6.03894	9.30799e-09	0.000255644	1.8142	InN	UP	3.59236
594	AC011477.9	6.0384	9.33882e-09	0.000256491	1.24509	Ast	UP	3.59093
560	ADAMTS9-AS2	6.03822	9.34953e-09	0.000256785	0.87408	RG	UP	3.59043
2234	CADM2-AS2	6.03816	9.35296e-09	0.000256879	1.23842	InN	UP	3.59027
2235	CHRM3	6.03562	9.50098e-09	0.000260944	1.03337	InN	UP	3.58345
595	DDR2	6.03483	9.54761e-09	0.000262225	1.16749	Ast	UP	3.58133
2237	DIS3L2	6.03471	9.55467e-09	0.000262419	0.511496	InN	UP	3.581
562	SLC27A1	6.03442	9.57187e-09	0.000262891	0.82719	RG	UP	3.58022
2240	FCHO1	6.03281	9.66824e-09	0.000265538	0.908201	InN	UP	3.57587
2241	METAP1D	6.03274	9.67207e-09	0.000265643	0.931062	InN	UP	3.5757
564	PLAGL1	6.03272	9.67362e-09	0.000265686	0.767291	RG	UP	3.57563
596	PRKAR2A	6.03269	9.67502e-09	0.000265724	0.879613	Ast	UP	3.57557
2243	ZNF519	6.02995	9.84041e-09	0.000270267	0.71762	InN	UP	3.56821
2244	KCTD1	6.02853	9.92763e-09	0.000272662	0.708889	InN	UP	3.56437
567	RNF217	6.02814	9.95114e-09	0.000273308	0.76163	RG	UP	3.56335
569	ECHDC2	6.02636	1.00619e-08	0.00027635	1.53677	RG	UP	3.55854
599	AL451123.1	6.02143	1.03728e-08	0.000284889	1.7823	Ast	UP	3.54532
572	TRIM9	6.01945	1.05006e-08	0.000288398	0.650788	RG	UP	3.54001
2251	TCTEX1D2	6.01923	1.05149e-08	0.000288792	0.60102	InN	UP	3.53942
2252	AL357054.2	6.0183	1.05755e-08	0.000290457	0.943208	InN	UP	3.53692
600	INKA2	6.01828	1.05768e-08	0.000290491	0.920952	Ast	UP	3.53687
2255	CACNG2	6.01711	1.06532e-08	0.00029259	0.785937	InN	UP	3.53374
574	MAP4K3-DT	6.01542	1.0765e-08	0.000295661	0.643308	RG	UP	3.52921
2269	FAM153B	6.00983	1.1143e-08	0.000306043	3.5316	InN	UP	3.51422
579	PLXNC1	6.00822	1.12542e-08	0.000309097	0.941908	RG	UP	3.5099
2277	C9orf147	6.00498	1.14812e-08	0.00031533	0.792846	InN	UP	3.50123
580	DOCK1	6.00394	1.15555e-08	0.000317371	0.624997	RG	UP	3.49843
601	STAC3	6.00274	1.16407e-08	0.000319713	1.49636	Ast	UP	3.49524
2282	SRD5A3-AS1	5.99724	1.2042e-08	0.000330733	1.41331	InN	UP	3.48052
584	AC087286.2	5.99676	1.20774e-08	0.000331706	0.691822	RG	UP	3.47925
2284	ARNTL2	5.99659	1.20903e-08	0.000332061	1.03944	InN	UP	3.47878
2285	AC009242.1	5.9958	1.21489e-08	0.000333669	1.80069	InN	UP	3.47668
2288	STEAP2-AS1	5.99399	1.22851e-08	0.000337412	1.29968	InN	UP	3.47184
603	GRK5	5.99286	1.23713e-08	0.000339777	1.03123	Ast	UP	3.46881
604	PRMT8	5.99219	1.24217e-08	0.000341161	2.95131	Ast	UP	3.46704
605	TMEM254-AS1	5.99064	1.25409e-08	0.000344435	1.12097	Ast	UP	3.46289
2291	MVB12B	5.98906	1.26634e-08	0.000347801	0.542124	InN	UP	3.45867
2292	RNF180	5.98866	1.26946e-08	0.000348657	0.720765	InN	UP	3.4576
2293	ATL1	5.98709	1.28173e-08	0.000352028	0.545543	InN	UP	3.45342
2294	MOSMO	5.98651	1.28633e-08	0.00035329	0.5356	InN	UP	3.45187
606	DNAJC2	5.98579	1.29202e-08	0.000354853	0.806459	Ast	UP	3.44995
2296	DCDC2B	5.98541	1.2951e-08	0.000355699	1.16092	InN	UP	3.44892
589	AC022601.1	5.98414	1.30524e-08	0.000358485	1.18735	RG	UP	3.44553
607	AC012213.1	5.98403	1.30611e-08	0.000358723	2.77589	Ast	UP	3.44524
2300	PKNOX2	5.9799	1.33964e-08	0.000367931	0.633994	InN	UP	3.43423
2301	AP3B2	5.97908	1.34643e-08	0.000369796	0.641294	InN	UP	3.43204
2302	EFR3B	5.97743	1.36012e-08	0.000373557	0.60403	InN	UP	3.42764
2304	PUS7L	5.97704	1.36334e-08	0.00037444	0.513082	InN	UP	3.42662
610	ZNF440	5.97517	1.37908e-08	0.000378765	1.11125	Ast	UP	3.42163
2306	APC2	5.97496	1.3809e-08	0.000379264	0.720042	InN	UP	3.42106
2308	TCAIM	5.9747	1.38305e-08	0.000379856	0.587283	InN	UP	3.42038
2310	DNAJC6	5.97141	1.41126e-08	0.000387602	0.540456	InN	UP	3.41161
2311	ASTN2	5.96943	1.42851e-08	0.000392341	0.651056	InN	UP	3.40634
614	BMX	5.96791	1.44187e-08	0.00039601	1.43451	Ast	UP	3.40229
595	ZIC4	5.96668	1.45276e-08	0.000398999	1.13056	RG	UP	3.39903
2314	AC109811.1	5.96654	1.45399e-08	0.000399338	1.18056	InN	UP	3.39866
615	SHC2	5.96321	1.48402e-08	0.000407587	0.825629	Ast	UP	3.38978
617	SERPINE3	5.95693	1.54211e-08	0.000423541	1.71926	Ast	UP	3.3731
598	C16orf74	5.95413	1.56877e-08	0.000430864	1.55955	RG	UP	3.36566
618	NR2F1	5.95206	1.5887e-08	0.000436336	0.643124	Ast	UP	3.36018
619	AP002812.2	5.95044	1.60452e-08	0.00044068	0.925193	Ast	UP	3.35588
599	AL354740.1	5.94811	1.62755e-08	0.000447007	0.818176	RG	UP	3.34969
2326	WWC3-AS1	5.9465	1.64358e-08	0.000451411	1.25621	InN	UP	3.34543
2327	HID1	5.94632	1.64546e-08	0.000451924	0.935248	InN	UP	3.34493
2328	AC097537.1	5.94408	1.66807e-08	0.000458137	0.673549	InN	UP	3.339
2329	KDM4A-AS1	5.94408	1.66809e-08	0.000458141	0.709513	InN	UP	3.339
621	RABEPK	5.94078	1.70201e-08	0.000467458	0.959387	Ast	UP	3.33026
622	TRIO	5.94051	1.70479e-08	0.000468221	0.557632	Ast	UP	3.32955
2331	AC008554.1	5.94023	1.70774e-08	0.000469031	0.684803	InN	UP	3.3288
623	RCAN1	5.93962	1.71412e-08	0.000470783	1.25128	Ast	UP	3.32718
2336	PDE1B	5.93889	1.72179e-08	0.00047289	1.09044	InN	UP	3.32524
2337	ZNF891	5.93882	1.72244e-08	0.000473069	0.734232	InN	UP	3.32508
624	AVIL	5.9371	1.74069e-08	0.00047808	1.15154	Ast	UP	3.3205
2339	SLC7A14-AS1	5.93657	1.74631e-08	0.000479625	0.783818	InN	UP	3.3191
2340	MGLL	5.93572	1.75535e-08	0.000482107	0.78366	InN	UP	3.31686
2343	AC068724.3	5.93452	1.76827e-08	0.000485654	0.683341	InN	UP	3.31367
2344	CES4A	5.93415	1.77221e-08	0.000486739	1.09307	InN	UP	3.3127
2345	BEGAIN	5.934	1.77389e-08	0.0004872	1.1708	InN	UP	3.31229
419	AL133166.1	5.93301	1.78455e-08	0.000490128	4.1439	ExN	UP	3.30969
2348	AP001767.3	5.93156	1.80038e-08	0.000494476	0.740612	InN	UP	3.30586
2349	DIO2-AS1	5.93017	1.81567e-08	0.000498675	1.03248	InN	UP	3.30218
626	ARSD	5.92994	1.81825e-08	0.000499384	1.51243	Ast	UP	3.30157
2350	AC005609.1	5.92945	1.82368e-08	0.000500873	1.58467	InN	UP	3.30027
2352	LINC02821	5.92687	1.85263e-08	0.000508824	1.15325	InN	UP	3.29343
604	AC093110.1	5.92551	1.86799e-08	0.000513042	1.75334	RG	UP	3.28985
628	PPFIA1	5.92471	1.87706e-08	0.000515535	0.712394	Ast	UP	3.28774
605	AC016766.1	5.92441	1.88048e-08	0.000516475	1.78454	RG	UP	3.28695
629	C6orf201	5.92373	1.88827e-08	0.000518614	1.84175	Ast	UP	3.28516
606	MCUB	5.92198	1.90851e-08	0.000524173	0.960625	RG	UP	3.28053
630	RUNX1	5.92177	1.91095e-08	0.000524843	1.38746	Ast	UP	3.27997
607	AL442636.1	5.91735	1.963e-08	0.000539137	1.75227	RG	UP	3.2683
2358	AC007222.2	5.91502	1.99103e-08	0.000546837	2.55151	InN	UP	3.26214
2359	ARID1A	5.91447	1.99772e-08	0.000548674	0.52092	InN	UP	3.26069
2361	ABLIM2	5.91186	2.02958e-08	0.000557425	0.724249	InN	UP	3.25381
632	SLC12A9	5.90882	2.06737e-08	0.000567802	1.07462	Ast	UP	3.2458
634	ADAMTS19	5.90848	2.0717e-08	0.000568994	2.7732	Ast	UP	3.24489
2363	SLC35E2B	5.90744	2.0848e-08	0.000572592	0.620402	InN	UP	3.24216
611	ZNF708	5.9018	2.15739e-08	0.000592528	0.604333	RG	UP	3.22729
2366	AC021231.1	5.89965	2.18569e-08	0.0006003	1.28518	InN	UP	3.22163
2370	AC106791.1	5.89449	2.25499e-08	0.000619334	1.58066	InN	UP	3.20808
614	CASP6	5.8942	2.25907e-08	0.000620453	0.874808	RG	UP	3.20729
615	CHST3	5.89394	2.26251e-08	0.000621398	0.951621	RG	UP	3.20663
637	ENOX2	5.8934	2.26995e-08	0.000623441	0.988832	Ast	UP	3.2052
617	SARM1	5.89332	2.27103e-08	0.000623739	0.81897	RG	UP	3.205
2372	ZNF407	5.89285	2.27751e-08	0.000625519	0.608946	InN	UP	3.20376
639	RASA3	5.89246	2.28298e-08	0.000627021	0.82384	Ast	UP	3.20272
618	DGKB	5.89242	2.28352e-08	0.000627169	1.10414	RG	UP	3.20262
640	RENBP	5.89212	2.28765e-08	0.000628304	0.920658	Ast	UP	3.20183
641	C1orf54	5.89181	2.29199e-08	0.000629495	0.750971	Ast	UP	3.20101
2373	DNAH9	5.89162	2.29463e-08	0.000630219	0.922261	InN	UP	3.20051
2377	AC073525.1	5.88768	2.34999e-08	0.000645425	2.9094	InN	UP	3.19015
642	MTG2	5.88735	2.35457e-08	0.000646683	0.945184	Ast	UP	3.18931
2378	EIF2B3	5.88728	2.35561e-08	0.000646969	0.55821	InN	UP	3.18912
643	ARHGAP39	5.8871	2.35815e-08	0.000647665	0.858055	Ast	UP	3.18865
2382	LRP11	5.88385	2.40497e-08	0.000660524	0.607214	InN	UP	3.18011
2384	GABPB2	5.8831	2.41598e-08	0.00066355	0.946244	InN	UP	3.17813
2385	ABCC5	5.88259	2.42341e-08	0.000665588	0.533716	InN	UP	3.17679
2386	AC087280.2	5.8823	2.42767e-08	0.000666759	1.06116	InN	UP	3.17603
645	AAMDC	5.87645	2.51496e-08	0.000690733	0.735704	Ast	UP	3.16069
2394	RFLNA	5.87583	2.5244e-08	0.000693326	0.557538	InN	UP	3.15906
646	VAV2	5.87558	2.52819e-08	0.000694367	0.79535	Ast	UP	3.15841
621	NEIL1	5.87304	2.56718e-08	0.000705077	1.36277	RG	UP	3.15176
2396	CAV3	5.87074	2.60318e-08	0.000714964	0.933618	InN	UP	3.14572
2397	Z94721.1	5.87054	2.60632e-08	0.000715827	1.0407	InN	UP	3.14519
2398	RNF34	5.87024	2.61105e-08	0.000717125	0.669287	InN	UP	3.1444
648	GIGYF1	5.86887	2.6327e-08	0.000723071	0.832464	Ast	UP	3.14082
2400	ATAD5	5.86759	2.65299e-08	0.000728644	0.566964	InN	UP	3.13748
2402	ZMIZ1-AS1	5.86528	2.6902e-08	0.000738865	0.912396	InN	UP	3.13144
628	TWIST1	5.86018	2.77422e-08	0.00076194	1.14947	RG	UP	3.11808
2404	CUEDC1	5.85992	2.7785e-08	0.000763116	0.900395	InN	UP	3.11741
2405	AC005692.3	5.85867	2.79953e-08	0.00076889	0.9522	InN	UP	3.11414
650	PPIP5K1	5.85798	2.81116e-08	0.000772086	1.29182	Ast	UP	3.11233
2408	RAB11FIP4	5.85689	2.82968e-08	0.000777171	0.632677	InN	UP	3.10948
2410	OSGEP	5.85486	2.8644e-08	0.000786707	0.614915	InN	UP	3.10419
2411	CACNA1D	5.85349	2.8882e-08	0.000793245	0.539645	InN	UP	3.10059
2414	LRRC4C	5.85251	2.90519e-08	0.000797911	0.605912	InN	UP	3.09805
632	GRIK1	5.85211	2.91234e-08	0.000799873	0.772721	RG	UP	3.09698
651	DMGDH	5.85119	2.92847e-08	0.000804305	1.18081	Ast	UP	3.09458
652	AKAP17A	5.85091	2.93327e-08	0.000805624	1.18138	Ast	UP	3.09387
2419	TMEM170B	5.84714	3.00061e-08	0.000824117	0.797439	InN	UP	3.08401
653	RPRD1A	5.84691	3.00467e-08	0.000825233	0.665923	Ast	UP	3.08342
654	NOX4	5.84678	3.00704e-08	0.000825883	0.871517	Ast	UP	3.08308
2420	SFI1	5.84566	3.02733e-08	0.000831456	0.699647	InN	UP	3.08016
2422	AC025442.2	5.84358	3.06545e-08	0.000841927	2.12212	InN	UP	3.07473
655	NR2E3	5.8426	3.08356e-08	0.0008469	2.14329	Ast	UP	3.07217
638	DNAH7	5.8414	3.10584e-08	0.00085302	0.890436	RG	UP	3.06904
2425	LZTS1	5.84021	3.12808e-08	0.000859126	1.05333	InN	UP	3.06594
656	WDR81	5.83872	3.15624e-08	0.000866863	2.04496	Ast	UP	3.06205
2435	AC110995.1	5.8308	3.3098e-08	0.000909037	3.07299	InN	UP	3.04142
641	ZNF790-AS1	5.82811	3.3635e-08	0.000923785	0.948272	RG	UP	3.03443
2437	MIR762HG	5.82789	3.36805e-08	0.000925035	0.708141	InN	UP	3.03384
2438	AL049869.3	5.82682	3.38963e-08	0.000930962	0.992957	InN	UP	3.03107
661	WARS2-AS1	5.82605	3.40538e-08	0.000935287	0.929266	Ast	UP	3.02906
2439	HOXD3	5.8254	3.41859e-08	0.000938916	2.04706	InN	UP	3.02737
643	C5orf56	5.82211	3.48656e-08	0.000957584	1.20121	RG	UP	3.01882
663	OBSL1	5.82194	3.49017e-08	0.000958575	0.876916	Ast	UP	3.01837
644	PSD3	5.81832	3.56648e-08	0.000979534	0.557979	RG	UP	3.00898
2444	KCNQ3	5.81702	3.59439e-08	0.0009872	0.687811	InN	UP	3.00559
664	SYNGAP1-AS1	5.81613	3.61343e-08	0.000992428	0.96041	Ast	UP	3.0033
2446	DARS2	5.8147	3.64446e-08	0.00100095	0.812018	InN	UP	2.99959
2452	NRG4	5.81159	3.71288e-08	0.00101974	0.911413	InN	UP	2.99151
666	STK40	5.80975	3.7539e-08	0.00103101	0.867841	Ast	UP	2.98674
647	AHR	5.8093	3.7641e-08	0.00103381	0.890066	RG	UP	2.98556
2459	CLHC1	5.80583	3.84289e-08	0.00105545	0.670168	InN	UP	2.97656
2460	AL136366.1	5.80535	3.85399e-08	0.0010585	1.68414	InN	UP	2.97531
2461	CCDC30	5.80386	3.88834e-08	0.00106793	0.618107	InN	UP	2.97146
2464	ZNF345	5.80208	3.92979e-08	0.00107932	0.533121	InN	UP	2.96685
667	NDNF	5.80129	3.9483e-08	0.0010844	2.2777	Ast	UP	2.96481
668	C9orf24	5.80092	3.95724e-08	0.00108686	0.991449	Ast	UP	2.96383
669	PLA2G4A	5.80067	3.96312e-08	0.00108847	1.6008	Ast	UP	2.96318
651	ALG14	5.79984	3.98265e-08	0.00109383	0.830469	RG	UP	2.96105
670	UPK3BL1	5.79931	3.99536e-08	0.00109733	1.13947	Ast	UP	2.95966
672	TTC14	5.79639	4.06552e-08	0.00111659	0.714685	Ast	UP	2.9521
2466	RAB9B	5.79602	4.0745e-08	0.00111906	0.948222	InN	UP	2.95115
2467	HEATR3	5.79588	4.07785e-08	0.00111998	0.727684	InN	UP	2.95079
2468	DLX5	5.79501	4.09913e-08	0.00112582	1.91553	InN	UP	2.94853
2470	AC011131.1	5.79267	4.15657e-08	0.0011416	1.38272	InN	UP	2.94249
450	AP000755.2	5.79252	4.1602e-08	0.0011426	4.31288	ExN	UP	2.94211
655	AL031768.2	5.79201	4.17305e-08	0.00114613	0.961925	RG	UP	2.94077
673	THSD4-AS1	5.79182	4.17761e-08	0.00114738	1.49376	Ast	UP	2.94029
674	AC023866.2	5.79078	4.20361e-08	0.00115452	2.56912	Ast	UP	2.9376
2471	TMOD2	5.79056	4.20924e-08	0.00115607	0.572504	InN	UP	2.93702
675	TMEM44-AS1	5.79045	4.21187e-08	0.00115679	1.00571	Ast	UP	2.93675
676	RAB3GAP2	5.78819	4.26892e-08	0.00117246	0.731472	Ast	UP	2.9309
657	HS6ST1	5.78555	4.3366e-08	0.00119105	0.959461	RG	UP	2.92407
2475	ADCY9	5.78506	4.3492e-08	0.00119451	0.580339	InN	UP	2.92281
2476	AC010168.1	5.78336	4.39351e-08	0.00120668	1.04429	InN	UP	2.91841
677	AC127035.1	5.78285	4.40682e-08	0.00121033	0.82624	Ast	UP	2.91709
678	CHSY3	5.7828	4.40806e-08	0.00121067	1.55298	Ast	UP	2.91697
679	TXLNB	5.78255	4.41465e-08	0.00121248	2.68525	Ast	UP	2.91632
2479	SRD5A3	5.78137	4.44562e-08	0.00122099	1.03135	InN	UP	2.91329
680	SCN8A	5.78054	4.46764e-08	0.00122704	0.768486	Ast	UP	2.91114
681	NHSL2	5.77817	4.53113e-08	0.00124447	2.64894	Ast	UP	2.90501
660	AC008883.1	5.77602	4.58929e-08	0.00126045	0.983084	RG	UP	2.89947
2483	AC124312.2	5.77569	4.59827e-08	0.00126291	1.46858	InN	UP	2.89863
682	CEP85	5.77509	4.61484e-08	0.00126747	1.34379	Ast	UP	2.89706
683	HM13	5.77249	4.68656e-08	0.00128716	0.744366	Ast	UP	2.89037
662	ANKFN1	5.77166	4.70976e-08	0.00129354	0.803857	RG	UP	2.88822
2488	AL109838.1	5.77159	4.71174e-08	0.00129408	1.27511	InN	UP	2.88804
2489	PRMT7	5.7712	4.72256e-08	0.00129705	0.662426	InN	UP	2.88704
2490	AL353135.2	5.77104	4.72696e-08	0.00129826	1.34742	InN	UP	2.88664
684	LINC01515	5.77081	4.73337e-08	0.00130002	0.738032	Ast	UP	2.88605
685	LINC00299	5.76935	4.77459e-08	0.00131134	2.91231	Ast	UP	2.88228
663	ATP10B	5.76707	4.8397e-08	0.00132922	2.1668	RG	UP	2.8764
664	PIGZ	5.76622	4.86415e-08	0.00133594	1.27224	RG	UP	2.87421
666	AC096637.1	5.7657	4.87915e-08	0.00134006	1.55056	RG	UP	2.87288
2500	SPNS2	5.76544	4.88682e-08	0.00134217	0.831715	InN	UP	2.87219
686	AC004485.1	5.76518	4.89418e-08	0.00134419	1.26389	Ast	UP	2.87154
667	ABL1	5.76404	4.9274e-08	0.00135331	0.564645	RG	UP	2.8686
687	C3orf67-AS1	5.76378	4.93505e-08	0.00135541	1.32495	Ast	UP	2.86793
668	C15orf41	5.76251	4.97246e-08	0.00136569	0.769973	RG	UP	2.86465
689	NCK1-DT	5.76059	5.02921e-08	0.00138127	0.789584	Ast	UP	2.85972
2508	ADAM11	5.75559	5.1805e-08	0.00142282	1.20201	InN	UP	2.84685
694	MIR210HG	5.75223	5.28439e-08	0.00145136	1.94028	Ast	UP	2.83823
695	EDNRB	5.75005	5.35309e-08	0.00147023	0.900317	Ast	UP	2.83262
696	PKN2-AS1	5.74998	5.35529e-08	0.00147083	1.00444	Ast	UP	2.83244
2511	LINC01364	5.74856	5.40056e-08	0.00148326	2.4535	InN	UP	2.82878
2512	ARNTL2-AS1	5.74837	5.40661e-08	0.00148492	1.65224	InN	UP	2.8283
2513	PGAP2	5.74833	5.40764e-08	0.00148521	0.937896	InN	UP	2.82821
672	AC022872.1	5.74794	5.42021e-08	0.00148866	0.775404	RG	UP	2.8272
674	GRAMD1C	5.74525	5.50719e-08	0.00151255	1.09917	RG	UP	2.82029
2517	AC022433.1	5.74524	5.5075e-08	0.00151264	2.37669	InN	UP	2.82027
700	UCKL1	5.74424	5.53993e-08	0.00152154	1.06643	Ast	UP	2.81772
2518	AL442071.2	5.74338	5.56821e-08	0.00152931	1.39958	InN	UP	2.8155
701	GTF2H2	5.7388	5.72092e-08	0.00157125	0.715735	Ast	UP	2.80375
2524	UBA6-AS1	5.73385	5.89056e-08	0.00161784	0.539332	InN	UP	2.79106
677	AL133453.1	5.73343	5.90528e-08	0.00162188	0.99512	RG	UP	2.78998
2525	AC010201.3	5.73276	5.92858e-08	0.00162829	0.813392	InN	UP	2.78827
702	SYTL2	5.73127	5.98087e-08	0.00164265	0.758839	Ast	UP	2.78446
678	RETREG1	5.73104	5.989e-08	0.00164488	0.719929	RG	UP	2.78387
2528	LRRC49	5.73069	6.00128e-08	0.00164825	0.514056	InN	UP	2.78298
2530	ZNF337-AS1	5.7301	6.02239e-08	0.00165405	0.54118	InN	UP	2.78145
679	ANKAR	5.72665	6.14616e-08	0.00168804	0.769725	RG	UP	2.77262
2540	EML5	5.72192	6.31954e-08	0.00173566	0.567505	InN	UP	2.76053
704	USP4	5.72189	6.32081e-08	0.00173601	0.719067	Ast	UP	2.76045
2541	IQANK1	5.72148	6.33599e-08	0.00174018	1.91458	InN	UP	2.75941
682	EDNRA	5.71976	6.40065e-08	0.00175794	1.30137	RG	UP	2.755
705	ITGB5-AS1	5.71592	6.5467e-08	0.00179805	1.29129	Ast	UP	2.7452
707	AC012636.1	5.71045	6.76063e-08	0.00185681	1.24498	Ast	UP	2.73123
2549	AC013640.1	5.70918	6.81131e-08	0.00187073	0.772279	InN	UP	2.72799
2550	FAM184A	5.70914	6.81302e-08	0.0018712	0.573474	InN	UP	2.72788
2555	AC100763.1	5.70638	6.92427e-08	0.00190175	0.728882	InN	UP	2.72085
2556	AC026704.1	5.70632	6.92657e-08	0.00190238	0.576242	InN	UP	2.7207
2557	FBF1	5.7042	7.01352e-08	0.00192626	0.88312	InN	UP	2.71528
2559	RNF165	5.70396	7.0234e-08	0.00192898	0.501187	InN	UP	2.71467
2561	TRIOBP	5.7021	7.10038e-08	0.00195012	0.795521	InN	UP	2.70994
2562	IFT140	5.70157	7.12234e-08	0.00195615	0.83353	InN	UP	2.7086
2563	AL353807.5	5.70153	7.12416e-08	0.00195665	1.49231	InN	UP	2.70849
2564	LINC01828	5.70115	7.13991e-08	0.00196098	1.21141	InN	UP	2.70753
688	AL133334.1	5.69986	7.19452e-08	0.00197597	1.10083	RG	UP	2.70422
690	IQCH-AS1	5.69882	7.23843e-08	0.00198803	0.724302	RG	UP	2.70158
2565	AC004054.1	5.69778	7.28261e-08	0.00200017	0.719826	InN	UP	2.69893
714	ZNF786	5.69763	7.28921e-08	0.00200198	1.1172	Ast	UP	2.69854
715	ASMTL	5.69725	7.30545e-08	0.00200644	1.10704	Ast	UP	2.69757
691	CFAP44-AS1	5.69527	7.3905e-08	0.0020298	1.25857	RG	UP	2.69255
2570	AL035530.2	5.69243	7.51452e-08	0.00206386	0.574611	InN	UP	2.68532
694	ZNF790	5.69059	7.59626e-08	0.00208631	0.699521	RG	UP	2.68062
718	TUBG2	5.68959	7.64065e-08	0.00209851	0.871901	Ast	UP	2.67809
2573	AL359317.1	5.68874	7.6788e-08	0.00210898	1.16804	InN	UP	2.67593
719	MGRN1	5.68784	7.71933e-08	0.00212011	0.731896	Ast	UP	2.67364
2574	CXXC4-AS1	5.68594	7.80556e-08	0.0021438	1.0977	InN	UP	2.66882
2578	AP001318.2	5.68467	7.86398e-08	0.00215984	1.04656	InN	UP	2.66558
724	DNHD1	5.68246	7.96632e-08	0.00218795	0.694753	Ast	UP	2.65996
725	NOC2L	5.68239	7.96967e-08	0.00218887	0.917412	Ast	UP	2.65978
726	LINC00645	5.68209	7.98363e-08	0.0021927	0.906745	Ast	UP	2.65902
2581	TBC1D8	5.68165	8.00412e-08	0.00219833	0.560986	InN	UP	2.65791
727	SLC2A11	5.68162	8.00531e-08	0.00219866	1.23711	Ast	UP	2.65784
728	TMOD3	5.68139	8.01613e-08	0.00220163	0.667754	Ast	UP	2.65726
2583	CCDC3	5.68081	8.04341e-08	0.00220912	0.705999	InN	UP	2.65578
729	AC007681.1	5.67956	8.10232e-08	0.0022253	1.92194	Ast	UP	2.65261
2587	CEP295	5.67789	8.18217e-08	0.00224723	0.54396	InN	UP	2.64835
731	AC021092.1	5.6774	8.20559e-08	0.00225366	1.69868	Ast	UP	2.64711
2588	PDE4DIP	5.67707	8.22143e-08	0.00225801	0.560872	InN	UP	2.64627
699	ZNF780B	5.67576	8.28461e-08	0.00227537	0.614777	RG	UP	2.64295
2589	AC017053.1	5.67553	8.29566e-08	0.0022784	4.42368	InN	UP	2.64237
732	AC019155.2	5.6712	8.50793e-08	0.0023367	1.88872	Ast	UP	2.6314
700	PDE8B	5.67105	8.51545e-08	0.00233877	0.907474	RG	UP	2.63101
2592	ALKBH3-AS1	5.67015	8.56049e-08	0.00235114	1.28783	InN	UP	2.62872
735	RET	5.66899	8.61865e-08	0.00236711	3.97624	Ast	UP	2.62578
2594	GRIN1	5.6682	8.65839e-08	0.00237803	1.54429	InN	UP	2.62378
701	ST5	5.6662	8.75975e-08	0.00240587	0.557054	RG	UP	2.61873
2597	AC104803.1	5.66495	8.82384e-08	0.00242347	1.33627	InN	UP	2.61556
736	SLC4A8	5.66426	8.85985e-08	0.00243336	0.858946	Ast	UP	2.61379
737	NRL	5.66425	8.85998e-08	0.00243339	2.35359	Ast	UP	2.61379
738	APPL2	5.66411	8.86724e-08	0.00243539	0.723175	Ast	UP	2.61343
2598	AC068279.2	5.66398	8.87399e-08	0.00243724	0.874688	InN	UP	2.6131
703	MICALL1	5.66258	8.94665e-08	0.0024572	1.08576	RG	UP	2.60956
2600	AL592430.1	5.6608	9.04004e-08	0.00248285	0.769156	InN	UP	2.60505
740	AP000331.1	5.65878	9.14699e-08	0.00251222	2.48026	Ast	UP	2.59994
2603	LINC01980	5.65857	9.15825e-08	0.00251531	0.757487	InN	UP	2.59941
741	TM9SF4	5.65756	9.21252e-08	0.00253022	0.752992	Ast	UP	2.59684
2604	AP4S1	5.6575	9.21565e-08	0.00253108	0.597827	InN	UP	2.59669
2605	PTCH2	5.65653	9.26796e-08	0.00254544	0.735428	InN	UP	2.59424
478	RASGRP1	5.65524	9.33771e-08	0.0025646	1.21023	ExN	UP	2.59098
2609	TLE2	5.65364	9.42512e-08	0.00258861	1.09821	InN	UP	2.58693
743	TMEM8A	5.65251	9.48707e-08	0.00260562	1.05442	Ast	UP	2.58409
745	IFT52	5.64933	9.66445e-08	0.00265434	0.857716	Ast	UP	2.57604
2617	AC022087.1	5.64668	9.81469e-08	0.0026956	1.00878	InN	UP	2.56934
746	CHMP4A	5.64635	9.83368e-08	0.00270082	0.913281	Ast	UP	2.5685
2619	NUP50-DT	5.64367	9.98785e-08	0.00274316	0.652554	InN	UP	2.56175
747	AP002498.1	5.64012	1.01958e-07	0.00280027	1.02537	Ast	UP	2.5528
748	ATF6B	5.64003	1.02014e-07	0.00280181	0.759108	Ast	UP	2.55256
2623	BX842570.1	5.63942	1.02377e-07	0.00281178	1.09209	InN	UP	2.55102
750	AC104078.1	5.63916	1.0253e-07	0.00281599	2.59329	Ast	UP	2.55037
2624	BICC1	5.63861	1.02856e-07	0.00282494	0.894476	InN	UP	2.54899
751	RB1	5.63799	1.03229e-07	0.00283517	0.64643	Ast	UP	2.54742
2627	AC012613.1	5.63712	1.03749e-07	0.00284946	1.17941	InN	UP	2.54524
2629	AP000892.1	5.63681	1.03939e-07	0.00285468	0.860135	InN	UP	2.54444
710	PRSS51	5.63499	1.05039e-07	0.00288491	1.23069	RG	UP	2.53987
62	RFFL	5.63402	1.05636e-07	0.0029013	1.72107	CyP	UP	2.53741
752	ALG13-AS1	5.63381	1.05763e-07	0.00290478	0.803941	Ast	UP	2.53689
2636	KIAA2012	5.6307	1.07685e-07	0.00295758	1.36171	InN	UP	2.52906
714	GARS-DT	5.62846	1.09097e-07	0.00299636	0.536849	RG	UP	2.52341
716	SSBP4	5.62786	1.09474e-07	0.00300671	0.677212	RG	UP	2.52191
486	SPIRE1	5.62716	1.0992e-07	0.00301896	0.533208	ExN	UP	2.52014
2644	TMLHE	5.62607	1.10618e-07	0.00303811	0.640109	InN	UP	2.5174
2646	GCFC2	5.62485	1.11399e-07	0.00305958	0.583829	InN	UP	2.51434
717	IL33	5.62337	1.1236e-07	0.00308596	1.5784	RG	UP	2.51061
2647	FAM189A1	5.62322	1.12459e-07	0.00308869	0.633654	InN	UP	2.51023
63	OPCML	5.62313	1.12518e-07	0.00309031	2.47281	CyP	UP	2.51
757	KCNB1	5.62235	1.13023e-07	0.00310418	1.55309	Ast	UP	2.50805
758	RC3H2	5.62234	1.13036e-07	0.00310453	0.725113	Ast	UP	2.508
759	FOXN2	5.62226	1.13086e-07	0.00310591	0.732444	Ast	UP	2.50781
760	BAALC	5.62217	1.13143e-07	0.00310747	0.763587	Ast	UP	2.50759
718	EPDR1	5.62182	1.13376e-07	0.00311388	0.894211	RG	UP	2.5067
761	PLS3	5.62154	1.1356e-07	0.00311893	0.809165	Ast	UP	2.50599
2649	PDE6D	5.62102	1.13901e-07	0.00312829	0.64941	InN	UP	2.50469
762	ZNRF3-AS1	5.61845	1.15608e-07	0.00317516	0.991763	Ast	UP	2.49823
763	AHCYL2	5.61702	1.16565e-07	0.00320145	0.670569	Ast	UP	2.49465
764	ARPC1B	5.61552	1.17583e-07	0.00322942	1.2452	Ast	UP	2.49088
2655	HCG18	5.61351	1.18959e-07	0.00326722	0.660813	InN	UP	2.48582
766	PIGK	5.60876	1.22267e-07	0.00335805	0.860607	Ast	UP	2.47391
2662	AL161804.1	5.60825	1.2263e-07	0.00336804	1.54676	InN	UP	2.47262
496	PRAG1	5.60786	1.22904e-07	0.00337555	1.18597	ExN	UP	2.47166
723	PCGF5	5.60699	1.23526e-07	0.00339265	0.626644	RG	UP	2.46946
2668	SZT2	5.60195	1.27173e-07	0.0034928	0.675957	InN	UP	2.45683
2669	ZNF714	5.60191	1.272e-07	0.00349355	0.6133	InN	UP	2.45673
725	AC234582.1	5.60064	1.28139e-07	0.00351932	0.755909	RG	UP	2.45354
2673	NRSN2-AS1	5.59991	1.28679e-07	0.00353416	0.892823	InN	UP	2.45171
67	TSPAN5	5.59811	1.30023e-07	0.00357108	1.12614	CyP	UP	2.4472
2675	WWC3	5.59684	1.30973e-07	0.00359718	0.723145	InN	UP	2.44404
2676	AC016493.1	5.59655	1.31193e-07	0.00360321	0.749909	InN	UP	2.44331
2677	KCND2	5.59494	1.32419e-07	0.00363689	0.509599	InN	UP	2.43927
2678	NUDT13	5.59426	1.3294e-07	0.0036512	0.970732	InN	UP	2.43756
727	GJA9	5.59366	1.33396e-07	0.00366372	1.14211	RG	UP	2.43608
767	SLC6A9	5.59313	1.33809e-07	0.00367507	1.40385	Ast	UP	2.43473
769	AC074096.1	5.5923	1.34448e-07	0.00369262	3.36364	Ast	UP	2.43267
2681	AP002383.2	5.59148	1.35087e-07	0.00371016	1.54387	InN	UP	2.43061
2684	CCDC84	5.58982	1.36382e-07	0.00374573	0.534255	InN	UP	2.42646
771	AC009120.4	5.58903	1.37003e-07	0.00376278	1.71455	Ast	UP	2.42449
2685	ZNF771	5.58839	1.37513e-07	0.00377681	1.18613	InN	UP	2.42288
2686	AC009234.1	5.58822	1.37645e-07	0.00378042	2.28108	InN	UP	2.42246
2687	AL009179.1	5.58792	1.37884e-07	0.00378699	1.20163	InN	UP	2.42171
772	SPDYE6	5.58675	1.38814e-07	0.00381252	2.23873	Ast	UP	2.41879
731	CFAP70	5.58489	1.40307e-07	0.00385354	0.841535	RG	UP	2.41414
2692	AGBL3	5.58354	1.41403e-07	0.00388363	0.72389	InN	UP	2.41076
2693	PIGB	5.58271	1.42078e-07	0.00390216	0.734219	InN	UP	2.40869
2695	AL023755.1	5.58153	1.43047e-07	0.0039288	1.20585	InN	UP	2.40574
775	ECI2	5.58051	1.43887e-07	0.00395185	0.861501	Ast	UP	2.4032
2697	LINC00581	5.57836	1.45679e-07	0.00400107	2.22708	InN	UP	2.39782
2699	AC009120.2	5.57568	1.47936e-07	0.00406308	0.603747	InN	UP	2.39115
778	IDNK	5.57441	1.4902e-07	0.00409282	1.04549	Ast	UP	2.38798
740	SERPINI2	5.56653	1.55917e-07	0.00428227	1.15669	RG	UP	2.36833
779	PLEKHG2	5.56631	1.5611e-07	0.00428756	0.975624	Ast	UP	2.36779
780	FAM71F2	5.56629	1.56134e-07	0.00428823	1.38568	Ast	UP	2.36772
781	COG4	5.56281	1.5928e-07	0.00437462	0.698081	Ast	UP	2.35906
2708	AL157912.1	5.56011	1.61766e-07	0.00444291	0.811474	InN	UP	2.35233
745	AL160254.1	5.55915	1.62657e-07	0.00446737	0.979723	RG	UP	2.34995
2710	VOPP1	5.55765	1.64057e-07	0.00450583	0.560383	InN	UP	2.34623
782	KLHDC4	5.55668	1.64968e-07	0.00453084	0.864435	Ast	UP	2.34382
784	CPED1	5.55479	1.66765e-07	0.00458021	2.69365	Ast	UP	2.33911
2713	CPB2	5.55474	1.66812e-07	0.0045815	0.955269	InN	UP	2.33899
785	TJAP1	5.55418	1.67352e-07	0.00459634	0.981824	Ast	UP	2.33759
509	ZBTB18	5.55263	1.68841e-07	0.00463722	1.61006	ExN	UP	2.33374
786	LINC02412	5.55046	1.70951e-07	0.00469518	2.23098	Ast	UP	2.32835
2715	SEMA4G	5.54908	1.72303e-07	0.0047323	0.936282	InN	UP	2.32493
752	TTC7B	5.54826	1.73117e-07	0.00475466	0.566909	RG	UP	2.32288
2716	AC004053.1	5.54779	1.73584e-07	0.00476749	1.58436	InN	UP	2.32171
2717	LINC02231	5.54772	1.73652e-07	0.00476934	1.96102	InN	UP	2.32154
788	CIZ1	5.54766	1.73707e-07	0.00477086	0.83837	Ast	UP	2.3214
2718	AC117377.1	5.54744	1.73926e-07	0.00477687	2.58931	InN	UP	2.32086
2722	IMPG2	5.54472	1.76655e-07	0.00485184	1.64551	InN	UP	2.31409
791	AL109935.1	5.54438	1.77002e-07	0.00486136	2.51081	Ast	UP	2.31324
794	CNTNAP3	5.54097	1.80485e-07	0.00495703	0.895788	Ast	UP	2.30478
797	TMEM120B	5.53783	1.83742e-07	0.00504646	0.806162	Ast	UP	2.29701
2729	AC007255.1	5.53531	1.86404e-07	0.00511958	1.74954	InN	UP	2.29077
799	SAMD12	5.53421	1.87577e-07	0.00515181	0.870384	Ast	UP	2.28804
2730	LUARIS	5.53195	1.90018e-07	0.00521884	1.86216	InN	UP	2.28243
2732	AL391097.2	5.53157	1.90427e-07	0.00523007	1.53039	InN	UP	2.28149
802	GPATCH1	5.53081	1.91257e-07	0.00525287	1.00168	Ast	UP	2.2796
803	OIP5	5.53058	1.915e-07	0.00525954	0.971851	Ast	UP	2.27905
804	RAB3IP	5.52957	1.92608e-07	0.00528997	1.20428	Ast	UP	2.27655
762	LINC00472	5.52923	1.92978e-07	0.00530015	0.663788	RG	UP	2.27571
2736	CYP4X1	5.52868	1.9359e-07	0.00531695	1.15298	InN	UP	2.27434
2737	MND1	5.52798	1.9436e-07	0.00533811	1.47083	InN	UP	2.27261
2738	IQCE	5.5279	1.94453e-07	0.00534065	0.744735	InN	UP	2.27241
805	RASA4B	5.52758	1.94806e-07	0.00535035	1.96079	Ast	UP	2.27162
[truncated: 1,994 more rows]

## Sheet: ST3C
	names	scores	pvals	pvals_adj	logfoldchanges	signif_type	direction	-log10 p-val
0	TTR	42.1133	0	0	7.66634	InN	UP	inf
1	AC233296.1	28.8043	1.32805e-181	3.64749e-177	2.21987	InN	UP	176.438
2	NNAT	28.7643	4.20591e-181	1.15515e-176	4.5343	InN	UP	175.937
3	NFIB	25.5673	2.46567e-143	6.77196e-139	3.64786	ExN	UP	138.169
3	NLGN1	24.6346	3.76955e-133	1.03531e-128	1.78093	InN	UP	127.985
6	OPCML	24.6014	8.53478e-133	2.34408e-128	4.19237	ExN	UP	127.63
7	NFIA	24.3722	2.36294e-130	6.48983e-126	3.11301	ExN	UP	125.188
5	CACNA1A	24.1395	6.73813e-128	1.85063e-123	3.96381	InN	UP	122.733
8	PDE1A	24.0802	2.82217e-127	7.7511e-123	3.54952	ExN	UP	122.111
6	SOX5	23.8541	6.42305e-125	1.76409e-120	1.70688	InN	UP	119.753
11	LINC01122	23.4967	3.08517e-121	8.47341e-117	2.72401	ExN	UP	116.072
13	TMEM108	23.2166	2.16484e-118	5.94572e-114	3.25511	ExN	UP	113.226
7	NR2F2-AS1	22.1909	2.94214e-108	8.0806e-104	2.04384	InN	UP	103.093
14	NELL2	22.189	3.07186e-108	8.43687e-104	2.2787	ExN	UP	103.074
15	DAB1	22.1081	1.85019e-107	5.08154e-103	2.73925	ExN	UP	102.294
16	CTNND2	22.0595	5.42131e-107	1.48896e-102	1.73408	ExN	UP	101.827
17	NBEA	22.0065	1.7463e-106	4.7962e-102	1.62868	ExN	UP	101.319
18	LRRC7	21.9764	3.39321e-106	9.31945e-102	2.29119	ExN	UP	101.031
2	NRXN3	21.8024	1.54037e-104	4.23062e-100	2.59057	RG	UP	99.3736
21	ARPP21	21.5396	4.63597e-102	1.27327e-97	3.86466	ExN	UP	96.8951
22	SLC4A10	21.2838	1.12369e-99	3.08621e-95	2.72486	ExN	UP	94.5106
23	NRXN1	21.0712	1.0224e-97	2.80802e-93	1.76574	ExN	UP	92.5516
24	GRIA2	21.0589	1.32618e-97	3.64235e-93	2.10381	ExN	UP	92.4386
25	CELF2	20.9356	1.77834e-96	4.8842e-92	1.78181	ExN	UP	91.3112
4	PARD3B	20.5791	2.95448e-93	8.11449e-89	1.67046	RG	UP	88.0907
8	ZNF44	20.4645	3.12322e-92	8.57794e-88	2.83284	InN	UP	87.0666
9	PURPL	20.3649	2.3971e-91	6.58364e-87	2.68617	InN	UP	86.1815
10	LINC01876	20.2142	5.14089e-90	1.41194e-85	1.43058	InN	UP	84.8502
28	MACROD2	20.064	1.0666e-88	2.92942e-84	2.03603	ExN	UP	83.5332
30	LRRTM4	19.9941	4.33591e-88	1.19086e-83	2.2431	ExN	UP	82.9241
31	CACNA1E	19.8602	6.29871e-87	1.72994e-82	2.89176	ExN	UP	81.762
32	NAV3	19.833	1.08114e-86	2.96935e-82	1.66102	ExN	UP	81.5273
33	DMD	19.7304	8.28289e-86	2.2749e-81	2.49852	ExN	UP	80.643
35	AFF3	19.7001	1.50709e-85	4.13923e-81	1.7326	ExN	UP	80.3831
6	GLIS3	19.6874	1.93718e-85	5.32047e-81	2.10554	RG	UP	80.274
12	CCDC144NL-AS1	19.4834	1.06247e-83	2.91808e-79	1.07386	InN	UP	78.5349
7	PTCHD4	19.3789	8.13504e-83	2.23429e-78	2.40224	RG	UP	77.6509
13	MAML2	19.3395	1.75084e-82	4.80869e-78	1.5484	InN	UP	77.318
37	KCNQ5	19.3015	3.65195e-82	1.00301e-77	4.94612	ExN	UP	76.9987
8	SORCS2	19.2879	4.75355e-82	1.30556e-77	2.29324	RG	UP	76.8842
9	MIR100HG	19.21	2.13554e-81	5.86527e-77	1.7139	RG	UP	76.2317
38	DOK6	19.1663	4.95056e-81	1.35967e-76	2.20386	ExN	UP	75.8666
39	TANC2	19.1004	1.75335e-80	4.81556e-76	1.56882	ExN	UP	75.3174
40	CTTNBP2	19.012	9.4896e-80	2.60632e-75	2.59957	ExN	UP	74.584
41	SLC24A2	18.9746	1.93598e-79	5.31718e-75	3.93738	ExN	UP	74.2743
10	PTPRZ1	18.9286	4.64271e-79	1.27512e-74	1.56181	RG	UP	73.8944
42	TNIK	18.8844	1.07204e-78	2.94436e-74	1.87604	ExN	UP	73.531
13	CADPS	18.5857	2.93604e-76	8.06384e-72	2.06353	RG	UP	71.0935
44	ANKS1B	18.5776	3.41217e-76	9.37153e-72	1.78441	ExN	UP	71.0282
18	AC012409.2	18.5314	8.07428e-76	2.2176e-71	1.84326	InN	UP	70.6541
19	AL353138.1	18.3553	2.09464e-74	5.75293e-70	2.56531	InN	UP	69.2401
20	GLYATL2	18.3142	4.45902e-74	1.22467e-69	5.53232	InN	UP	68.912
49	SYT1	18.0455	5.99493e-72	1.64651e-67	1.2659	ExN	UP	66.7834
50	DLG2	17.9722	2.25145e-71	6.1836e-67	1.5106	ExN	UP	66.2088
51	EML1	17.784	6.57865e-70	1.80683e-65	2.52365	ExN	UP	64.7431
52	CADM2	17.6195	1.22263e-68	3.35795e-64	1.78669	ExN	UP	63.4739
53	SH3GL2	17.5029	9.52512e-68	2.61607e-63	3.09104	ExN	UP	62.5824
18	CASC15	17.4665	1.80359e-67	4.95356e-63	1.36092	RG	UP	62.3051
25	AC069277.1	17.3574	1.21468e-66	3.33611e-62	2.12728	InN	UP	61.4768
55	MSRA	17.0096	4.87699e-64	1.33947e-59	2.58124	ExN	UP	58.8731
21	GRIN2B	17.0085	4.97107e-64	1.36531e-59	2.13139	RG	UP	58.8648
22	MAGI2	17.0062	5.17416e-64	1.42108e-59	1.35223	RG	UP	58.8474
57	GAREM1	16.8782	4.55408e-63	1.25078e-58	2.28215	ExN	UP	57.9028
58	NRG3	16.7334	5.24199e-62	1.43971e-57	1.62725	ExN	UP	56.8417
24	LRP1B	16.588	5.95674e-61	1.63602e-56	2.20446	RG	UP	55.7862
34	CAPS2	16.4997	2.5814e-60	7.08981e-56	3.05779	InN	UP	55.1494
62	DSCAM	16.4683	4.34028e-60	1.19206e-55	1.86119	ExN	UP	54.9237
63	BCL11A	16.4574	5.19259e-60	1.42614e-55	1.80481	ExN	UP	54.8458
35	FAM155A	16.4399	6.93951e-60	1.90594e-55	1.04098	InN	UP	54.7199
66	MLLT3	16.1231	1.22836e-57	3.37369e-53	1.51526	ExN	UP	52.4719
67	MIR181A1HG	15.9755	1.32596e-56	3.64175e-52	1.73822	ExN	UP	51.4387
69	C8orf34	15.9161	3.42839e-56	9.41607e-52	4.15287	ExN	UP	51.0261
71	PDGFC	15.7855	2.74147e-55	7.52944e-51	2.68854	ExN	UP	50.1232
72	PBX1	15.7745	3.26104e-55	8.95646e-51	1.07802	ExN	UP	50.0479
73	CADM1	15.7447	5.22915e-55	1.43619e-50	1.34816	ExN	UP	49.8428
75	PTPRD	15.7136	8.54525e-55	2.34695e-50	1.39292	ExN	UP	49.6295
76	MYT1L	15.6885	1.2695e-54	3.48669e-50	1.52281	ExN	UP	49.4576
80	PLPPR1	15.511	2.04601e-53	5.61937e-49	2.02721	ExN	UP	48.2503
44	LINC02506	15.4398	6.18903e-53	1.69982e-48	1.24974	InN	UP	47.7696
84	PTPRG	15.2725	8.16529e-52	2.2426e-47	1.37583	ExN	UP	46.6492
46	AL050309.1	15.2277	1.62199e-51	4.45479e-47	1.27944	InN	UP	46.3512
87	DLGAP1	15.2016	2.41427e-51	6.6308e-47	1.41681	ExN	UP	46.1784
88	ADGRB3	15.1765	3.54325e-51	9.73155e-47	1.09319	ExN	UP	46.0118
91	CDHR3	15.1242	7.85384e-51	2.15706e-46	2.16283	ExN	UP	45.6661
92	SHTN1	15.1214	8.19592e-51	2.25101e-46	1.64983	ExN	UP	45.6476
47	GRB10	15.0674	1.85768e-50	5.10211e-46	1.15951	InN	UP	45.2923
94	RALYL	14.981	6.8417e-50	1.87907e-45	2.21578	ExN	UP	44.7261
95	PHACTR1	14.9469	1.14291e-49	3.139e-45	1.17321	ExN	UP	44.5032
96	CCSER1	14.9132	1.89233e-49	5.19728e-45	1.39749	ExN	UP	44.2842
98	TRPM3	14.896	2.44916e-49	6.7266e-45	2.10703	ExN	UP	44.1722
52	GRIK2	14.8863	2.83089e-49	7.77504e-45	1.04905	InN	UP	44.1093
99	NFIA-AS2	14.8371	5.90469e-49	1.62172e-44	3.75567	ExN	UP	43.79
100	KCNH7	14.793	1.13731e-48	3.12361e-44	1.79997	ExN	UP	43.5053
54	PAK3	14.786	1.26217e-48	3.46656e-44	0.722255	InN	UP	43.4601
101	GRIA3	14.7618	1.80831e-48	4.96652e-44	2.37432	ExN	UP	43.3039
102	KCNQ3	14.7319	2.81378e-48	7.72805e-44	2.25345	ExN	UP	43.1119
103	CAMK4	14.6787	6.17425e-48	1.69576e-43	1.84833	ExN	UP	42.7706
104	PCDH9	14.6588	8.28196e-48	2.27464e-43	1.68139	ExN	UP	42.6431
107	EPHA5	14.6133	1.61746e-47	4.44236e-43	1.64392	ExN	UP	42.3524
60	AL390800.1	14.5659	3.23874e-47	8.8952e-43	2.79836	InN	UP	42.0508
109	NRCAM	14.547	4.27036e-47	1.17285e-42	1.2305	ExN	UP	41.9308
110	KCNJ3	14.5195	6.38321e-47	1.75315e-42	3.4242	ExN	UP	41.7562
61	TOX	14.497	8.8653e-47	2.43485e-42	1.02671	InN	UP	41.6135
113	NFIX	14.4827	1.09066e-46	2.9955e-42	4.66944	ExN	UP	41.5235
115	FAM49A	14.4237	2.57161e-46	7.06293e-42	2.48106	ExN	UP	41.151
116	DYNC1I1	14.4134	2.9841e-46	8.19583e-42	2.36286	ExN	UP	41.0864
118	MPPED1	14.3988	3.68412e-46	1.01184e-41	4.43832	ExN	UP	40.9949
119	LRCH1	14.3646	6.04453e-46	1.66013e-41	1.72666	ExN	UP	40.7799
120	FRMD4B	14.3403	8.5766e-46	2.35556e-41	1.77243	ExN	UP	40.6279
34	SOX6	14.3185	1.17456e-45	3.22593e-41	1.34699	RG	UP	40.4913
121	RALGAPA2	14.3142	1.24901e-45	3.43041e-41	1.24384	ExN	UP	40.4647
123	PAK5	14.2697	2.36561e-45	6.49715e-41	1.70011	ExN	UP	40.1873
124	TENM4	14.2608	2.68743e-45	7.38103e-41	1.26281	ExN	UP	40.1319
126	ENOX1	14.2582	2.79042e-45	7.66389e-41	1.43941	ExN	UP	40.1156
127	SLC44A5	14.2495	3.15825e-45	8.67414e-41	1.44774	ExN	UP	40.0618
68	ERC2	14.2398	3.62919e-45	9.96757e-41	0.821204	InN	UP	40.0014
129	ST6GALNAC3	14.2031	6.1371e-45	1.68556e-40	1.71635	ExN	UP	39.7733
37	NEGR1	14.1932	7.06486e-45	1.94036e-40	1.69783	RG	UP	39.7121
38	SEMA6A	14.1881	7.60188e-45	2.08786e-40	1.38339	RG	UP	39.6803
130	NEO1	14.1855	7.88746e-45	2.16629e-40	1.35061	ExN	UP	39.6643
75	RMST	14.1466	1.37143e-44	3.76664e-40	0.884178	InN	UP	39.424
77	PWRN1	14.1089	2.34402e-44	6.43786e-40	1.67724	InN	UP	39.1913
78	XPR1	14.0902	3.05514e-44	8.39093e-40	0.835947	InN	UP	39.0762
40	RFX3	14.0734	3.8734e-44	1.06383e-39	0.97269	RG	UP	38.9731
136	LDB2	13.9866	1.31726e-43	3.61786e-39	2.00951	ExN	UP	38.4415
81	ELAVL4	13.9118	3.75908e-43	1.03243e-38	2.67735	InN	UP	37.9861
83	ZNF790-AS1	13.9034	4.22684e-43	1.1609e-38	2.03206	InN	UP	37.9352
138	RGS7	13.8983	4.54022e-43	1.24697e-38	1.8385	ExN	UP	37.9041
139	TNPO1	13.8477	9.19761e-43	2.52612e-38	1.03321	ExN	UP	37.5975
140	CARMIL1	13.8172	1.40528e-42	3.85961e-38	1.90926	ExN	UP	37.4135
142	PITPNC1	13.7935	1.95247e-42	5.36245e-38	1.31507	ExN	UP	37.2706
143	DOCK3	13.7876	2.1178e-42	5.81655e-38	0.892127	ExN	UP	37.2353
43	BICD1	13.7554	3.3069e-42	9.08241e-38	1.02177	RG	UP	37.0418
86	IL1RAPL1	13.7513	3.50204e-42	9.61836e-38	1.15111	InN	UP	37.0169
87	AL157778.1	13.7473	3.69893e-42	1.01591e-37	0.968048	InN	UP	36.9931
144	ZFPM2	13.7371	4.26313e-42	1.17087e-37	2.16719	ExN	UP	36.9315
145	DOCK9	13.7325	4.54153e-42	1.24733e-37	2.48381	ExN	UP	36.904
146	PPP3CA	13.7078	6.38006e-42	1.75228e-37	1.06817	ExN	UP	36.7564
89	NEBL	13.689	8.27295e-42	2.27217e-37	1.0186	InN	UP	36.6436
45	CDH20	13.6828	8.999e-42	2.47158e-37	1.86007	RG	UP	36.607
46	DENND1A	13.6545	1.32881e-41	3.64958e-37	1.16669	RG	UP	36.4378
147	PRKCE	13.6535	1.34659e-41	3.6984e-37	1.59235	ExN	UP	36.432
150	SLA	13.6216	2.08584e-41	5.72876e-37	4.51588	ExN	UP	36.2419
151	APBA1	13.6139	2.31616e-41	6.36132e-37	1.44481	ExN	UP	36.1965
152	HIVEP3	13.5937	3.05454e-41	8.3893e-37	1.57474	ExN	UP	36.0763
92	ZNF471	13.5861	3.38998e-41	9.31058e-37	5.83069	InN	UP	36.031
96	RIMS2	13.5115	9.36975e-41	2.5734e-36	0.808944	InN	UP	35.5895
156	ATP8A2	13.5084	9.77216e-41	2.68392e-36	1.67733	ExN	UP	35.5712
50	FUT9	13.4394	2.48663e-40	6.82954e-36	1.78775	RG	UP	35.1656
157	FLRT2	13.4151	3.45259e-40	9.48255e-36	2.40433	ExN	UP	35.0231
159	ANKRD44	13.3502	8.26764e-40	2.27071e-35	1.68593	ExN	UP	34.6438
162	PLCL2	13.2795	2.13188e-39	5.85521e-35	1.42168	ExN	UP	34.2325
99	ANK3	13.2766	2.21372e-39	6.07998e-35	0.808906	InN	UP	34.2161
54	PTN	13.264	2.6193e-39	7.19389e-35	1.3309	RG	UP	34.143
163	SEL1L3	13.2401	3.60205e-39	9.89302e-35	3.35047	ExN	UP	34.0047
100	SAMD5	13.2381	3.70112e-39	1.01651e-34	1.24097	InN	UP	33.9929
55	AC008056.1	13.1623	1.01169e-38	2.77861e-34	2.19419	RG	UP	33.5562
167	CTNNA2	13.1587	1.06206e-38	2.91694e-34	0.880422	ExN	UP	33.5351
107	ZNF454	13.125	1.65704e-38	4.55106e-34	4.70543	InN	UP	33.3419
168	NTM	13.125	1.65823e-38	4.55434e-34	1.41303	ExN	UP	33.3416
108	KIF5C	13.1137	1.92419e-38	5.28478e-34	0.710262	InN	UP	33.277
170	DCLK1	13.1045	2.17168e-38	5.96453e-34	0.773635	ExN	UP	33.2244
110	SCN9A	13.0762	3.1519e-38	8.6567e-34	1.40967	InN	UP	33.0626
171	ARFGEF3	13.0576	4.02813e-38	1.10633e-33	1.70451	ExN	UP	32.9561
58	RTN4	13.0327	5.5785e-38	1.53214e-33	0.88676	RG	UP	32.8147
113	AL033504.1	13.0239	6.2601e-38	1.71934e-33	1.27054	InN	UP	32.7646
172	EPHA6	13.0192	6.66267e-38	1.8299e-33	2.46324	ExN	UP	32.7376
59	NDST4	12.9769	1.15746e-37	3.17897e-33	1.95802	RG	UP	32.4977
176	SMYD3	12.946	1.7334e-37	4.76079e-33	0.956891	ExN	UP	32.3223
117	GPM6A	12.9116	2.70867e-37	7.43937e-33	0.728796	InN	UP	32.1285
61	PSD3	12.8914	3.5206e-37	9.66933e-33	1.07151	RG	UP	32.0146
180	DSCAML1	12.882	3.97797e-37	1.09255e-32	1.42509	ExN	UP	31.9616
62	ASTN1	12.8636	5.05084e-37	1.38721e-32	1.78576	RG	UP	31.8579
184	MDGA2	12.8546	5.67662e-37	1.55909e-32	1.50853	ExN	UP	31.8071
185	NECAB1	12.8324	7.55679e-37	2.07547e-32	3.38438	ExN	UP	31.6829
63	FBXL7	12.8293	7.86159e-37	2.15919e-32	1.10206	RG	UP	31.6657
188	BRINP1	12.7963	1.2031e-36	3.30432e-32	2.17143	ExN	UP	31.4809
189	FAT3	12.7953	1.21958e-36	3.34958e-32	1.26313	ExN	UP	31.475
190	PPP2R2B	12.7791	1.50171e-36	4.12444e-32	1.26312	ExN	UP	31.3846
193	PTPRO	12.7313	2.77345e-36	7.61728e-32	1.45451	ExN	UP	31.1182
123	TNNI3K	12.7299	2.82342e-36	7.75453e-32	2.70383	InN	UP	31.1104
195	R3HDM1	12.724	3.04683e-36	8.36811e-32	1.09632	ExN	UP	31.0774
124	EHBP1	12.6744	5.73549e-36	1.57525e-31	0.688013	InN	UP	30.8027
125	AC106791.1	12.6713	5.96862e-36	1.63928e-31	3.74218	InN	UP	30.7853
65	KALRN	12.6678	6.24533e-36	1.71528e-31	1.31471	RG	UP	30.7657
126	ZNF354C	12.6667	6.33368e-36	1.73954e-31	3.90467	InN	UP	30.7596
197	CPE	12.6644	6.51758e-36	1.79005e-31	1.29441	ExN	UP	30.7471
127	MAP3K13	12.6529	7.54635e-36	2.0726e-31	0.990127	InN	UP	30.6835
128	LINC01060	12.6515	7.67976e-36	2.10924e-31	1.45336	InN	UP	30.6759
67	GPC6	12.6434	8.51201e-36	2.33782e-31	1.17625	RG	UP	30.6312
198	ABHD6	12.6231	1.10209e-35	3.0269e-31	2.59501	ExN	UP	30.519
199	ADAMTS3	12.611	1.28493e-35	3.52905e-31	2.87549	ExN	UP	30.4523
202	TMTC1	12.5525	2.6957e-35	7.40374e-31	2.45705	ExN	UP	30.1305
205	PLPPR5	12.5199	4.06745e-35	1.11713e-30	2.57453	ExN	UP	29.9519
206	KAZN	12.5139	4.38869e-35	1.20535e-30	1.17228	ExN	UP	29.9189
133	MARCH1	12.5076	4.75093e-35	1.30484e-30	0.762675	InN	UP	29.8844
207	AUTS2	12.4848	6.32239e-35	1.73644e-30	0.500098	ExN	UP	29.7603
134	LINC01515	12.4846	6.34383e-35	1.74233e-30	1.35223	InN	UP	29.7589
71	SPATA13	12.4783	6.86616e-35	1.88579e-30	1.3513	RG	UP	29.7245
135	TBL1X	12.4624	8.38446e-35	2.30279e-30	1.05862	InN	UP	29.6377
208	GRIA1	12.4534	9.38055e-35	2.57637e-30	1.61981	ExN	UP	29.589
209	DTNA	12.4449	1.04399e-34	2.86732e-30	1.18403	ExN	UP	29.5425
211	HECW1	12.4061	1.69558e-34	4.6569e-30	1.28696	ExN	UP	29.3319
74	KLHDC8A	12.3982	1.87112e-34	5.13904e-30	2.53709	RG	UP	29.2891
214	SNHG14	12.3861	2.17669e-34	5.97828e-30	0.533652	ExN	UP	29.2234
75	KCNK10	12.3823	2.27976e-34	6.26136e-30	1.69905	RG	UP	29.2033
77	ZFHX4	12.3733	2.55231e-34	7.00992e-30	1.1684	RG	UP	29.1543
137	CDC14B	12.3562	3.15629e-34	8.66875e-30	0.977483	InN	UP	29.062
216	LMO7	12.3518	3.33378e-34	9.15623e-30	2.01651	ExN	UP	29.0383
138	AC099520.1	12.3489	3.45641e-34	9.49304e-30	2.52684	InN	UP	29.0226
78	LMO2	12.3401	3.85843e-34	1.05972e-29	2.73628	RG	UP	28.9748
79	FEZF1-AS1	12.3136	5.35445e-34	1.4706e-29	2.98531	RG	UP	28.8325
219	PDE1C	12.2846	7.67208e-34	2.10714e-29	2.96439	ExN	UP	28.6763
142	MIR137HG	12.2486	1.19604e-33	3.28493e-29	1.10222	InN	UP	28.4835
223	SH3RF3	12.236	1.39699e-33	3.83683e-29	2.23712	ExN	UP	28.416
227	SYN2	12.1488	4.07319e-33	1.1187e-28	2.1498	ExN	UP	27.9513
228	AFDN	12.1456	4.23747e-33	1.16382e-28	0.792179	ExN	UP	27.9341
229	BACH2	12.1427	4.39201e-33	1.20627e-28	1.017	ExN	UP	27.9186
230	HS3ST4	12.1336	4.90565e-33	1.34734e-28	2.98489	ExN	UP	27.8705
81	TNC	12.0938	7.96951e-33	2.18883e-28	1.90186	RG	UP	27.6598
146	AC114316.1	12.0653	1.12762e-32	3.09701e-28	1.26252	InN	UP	27.5091
147	IRAK1BP1	12.0582	1.22943e-32	3.37663e-28	1.00648	InN	UP	27.4715
149	PPFIA2	12.0454	1.43542e-32	3.94237e-28	0.695004	InN	UP	27.4042
83	REV3L	12.0358	1.61303e-32	4.43018e-28	0.839515	RG	UP	27.3536
236	PLPPR4	12.0162	2.04404e-32	5.61396e-28	2.76797	ExN	UP	27.2507
150	LRRC49	11.9958	2.61635e-32	7.1858e-28	1.0378	InN	UP	27.1435
151	GPR137C	11.9844	3.00109e-32	8.24248e-28	0.785341	InN	UP	27.0839
152	LDAH	11.9825	3.07329e-32	8.44078e-28	1.17178	InN	UP	27.0736
153	PDE8A	11.9725	3.46754e-32	9.52361e-28	0.937793	InN	UP	27.0212
155	SHANK1	11.9667	3.71593e-32	1.02058e-27	2.01593	InN	UP	26.9912
242	PCSK5	11.9004	8.24227e-32	2.26374e-27	2.08287	ExN	UP	26.6452
4	AC099792.1	11.8989	8.39141e-32	2.3047e-27	3.60592	CyP	UP	26.6374
158	ZNF423	11.8976	8.52244e-32	2.34069e-27	0.996636	InN	UP	26.6307
243	HIVEP2	11.8928	9.03353e-32	2.48106e-27	1.36629	ExN	UP	26.6054
159	CHM	11.8908	9.25362e-32	2.54151e-27	0.862535	InN	UP	26.5949
162	SCN3A	11.8422	1.65241e-31	4.53834e-27	0.709841	InN	UP	26.3431
246	SSBP2	11.8283	1.95081e-31	5.35791e-27	0.734061	ExN	UP	26.271
247	TG	11.8215	2.11541e-31	5.80998e-27	4.44728	ExN	UP	26.2358
250	GARNL3	11.7973	2.82155e-31	7.74939e-27	1.64048	ExN	UP	26.1107
251	MEF2C	11.7674	4.02275e-31	1.10485e-26	1.51318	ExN	UP	25.9567
252	SRGAP1	11.7666	4.06257e-31	1.11579e-26	1.10915	ExN	UP	25.9524
254	SNAP25	11.7589	4.45039e-31	1.2223e-26	1.3609	ExN	UP	25.9128
255	AKT3	11.7428	5.38472e-31	1.47891e-26	0.69212	ExN	UP	25.8301
167	GLIPR1L1	11.7225	6.83817e-31	1.8781e-26	3.08002	InN	UP	25.7263
168	PAM	11.7079	8.12588e-31	2.23177e-26	0.767523	InN	UP	25.6514
172	ZFHX4-AS1	11.6746	1.20278e-30	3.30343e-26	1.19853	InN	UP	25.481
174	ZNF667-AS1	11.611	2.53688e-30	6.96754e-26	4.61553	InN	UP	25.1569
95	TUBA1A	11.5935	3.11345e-30	8.55108e-26	0.755901	RG	UP	25.068
179	DGKB	11.5894	3.26654e-30	8.97157e-26	1.23669	InN	UP	25.0471
265	LMO3	11.5857	3.4103e-30	9.3664e-26	1.94687	ExN	UP	25.0284
181	AHI1	11.5272	6.73192e-30	1.84892e-25	0.86167	InN	UP	24.7331
182	HDAC9	11.522	7.15877e-30	1.96616e-25	0.857265	InN	UP	24.7064
270	MARCH4	11.5143	7.81954e-30	2.14764e-25	1.97617	ExN	UP	24.668
273	LSAMP	11.5043	8.7859e-30	2.41305e-25	0.906328	ExN	UP	24.6174
96	NCOA1	11.4833	1.12013e-29	3.07645e-25	0.758207	RG	UP	24.512
184	ARL15	11.4766	1.21068e-29	3.32512e-25	0.700834	InN	UP	24.4782
286	ERC1	11.3747	3.91353e-29	1.07485e-24	0.703985	ExN	UP	23.9687
287	MYO5B	11.3619	4.53139e-29	1.24455e-24	2.84061	ExN	UP	23.905
190	ZNF441	11.3466	5.39626e-29	1.48208e-24	3.69156	InN	UP	23.8291
191	CHN1	11.3433	5.60288e-29	1.53883e-24	0.784146	InN	UP	23.8128
288	ATRNL1	11.3327	6.32502e-29	1.73717e-24	0.905078	ExN	UP	23.7602
192	COMT	11.3302	6.5079e-29	1.7874e-24	2.34803	InN	UP	23.7478
195	NCKAP5	11.3131	7.90734e-29	2.17175e-24	0.923932	InN	UP	23.6632
102	MPPED2	11.3117	8.03704e-29	2.20737e-24	1.93005	RG	UP	23.6561
291	ROBO2	11.3026	8.91345e-29	2.44808e-24	1.4002	ExN	UP	23.6112
293	NYAP2	11.2862	1.07519e-28	2.953e-24	1.45459	ExN	UP	23.5297
198	WWC3	11.197	2.95143e-28	8.10611e-24	1.29147	InN	UP	23.0912
302	MIR4300HG	11.1937	3.06312e-28	8.41285e-24	4.6184	ExN	UP	23.0751
106	MACF1	11.1927	3.09841e-28	8.50977e-24	0.648609	RG	UP	23.0701
199	LINC02315	11.1917	3.13563e-28	8.61201e-24	0.565786	InN	UP	23.0649
109	LRRC3B	11.1652	4.22591e-28	1.16065e-23	2.15981	RG	UP	22.9353
305	NKAIN2	11.1538	4.80038e-28	1.31842e-23	1.7578	ExN	UP	22.8799
202	CHL1	11.148	5.12662e-28	1.40803e-23	3.26793	InN	UP	22.8514
112	DEC1	11.1438	5.37157e-28	1.4753e-23	1.67961	RG	UP	22.8311
7	NCAM1	11.1414	5.52343e-28	1.51701e-23	1.90758	CyP	UP	22.819
307	MED13L	11.1325	6.09843e-28	1.67493e-23	0.6357	ExN	UP	22.776
114	FYN	11.1299	6.28384e-28	1.72586e-23	0.837497	RG	UP	22.763
0	LINC01965	11.0717	1.2045e-27	3.30817e-23	5.15034	oRG/Ast	UP	22.4804
206	TMEM179	11.0369	1.77451e-27	4.8737e-23	1.41574	InN	UP	22.3121
119	LINC01091	11.0193	2.15831e-27	5.9278e-23	3.20581	RG	UP	22.2271
209	LRRC4B	10.9952	2.82025e-27	7.74581e-23	1.83288	InN	UP	22.1109
120	PLAGL1	10.995	2.82666e-27	7.76342e-23	1.28699	RG	UP	22.1099
211	FPGT	10.9738	3.57594e-27	9.82133e-23	2.81542	InN	UP	22.0078
324	RBFOX3	10.9253	6.10533e-27	1.67683e-22	1.52721	ExN	UP	21.7755
122	LINC00511	10.8719	1.09887e-26	3.01804e-22	1.33827	RG	UP	21.5203
331	SEMA6D	10.8392	1.57053e-26	4.31345e-22	1.05257	ExN	UP	21.3652
218	ARHGAP21	10.8127	2.09884e-26	5.76447e-22	0.614656	InN	UP	21.2392
335	FAT4	10.7995	2.42282e-26	6.65427e-22	1.57127	ExN	UP	21.1769
338	LIN7A	10.77	3.33988e-26	9.17298e-22	1.46256	ExN	UP	21.0375
339	SEZ6	10.7485	4.21582e-26	1.15787e-21	2.00513	ExN	UP	20.9363
222	HSPA12A	10.7436	4.44415e-26	1.22058e-21	1.03398	InN	UP	20.9134
126	RGL1	10.7428	4.4837e-26	1.23145e-21	1.23672	RG	UP	20.9096
224	GRID2	10.7205	5.70724e-26	1.56749e-21	0.92036	InN	UP	20.8048
127	GRIP2	10.6977	7.30124e-26	2.00529e-21	2.25853	RG	UP	20.6978
226	ZNF528-AS1	10.6892	8.00671e-26	2.19904e-21	1.17542	InN	UP	20.6578
349	ST3GAL1	10.6578	1.12292e-25	3.08411e-21	2.69894	ExN	UP	20.5109
130	SLC1A2	10.6353	1.42924e-25	3.92542e-21	1.45186	RG	UP	20.4061
351	AC119868.2	10.635	1.43416e-25	3.93891e-21	1.68763	ExN	UP	20.4046
354	GRIK3	10.6005	2.07416e-25	5.69667e-21	2.04168	ExN	UP	20.2444
358	PELI2	10.5847	2.45521e-25	6.74322e-21	1.58597	ExN	UP	20.1711
9	MIR924HG	10.5821	2.52447e-25	6.93345e-21	5.60711	CyP	UP	20.1591
360	SLC17A7	10.5758	2.70126e-25	7.41901e-21	4.25194	ExN	UP	20.1297
133	BMP7	10.5733	2.77432e-25	7.61967e-21	1.56711	RG	UP	20.1181
361	SPIRE1	10.5666	2.97813e-25	8.17943e-21	0.788867	ExN	UP	20.0873
135	PRKG1	10.5464	3.69339e-25	1.01439e-20	1.07883	RG	UP	19.9938
137	DPYSL3	10.5257	4.60575e-25	1.26497e-20	1.05587	RG	UP	19.8979
366	TSPAN5	10.5025	5.88884e-25	1.61737e-20	0.985804	ExN	UP	19.7912
233	ZNF283	10.4988	6.12197e-25	1.6814e-20	2.1279	InN	UP	19.7743
139	TMEM161B-AS1	10.4869	6.94665e-25	1.9079e-20	0.837786	RG	UP	19.7194
234	CCDC144NL	10.4829	7.24685e-25	1.99035e-20	0.767065	InN	UP	19.7011
235	ZNF667	10.4813	7.36739e-25	2.02345e-20	4.67176	InN	UP	19.6939
370	GUCY1A1	10.4616	9.0737e-25	2.49209e-20	2.59305	ExN	UP	19.6034
372	CHSY3	10.4571	9.51552e-25	2.61344e-20	2.06778	ExN	UP	19.5828
239	RASGEF1B	10.4528	9.95675e-25	2.73462e-20	1.02704	InN	UP	19.5631
241	KIZ	10.4439	1.09356e-24	3.00347e-20	1.15393	InN	UP	19.5224
141	LTBP1	10.4136	1.50481e-24	4.13295e-20	1.09777	RG	UP	19.3837
243	CSRNP3	10.4002	1.73203e-24	4.75703e-20	0.619223	InN	UP	19.3227
142	GPC3	10.3907	1.91364e-24	5.25582e-20	1.48334	RG	UP	19.2794
244	GPR158	10.3778	2.18998e-24	6.01478e-20	1.14218	InN	UP	19.2208
245	PTPRN2	10.3611	2.60763e-24	7.16186e-20	0.514515	InN	UP	19.145
144	TRIO	10.3428	3.15708e-24	8.67093e-20	0.689232	RG	UP	19.0619
249	BASP1-AS1	10.3044	4.71214e-24	1.29419e-19	0.961891	InN	UP	18.888
250	AC078881.1	10.2976	5.05621e-24	1.38869e-19	1.62049	InN	UP	18.8574
251	SEMA6A-AS1	10.2935	5.27872e-24	1.4498e-19	0.99175	InN	UP	18.8387
146	ARX	10.2907	5.43277e-24	1.49211e-19	2.03741	RG	UP	18.8262
391	GNAI1	10.2904	5.45163e-24	1.49729e-19	1.51045	ExN	UP	18.8247
392	ANKRD36C	10.2832	5.87082e-24	1.61242e-19	0.885587	ExN	UP	18.7925
147	SORCS3	10.2798	6.08337e-24	1.6708e-19	2.1893	RG	UP	18.7771
394	GALNT13	10.2618	7.33297e-24	2.014e-19	1.58391	ExN	UP	18.6959
253	LRRN2	10.2523	8.09165e-24	2.22237e-19	1.43813	InN	UP	18.6532
396	SLC26A4	10.2515	8.15457e-24	2.23965e-19	4.47092	ExN	UP	18.6498
254	SCN2A	10.2413	9.06663e-24	2.49015e-19	0.789786	InN	UP	18.6038
151	APC	10.2197	1.13261e-23	3.11071e-19	0.783695	RG	UP	18.5071
402	SYT16	10.2147	1.19275e-23	3.27589e-19	1.63519	ExN	UP	18.4847
404	EPHB1	10.2118	1.22885e-23	3.37503e-19	1.03849	ExN	UP	18.4717
256	MAGI1	10.2089	1.2666e-23	3.4787e-19	0.57912	InN	UP	18.4586
257	SREBF2	10.1712	1.86578e-23	5.12436e-19	0.692599	InN	UP	18.2904
258	SLIT1	10.1694	1.90006e-23	5.2185e-19	0.802275	InN	UP	18.2825
410	SEMA3C	10.1676	1.93705e-23	5.3201e-19	2.04799	ExN	UP	18.2741
259	KCNIP1	10.1528	2.25425e-23	6.1913e-19	0.943712	InN	UP	18.2082
158	DLEU2	10.1413	2.53685e-23	6.96745e-19	0.690871	RG	UP	18.1569
260	AC079142.1	10.1399	2.57206e-23	7.06416e-19	1.34452	InN	UP	18.1509
261	BBS9	10.1338	2.73805e-23	7.52005e-19	0.728974	InN	UP	18.1238
159	APBA2	10.1291	2.87367e-23	7.89255e-19	1.1221	RG	UP	18.1028
263	BAZ2B	10.1216	3.10125e-23	8.51759e-19	0.578489	InN	UP	18.0697
264	FARP1	10.1178	3.22437e-23	8.85572e-19	0.699357	InN	UP	18.0528
265	BASP1	10.1134	3.37331e-23	9.26481e-19	0.520799	InN	UP	18.0332
423	CERS6	10.1127	3.39757e-23	9.33142e-19	0.764781	ExN	UP	18.0301
266	STMN2	10.111	3.45679e-23	9.49408e-19	0.649365	InN	UP	18.0225
267	SCN1A	10.1082	3.55773e-23	9.77131e-19	1.02266	InN	UP	18.01
269	TOX2	10.078	4.83952e-23	1.32917e-18	1.18082	InN	UP	17.8764
427	PLXDC2	10.0766	4.90801e-23	1.34799e-18	1.35456	ExN	UP	17.8703
428	SMARCA2	10.0666	5.43219e-23	1.49195e-18	1.59105	ExN	UP	17.8262
271	AC073365.1	10.0615	5.72255e-23	1.5717e-18	2.83804	InN	UP	17.8036
272	JAZF1	10.0548	6.12384e-23	1.68191e-18	0.709635	InN	UP	17.7742
162	RHOJ	10.0287	7.97683e-23	2.19084e-18	2.58662	RG	UP	17.6594
273	GAP43	10.0214	8.59449e-23	2.36048e-18	0.691499	InN	UP	17.627
434	AC015923.1	10.0041	1.02333e-22	2.81057e-18	0.94779	ExN	UP	17.5512
438	ZFPM2-AS1	9.98881	1.19429e-22	3.28011e-18	1.74016	ExN	UP	17.4841
275	CNTN5	9.97704	1.34478e-22	3.69344e-18	0.972117	InN	UP	17.4326
167	DPP6	9.9717	1.41914e-22	3.89766e-18	2.00819	RG	UP	17.4092
168	MIR99AHG	9.96707	1.48676e-22	4.08338e-18	0.668338	RG	UP	17.389
276	AKAP6	9.95854	1.62013e-22	4.4497e-18	0.506199	InN	UP	17.3517
277	STXBP5-AS1	9.94977	1.76933e-22	4.85947e-18	0.877835	InN	UP	17.3134
442	THSD7A	9.94954	1.77341e-22	4.87068e-18	1.0991	ExN	UP	17.3124
278	DPYSL2	9.94876	1.78737e-22	4.909e-18	0.585775	InN	UP	17.309
279	AL358232.2	9.94551	1.84671e-22	5.07198e-18	0.954444	InN	UP	17.2948
280	C20orf194	9.94293	1.89522e-22	5.20523e-18	0.582087	InN	UP	17.2836
445	CSGALNACT1	9.92807	2.19984e-22	6.04186e-18	2.41953	ExN	UP	17.2188
281	KHDRBS2	9.92317	2.31072e-22	6.34638e-18	0.779648	InN	UP	17.1975
169	TANC1	9.89627	3.02455e-22	8.30693e-18	1.23012	RG	UP	17.0806
283	DNAH14	9.88531	3.37463e-22	9.26841e-18	0.885184	InN	UP	17.033
458	FOXG1	9.85635	4.5043e-22	1.23711e-17	2.69021	ExN	UP	16.9076
285	LINC01967	9.84822	4.88362e-22	1.34129e-17	1.16848	InN	UP	16.8725
287	ENO4	9.83159	5.76134e-22	1.58235e-17	1.01854	InN	UP	16.8007
461	NTRK3	9.81482	6.80476e-22	1.86893e-17	1.47949	ExN	UP	16.7284
462	DOCK4	9.81421	6.84634e-22	1.88035e-17	0.878465	ExN	UP	16.7258
173	NCAM2	9.79994	7.88538e-22	2.16572e-17	1.18918	RG	UP	16.6644
174	SLC8A1	9.78967	8.7295e-22	2.39756e-17	1.20845	RG	UP	16.6202
6	SLCO5A1	9.78917	8.77219e-22	2.40928e-17	4.69477	oRG/Ast	UP	16.6181
288	SLC1A6	9.7709	1.05078e-21	2.88598e-17	2.86419	InN	UP	16.5397
290	PRKN	9.75509	1.22812e-21	3.37303e-17	0.640073	InN	UP	16.472
468	IGFBP5	9.75387	1.24297e-21	3.41382e-17	3.22249	ExN	UP	16.4668
469	LINC00461	9.75151	1.27222e-21	3.49416e-17	0.70028	ExN	UP	16.4567
293	PROS1	9.74046	1.41849e-21	3.89589e-17	1.19934	InN	UP	16.4094
176	XKR6	9.73493	1.49782e-21	4.11378e-17	0.841659	RG	UP	16.3858
472	FRMD4A	9.71984	1.73712e-21	4.77099e-17	0.605733	ExN	UP	16.3214
295	FBXW4	9.70497	2.0102e-21	5.52103e-17	1.64274	InN	UP	16.258
178	SHC3	9.70364	2.03659e-21	5.5935e-17	1.48574	RG	UP	16.2523
296	LY6H	9.69742	2.16442e-21	5.94458e-17	4.37418	InN	UP	16.2259
297	RIT2	9.69067	2.31245e-21	6.35114e-17	1.65753	InN	UP	16.1971
298	TSPAN7	9.68684	2.40084e-21	6.5939e-17	0.79092	InN	UP	16.1809
301	FAM172A	9.67799	2.61791e-21	7.19009e-17	0.573072	InN	UP	16.1433
479	NOL4	9.676	2.66946e-21	7.33167e-17	1.18143	ExN	UP	16.1348
303	RIMS1	9.63311	4.05633e-21	1.11407e-16	0.639104	InN	UP	15.9531
304	AC060834.2	9.62995	4.18299e-21	1.14886e-16	1.74671	InN	UP	15.9397
496	ADAMTSL1	9.6123	4.96642e-21	1.36403e-16	1.86961	ExN	UP	15.8652
305	GALNT1	9.60621	5.26886e-21	1.44709e-16	0.7942	InN	UP	15.8395
497	RCAN1	9.60412	5.37659e-21	1.47668e-16	2.31421	ExN	UP	15.8307
499	CCDC171	9.60212	5.48199e-21	1.50563e-16	0.994475	ExN	UP	15.8223
306	ZNF385D	9.59299	5.98955e-21	1.64503e-16	0.960342	InN	UP	15.7838
307	CSMD2	9.58127	6.71002e-21	1.84291e-16	1.34828	InN	UP	15.7345
186	TMEM178B	9.5779	6.93292e-21	1.90413e-16	0.85528	RG	UP	15.7203
502	DGKI	9.56713	7.69419e-21	2.11321e-16	1.08814	ExN	UP	15.6751
309	STS	9.56276	8.02602e-21	2.20435e-16	0.846863	InN	UP	15.6567
189	TMEM132C	9.54374	9.64424e-21	2.64879e-16	1.13933	RG	UP	15.577
505	CORO2B	9.5435	9.66635e-21	2.65486e-16	1.41806	ExN	UP	15.576
313	KCNT2	9.53511	1.04811e-20	2.87863e-16	0.59129	InN	UP	15.5408
314	ZNF736	9.52502	1.15505e-20	3.17235e-16	3.40781	InN	UP	15.4986
315	CLEC11A	9.52204	1.18873e-20	3.26484e-16	3.63635	InN	UP	15.4861
191	BICC1	9.51784	1.23776e-20	3.3995e-16	1.70731	RG	UP	15.4686
510	FXYD6	9.51145	1.3162e-20	3.61495e-16	1.2726	ExN	UP	15.4419
316	GAD1	9.50622	1.38406e-20	3.80133e-16	0.822279	InN	UP	15.4201
317	RPRD1A	9.49932	1.47887e-20	4.06171e-16	0.590197	InN	UP	15.3913
194	SLIT2	9.49788	1.49948e-20	4.11833e-16	0.991693	RG	UP	15.3853
318	VAT1L	9.4859	1.68204e-20	4.61972e-16	0.896324	InN	UP	15.3354
197	PDLIM5	9.48334	1.72396e-20	4.73486e-16	0.851245	RG	UP	15.3247
513	CNTNAP5	9.47118	1.93696e-20	5.31985e-16	1.48827	ExN	UP	15.2741
320	MGAT4C	9.46911	1.97574e-20	5.42636e-16	0.851594	InN	UP	15.2655
321	DPP10	9.46367	2.08131e-20	5.71632e-16	0.624471	InN	UP	15.2429
322	NALCN	9.45731	2.21185e-20	6.07484e-16	0.85683	InN	UP	15.2165
323	SLC9A9	9.4442	2.507e-20	6.88547e-16	2.03412	InN	UP	15.1621
517	IGSF21	9.44263	2.54479e-20	6.98926e-16	2.44708	ExN	UP	15.1556
519	SHANK2	9.43081	2.84867e-20	7.82387e-16	0.84671	ExN	UP	15.1066
326	FAAH2	9.42155	3.11147e-20	8.54564e-16	1.19525	InN	UP	15.0683
522	GAS7	9.41875	3.19549e-20	8.77642e-16	1.83741	ExN	UP	15.0567
523	GABRA2	9.41629	3.27123e-20	8.98444e-16	2.43874	ExN	UP	15.0465
200	FOXP1	9.41586	3.28463e-20	9.02123e-16	0.742568	RG	UP	15.0447
329	EDA2R	9.40228	3.73768e-20	1.02655e-15	3.82129	InN	UP	14.9886
331	ITGA6	9.38656	4.33931e-20	1.19179e-15	1.47662	InN	UP	14.9238
203	SIPA1L1	9.36855	5.14736e-20	1.41372e-15	0.816091	RG	UP	14.8496
530	BACE2	9.34916	6.18451e-20	1.69858e-15	3.22496	ExN	UP	14.7699
533	PRKAR2B	9.33633	6.9809e-20	1.9173e-15	1.1676	ExN	UP	14.7173
537	SLC44A1	9.31145	8.82667e-20	2.42424e-15	1.36874	ExN	UP	14.6154
539	RALGPS1	9.31013	8.93761e-20	2.45471e-15	0.906499	ExN	UP	14.61
337	PWRN4	9.27386	1.25665e-19	3.45138e-15	0.999443	InN	UP	14.462
210	LINC01748	9.27349	1.26102e-19	3.46339e-15	1.65682	RG	UP	14.4605
338	DPYD	9.25272	1.53193e-19	4.20745e-15	0.763666	InN	UP	14.376
214	C1orf61	9.24014	1.72328e-19	4.73298e-15	1.18552	RG	UP	14.3249
542	EPHA7	9.23648	1.78316e-19	4.89744e-15	1.25818	ExN	UP	14.31
340	SCN1A-AS1	9.22831	1.92453e-19	5.28573e-15	0.787301	InN	UP	14.2769
341	NR2F1-AS1	9.22547	1.9762e-19	5.42764e-15	0.666257	InN	UP	14.2654
545	KIAA0319	9.21981	2.08346e-19	5.72223e-15	2.39463	ExN	UP	14.2424
550	ETV1	9.19261	2.68386e-19	7.37123e-15	2.07198	ExN	UP	14.1325
220	PTCHD1-AS	9.1817	2.97041e-19	8.15823e-15	1.46367	RG	UP	14.0884
221	RBM20	9.16299	3.53366e-19	9.7052e-15	1.68236	RG	UP	14.013
562	ADARB1	9.14076	4.34115e-19	1.1923e-14	1.35987	ExN	UP	13.9236
564	SNAP25-AS1	9.12893	4.84256e-19	1.33001e-14	0.900406	ExN	UP	13.8761
566	ARHGAP44	9.12085	5.21755e-19	1.433e-14	1.1709	ExN	UP	13.8438
567	OCA2	9.12044	5.23746e-19	1.43847e-14	3.97941	ExN	UP	13.8421
224	NLGN4X	9.10869	5.83666e-19	1.60304e-14	0.742315	RG	UP	13.7951
343	DISC1FP1	9.10372	6.11009e-19	1.67814e-14	1.20077	InN	UP	13.7752
344	MAML3	9.10031	6.30498e-19	1.73166e-14	0.630368	InN	UP	13.7615
345	TBC1D32	9.082	7.4618e-19	2.04938e-14	0.68989	InN	UP	13.6884
225	CACHD1	9.07288	8.11359e-19	2.2284e-14	0.807129	RG	UP	13.652
348	FRMPD3	9.07121	8.23957e-19	2.263e-14	1.09547	InN	UP	13.6453
349	PCBP1-AS1	9.06978	8.34826e-19	2.29285e-14	0.619359	InN	UP	13.6396
227	ZNF462	9.06486	8.73349e-19	2.39865e-14	0.805351	RG	UP	13.62
11	CDON	9.06132	9.0215e-19	2.47775e-14	4.33203	oRG/Ast	UP	13.6059
228	SYNE2	9.05485	9.573e-19	2.62923e-14	0.801255	RG	UP	13.5802
578	MYO1D	9.03191	1.18095e-18	3.24349e-14	1.23267	ExN	UP	13.489
230	SYT14	9.03191	1.18096e-18	3.24351e-14	1.39867	RG	UP	13.489
351	IMMP2L	9.02934	1.20894e-18	3.32036e-14	0.670347	InN	UP	13.4788
579	ARHGAP20	9.02931	1.20933e-18	3.32143e-14	2.29112	ExN	UP	13.4787
581	TENM3	9.02626	1.24345e-18	3.41515e-14	0.73827	ExN	UP	13.4666
582	PDE4D	9.02089	1.30596e-18	3.58682e-14	0.819914	ExN	UP	13.4453
355	CACNB2	9.01603	1.36525e-18	3.74965e-14	0.632301	InN	UP	13.426
236	SPRED1	9.0112	1.42671e-18	3.91845e-14	0.875369	RG	UP	13.4069
358	FER	9.01037	1.43755e-18	3.94822e-14	0.527613	InN	UP	13.4036
584	AP001825.1	8.99433	1.6638e-18	4.56964e-14	1.58921	ExN	UP	13.3401
240	ASCC3	8.97457	1.99115e-18	5.46868e-14	0.717607	RG	UP	13.2621
591	PPM1L	8.97455	1.99152e-18	5.46971e-14	0.847686	ExN	UP	13.262
363	ASXL1	8.96748	2.12366e-18	5.83262e-14	0.587754	InN	UP	13.2341
365	SOBP	8.95847	2.30453e-18	6.32938e-14	0.584761	InN	UP	13.1986
595	UNC79	8.95477	2.38313e-18	6.54525e-14	0.72163	ExN	UP	13.1841
599	NEUROD6	8.93969	2.7318e-18	7.50288e-14	4.39397	ExN	UP	13.1248
243	SEZ6L	8.93864	2.75792e-18	7.57462e-14	1.93448	RG	UP	13.1206
367	MIAT	8.91935	3.28308e-18	9.01699e-14	0.501397	InN	UP	13.0449
244	NTN1	8.91731	3.34417e-18	9.18475e-14	1.16261	RG	UP	13.0369
368	ESRRG	8.91613	3.37992e-18	9.28296e-14	0.764112	InN	UP	13.0323
604	AC092691.1	8.91214	3.50385e-18	9.62334e-14	1.09283	ExN	UP	13.0167
606	MLIP	8.91142	3.52687e-18	9.68655e-14	4.49274	ExN	UP	13.0138
14	TMEM132B	8.8929	4.16733e-18	1.14456e-13	4.67396	oRG/Ast	UP	12.9414
371	ISL1	8.88769	4.36733e-18	1.19949e-13	2.17007	InN	UP	12.921
612	CACNA1C	8.88559	4.45072e-18	1.22239e-13	0.865604	ExN	UP	12.9128
372	ZMAT3	8.88167	4.61031e-18	1.26622e-13	0.988738	InN	UP	12.8975
373	DENND2A	8.86298	5.45334e-18	1.49776e-13	0.754062	InN	UP	12.8246
15	NKAIN3	8.8578	5.71276e-18	1.56901e-13	2.49811	oRG/Ast	UP	12.8044
376	ZNF512	8.85192	6.0216e-18	1.65383e-13	0.824224	InN	UP	12.7815
250	HIF3A	8.84687	6.30056e-18	1.73045e-13	1.24762	RG	UP	12.7618
379	VAX1	8.8413	6.62283e-18	1.81896e-13	2.32619	InN	UP	12.7402
380	PRKACB	8.83809	6.81563e-18	1.87191e-13	0.573453	InN	UP	12.7277
616	TCF4	8.83786	6.83007e-18	1.87588e-13	0.744681	ExN	UP	12.7268
381	STXBP5	8.83313	7.12517e-18	1.95693e-13	0.58515	InN	UP	12.7084
382	SGSM1	8.82809	7.4534e-18	2.04708e-13	0.873473	InN	UP	12.6889
384	ZNF528	8.81153	8.64151e-18	2.37339e-13	1.41001	InN	UP	12.6246
622	KIRREL3	8.80575	9.09885e-18	2.499e-13	1.09902	ExN	UP	12.6022
253	LAMA2	8.80121	9.47411e-18	2.60207e-13	1.41508	RG	UP	12.5847
625	GRID1	8.79872	9.68659e-18	2.66042e-13	1.08866	ExN	UP	12.575
385	PTPRK	8.79343	1.01547e-17	2.789e-13	0.793328	InN	UP	12.5546
627	SPTBN1	8.791	1.0376e-17	2.84978e-13	0.821339	ExN	UP	12.5452
628	GABBR2	8.78959	1.05073e-17	2.88584e-13	1.53816	ExN	UP	12.5397
256	GPM6B	8.78122	1.13193e-17	3.10886e-13	0.610722	RG	UP	12.5074
631	KIAA1324	8.77637	1.18189e-17	3.24607e-13	1.78568	ExN	UP	12.4886
386	PLEKHA6	8.76679	1.28685e-17	3.53433e-13	0.674048	InN	UP	12.4517
387	AUXG01000058.1	8.76464	1.31158e-17	3.60226e-13	0.693171	InN	UP	12.4434
632	LINC01572	8.764	1.31914e-17	3.62303e-13	0.914715	ExN	UP	12.4409
388	ABCA5	8.75877	1.38175e-17	3.79499e-13	0.729695	InN	UP	12.4208
389	AC087477.2	8.75338	1.44937e-17	3.9807e-13	2.52317	InN	UP	12.4
259	LHX2	8.73358	1.72709e-17	4.74344e-13	2.47887	RG	UP	12.3239
260	PDE4B	8.73299	1.73624e-17	4.76858e-13	0.978869	RG	UP	12.3216
637	CHST15	8.73261	1.74208e-17	4.78462e-13	2.47327	ExN	UP	12.3202
390	SPINK5	8.72725	1.82655e-17	5.01662e-13	0.82665	InN	UP	12.2996
392	MIR34AHG	8.71867	1.97034e-17	5.41155e-13	1.39042	InN	UP	12.2667
394	EFNA5	8.69256	2.48059e-17	6.81294e-13	0.751541	InN	UP	12.1667
640	CLVS1	8.69171	2.49909e-17	6.86375e-13	1.23042	ExN	UP	12.1634
642	TSHZ3	8.68643	2.61807e-17	7.19052e-13	1.5282	ExN	UP	12.1432
643	COL25A1	8.68464	2.65952e-17	7.30437e-13	1.76316	ExN	UP	12.1364
397	NR2F2	8.68405	2.67348e-17	7.3427e-13	0.868884	InN	UP	12.1341
398	CEP112	8.67965	2.77903e-17	7.63259e-13	0.722922	InN	UP	12.1173
399	EML6	8.65687	3.39442e-17	9.32278e-13	0.769854	InN	UP	12.0305
654	SORL1	8.65361	3.49279e-17	9.59295e-13	1.72073	ExN	UP	12.018
401	ZFP28	8.65133	3.56332e-17	9.78667e-13	2.87878	InN	UP	12.0094
406	RANBP17	8.6035	5.4123e-17	1.48649e-12	0.554526	InN	UP	11.8278
407	CCDC91	8.60326	5.42378e-17	1.48964e-12	0.675624	InN	UP	11.8269
669	CSAD	8.57002	7.24258e-17	1.98917e-12	1.05565	ExN	UP	11.7013
269	RPE65	8.5591	7.96253e-17	2.18691e-12	2.26436	RG	UP	11.6602
673	SLCO3A1	8.54949	8.65457e-17	2.37698e-12	1.30167	ExN	UP	11.624
414	LINC02428	8.54238	9.20413e-17	2.52791e-12	0.785497	InN	UP	11.5972
677	RAI14	8.53267	1.00106e-16	2.7494e-12	1.23114	ExN	UP	11.5608
271	PDGFD	8.52489	1.07071e-16	2.94072e-12	1.91451	RG	UP	11.5315
420	CACNA2D1	8.50748	1.2443e-16	3.41746e-12	0.683701	InN	UP	11.4663
422	DANT2	8.4818	1.55222e-16	4.26318e-12	0.500742	InN	UP	11.3703
423	HULC	8.47651	1.62428e-16	4.46109e-12	0.842992	InN	UP	11.3506
424	TXNRD2	8.47514	1.64357e-16	4.51406e-12	2.72415	InN	UP	11.3454
275	ZNF532	8.46949	1.72528e-16	4.73849e-12	0.751338	RG	UP	11.3244
688	CSRP2	8.46584	1.78016e-16	4.88921e-12	1.91362	ExN	UP	11.3108
427	MIPOL1	8.4639	1.81009e-16	4.97142e-12	0.786056	InN	UP	11.3035
428	DENND1B	8.46196	1.84047e-16	5.05485e-12	0.8501	InN	UP	11.2963
429	MAGI3	8.45719	1.91731e-16	5.2659e-12	0.583222	InN	UP	11.2785
278	FABP7	8.45564	1.94294e-16	5.33629e-12	1.76906	RG	UP	11.2728
692	SNAP91	8.45038	2.03253e-16	5.58235e-12	0.773647	ExN	UP	11.2532
279	LDLRAD3	8.44276	2.1696e-16	5.9588e-12	0.7721	RG	UP	11.2248
280	PHLPP1	8.44208	2.18214e-16	5.99326e-12	0.753149	RG	UP	11.2223
696	AL596451.1	8.42382	2.5508e-16	7.00578e-12	1.78427	ExN	UP	11.1545
432	CDH11	8.42158	2.60011e-16	7.1412e-12	0.938034	InN	UP	11.1462
698	RAPGEF2	8.41633	2.71918e-16	7.46823e-12	0.587281	ExN	UP	11.1268
433	LINC01980	8.41514	2.74697e-16	7.54455e-12	1.2662	InN	UP	11.1224
434	CALD1	8.401	3.09891e-16	8.51115e-12	0.654538	InN	UP	11.07
705	TBR1	8.39006	3.40125e-16	9.34153e-12	3.52261	ExN	UP	11.0296
706	DOP1B	8.38706	3.48909e-16	9.58278e-12	1.13139	ExN	UP	11.0185
436	EBF4	8.37779	3.77523e-16	1.03687e-11	0.957177	InN	UP	10.9843
437	ST18	8.37363	3.91084e-16	1.07411e-11	0.948149	InN	UP	10.969
712	STUM	8.36962	4.04636e-16	1.11133e-11	3.79148	ExN	UP	10.9542
284	AL161757.4	8.35386	4.62487e-16	1.27022e-11	1.25909	RG	UP	10.8961
441	NEAT1	8.34302	5.06918e-16	1.39225e-11	0.560596	InN	UP	10.8563
443	N4BP2	8.34076	5.16701e-16	1.41912e-11	0.61015	InN	UP	10.848
446	PPP3CC	8.30689	6.87699e-16	1.88877e-11	0.829417	InN	UP	10.7238
449	MAPT	8.28715	8.11961e-16	2.23005e-11	0.504467	InN	UP	10.6517
450	ZNF439	8.28449	8.30308e-16	2.28044e-11	2.52622	InN	UP	10.642
290	TRAF3IP2-AS1	8.27904	8.69233e-16	2.38735e-11	0.745007	RG	UP	10.6221
291	MIR3659HG	8.27715	8.83109e-16	2.42546e-11	1.78703	RG	UP	10.6152
454	ELP2	8.27097	9.3014e-16	2.55463e-11	0.56877	InN	UP	10.5927
21	KIAA1217	8.27024	9.35859e-16	2.57034e-11	3.66722	oRG/Ast	UP	10.59
455	MKRN3	8.25826	1.03466e-15	2.8417e-11	0.800784	InN	UP	10.5464
457	CELF4	8.24201	1.18536e-15	3.2556e-11	0.546258	InN	UP	10.4874
459	PCSK1N	8.22948	1.31618e-15	3.6149e-11	0.755966	InN	UP	10.4419
297	KLF12	8.22565	1.35895e-15	3.73235e-11	0.716173	RG	UP	10.428
741	SPTAN1	8.21603	1.47242e-15	4.044e-11	0.739867	ExN	UP	10.3932
460	CNR1	8.21409	1.49641e-15	4.10989e-11	0.880626	InN	UP	10.3862
461	LRRTM3	8.20847	1.56821e-15	4.3071e-11	0.781711	InN	UP	10.3658
748	CELF2-AS2	8.19181	1.80127e-15	4.94718e-11	1.3286	ExN	UP	10.3056
463	RORB	8.19016	1.82613e-15	5.01547e-11	1.39869	InN	UP	10.2997
464	AL031658.1	8.18954	1.83552e-15	5.04127e-11	2.11054	InN	UP	10.2975
465	AC124254.2	8.18395	1.92281e-15	5.281e-11	1.24791	InN	UP	10.2773
302	MAPK4	8.17074	2.14548e-15	5.89255e-11	1.06259	RG	UP	10.2297
754	NEDD4L	8.15887	2.36713e-15	6.50134e-11	0.610562	ExN	UP	10.187
307	RAP1GAP2	8.13441	2.89752e-15	7.95805e-11	1.43088	RG	UP	10.0992
308	AC092958.1	8.13204	2.95478e-15	8.1153e-11	1.31613	RG	UP	10.0907
467	UNC80	8.124	3.15748e-15	8.67202e-11	0.764398	InN	UP	10.0619
310	MAP2	8.12236	3.20036e-15	8.78979e-11	0.620225	RG	UP	10.056
311	KLF7	8.12204	3.20885e-15	8.81311e-11	1.01662	RG	UP	10.0549
763	MARCH3	8.11126	3.5067e-15	9.63114e-11	1.49502	ExN	UP	10.0163
468	CLCN4	8.1068	3.63776e-15	9.99111e-11	0.929467	InN	UP	10.0004
765	SNCA	8.10255	3.76723e-15	1.03467e-10	1.40555	ExN	UP	9.9852
469	THEM4	8.09825	3.90276e-15	1.07189e-10	1.62734	InN	UP	9.96985
317	RBFOX2	8.08514	4.34655e-15	1.19378e-10	0.623906	RG	UP	9.92308
475	SNCAIP	8.04679	5.94969e-15	1.63408e-10	0.743541	InN	UP	9.78673
779	ANO4	8.04542	6.01637e-15	1.6524e-10	1.36621	ExN	UP	9.78189
476	AL445123.2	8.04295	6.13903e-15	1.68608e-10	1.30955	InN	UP	9.77312
786	PCNX2	8.02668	7.0104e-15	1.92541e-10	0.836604	ExN	UP	9.71548
323	DCLK2	8.02666	7.01135e-15	1.92567e-10	0.707246	RG	UP	9.71542
788	SATB2	8.02191	7.2877e-15	2.00157e-10	2.10007	ExN	UP	9.69863
325	SLCO1C1	8.01741	7.55996e-15	2.07634e-10	1.73239	RG	UP	9.6827
478	SVIL	8.01392	7.77772e-15	2.13615e-10	0.707123	InN	UP	9.67037
326	JAKMIP2	8.00845	8.13153e-15	2.23333e-10	0.740113	RG	UP	9.65105
482	NOL4L	8.00336	8.47486e-15	2.32762e-10	0.799533	InN	UP	9.63309
483	ACSM6	7.99506	9.06564e-15	2.48988e-10	2.32342	InN	UP	9.60382
798	NEXMIF	7.98541	9.80394e-15	2.69265e-10	1.05152	ExN	UP	9.56982
484	ULK2	7.98183	1.00923e-14	2.77186e-10	0.566008	InN	UP	9.55723
53	CRB1	7.98079	1.01779e-14	2.79537e-10	1.88354	CyP	UP	9.55356
803	B3GAT1	7.96664	1.14131e-14	3.13462e-10	2.08173	ExN	UP	9.50382
488	CDH8	7.95351	1.26911e-14	3.4856e-10	0.808581	InN	UP	9.45772
807	GPD1L	7.95313	1.27301e-14	3.49633e-10	2.73448	ExN	UP	9.45639
490	ZNF578	7.93821	1.43587e-14	3.94363e-10	2.31178	InN	UP	9.4041
338	SORBS2	7.93517	1.47148e-14	4.04142e-10	0.768037	RG	UP	9.39347
820	LINC01435	7.90786	1.83291e-14	5.03408e-10	4.03356	ExN	UP	9.29808
829	MMP16	7.87766	2.33503e-14	6.41316e-10	0.684201	ExN	UP	9.19293
342	MEF2C-AS2	7.87699	2.34747e-14	6.44734e-10	1.03528	RG	UP	9.19062
24	PCDH11X	7.87056	2.47137e-14	6.78761e-10	3.3568	oRG/Ast	UP	9.16828
497	AL445255.1	7.86845	2.51352e-14	6.90339e-10	2.28718	InN	UP	9.16094
498	KCNMB2-AS1	7.86664	2.54996e-14	7.00345e-10	0.85868	InN	UP	9.15469
500	NCALD	7.85446	2.81053e-14	7.71911e-10	0.80387	InN	UP	9.11243
839	NR4A2	7.85306	2.84207e-14	7.80575e-10	2.9188	ExN	UP	9.10759
343	LPP	7.84864	2.94412e-14	8.08604e-10	0.590247	RG	UP	9.09226
843	RYR3	7.83417	3.30354e-14	9.07318e-10	1.34228	ExN	UP	9.04224
852	FBXL17	7.81842	3.7444e-14	1.0284e-09	0.565083	ExN	UP	8.98784
504	LEF1	7.81044	3.98918e-14	1.09563e-09	1.26409	InN	UP	8.96034
348	DST	7.80594	4.13412e-14	1.13544e-09	0.532705	RG	UP	8.94484
856	CNKSR2	7.79025	4.68133e-14	1.28573e-09	1.02937	ExN	UP	8.89085
350	ARHGAP32	7.78708	4.80017e-14	1.31837e-09	0.651063	RG	UP	8.87996
15	NIBAN1	7.75724	6.07595e-14	1.66876e-09	2.81591	Ast	UP	8.77761
351	AL513166.1	7.75128	6.36815e-14	1.74901e-09	1.10281	RG	UP	8.75721
865	GPR22	7.75093	6.38547e-14	1.75377e-09	2.67037	ExN	UP	8.75603
511	AC090015.1	7.74731	6.5701e-14	1.80448e-09	0.990157	InN	UP	8.74365
869	CDH18	7.73134	7.44935e-14	2.04597e-09	1.43753	ExN	UP	8.6891
873	NPR3	7.71812	8.26383e-14	2.26966e-09	3.84867	ExN	UP	8.64404
357	TMEM117	7.71643	8.37426e-14	2.29999e-09	0.87995	RG	UP	8.63827
877	SERPINI1	7.70413	9.22153e-14	2.53269e-09	2.17462	ExN	UP	8.59642
67	PAX6	7.69993	9.52955e-14	2.61729e-09	1.77116	CyP	UP	8.58215
360	NOX4	7.6972	9.73529e-14	2.6738e-09	0.900318	RG	UP	8.57287
362	FBLN1	7.69406	9.97789e-14	2.74043e-09	2.06407	RG	UP	8.56218
363	STIM2	7.68835	1.04331e-13	2.86546e-09	0.844513	RG	UP	8.54281
516	PVT1	7.6842	1.07768e-13	2.95986e-09	0.906298	InN	UP	8.52873
364	CMIP	7.68283	1.08931e-13	2.99178e-09	0.672135	RG	UP	8.52407
517	DDB2	7.6802	1.11188e-13	3.05378e-09	1.15696	InN	UP	8.51516
887	CAP2	7.66664	1.23596e-13	3.39455e-09	1.00569	ExN	UP	8.46922
521	KCNB2	7.65779	1.32415e-13	3.63678e-09	0.553752	InN	UP	8.43928
522	HUNK	7.65471	1.35626e-13	3.72496e-09	0.766433	InN	UP	8.42888
523	FAM120B	7.65374	1.36652e-13	3.75316e-09	0.581452	InN	UP	8.4256
524	ZNF518A	7.65322	1.37202e-13	3.76825e-09	0.517032	InN	UP	8.42386
528	CTPS2	7.64266	1.48945e-13	4.09077e-09	0.571259	InN	UP	8.38819
531	GAD2	7.62327	1.73131e-13	4.75505e-09	0.682636	InN	UP	8.32284
899	ATP2B2	7.62199	1.7485e-13	4.80226e-09	1.67952	ExN	UP	8.31855
533	ADCY5	7.61913	1.78774e-13	4.91004e-09	0.856846	InN	UP	8.30892
536	ECEL1	7.60216	2.0386e-13	5.59901e-09	1.03509	InN	UP	8.25189
537	KCNMB2	7.58978	2.24312e-13	6.16073e-09	0.940815	InN	UP	8.21037
371	OTX2-AS1	7.58941	2.24965e-13	6.17865e-09	0.99752	RG	UP	8.20911
538	B4GALT6	7.57762	2.4637e-13	6.76656e-09	0.817267	InN	UP	8.16963
908	GRM5	7.57682	2.47884e-13	6.80813e-09	1.33457	ExN	UP	8.16697
375	OPHN1	7.55307	2.97572e-13	8.17281e-09	0.840175	RG	UP	8.08763
543	HM13	7.55221	2.99556e-13	8.2273e-09	0.581033	InN	UP	8.08474
544	RIN2	7.55164	3.00869e-13	8.26335e-09	0.690119	InN	UP	8.08284
546	POU2F2	7.53733	3.35781e-13	9.22222e-09	0.646886	InN	UP	8.03516
926	SRGAP2	7.52976	3.55831e-13	9.77289e-09	1.19597	ExN	UP	8.00998
378	NTNG2	7.5252	3.68471e-13	1.01201e-08	2.19349	RG	UP	7.99482
935	SORBS1	7.52013	3.83057e-13	1.05206e-08	0.74338	ExN	UP	7.97796
937	CSMD1	7.51538	3.97212e-13	1.09094e-08	1.24156	ExN	UP	7.9622
387	ANO5	7.48591	4.97376e-13	1.36604e-08	1.15355	RG	UP	7.86454
388	AL583808.1	7.48438	5.03215e-13	1.38208e-08	1.497	RG	UP	7.85947
948	ANKRD36	7.48384	5.05274e-13	1.38774e-08	0.598013	ExN	UP	7.85769
554	CPNE7	7.48325	5.07548e-13	1.39398e-08	1.66875	InN	UP	7.85574
389	SORCS1	7.47991	5.20614e-13	1.42987e-08	0.851636	RG	UP	7.8447
950	CEP128	7.47987	5.20771e-13	1.4303e-08	1.13528	ExN	UP	7.84457
393	TTC6	7.45997	6.05791e-13	1.6638e-08	2.37314	RG	UP	7.7789
562	MCTP1	7.45385	6.34597e-13	1.74292e-08	0.893124	InN	UP	7.75872
567	AC087490.1	7.43193	7.49156e-13	2.05756e-08	1.1723	InN	UP	7.68665
399	SETBP1	7.42584	7.84475e-13	2.15456e-08	0.620852	RG	UP	7.66664
402	ENAH	7.41798	8.32446e-13	2.28631e-08	0.542514	RG	UP	7.64086
572	TMEM161B	7.41567	8.47054e-13	2.32643e-08	0.763819	InN	UP	7.63331
403	ANKFN1	7.41333	8.62155e-13	2.36791e-08	1.23653	RG	UP	7.62564
404	NEDD9	7.41272	8.66152e-13	2.37889e-08	1.27624	RG	UP	7.62363
574	PRKX	7.40887	8.91667e-13	2.44896e-08	0.667463	InN	UP	7.61102
973	NMNAT2	7.39718	9.73712e-13	2.6743e-08	0.748105	ExN	UP	7.57279
408	VOPP1	7.39388	9.98255e-13	2.74171e-08	1.04064	RG	UP	7.56198
580	KCND2	7.38184	1.09278e-12	3.00131e-08	0.61691	InN	UP	7.52269
410	MOB3B	7.36251	1.26339e-12	3.46991e-08	0.8234	RG	UP	7.45968
986	LRFN2	7.36216	1.26672e-12	3.47904e-08	2.03136	ExN	UP	7.45854
587	RGS9	7.35054	1.38183e-12	3.7952e-08	1.12531	InN	UP	7.42077
589	RAB31	7.34094	1.48464e-12	4.07757e-08	1.38719	InN	UP	7.3896
995	CFTR	7.3397	1.49848e-12	4.11558e-08	1.93258	ExN	UP	7.38557
998	MTSS1	7.33473	1.55514e-12	4.2712e-08	0.664306	ExN	UP	7.36945
999	NSG2	7.33389	1.56496e-12	4.29817e-08	1.06792	ExN	UP	7.36672
417	DOCK7	7.32324	1.69439e-12	4.65366e-08	0.588875	RG	UP	7.33221
418	NKX2-2	7.3203	1.73189e-12	4.75663e-08	6.05227	RG	UP	7.3227
597	UBASH3B	7.31049	1.86314e-12	5.11711e-08	0.75212	InN	UP	7.29098
419	SUSD6	7.30962	1.87532e-12	5.15057e-08	1.0245	RG	UP	7.28815
598	HDAC4	7.30775	1.90158e-12	5.22269e-08	0.517996	InN	UP	7.28211
602	MAST1	7.30201	1.98451e-12	5.45046e-08	0.555223	InN	UP	7.26357
1013	LPL	7.302	1.98468e-12	5.45092e-08	6.48382	ExN	UP	7.26353
30	KCNIP4	7.29596	2.07579e-12	5.70116e-08	2.54264	oRG/Ast	UP	7.24404
604	RCAN2	7.2944	2.09994e-12	5.76748e-08	0.818315	InN	UP	7.23901
421	HLA-A	7.29192	2.13903e-12	5.87486e-08	1.46412	RG	UP	7.231
422	PAG1	7.2878	2.20542e-12	6.05718e-08	1.08175	RG	UP	7.21773
1021	CAMKV	7.27724	2.385e-12	6.5504e-08	2.00033	ExN	UP	7.18373
611	WDR44	7.25251	2.86392e-12	7.86577e-08	0.743288	InN	UP	7.10426
427	SSH2	7.24841	2.95178e-12	8.10705e-08	0.59717	RG	UP	7.09114
1035	SPATA16	7.22745	3.44513e-12	9.46204e-08	4.40153	ExN	UP	7.02402
1037	ACTR3B	7.21851	3.67925e-12	1.01051e-07	1.15119	ExN	UP	6.99546
615	CDH7	7.21752	3.70597e-12	1.01785e-07	1.091	InN	UP	6.99232
618	AC005753.2	7.21479	3.78118e-12	1.0385e-07	0.62259	InN	UP	6.98359
619	LINC00884	7.21479	3.78134e-12	1.03855e-07	1.6922	InN	UP	6.98357
430	SULF1	7.21411	3.80003e-12	1.04368e-07	1.46077	RG	UP	6.98143
624	AL390860.1	7.18801	4.60184e-12	1.2639e-07	4.81443	InN	UP	6.89829
433	PAX8-AS1	7.1878	4.60906e-12	1.26588e-07	3.85228	RG	UP	6.89761
1049	ZFHX2	7.18187	4.81336e-12	1.32199e-07	1.25127	ExN	UP	6.87877
626	TMOD2	7.18023	4.87161e-12	1.33799e-07	0.648167	InN	UP	6.87355
437	TEX9	7.1679	5.33111e-12	1.46419e-07	0.757776	RG	UP	6.8344
1054	REEP1	7.15891	5.69247e-12	1.56344e-07	0.997136	ExN	UP	6.80592
438	SIX3	7.15859	5.70571e-12	1.56707e-07	1.9305	RG	UP	6.80491
1056	SEMA4D	7.15741	5.75518e-12	1.58066e-07	1.66382	ExN	UP	6.80116
441	ANK2	7.13995	6.53542e-12	1.79495e-07	0.547295	RG	UP	6.74595
1063	FBN3	7.1388	6.59037e-12	1.81005e-07	1.58181	ExN	UP	6.74231
1064	MYO5A	7.13776	6.64034e-12	1.82377e-07	0.609376	ExN	UP	6.73903
32	SNTG1	7.13404	6.82254e-12	1.87381e-07	4.49061	oRG/Ast	UP	6.72727
443	NR2E1	7.13207	6.92082e-12	1.9008e-07	2.18989	RG	UP	6.72106
444	SOX4	7.12248	7.42042e-12	2.03802e-07	0.68927	RG	UP	6.69079
445	NOTCH1	7.121	7.50043e-12	2.05999e-07	0.944478	RG	UP	6.68613
446	ZHX3	7.10985	8.13195e-12	2.23344e-07	0.993144	RG	UP	6.65103
451	SLC4A4	7.09663	8.94875e-12	2.45778e-07	1.10059	RG	UP	6.60946
1081	PRSS51	7.09569	9.00933e-12	2.47441e-07	2.42011	ExN	UP	6.60653
1083	RAD50	7.09431	9.09987e-12	2.49928e-07	1.15392	ExN	UP	6.60219
1085	RTN1	7.08951	9.42134e-12	2.58757e-07	0.922771	ExN	UP	6.58711
1088	RYR2	7.08104	1.00151e-11	2.75066e-07	1.43457	ExN	UP	6.56056
1089	CELF5	7.08053	1.00519e-11	2.76076e-07	0.824083	ExN	UP	6.55897
455	TUBB2B	7.07745	1.02779e-11	2.82282e-07	0.748877	RG	UP	6.54932
647	WLS	7.06692	1.10886e-11	3.04549e-07	0.907596	InN	UP	6.51634
648	TUBB3	7.06125	1.15507e-11	3.1724e-07	0.518222	InN	UP	6.49861
649	FAM135B	7.05976	1.16755e-11	3.20668e-07	1.43494	InN	UP	6.49394
652	PRICKLE2	7.05514	1.207e-11	3.31503e-07	0.589804	InN	UP	6.47951
1099	AC004158.1	7.05193	1.23519e-11	3.39244e-07	0.98372	ExN	UP	6.46949
459	RGS12	7.03644	1.38045e-11	3.79142e-07	0.986312	RG	UP	6.4212
658	CD99L2	7.03567	1.38816e-11	3.81259e-07	0.691985	InN	UP	6.41878
659	PPFIBP1	7.03373	1.40759e-11	3.86596e-07	0.562355	InN	UP	6.41274
1110	CNTN1	7.02946	1.45134e-11	3.9861e-07	0.99175	ExN	UP	6.39945
461	IQGAP2	7.0264	1.48351e-11	4.07445e-07	0.675038	RG	UP	6.38993
462	NRIP1	7.02425	1.5065e-11	4.13761e-07	0.826072	RG	UP	6.38325
662	UNC5A	7.02159	1.53551e-11	4.21729e-07	1.31158	InN	UP	6.37497
663	PANTR1	7.02106	1.54135e-11	4.23333e-07	0.676944	InN	UP	6.37332
1121	STXBP1	7.00531	1.72512e-11	4.73804e-07	0.7511	ExN	UP	6.3244
1122	TIAM2	7.00388	1.74278e-11	4.78655e-07	0.725003	ExN	UP	6.31998
34	AC092957.1	7.00289	1.75521e-11	4.82067e-07	2.02041	Ast	UP	6.31689
666	PACRG	6.99862	1.8095e-11	4.9698e-07	0.870601	InN	UP	6.30366
1123	FEZF2	6.99854	1.81045e-11	4.97241e-07	3.89117	ExN	UP	6.30343
1125	AL158840.1	6.99249	1.89032e-11	5.19175e-07	2.23602	ExN	UP	6.28469
1130	SPHKAP	6.98709	1.96458e-11	5.39572e-07	2.17303	ExN	UP	6.26795
465	KCTD16	6.9823	2.03269e-11	5.58278e-07	0.972224	RG	UP	6.25315
672	SUSD1	6.97572	2.1301e-11	5.85033e-07	0.865	InN	UP	6.23282
674	ARHGAP26	6.96938	2.22834e-11	6.12013e-07	0.661862	InN	UP	6.21324
676	ZDHHC2	6.96647	2.27487e-11	6.24793e-07	0.819487	InN	UP	6.20426
468	AC087564.1	6.95766	2.42179e-11	6.65144e-07	1.12382	RG	UP	6.17708
1146	NEUROD2	6.95525	2.46362e-11	6.76634e-07	2.58696	ExN	UP	6.16965
469	SPIN1	6.9522	2.51748e-11	6.91427e-07	0.603454	RG	UP	6.16025
678	TTLL7	6.94761	2.6007e-11	7.14283e-07	0.521232	InN	UP	6.14613
679	TM9SF4	6.94443	2.65991e-11	7.30543e-07	0.668553	InN	UP	6.13635
680	DIAPH2	6.94233	2.69974e-11	7.41483e-07	0.670049	InN	UP	6.1299
681	EPHB2	6.93502	2.84319e-11	7.80882e-07	0.549562	InN	UP	6.10741
1161	CRMP1	6.91671	3.23571e-11	8.88687e-07	0.644261	ExN	UP	6.05125
684	ABLIM1	6.91593	3.25352e-11	8.93579e-07	0.624969	InN	UP	6.04887
103	TPX2	6.91054	3.37967e-11	9.28226e-07	1.3836	CyP	UP	6.03235
478	NCOR2	6.89242	3.83958e-11	1.05454e-06	0.872054	RG	UP	5.97694
479	RTN3	6.87529	4.33052e-11	1.18938e-06	0.546696	RG	UP	5.92468
480	RORA	6.87423	4.36291e-11	1.19827e-06	0.594192	RG	UP	5.92144
481	ANOS1	6.86942	4.51254e-11	1.23937e-06	0.957923	RG	UP	5.9068
687	KLHL3	6.86441	4.67361e-11	1.28361e-06	0.919161	InN	UP	5.89157
688	LRRIQ1	6.86196	4.75459e-11	1.30585e-06	0.905072	InN	UP	5.88411
689	ATG4C	6.85972	4.82957e-11	1.32644e-06	0.664095	InN	UP	5.87731
1192	NUMB	6.84521	5.34553e-11	1.46815e-06	0.578843	ExN	UP	5.83323
693	GNG12-AS1	6.84232	5.45455e-11	1.49809e-06	0.843515	InN	UP	5.82446
694	ZFP41	6.83906	5.58022e-11	1.53261e-06	6.09823	InN	UP	5.81457
1199	GMDS	6.83129	5.89096e-11	1.61795e-06	0.785582	ExN	UP	5.79103
1205	TRMT9B	6.81992	6.37636e-11	1.75127e-06	1.06567	ExN	UP	5.75665
1210	PLXND1	6.81065	6.80098e-11	1.86789e-06	3.45077	ExN	UP	5.72865
699	AC024901.1	6.80563	7.04238e-11	1.93419e-06	0.699636	InN	UP	5.7135
1212	CLMP	6.80002	7.32234e-11	2.01108e-06	1.28617	ExN	UP	5.69657
1214	CACNA1B	6.78986	7.85689e-11	2.15789e-06	0.506837	ExN	UP	5.66597
704	SFMBT2	6.78677	8.02677e-11	2.20455e-06	0.666129	InN	UP	5.65668
706	CEP85L	6.78538	8.10475e-11	2.22597e-06	0.534468	InN	UP	5.65248
708	TIMP2	6.77591	8.65354e-11	2.37669e-06	0.820033	InN	UP	5.62403
1227	ANKH	6.76269	9.48163e-11	2.60413e-06	1.07324	ExN	UP	5.58434
494	RBPJ	6.75252	1.01707e-10	2.79338e-06	0.552669	RG	UP	5.55387
712	MDM2	6.75191	1.02139e-10	2.80524e-06	0.645017	InN	UP	5.55203
115	LCORL	6.75127	1.02587e-10	2.81755e-06	0.743725	CyP	UP	5.55013
713	TAFA1	6.74938	1.03934e-10	2.85456e-06	0.943158	InN	UP	5.54446
1237	SH3GL3	6.74594	1.06425e-10	2.92295e-06	1.11605	ExN	UP	5.53418
1241	ASXL3	6.73438	1.15245e-10	3.16521e-06	0.661139	ExN	UP	5.4996
718	PCDH15	6.71393	1.32614e-10	3.64225e-06	0.537224	InN	UP	5.43863
721	ZNF563	6.70565	1.40363e-10	3.85507e-06	2.29232	InN	UP	5.41397
722	KIAA0895L	6.70254	1.43375e-10	3.93779e-06	0.541557	InN	UP	5.40475
504	PTPRE	6.70082	1.45074e-10	3.98446e-06	1.30458	RG	UP	5.39963
724	AP004608.1	6.69873	1.47162e-10	4.04181e-06	0.828907	InN	UP	5.39342
506	SAMD12	6.69607	1.49867e-10	4.11611e-06	0.873517	RG	UP	5.38551
728	LINC01098	6.68907	1.57212e-10	4.31782e-06	2.49435	InN	UP	5.36474
508	DIPK2A	6.68365	1.63148e-10	4.48085e-06	0.891926	RG	UP	5.34864
509	CYFIP2	6.67883	1.68599e-10	4.63058e-06	0.776144	RG	UP	5.33436
1267	CACNA1D	6.67872	1.68725e-10	4.63402e-06	0.90972	ExN	UP	5.33404
38	KIF26B	6.67765	1.69958e-10	4.66789e-06	2.75866	oRG/Ast	UP	5.33088
733	AC092969.1	6.67555	1.72414e-10	4.73534e-06	0.557699	InN	UP	5.32465
1275	MBOAT2	6.66876	1.80578e-10	4.95957e-06	0.585553	ExN	UP	5.30456
740	ATL1	6.66306	1.87729e-10	5.15598e-06	0.580881	InN	UP	5.28769
742	GRM7-AS3	6.6579	1.94442e-10	5.34034e-06	1.63647	InN	UP	5.27243
513	LIX1	6.6528	2.01297e-10	5.52862e-06	1.54754	RG	UP	5.25738
514	DNAH7	6.65248	2.01734e-10	5.54063e-06	1.11501	RG	UP	5.25644
746	LINC02223	6.65068	2.04224e-10	5.60902e-06	0.832782	InN	UP	5.25111
748	RNLS	6.65009	2.0504e-10	5.63142e-06	1.52743	InN	UP	5.24938
750	ASIC2	6.64205	2.16545e-10	5.94741e-06	0.996648	InN	UP	5.22567
752	ZNF714	6.63008	2.3485e-10	6.45016e-06	0.597679	InN	UP	5.19043
1297	AC092436.3	6.62715	2.39554e-10	6.57935e-06	3.54767	ExN	UP	5.18182
754	Z96074.1	6.62483	2.43352e-10	6.68366e-06	1.37518	InN	UP	5.17499
519	AC090945.1	6.62378	2.45087e-10	6.7313e-06	0.97016	RG	UP	5.1719
756	OR2L3	6.62205	2.47976e-10	6.81067e-06	24.4181	InN	UP	5.16681
755	AL133325.3	6.62205	2.47976e-10	6.81067e-06	24.4583	InN	UP	5.16681
521	CUEDC1	6.61828	2.54376e-10	6.98643e-06	0.992473	RG	UP	5.15574
1307	KIFAP3	6.61423	2.61437e-10	7.18036e-06	0.763398	ExN	UP	5.14385
758	ZNF440	6.60725	2.74074e-10	7.52745e-06	1.0555	InN	UP	5.12335
760	RAB11FIP4	6.60125	2.85386e-10	7.83812e-06	0.64188	InN	UP	5.10579
761	SLITRK5	6.59535	2.96979e-10	8.15653e-06	0.766864	InN	UP	5.08849
1316	GFOD1	6.59246	3.02824e-10	8.31706e-06	1.37371	ExN	UP	5.08003
1317	MGLL	6.59131	3.05178e-10	8.38172e-06	1.23946	ExN	UP	5.07667
130	AL589740.1	6.58752	3.13066e-10	8.59837e-06	1.73944	CyP	UP	5.06558
523	SLC1A3	6.58518	3.18033e-10	8.73477e-06	0.722074	RG	UP	5.05875
766	LINC01905	6.57289	3.4544e-10	9.4875e-06	1.03859	InN	UP	5.02285
1332	TMEM108-AS1	6.56916	3.54193e-10	9.72792e-06	2.94812	ExN	UP	5.01198
768	SYT3	6.56294	3.69297e-10	1.01427e-05	4.81289	InN	UP	4.99384
531	RNF180	6.55449	3.90816e-10	1.07338e-05	1.07253	RG	UP	4.96925
533	PDLIM3	6.55136	3.9912e-10	1.09618e-05	0.793314	RG	UP	4.96012
773	SLC41A2	6.55106	3.99901e-10	1.09833e-05	0.574953	InN	UP	4.95927
1344	ZNF124	6.54968	4.0362e-10	1.10854e-05	0.744274	ExN	UP	4.95525
1349	ABCD2	6.5414	4.26618e-10	1.17171e-05	2.93206	ExN	UP	4.93118
1358	MGST1	6.53	4.60391e-10	1.26446e-05	1.15683	ExN	UP	4.89809
1363	AC079117.1	6.5156	5.06796e-10	1.39191e-05	1.3618	ExN	UP	4.85639
40	KITLG	6.50939	5.28191e-10	1.45068e-05	2.45751	Ast	UP	4.83843
786	PDE8B	6.50267	5.52349e-10	1.51703e-05	1.1711	InN	UP	4.81901
788	DKK3	6.50196	5.54966e-10	1.52422e-05	0.948345	InN	UP	4.81695
789	PAUPAR	6.50085	5.5908e-10	1.53551e-05	1.23964	InN	UP	4.81375
794	AC004594.1	6.49438	5.83642e-10	1.60297e-05	1.00436	InN	UP	4.79507
795	ZNF506	6.49262	5.90492e-10	1.62179e-05	0.563282	InN	UP	4.79001
1382	SCD5	6.4813	6.36532e-10	1.74824e-05	0.830771	ExN	UP	4.7574
545	SULF2	6.47493	6.64006e-10	1.82369e-05	0.908024	RG	UP	4.73905
546	DCX	6.47201	6.76953e-10	1.85925e-05	0.929336	RG	UP	4.73066
547	TNRC18	6.4709	6.81948e-10	1.87297e-05	0.575784	RG	UP	4.72747
145	TRIM2	6.46944	6.88558e-10	1.89112e-05	0.893597	CyP	UP	4.72328
804	AL138701.2	6.45883	7.38629e-10	2.02865e-05	1.80075	InN	UP	4.69279
1400	EMX1	6.45425	7.61291e-10	2.09088e-05	4.7931	ExN	UP	4.67967
807	MYOT	6.45393	7.62885e-10	2.09526e-05	3.26579	InN	UP	4.67876
551	ANTXR1	6.45363	7.64423e-10	2.09949e-05	0.669586	RG	UP	4.67789
1405	GNAO1	6.44867	7.89853e-10	2.16933e-05	0.688855	ExN	UP	4.66367
810	AIG1	6.44649	8.0128e-10	2.20072e-05	0.503846	InN	UP	4.65744
1409	GNAL	6.43932	8.40044e-10	2.30718e-05	1.04405	ExN	UP	4.63692
553	ANKRD28	6.4384	8.45193e-10	2.32132e-05	0.578571	RG	UP	4.63426
554	MPP2	6.43726	8.5157e-10	2.33884e-05	1.49686	RG	UP	4.631
555	AC090709.1	6.43688	8.53689e-10	2.34466e-05	1.09873	RG	UP	4.62992
817	TRIM61	6.43352	8.72759e-10	2.39703e-05	4.06582	InN	UP	4.62033
152	APOLD1	6.41732	9.70876e-10	2.66651e-05	1.37445	CyP	UP	4.57406
821	MTUS2	6.412	1.00538e-09	2.76128e-05	0.962546	InN	UP	4.55889
826	ONECUT3	6.40318	1.06522e-09	2.92564e-05	1.81241	InN	UP	4.53378
829	C5orf64	6.39445	1.12789e-09	3.09776e-05	1.9849	InN	UP	4.50895
564	PTP4A3	6.39123	1.15193e-09	3.16377e-05	2.29511	RG	UP	4.4998
567	GSE1	6.38751	1.18024e-09	3.24153e-05	0.703493	RG	UP	4.48925
830	GLYATL1	6.38707	1.18363e-09	3.25085e-05	2.3174	InN	UP	4.488
569	LONRF2	6.38538	1.19679e-09	3.28699e-05	1.2187	RG	UP	4.4832
570	ADAM23	6.38264	1.21841e-09	3.34635e-05	0.566318	RG	UP	4.47543
572	PMP2	6.3729	1.29845e-09	3.56619e-05	2.26039	RG	UP	4.4478
837	CFLAR	6.36983	1.32469e-09	3.63825e-05	1.24435	InN	UP	4.43911
1430	SPTBN4	6.36856	1.33568e-09	3.66844e-05	1.10976	ExN	UP	4.43552
1434	DPY19L2	6.3627	1.38762e-09	3.81109e-05	1.42908	ExN	UP	4.41895
575	MVB12B	6.3601	1.41132e-09	3.8762e-05	0.790593	RG	UP	4.41159
1436	GRIK5	6.36009	1.41145e-09	3.87656e-05	1.00129	ExN	UP	4.41155
838	ZDHHC21	6.35962	1.4158e-09	3.88849e-05	0.500006	InN	UP	4.41022
578	MIRLET7BHG	6.35354	1.47289e-09	4.0453e-05	1.9873	RG	UP	4.39305
841	PLOD2	6.33805	1.62887e-09	4.47368e-05	1.05007	InN	UP	4.34933
1451	GUCY1A2	6.33142	1.70037e-09	4.67006e-05	0.981123	ExN	UP	4.33068
582	NCAN	6.32922	1.72482e-09	4.73722e-05	1.33097	RG	UP	4.32448
844	STPG2-AS1	6.32175	1.81029e-09	4.97196e-05	2.0144	InN	UP	4.30347
1457	ARMC9	6.31883	1.84485e-09	5.06688e-05	0.858188	ExN	UP	4.29526
1459	SNX7	6.31658	1.87185e-09	5.14105e-05	1.90367	ExN	UP	4.28895
1463	GLRB	6.30954	1.95908e-09	5.38063e-05	1.50238	ExN	UP	4.26917
588	AL139807.1	6.29951	2.0901e-09	5.74046e-05	1.04658	RG	UP	4.24105
589	SMAD9	6.29934	2.0924e-09	5.74677e-05	1.11675	RG	UP	4.24058
590	KIAA1549L	6.29754	2.11687e-09	5.81398e-05	0.792221	RG	UP	4.23553
591	SPRY4-AS1	6.29559	2.14357e-09	5.8873e-05	1.02273	RG	UP	4.23008
53	COL4A6	6.29422	2.16264e-09	5.93968e-05	2.44648	oRG/Ast	UP	4.22624
592	TSHZ1	6.28781	2.25379e-09	6.19003e-05	1.15035	RG	UP	4.20831
594	NBPF15	6.27643	2.42506e-09	6.66043e-05	1.36246	RG	UP	4.1765
854	FHIT	6.26292	2.64489e-09	7.26419e-05	0.757941	InN	UP	4.13881
855	ZNF790	6.26291	2.64493e-09	7.2643e-05	0.689877	InN	UP	4.13881
858	CCDC149	6.26045	2.68703e-09	7.37993e-05	0.975245	InN	UP	4.13195
859	DNAJC15	6.25802	2.72923e-09	7.49583e-05	1.1962	InN	UP	4.12518
863	ZNF429	6.24961	2.88035e-09	7.91088e-05	0.940924	InN	UP	4.10178
864	BCL2L1	6.24937	2.88471e-09	7.92285e-05	0.736225	InN	UP	4.10112
865	NPHP4	6.24681	2.93242e-09	8.0539e-05	0.675995	InN	UP	4.09399
603	ETV6	6.23941	3.07467e-09	8.44458e-05	0.638845	RG	UP	4.07342
868	LRP8	6.23789	3.10453e-09	8.52658e-05	0.632382	InN	UP	4.06922
869	ARNT2	6.23766	3.10918e-09	8.53937e-05	0.536055	InN	UP	4.06857
172	KIF15	6.22386	3.3956e-09	9.32602e-05	1.11375	CyP	UP	4.0303
612	SEC11C	6.21954	3.49033e-09	9.58618e-05	1.35825	RG	UP	4.01835
174	MYBL1	6.21587	3.57279e-09	9.81267e-05	1.72257	CyP	UP	4.00821
616	PROX1-AS1	6.21469	3.59985e-09	9.88699e-05	1.42747	RG	UP	4.00494
1521	KLHL14	6.20971	3.71575e-09	0.000102053	1.87116	ExN	UP	3.99117
1523	ARMH4	6.20802	3.75605e-09	0.00010316	0.518661	ExN	UP	3.98649
1526	AC103770.1	6.20201	3.90224e-09	0.000107175	3.20222	ExN	UP	3.96991
880	ABCC4	6.20008	3.95036e-09	0.000108497	0.831416	InN	UP	3.96458
1527	PTPRG-AS1	6.19899	3.97787e-09	0.000109252	0.884336	ExN	UP	3.96157
1528	SNX32	6.19796	4.00408e-09	0.000109972	1.06524	ExN	UP	3.95872
177	KIF18B	6.19755	4.01455e-09	0.00011026	1.15495	CyP	UP	3.95758
882	ZNF135	6.19652	4.04074e-09	0.000110979	0.746965	InN	UP	3.95476
620	LINC00342	6.19458	4.09097e-09	0.000112359	0.888496	RG	UP	3.94939
883	UNC13A	6.19094	4.18645e-09	0.000114981	0.531459	InN	UP	3.93937
888	CEP126	6.18502	4.34671e-09	0.000119383	0.688139	InN	UP	3.92306
623	IFI44L	6.18377	4.38124e-09	0.000120331	1.71192	RG	UP	3.91962
624	PLCE1	6.18035	4.47714e-09	0.000122965	0.878566	RG	UP	3.91022
625	CPNE2	6.18003	4.48634e-09	0.000123217	1.23516	RG	UP	3.90933
627	POT1-AS1	6.17934	4.50585e-09	0.000123753	0.783835	RG	UP	3.90744
628	CERS4	6.17809	4.54184e-09	0.000124742	0.732579	RG	UP	3.90399
895	JAK2	6.17235	4.70973e-09	0.000129353	0.501515	InN	UP	3.88822
1554	TMEM178A	6.16417	4.95992e-09	0.000136224	1.35892	ExN	UP	3.86575
897	RETREG1	6.162	5.02824e-09	0.000138101	0.67334	InN	UP	3.8598
633	F3	6.16122	5.0532e-09	0.000138786	1.53309	RG	UP	3.85765
1561	VSNL1	6.16109	5.05714e-09	0.000138894	1.61759	ExN	UP	3.85732
1562	TARBP1	6.16098	5.06068e-09	0.000138991	0.65455	ExN	UP	3.85701
634	EGF	6.15809	5.15406e-09	0.000141556	1.04052	RG	UP	3.84907
636	EMX2OS	6.15393	5.29089e-09	0.000145314	1.99042	RG	UP	3.83769
899	KIZ-AS1	6.15063	5.40228e-09	0.000148374	0.842004	InN	UP	3.82864
1568	EPN2	6.15011	5.42016e-09	0.000148865	0.548753	ExN	UP	3.82721
900	OLFM1	6.14522	5.58972e-09	0.000153522	0.905298	InN	UP	3.81383
639	WDR17	6.1333	6.02506e-09	0.000165478	0.68836	RG	UP	3.78126
1578	NDRG1	6.1316	6.09009e-09	0.000167264	2.48037	ExN	UP	3.7766
640	SPRY1	6.13022	6.14287e-09	0.000168714	1.39601	RG	UP	3.77285
1593	ASTN2	6.11748	6.65488e-09	0.000182776	1.10765	ExN	UP	3.73808
910	SH3BGRL2	6.11702	6.67378e-09	0.000183296	0.755279	InN	UP	3.73685
1595	UBA6-AS1	6.11314	6.83816e-09	0.00018781	0.626731	ExN	UP	3.72628
911	EMC10	6.11298	6.84534e-09	0.000188007	1.31091	InN	UP	3.72583
647	PDGFRB	6.10012	7.41926e-09	0.00020377	1.63302	RG	UP	3.69086
920	TMEM63C	6.09592	7.6166e-09	0.00020919	0.616726	InN	UP	3.67946
650	ZNF69	6.0893	7.93844e-09	0.000218029	0.971556	RG	UP	3.66149
188	KAT6B	6.08853	7.97684e-09	0.000219084	1.01847	CyP	UP	3.65939
924	ZBTB8B	6.08671	8.06761e-09	0.000221577	0.762083	InN	UP	3.65448
925	TMSB15B-AS1	6.08344	8.23432e-09	0.000226156	0.676707	InN	UP	3.64559
929	C2orf27A	6.07641	8.60341e-09	0.000236293	0.668553	InN	UP	3.62655
654	KCNN3	6.07264	8.80764e-09	0.000241902	0.992009	RG	UP	3.61636
655	CASTOR3	6.07251	8.81503e-09	0.000242105	0.701462	RG	UP	3.616
1627	NIN	6.0717	8.85928e-09	0.00024332	0.588196	ExN	UP	3.61382
930	KIAA0408	6.07055	8.92332e-09	0.000245079	0.5617	InN	UP	3.61069
932	AC010201.3	6.06611	9.17296e-09	0.000251935	0.733687	InN	UP	3.59871
1641	AC092131.1	6.05525	9.81367e-09	0.000269532	5.28308	ExN	UP	3.56939
659	TNFRSF19	6.05505	9.82636e-09	0.000269881	0.945077	RG	UP	3.56883
660	AL132857.1	6.05325	9.93656e-09	0.000272908	1.57849	RG	UP	3.56398
942	LRRN3	6.0499	1.01453e-08	0.000278639	0.771003	InN	UP	3.55496
1645	OSBP2	6.04847	1.02361e-08	0.000281135	0.769209	ExN	UP	3.55108
661	IQCK	6.04606	1.039e-08	0.000285361	0.659234	RG	UP	3.5446
662	PIK3R3	6.04523	1.04441e-08	0.000286847	0.616577	RG	UP	3.54235
947	SCN7A	6.04049	1.07555e-08	0.000295399	1.91343	InN	UP	3.52959
949	OSBPL5	6.03931	1.08344e-08	0.000297567	0.602612	InN	UP	3.52642
7	COBLL1	6.03695	1.09939e-08	0.000301948	4.24877	ChP/CP	UP	3.52007
1654	SSX2IP	6.03496	1.11303e-08	0.000305692	1.48459	ExN	UP	3.51472
951	AL442636.1	6.03057	1.1437e-08	0.000314117	1.27877	InN	UP	3.50291
666	TMEM164	6.02879	1.15637e-08	0.000317597	0.64714	RG	UP	3.49812
957	A2M	6.02219	1.20453e-08	0.000330825	0.846208	InN	UP	3.4804
958	EMX2	6.0221	1.20517e-08	0.000331001	3.41956	InN	UP	3.48017
959	AC090578.1	6.02092	1.21399e-08	0.000333422	0.553056	InN	UP	3.47701
670	MCUB	6.01703	1.24355e-08	0.000341542	1.11291	RG	UP	3.46656
677	PDE9A	5.99844	1.39454e-08	0.00038301	0.808927	RG	UP	3.41679
1673	AL031293.1	5.99714	1.40575e-08	0.00038609	1.28412	ExN	UP	3.41331
968	C20orf203	5.99488	1.42548e-08	0.000391507	0.752341	InN	UP	3.40726
971	HMGCLL1	5.99016	1.46747e-08	0.000403039	0.573815	InN	UP	3.39465
972	AC108519.1	5.98646	1.50117e-08	0.000412297	0.820005	InN	UP	3.38479
681	ELAVL3	5.98025	1.55955e-08	0.00042833	0.873892	RG	UP	3.36822
976	C3orf67	5.9796	1.56576e-08	0.000430036	1.00971	InN	UP	3.3665
977	TUB	5.97829	1.5784e-08	0.000433507	0.774868	InN	UP	3.363
978	PCED1B	5.97704	1.59058e-08	0.000436853	1.60772	InN	UP	3.35966
201	MAMLD1	5.97311	1.62942e-08	0.000447521	1.92378	CyP	UP	3.34919
686	FAM107A	5.96723	1.6892e-08	0.000463939	1.26045	RG	UP	3.33354
687	SOX1-OT	5.96679	1.69378e-08	0.000465196	1.07598	RG	UP	3.33236
982	NKX2-1	5.96431	1.71967e-08	0.000472308	1.54778	InN	UP	3.32577
985	FAM242A	5.95859	1.78092e-08	0.000489131	1.82219	InN	UP	3.31057
1713	OLFM2	5.95066	1.8694e-08	0.00051343	0.858792	ExN	UP	3.28952
989	ITGAV	5.94702	1.91148e-08	0.000524989	0.708786	InN	UP	3.27985
206	KIF21A	5.93645	2.03882e-08	0.000559961	0.86697	CyP	UP	3.25184
1723	ATP2B4	5.93102	2.10741e-08	0.0005788	0.66023	ExN	UP	3.23747
1737	FRMPD4	5.91814	2.27925e-08	0.000625995	1.84726	ExN	UP	3.20343
710	LEMD1	5.91473	2.32701e-08	0.000639113	1.44503	RG	UP	3.19442
1742	SHB	5.91259	2.3574e-08	0.00064746	1.36625	ExN	UP	3.18879
1752	PODXL2	5.90355	2.49028e-08	0.000683955	1.02896	ExN	UP	3.16497
714	CHSY1	5.90347	2.4916e-08	0.000684319	0.79846	RG	UP	3.16474
716	SFTA3	5.90149	2.52162e-08	0.000692564	2.16527	RG	UP	3.15954
1004	AC093158.1	5.8981	2.57404e-08	0.00070696	4.03728	InN	UP	3.1506
1759	AL049779.4	5.89349	2.64694e-08	0.000726981	1.24163	ExN	UP	3.13848
718	PCGF5	5.89285	2.65708e-08	0.000729768	0.722266	RG	UP	3.13682
1762	RNF182	5.89081	2.69007e-08	0.000738827	1.76155	ExN	UP	3.13146
1006	ZDHHC14	5.89061	2.69346e-08	0.000739758	0.607858	InN	UP	3.13091
1007	AC108690.1	5.88955	2.71076e-08	0.000744509	2.83831	InN	UP	3.12813
1008	RAB9B	5.88953	2.71101e-08	0.000744578	0.861463	InN	UP	3.12809
721	AC073941.1	5.88652	2.76088e-08	0.000758275	1.89711	RG	UP	3.12017
1774	DISC1	5.87872	2.89418e-08	0.000794886	1.17481	ExN	UP	3.0997
1010	KHDRBS2-OT	5.87747	2.91614e-08	0.000800917	1.10183	InN	UP	3.09641
1780	AC068759.1	5.87193	3.01534e-08	0.000828163	4.35044	ExN	UP	3.08188
729	TTYH3	5.86997	3.05105e-08	0.00083797	0.883098	RG	UP	3.07677
1782	GRAMD1B	5.86751	3.09672e-08	0.000850514	1.2327	ExN	UP	3.07032
1014	TDRD7	5.8607	3.22636e-08	0.00088612	1.29055	InN	UP	3.05251
1788	SCLT1	5.85988	3.24249e-08	0.000890551	0.694517	ExN	UP	3.05034
733	NEK6	5.85549	3.32919e-08	0.000914363	0.948816	RG	UP	3.03888
1017	FAM218A	5.85228	3.39409e-08	0.000932187	24.0257	InN	UP	3.0305
1018	AC124854.1	5.84511	3.54356e-08	0.000973239	1.20838	InN	UP	3.01178
1800	FCHO2	5.84419	3.56328e-08	0.000978655	0.848022	ExN	UP	3.00937
1802	PLXNA4	5.84369	3.57389e-08	0.00098157	1.12302	ExN	UP	3.00808
1805	MICAL2	5.84306	3.58756e-08	0.000985324	2.17538	ExN	UP	3.00642
1019	RSU1	5.84156	3.62005e-08	0.000994248	0.520948	InN	UP	3.00251
1814	AC104964.3	5.83391	3.78995e-08	0.00104091	3.45676	ExN	UP	2.98259
1816	AL445433.2	5.83209	3.83158e-08	0.00105234	2.17767	ExN	UP	2.97784
1026	COL3A1	5.82729	3.94344e-08	0.00108307	2.77074	InN	UP	2.96534
1027	ADGRA1	5.82685	3.95372e-08	0.00108589	1.96141	InN	UP	2.96421
744	NOS1AP	5.82414	4.01854e-08	0.00110369	0.553332	RG	UP	2.95715
745	CA12	5.82204	4.06947e-08	0.00111768	1.40446	RG	UP	2.95168
1835	SIAH3	5.81604	4.21799e-08	0.00115847	1.90744	ExN	UP	2.93611
1028	NSMAF	5.81602	4.21864e-08	0.00115865	0.55089	InN	UP	2.93605
1033	AC011632.1	5.80556	4.49047e-08	0.00123331	1.28425	InN	UP	2.90893
1034	NUDT19	5.80418	4.52781e-08	0.00124356	1.42772	InN	UP	2.90533
747	ARHGAP42	5.80026	4.63475e-08	0.00127293	0.720708	RG	UP	2.89519
1847	CNTN3	5.79565	4.76413e-08	0.00130847	1.52837	ExN	UP	2.88324
1856	OSBPL10	5.78329	5.12768e-08	0.00140832	1.627	ExN	UP	2.8513
1857	CDKL5	5.78106	5.19628e-08	0.00142716	0.703825	ExN	UP	2.84553
1040	IGFBP7	5.78095	5.19962e-08	0.00142808	1.6249	InN	UP	2.84525
1045	ZBTB7C	5.77332	5.44087e-08	0.00149434	0.613324	InN	UP	2.82555
1047	REC8	5.76887	5.5862e-08	0.00153425	1.37054	InN	UP	2.8141
1866	ZBTB18	5.76789	5.61881e-08	0.00154321	1.36353	ExN	UP	2.81158
755	TTC39C	5.76673	5.65755e-08	0.00155385	0.782951	RG	UP	2.80859
758	PPP1CB	5.76016	5.88243e-08	0.00161561	0.652886	RG	UP	2.79166
1879	TAFA5	5.75709	5.99026e-08	0.00164522	0.742647	ExN	UP	2.78377
1056	ITGA3	5.74361	6.48765e-08	0.00178183	0.841875	InN	UP	2.74913
763	TUBB2A	5.74011	6.6232e-08	0.00181906	0.854722	RG	UP	2.74015
1061	NRN1	5.73194	6.95012e-08	0.00190885	1.3336	InN	UP	2.71923
1898	B3GAT2	5.73123	6.97944e-08	0.0019169	1.27546	ExN	UP	2.7174
766	LPAR1	5.73029	7.01808e-08	0.00192752	1.06038	RG	UP	2.715
1066	CELF6	5.72168	7.38348e-08	0.00202787	0.69125	InN	UP	2.69296
1915	USP6NL	5.72032	7.44286e-08	0.00204418	0.815489	ExN	UP	2.68948
1067	NECAB2	5.71947	7.47977e-08	0.00205432	1.07983	InN	UP	2.68733
1069	ADD3	5.71263	7.78704e-08	0.00213871	0.587306	InN	UP	2.66985
1071	CADPS2	5.71054	7.88316e-08	0.00216511	0.728222	InN	UP	2.66452
774	LAMC1	5.70767	8.01711e-08	0.0022019	0.773856	RG	UP	2.6572
776	ASAP2	5.70459	8.16386e-08	0.0022422	0.593083	RG	UP	2.64932
1927	OVCH1-AS1	5.70395	8.19434e-08	0.00225058	4.34689	ExN	UP	2.64771
1928	CCDC7	5.70359	8.21193e-08	0.00225541	0.708472	ExN	UP	2.64677
1930	MEF2C-AS1	5.70272	8.25386e-08	0.00226692	1.19426	ExN	UP	2.64456
777	PRUNE2	5.70181	8.29809e-08	0.00227907	0.648068	RG	UP	2.64224
67	ACTN1	5.69746	8.51237e-08	0.00233792	1.84591	Ast	UP	2.63117
1938	UPP2	5.69696	8.53723e-08	0.00234475	1.21899	ExN	UP	2.6299
780	CHST3	5.695	8.63617e-08	0.00237192	0.944844	RG	UP	2.6249
10	RBM47	5.6941	8.68178e-08	0.00238445	3.55782	ChP/CP	UP	2.62261
782	HYDIN	5.69234	8.77173e-08	0.00240916	1.06183	RG	UP	2.61814
783	KSR1	5.691	8.84107e-08	0.0024282	0.670494	RG	UP	2.61472
784	UACA	5.68953	8.91723e-08	0.00244912	1.00558	RG	UP	2.61099
1082	UNC13B	5.68607	9.09964e-08	0.00249922	0.608496	InN	UP	2.6022
1943	AC025887.2	5.68597	9.10516e-08	0.00250073	2.03307	ExN	UP	2.60193
1083	AC107223.1	5.68407	9.20701e-08	0.00252871	1.32216	InN	UP	2.5971
790	WDR63	5.6754	9.68584e-08	0.00266022	1.53454	RG	UP	2.57508
791	CFI	5.67266	9.84153e-08	0.00270298	1.34788	RG	UP	2.56816
1086	SCG2	5.67187	9.88719e-08	0.00271552	0.733896	InN	UP	2.56615
69	HNRNPR	5.66984	1.00051e-07	0.00274789	1.00945	Ast	UP	2.561
1090	AP001636.3	5.66708	1.01678e-07	0.0027926	2.10333	InN	UP	2.55399
1093	TTLL9	5.66464	1.03134e-07	0.00283257	0.781311	InN	UP	2.54782
1095	MAP7	5.66075	1.055e-07	0.00289757	0.544184	InN	UP	2.53797
1097	TNFRSF10B	5.65997	1.05979e-07	0.00291071	0.655967	InN	UP	2.536
795	GBE1	5.65685	1.07923e-07	0.00296411	0.772534	RG	UP	2.52811
797	STK38L	5.65147	1.11358e-07	0.00305845	0.780345	RG	UP	2.5145
1100	KIF5A	5.6503	1.12116e-07	0.00307926	0.509189	InN	UP	2.51155
799	AC009264.1	5.64165	1.17897e-07	0.00323804	1.33616	RG	UP	2.48972
1983	KCNMA1	5.63491	1.22603e-07	0.0033673	0.747923	ExN	UP	2.47272
800	P4HA1	5.63487	1.22636e-07	0.0033682	0.607021	RG	UP	2.4726
1105	GPI	5.6312	1.2527e-07	0.00344054	0.505522	InN	UP	2.46337
1999	UPF3A	5.6246	1.30157e-07	0.00357476	0.605351	ExN	UP	2.44675
804	ARHGEF3	5.62379	1.30767e-07	0.00359152	0.659077	RG	UP	2.44472
805	GALNT2	5.62304	1.31339e-07	0.00360721	0.595964	RG	UP	2.44283
807	TOP2B	5.62075	1.3309e-07	0.00365532	0.597249	RG	UP	2.43707
808	DOK5	5.61969	1.33909e-07	0.00367781	0.833557	RG	UP	2.43441
2004	PPP2R2C	5.61821	1.35061e-07	0.00370946	1.44613	ExN	UP	2.43069
809	ST8SIA1	5.61524	1.37401e-07	0.00377371	0.579981	RG	UP	2.42323
2009	RGS7BP	5.61372	1.38612e-07	0.00380698	1.28955	ExN	UP	2.41942
1116	TMSB15B-1	5.6091	1.4237e-07	0.0039102	1.33178	InN	UP	2.4078
811	LINC00698	5.60755	1.43648e-07	0.00394531	1.18892	RG	UP	2.40392
255	AC011139.1	5.60451	1.46188e-07	0.00401505	26.3894	CyP	UP	2.39631
812	NRP2	5.59847	1.51378e-07	0.00415761	0.734415	RG	UP	2.38116
1119	GABRA3	5.59578	1.53741e-07	0.0042225	0.615397	InN	UP	2.37443
2034	ZMIZ1-AS1	5.5938	1.55511e-07	0.0042711	1.63163	ExN	UP	2.36946
1122	SGCZ	5.58922	1.59666e-07	0.00438522	0.595535	InN	UP	2.35801
814	KIDINS220	5.58902	1.59852e-07	0.00439034	0.505139	RG	UP	2.3575
260	CKAP2L	5.58871	1.60137e-07	0.00439815	1.40775	CyP	UP	2.35673
2051	EFNB2	5.57843	1.6989e-07	0.00466602	1.13199	ExN	UP	2.33105
2054	AL445193.2	5.57653	1.71754e-07	0.00471723	2.6817	ExN	UP	2.32631
1128	FEZ2	5.57622	1.72061e-07	0.00472566	0.531874	InN	UP	2.32554
819	RAPGEF4	5.57434	1.73929e-07	0.00477697	1.32385	RG	UP	2.32085
1129	ONECUT1	5.56977	1.78552e-07	0.00490392	1.07838	InN	UP	2.30946
265	STARD13	5.56685	1.81566e-07	0.00498671	1.69127	CyP	UP	2.30219
824	FAM182B	5.56507	1.83435e-07	0.00503805	1.37937	RG	UP	2.29774
266	OSTM1-AS1	5.56122	1.87524e-07	0.00515036	3.29119	CyP	UP	2.28816
1134	SLCO6A1	5.55092	1.9892e-07	0.00546334	1.44035	InN	UP	2.26254
1135	ZSCAN5A	5.54995	2.00025e-07	0.00549369	0.652802	InN	UP	2.26014
1136	MIR217HG	5.54843	2.01773e-07	0.00554171	1.46252	InN	UP	2.25636
2091	AC104964.1	5.53987	2.11885e-07	0.00581943	2.34149	ExN	UP	2.23512
1142	PLEKHA1	5.53311	2.20222e-07	0.00604841	0.540383	InN	UP	2.21836
1146	EMID1	5.52616	2.29118e-07	0.00629272	0.941941	InN	UP	2.20116
75	MAST4	5.51624	2.42435e-07	0.00665849	1.88643	Ast	UP	2.17662
2114	KCNG1	5.51369	2.45973e-07	0.00675566	1.96881	ExN	UP	2.17033
87	AC110296.1	5.50719	2.55225e-07	0.00700976	1.82458	oRG/Ast	UP	2.1543
2123	MACO1	5.50531	2.57963e-07	0.00708496	0.606263	ExN	UP	2.14966
1154	SNX25	5.49766	2.69403e-07	0.00739915	0.535111	InN	UP	2.13082
1156	RTN4RL1	5.49622	2.71617e-07	0.00745995	0.86749	InN	UP	2.12726
840	INHBA	5.48844	2.83843e-07	0.00779575	1.96592	RG	UP	2.10814
1161	AC007405.1	5.48659	2.86844e-07	0.00787817	0.83708	InN	UP	2.10357
1164	AL450992.2	5.48117	2.95771e-07	0.00812335	1.23134	InN	UP	2.09026
843	ITPR2	5.48002	2.9769e-07	0.00817605	1.06782	RG	UP	2.08746
89	C15orf41	5.4778	3.01453e-07	0.00827942	2.22805	oRG/Ast	UP	2.082
2149	BCAP29	5.47774	3.01548e-07	0.00828202	1.35516	ExN	UP	2.08186
844	LINC01320	5.47709	3.02673e-07	0.0083129	2.48353	RG	UP	2.08025
1169	LINC02163	5.4731	3.09567e-07	0.00850226	1.19029	InN	UP	2.07047
1173	ZKSCAN7	5.46472	3.24543e-07	0.00891357	0.97854	InN	UP	2.04995
851	RSPO2	5.45655	3.3983e-07	0.00933343	1.23247	RG	UP	2.02996
852	PDE3A	5.45653	3.39873e-07	0.00933462	0.503941	RG	UP	2.0299
1183	ZBTB44	5.44581	3.60987e-07	0.00991451	0.53556	InN	UP	2.00373
2185	AC004160.1	5.44515	3.62331e-07	0.00995142	0.781931	ExN	UP	2.00211
855	DCDC2	5.44047	3.71979e-07	0.0102164	1.73028	RG	UP	1.9907
857	SHC2	5.43913	3.74798e-07	0.0102938	0.942449	RG	UP	1.98742
2192	CDH6	5.43768	3.77842e-07	0.0103774	1.33805	ExN	UP	1.98391
2193	WDR47	5.43747	3.78303e-07	0.0103901	0.713576	ExN	UP	1.98338
2194	CABP1	5.43707	3.79148e-07	0.0104133	1.8492	ExN	UP	1.98241
2196	PRKAG2	5.43561	3.8226e-07	0.0104988	0.864275	ExN	UP	1.97886
2218	PRELID3A	5.42307	4.10095e-07	0.0112633	1.58587	ExN	UP	1.94834
863	AC027288.3	5.41442	4.30413e-07	0.0118213	0.760821	RG	UP	1.92734
2228	SH3BP2	5.4134	4.32875e-07	0.0118889	1.39126	ExN	UP	1.92486
1192	HEPH	5.4065	4.49885e-07	0.0123561	0.986604	InN	UP	1.90812
2237	FAM171B	5.40394	4.56339e-07	0.0125334	0.81415	ExN	UP	1.90193
1198	XKR7	5.39263	4.8604e-07	0.0133491	0.875945	InN	UP	1.87455
873	CACNG4	5.39125	4.89794e-07	0.0134522	0.92319	RG	UP	1.87121
874	ARHGEF40	5.39081	4.90992e-07	0.0134851	0.927342	RG	UP	1.87015
2254	SLC5A4-AS1	5.38437	5.08886e-07	0.0139766	1.17202	ExN	UP	1.8546
1201	SSH1	5.3836	5.11068e-07	0.0140365	0.570959	InN	UP	1.85274
876	SOS2	5.3772	5.29574e-07	0.0145448	0.547869	RG	UP	1.83729
2261	DIO2	5.37684	5.30637e-07	0.0145739	2.37983	ExN	UP	1.83642
2263	KHDRBS3	5.37548	5.34651e-07	0.0146842	1.02129	ExN	UP	1.83315
2270	CAMK2B	5.37051	5.49599e-07	0.0150947	1.09664	ExN	UP	1.82117
2271	LINC01237	5.36948	5.52761e-07	0.0151816	1.62845	ExN	UP	1.81868
1213	UBLCP1	5.36921	5.53579e-07	0.015204	0.811305	InN	UP	1.81804
94	MIR222HG	5.36116	5.78822e-07	0.0158973	2.51904	oRG/Ast	UP	1.79868
1214	GRM6	5.3611	5.79009e-07	0.0159025	3.97712	InN	UP	1.79854
2290	FAM126A	5.3572	5.91666e-07	0.0162501	0.828296	ExN	UP	1.78914
2293	AP000462.1	5.3546	6.00205e-07	0.0164846	0.66131	ExN	UP	1.78292
1217	AC078883.1	5.35323	6.04781e-07	0.0166103	1.75221	InN	UP	1.77962
2295	AUH	5.35301	6.05532e-07	0.0166309	0.621398	ExN	UP	1.77908
1220	INTS6L	5.34961	6.16997e-07	0.0169458	0.585571	InN	UP	1.77094
2300	AC011900.1	5.34869	6.20141e-07	0.0170322	1.10823	ExN	UP	1.76873
2301	NFIC	5.34821	6.21789e-07	0.0170774	1.53875	ExN	UP	1.76758
2308	GDAP1	5.34241	6.42035e-07	0.0176335	0.635866	ExN	UP	1.75366
2309	ABRACL	5.33974	6.51577e-07	0.0178956	1.62747	ExN	UP	1.74725
887	TLE1	5.33813	6.57357e-07	0.0180543	0.64244	RG	UP	1.74342
889	MAOA	5.33559	6.66646e-07	0.0183094	1.8001	RG	UP	1.73733
890	SLC39A8	5.33529	6.67749e-07	0.0183397	1.93877	RG	UP	1.73661
1228	ZNF491	5.32847	6.93322e-07	0.0190421	0.86852	InN	UP	1.72029
1232	ZSCAN1	5.31938	7.28859e-07	0.0200181	1.4603	InN	UP	1.69858
895	ITPRID2	5.31698	7.38531e-07	0.0202838	0.89702	RG	UP	1.69285
896	CCDC152	5.31297	7.54965e-07	0.0207351	24.8392	RG	UP	1.68329
1235	RNF175	5.31185	7.59619e-07	0.0208629	0.830893	InN	UP	1.68062
2349	LRRC37B	5.30729	7.78888e-07	0.0213922	0.88282	ExN	UP	1.66975
897	HS6ST1	5.30578	7.85367e-07	0.0215701	0.751909	RG	UP	1.66615
2356	DACT1	5.30094	8.06472e-07	0.0221497	2.55833	ExN	UP	1.65463
1240	ZMAT4	5.29894	8.15354e-07	0.0223937	0.69331	InN	UP	1.64987
902	LINC02797	5.29807	8.19247e-07	0.0225006	2.02454	RG	UP	1.64781
1243	CAMK2A	5.29599	8.28619e-07	0.022758	0.755943	InN	UP	1.64287
2367	SCAI	5.29364	8.39323e-07	0.023052	0.508606	ExN	UP	1.63729
307	FOXN4	5.29198	8.46972e-07	0.0232621	1.64275	CyP	UP	1.63335
1250	ZBTB46	5.29172	8.48217e-07	0.0232963	0.553512	InN	UP	1.63271
2376	AL158077.2	5.28456	8.82069e-07	0.024226	2.9583	ExN	UP	1.61572
1256	PPFIA4	5.28413	8.84109e-07	0.024282	0.843036	InN	UP	1.61471
909	LINC01239	5.28357	8.8683e-07	0.0243568	1.91442	RG	UP	1.61338
1257	AC005740.5	5.28356	8.86886e-07	0.0243583	1.31011	InN	UP	1.61335
2381	CTDSPL	5.28159	8.96457e-07	0.0246212	0.865172	ExN	UP	1.60869
913	COL11A1	5.27879	9.10301e-07	0.0250014	0.842176	RG	UP	1.60204
915	ST3GAL5	5.27798	9.14309e-07	0.0251115	1.16467	RG	UP	1.60013
2390	HECW2	5.27419	9.33426e-07	0.0256365	0.659214	ExN	UP	1.59114
1264	STX2	5.27103	9.49627e-07	0.0260815	0.576801	InN	UP	1.58367
918	ATP1A2	5.27061	9.51775e-07	0.0261405	1.16275	RG	UP	1.58269
1265	AC018730.1	5.26936	9.58296e-07	0.0263196	0.824831	InN	UP	1.57972
919	SLC8A1-AS1	5.26794	9.6574e-07	0.0265241	0.794291	RG	UP	1.57636
2399	AP003025.1	5.26734	9.689e-07	0.0266108	1.25016	ExN	UP	1.57494
1267	RAB3B	5.2667	9.7231e-07	0.0267045	0.678902	InN	UP	1.57342
923	HTR2C	5.26456	9.8367e-07	0.0270165	1.13247	RG	UP	1.56837
1268	AC104117.3	5.26153	1.00005e-06	0.0274665	2.59339	InN	UP	1.5612
2408	AL136366.1	5.26086	1.00366e-06	0.0275656	1.96783	ExN	UP	1.55963
2417	DIO2-AS1	5.2525	1.05034e-06	0.0288475	1.424	ExN	UP	1.53989
1270	TMX4	5.25026	1.06322e-06	0.0292012	0.718027	InN	UP	1.5346
931	SPATA18	5.25021	1.06349e-06	0.0292089	1.36901	RG	UP	1.53449
1272	VIPR2	5.24906	1.07014e-06	0.0293915	1.29297	InN	UP	1.53178
2434	CRYM	5.24282	1.10696e-06	0.0304026	3.35024	ExN	UP	1.51709
935	DCN	5.23573	1.15034e-06	0.0315941	3.13168	RG	UP	1.50039
937	LINC01833	5.2329	1.16812e-06	0.0320823	1.9957	RG	UP	1.49373
938	KCNH5	5.23033	1.18445e-06	0.0325309	1.35462	RG	UP	1.4877
1280	AC026746.1	5.22793	1.19991e-06	0.0329556	2.33635	InN	UP	1.48207
941	LAMA3	5.22459	1.22179e-06	0.0335564	2.31316	RG	UP	1.47422
1282	AC012354.1	5.22421	1.2243e-06	0.0336255	2.3023	InN	UP	1.47333
318	CIP2A	5.21927	1.25739e-06	0.0345342	1.00568	CyP	UP	1.46175
945	KLF13	5.21673	1.27477e-06	0.0350117	0.916936	RG	UP	1.45579
320	SGO2	5.21565	1.28221e-06	0.035216	1.26566	CyP	UP	1.45326
2463	RAP2A	5.21306	1.30028e-06	0.0357122	0.935097	ExN	UP	1.44718
1288	AC006115.2	5.21106	1.31435e-06	0.0360987	0.946632	InN	UP	1.44251
96	MYO16	5.21093	1.31527e-06	0.0361239	1.74731	Ast	UP	1.4422
1290	LINC01006	5.20877	1.33067e-06	0.0365467	0.921033	InN	UP	1.43715
1291	METAP1D	5.20531	1.3557e-06	0.0372343	0.593824	InN	UP	1.42906
1297	LPCAT4	5.19121	1.46252e-06	0.0401681	0.600536	InN	UP	1.39612
1298	FBXO4	5.19118	1.46276e-06	0.0401748	1.53131	InN	UP	1.39605
1299	LINC02284	5.19	1.47203e-06	0.0404294	1.88714	InN	UP	1.3933
327	CCDC14	5.18919	1.47851e-06	0.0406074	0.68869	CyP	UP	1.39139
2505	AC095056.1	5.18771	1.49026e-06	0.0409299	2.3474	ExN	UP	1.38796
961	HEY2	5.18468	1.5147e-06	0.0416011	2.10253	RG	UP	1.38089
962	ATOH8	5.18187	1.53769e-06	0.0422328	2.29747	RG	UP	1.37435
103	GPR156	5.17827	1.56768e-06	0.0430564	2.96088	oRG/Ast	UP	1.36596
2520	GTDC1	5.17735	1.57545e-06	0.0432697	0.681146	ExN	UP	1.36382
2522	GPRIN3	5.17591	1.5876e-06	0.0436036	1.17051	ExN	UP	1.36048
965	CCDC136	5.17402	1.60379e-06	0.0440481	0.627229	RG	UP	1.35607
966	AGBL1	5.17328	1.61014e-06	0.0442224	1.36096	RG	UP	1.35436
2526	GABRB2	5.17129	1.62737e-06	0.0446958	1.37644	ExN	UP	1.34973
1305	LINC00922	5.16852	1.65166e-06	0.045363	1.76502	InN	UP	1.3433
968	VLDLR-AS1	5.16846	1.65218e-06	0.045377	0.64795	RG	UP	1.34316
1309	SYNPR	5.16467	1.68604e-06	0.046307	0.804637	InN	UP	1.33435
2532	CACNB4	5.16454	1.68721e-06	0.0463393	0.569801	ExN	UP	1.33405
2538	AC069155.1	5.16095	1.71992e-06	0.0472376	1.5556	ExN	UP	1.32571
973	SIM2	5.16056	1.72352e-06	0.0473365	3.34167	RG	UP	1.3248
974	CNTNAP3	5.16036	1.72537e-06	0.0473874	0.956105	RG	UP	1.32434
2540	AL157829.1	5.15928	1.73535e-06	0.0476613	2.26407	ExN	UP	1.32183
2548	GABRB1	5.15625	1.76358e-06	0.0484366	1.27088	ExN	UP	1.31483
1316	AC244517.2	5.15598	1.76618e-06	0.0485082	0.519107	InN	UP	1.31419
975	C4orf47	5.15525	1.77306e-06	0.048697	1.03749	RG	UP	1.3125
104	ZNRF3	5.15486	1.77672e-06	0.0487977	1.03897	Ast	UP	1.3116
976	LNCTAM34A	5.15455	1.77965e-06	0.0488782	1.23998	RG	UP	1.31088
979	AC013391.2	5.15336	1.79107e-06	0.0491916	1.23297	RG	UP	1.30811
0	MALAT1	29.7838	4.43457e-194	1.21796e-189	-0.9754	ExN	DOWN	188.914
1	PAX3	28.2134	2.80185e-174	7.69528e-170	-6.20141	ExN	DOWN	169.114
2	EBF1	25.8561	1.45281e-146	3.99014e-142	-3.40803	ExN	DOWN	141.399
4	LINC01414	24.9342	2.22072e-136	6.0992e-132	-2.98661	ExN	DOWN	131.215
5	PBX3	24.7809	1.00921e-134	2.77178e-130	-2.7301	ExN	DOWN	129.557
9	GREB1L	23.8736	4.03362e-125	1.10783e-120	-2.48068	ExN	DOWN	119.956
20	PRTG	21.5907	1.5383e-102	4.22493e-98	-2.93111	ExN	DOWN	97.3742
26	AC015878.1	20.6804	3.64326e-94	1.00062e-89	-2.56747	ExN	DOWN	88.9997
27	PLEKHB2	20.5324	7.73991e-93	2.12577e-88	-2.14498	ExN	DOWN	87.6725
29	TENM2	20.0493	1.43349e-88	3.93707e-84	-2.15388	ExN	DOWN	83.4048
34	ADGRL3	19.7134	1.15872e-85	3.18243e-81	-1.82806	ExN	DOWN	80.4972
11	RPLP1	19.5159	5.63515e-84	1.54769e-79	-1.36754	InN	DOWN	78.8103
36	CRNDE	19.4963	8.26027e-84	2.26868e-79	-2.26614	ExN	DOWN	78.6442
14	CHCHD2	19.2898	4.57814e-82	1.25739e-77	-2.49985	InN	DOWN	76.9005
15	VIM	18.8929	9.12799e-79	2.507e-74	-1.48989	InN	DOWN	73.6008
16	RPS18	18.8729	1.33411e-78	3.66415e-74	-1.3603	InN	DOWN	73.436
43	TFAP2B	18.838	2.58261e-78	7.09313e-74	-6.28878	ExN	DOWN	73.1492
11	AC109466.1	18.7685	9.57039e-78	2.62851e-73	-3.30253	RG	DOWN	72.5803
17	CRABP1	18.6504	8.77235e-77	2.40933e-72	-2.47067	InN	DOWN	71.6181
45	AC116049.2	18.5086	1.23121e-75	3.38152e-71	-1.89502	ExN	DOWN	70.4709
46	PAX7	18.4687	2.58404e-75	7.09705e-71	-5.88331	ExN	DOWN	70.1489
48	MEIS1	18.0947	2.45627e-72	6.74614e-68	-2.02353	ExN	DOWN	67.1709
21	RPS27	17.9763	2.09114e-71	5.74331e-67	-1.41159	InN	DOWN	66.2408
22	RPS23	17.8854	1.07183e-70	2.94379e-66	-1.35695	InN	DOWN	65.5311
24	RPL3	17.4957	1.08078e-67	2.96836e-63	-1.29	InN	DOWN	62.5275
26	RPL17	17.2686	5.67585e-66	1.55887e-61	-1.29092	InN	DOWN	60.8072
20	BOC	17.234	1.0327e-65	2.83632e-61	-2.15013	RG	DOWN	60.5472
27	RPL13	17.1973	1.94743e-65	5.34862e-61	-1.14189	InN	DOWN	60.2718
28	RPS2	17.1831	2.48927e-65	6.83679e-61	-1.1139	InN	DOWN	60.1651
29	EEF1A1	17.0811	1.4376e-64	3.94838e-60	-1.19076	InN	DOWN	59.4036
56	FIGN	16.9719	9.27445e-64	2.54723e-59	-1.76208	ExN	DOWN	58.5939
30	RPL41	16.9563	1.21002e-63	3.32332e-59	-1.18554	InN	DOWN	58.4784
31	RPL7A	16.8451	7.97176e-63	2.18944e-58	-1.23968	InN	DOWN	57.6597
59	LGR4	16.7317	5.38944e-62	1.48021e-57	-2.27689	ExN	DOWN	56.8297
60	LINC02254	16.7054	8.3754e-62	2.3003e-57	-1.9977	ExN	DOWN	56.6382
32	RPS3A	16.6236	3.29114e-61	9.0391e-57	-1.04334	InN	DOWN	56.0439
33	RPL13A	16.6148	3.81418e-61	1.04757e-56	-1.29558	InN	DOWN	55.9798
64	AC011287.1	16.3383	3.69028e-59	1.01354e-54	-2.36333	ExN	DOWN	53.9942
36	RPL18A	16.3347	3.91271e-59	1.07463e-54	-1.26254	InN	DOWN	53.9687
37	RPS6	16.1645	6.28606e-58	1.72647e-53	-1.42151	InN	DOWN	52.7628
65	AC112196.1	16.1542	7.42036e-58	2.038e-53	-1.95566	ExN	DOWN	52.6908
39	FAU	15.9929	1.00219e-56	2.75252e-52	-1.27773	InN	DOWN	51.5603
68	DACH1	15.9653	1.56087e-56	4.28693e-52	-1.684	ExN	DOWN	51.3679
70	EPHA3	15.8534	9.32425e-56	2.56091e-51	-1.65485	ExN	DOWN	50.5916
40	RPL32	15.7619	3.97975e-55	1.09304e-50	-1.21937	InN	DOWN	49.9614
74	ABCA1	15.7179	7.9849e-55	2.19305e-50	-1.92845	ExN	DOWN	49.659
77	ZNF608	15.6114	4.26484e-54	1.17134e-49	-1.51545	ExN	DOWN	48.9313
42	RPL11	15.596	5.42797e-54	1.49079e-49	-1.11444	InN	DOWN	48.8266
78	LINC02253	15.5731	7.76297e-54	2.1321e-49	-1.86151	ExN	DOWN	48.6712
43	RPS3	15.5608	9.4068e-54	2.58358e-49	-1.15283	InN	DOWN	48.5878
79	TBC1D5	15.5401	1.30054e-53	3.57192e-49	-0.941412	ExN	DOWN	48.4471
81	BBOX1	15.4574	4.70672e-53	1.2927e-48	-2.77287	ExN	DOWN	47.8885
82	MAPK10	15.3101	4.58435e-52	1.25909e-47	-1.35895	ExN	DOWN	46.8999
45	RPL29	15.3012	5.25784e-52	1.44406e-47	-1.27792	InN	DOWN	46.8404
83	ADARB2	15.2779	7.51186e-52	2.06313e-47	-2.10682	ExN	DOWN	46.6855
85	POU6F2	15.2503	1.14727e-51	3.15099e-47	-1.8162	ExN	DOWN	46.5016
86	BBOX1-AS1	15.2336	1.48121e-51	4.06813e-47	-2.24605	ExN	DOWN	46.3906
89	AL359091.1	15.1758	3.58092e-51	9.83499e-47	-3.58769	ExN	DOWN	46.0072
93	NPAS3	15.0303	3.25216e-50	8.93204e-46	-1.48801	ExN	DOWN	45.049
48	RPS24	14.9466	1.14657e-49	3.14904e-45	-1.07902	InN	DOWN	44.5018
49	RPL28	14.9373	1.31993e-49	3.62519e-45	-1.2319	InN	DOWN	44.4407
97	EBF3	14.903	2.2067e-49	6.0607e-45	-1.89869	ExN	DOWN	44.2175
50	RPS14	14.8944	2.50747e-49	6.88678e-45	-1.11653	InN	DOWN	44.162
51	RPSA	14.8904	2.66235e-49	7.31215e-45	-1.24521	InN	DOWN	44.136
53	RPS27A	14.8681	3.71968e-49	1.02161e-44	-1.12747	InN	DOWN	43.9907
55	RPS15	14.6944	4.90272e-48	1.34653e-43	-1.16161	InN	DOWN	42.8708
56	RPL6	14.6817	5.90759e-48	1.62252e-43	-1.07932	InN	DOWN	42.7898
105	LINC01362	14.6503	9.38328e-48	2.57712e-43	-1.67337	ExN	DOWN	42.5889
106	FKBP10	14.6265	1.33288e-47	3.66076e-43	-1.8059	ExN	DOWN	42.4364
58	RPLP0	14.6213	1.43755e-47	3.94823e-43	-1.16664	InN	DOWN	42.4036
108	PTPN13	14.5961	2.08298e-47	5.72091e-43	-1.70704	ExN	DOWN	42.2425
111	LINC01416	14.4902	9.78261e-47	2.68679e-42	-1.73448	ExN	DOWN	41.5708
112	AL157944.1	14.4866	1.03063e-46	2.83062e-42	-3.05723	ExN	DOWN	41.5481
63	RPL18	14.4757	1.20876e-46	3.31986e-42	-1.07376	InN	DOWN	41.4789
114	KLHL13	14.4687	1.33757e-46	3.67362e-42	-1.93788	ExN	DOWN	41.4349
64	RPS28	14.4537	1.66211e-46	4.565e-42	-1.19257	InN	DOWN	41.3406
117	ZNF521	14.4116	3.06343e-46	8.41372e-42	-1.42288	ExN	DOWN	41.075
66	RPL19	14.3193	1.16126e-45	3.18941e-41	-1.19675	InN	DOWN	40.4963
67	HOXD3	14.2885	1.80583e-45	4.95972e-41	-2.90603	InN	DOWN	40.3045
125	IRX5	14.2606	2.69694e-45	7.40715e-41	-4.04333	ExN	DOWN	40.1303
69	RPL30	14.223	4.61875e-45	1.26854e-40	-1.0657	InN	DOWN	39.8967
128	AC104827.1	14.2193	4.8668e-45	1.33667e-40	-1.55908	ExN	DOWN	39.874
71	RPS16	14.2103	5.53402e-45	1.51992e-40	-1.16147	InN	DOWN	39.8182
72	RPS11	14.2082	5.70181e-45	1.566e-40	-1.14222	InN	DOWN	39.8052
73	RPS15A	14.1891	7.49374e-45	2.05815e-40	-1.15478	InN	DOWN	39.6865
74	RPS12	14.1607	1.12351e-44	3.08571e-40	-1.14972	InN	DOWN	39.5106
133	AC008415.1	14.059	4.74633e-44	1.30358e-39	-2.41342	ExN	DOWN	38.8849
79	MT-CO1	14.0573	4.86361e-44	1.33579e-39	-1.25742	InN	DOWN	38.8743
134	EYA2	14.0147	8.86673e-44	2.43525e-39	-2.47536	ExN	DOWN	38.6135
135	JAG1	14.0087	9.65321e-44	2.65125e-39	-2.50353	ExN	DOWN	38.5765
137	ZNF536	13.9144	3.62714e-43	9.96193e-39	-1.43306	ExN	DOWN	38.0017
141	ZBTB20	13.8138	1.47277e-42	4.04497e-38	-1.25471	ExN	DOWN	37.3931
85	RPL26	13.7899	2.05198e-42	5.63576e-38	-1.11738	InN	DOWN	37.249
88	RPL15	13.7152	5.76448e-42	1.58322e-37	-1.05011	InN	DOWN	36.8005
90	RPS25	13.678	9.61634e-42	2.64113e-37	-1.21435	InN	DOWN	36.5782
148	GLI3	13.6452	1.50884e-41	4.14402e-37	-1.62123	ExN	DOWN	36.3826
149	RDX	13.634	1.76108e-41	4.83681e-37	-1.22118	ExN	DOWN	36.3154
153	ADGRL2	13.5789	3.74039e-41	1.0273e-36	-1.36703	ExN	DOWN	35.9883
93	RPS7	13.5725	4.0786e-41	1.12019e-36	-1.0277	InN	DOWN	35.9507
154	SDK2	13.5573	5.02351e-41	1.37971e-36	-1.63223	ExN	DOWN	35.8602
94	RPS8	13.5408	6.28503e-41	1.72618e-36	-1.07107	InN	DOWN	35.7629
95	RPL27A	13.5143	9.01301e-41	2.47542e-36	-1.20268	InN	DOWN	35.6064
97	HOXB3	13.4675	1.6998e-40	4.6685e-36	-1.7363	InN	DOWN	35.3308
158	MIR124-2HG	13.3654	6.74564e-40	1.85269e-35	-1.31306	ExN	DOWN	34.7322
98	SHISA9	13.3301	1.08353e-39	2.97592e-35	-2.14432	InN	DOWN	34.5264
53	AC019068.1	13.314	1.3427e-39	3.68774e-35	-2.33522	RG	DOWN	34.4332
161	VGLL3	13.2978	1.66969e-39	4.58579e-35	-4.51019	ExN	DOWN	34.3386
164	AC131571.1	13.24	3.60739e-39	9.90771e-35	-1.42327	ExN	DOWN	34.004
165	ADGRV1	13.2084	5.49306e-39	1.50867e-34	-1.34963	ExN	DOWN	33.8214
101	RPL22	13.1783	8.18791e-39	2.24881e-34	-1.13352	InN	DOWN	33.648
102	RPL10A	13.1746	8.59664e-39	2.36107e-34	-1.10553	InN	DOWN	33.6269
166	AC021504.1	13.1629	1.00413e-38	2.75785e-34	-1.24924	ExN	DOWN	33.5594
105	RPL39	13.129	1.57319e-38	4.32076e-34	-1.06197	InN	DOWN	33.3644
109	RPL21	13.1097	2.02881e-38	5.57213e-34	-1.01176	InN	DOWN	33.254
112	RPL9	13.0301	5.77508e-38	1.58613e-33	-1.02117	InN	DOWN	32.7997
114	RPS17	13.0152	7.02255e-38	1.92874e-33	-1.29247	InN	DOWN	32.7147
115	RPS9	12.9985	8.73369e-38	2.39871e-33	-1.07462	InN	DOWN	32.62
116	RPL8	12.9593	1.45628e-37	3.99967e-33	-1.02455	InN	DOWN	32.398
177	AC120193.1	12.9199	2.43299e-37	6.6822e-33	-2.40673	ExN	DOWN	32.1751
178	LINC00645	12.8842	3.86494e-37	1.06151e-32	-1.78737	ExN	DOWN	31.9741
179	STK3	12.8834	3.90781e-37	1.07328e-32	-1.53929	ExN	DOWN	31.9693
118	RPL5	12.8802	4.07114e-37	1.11814e-32	-0.93746	InN	DOWN	31.9515
181	TMTC2	12.8718	4.53963e-37	1.24681e-32	-1.31506	ExN	DOWN	31.9042
182	CPNE8	12.8615	5.18897e-37	1.42515e-32	-2.61372	ExN	DOWN	31.8461
183	RFTN2	12.8575	5.46551e-37	1.5011e-32	-1.84542	ExN	DOWN	31.8236
186	MTAP	12.8122	9.80929e-37	2.69412e-32	-1.55622	ExN	DOWN	31.5696
187	LAMA1	12.8015	1.125e-36	3.08982e-32	-2.19974	ExN	DOWN	31.5101
119	TMSB4X	12.7923	1.26682e-36	3.47931e-32	-0.762494	InN	DOWN	31.4585
191	TCF7L1	12.7779	1.52548e-36	4.18972e-32	-1.8355	ExN	DOWN	31.3778
120	RPS4X	12.7774	1.53442e-36	4.21429e-32	-1.09318	InN	DOWN	31.3753
121	MT-ATP6	12.7771	1.54171e-36	4.2343e-32	-1.39862	InN	DOWN	31.3732
122	RPL34	12.7748	1.58755e-36	4.36019e-32	-1.00274	InN	DOWN	31.3605
192	AC112206.2	12.7534	2.08917e-36	5.73789e-32	-1.77639	ExN	DOWN	31.2412
194	KCNH8	12.7273	2.91776e-36	8.01363e-32	-1.42198	ExN	DOWN	31.0962
196	C1orf54	12.6884	4.79857e-36	1.31793e-31	-1.74575	ExN	DOWN	30.8801
200	THSD4	12.6021	1.43908e-35	3.95243e-31	-1.54626	ExN	DOWN	30.4031
130	RPS19	12.5837	1.8161e-35	4.98791e-31	-0.885884	InN	DOWN	30.3021
131	PLCG2	12.5807	1.88729e-35	5.18345e-31	-1.5547	InN	DOWN	30.2854
201	AC020704.1	12.5718	2.11362e-35	5.80505e-31	-2.20705	ExN	DOWN	30.2362
132	MT-CO2	12.568	2.21562e-35	6.08521e-31	-1.29954	InN	DOWN	30.2157
70	ASB18	12.5455	2.94654e-35	8.09266e-31	-2.4375	RG	DOWN	30.0919
204	AC079052.1	12.5364	3.30225e-35	9.06964e-31	-1.2355	ExN	DOWN	30.0424
212	OBI1-AS1	12.4053	1.71185e-34	4.7016e-30	-3.33393	ExN	DOWN	29.3278
136	RPL35A	12.3993	1.84429e-34	5.06534e-30	-1.01641	InN	DOWN	29.2954
213	DPPA4	12.3929	1.99989e-34	5.49271e-30	-4.10948	ExN	DOWN	29.2602
215	EBF2	12.3837	2.24234e-34	6.15858e-30	-3.13146	ExN	DOWN	29.2105
217	TEX41	12.3446	3.64587e-34	1.00134e-29	-2.07665	ExN	DOWN	28.9994
218	ROBO3	12.3286	4.44714e-34	1.22141e-29	-2.74338	ExN	DOWN	28.9131
140	BCL11B	12.2762	8.50869e-34	2.33691e-29	-1.59456	InN	DOWN	28.6314
221	AC011369.1	12.2434	1.27631e-33	3.50538e-29	-1.87	ExN	DOWN	28.4553
222	GLI2	12.2382	1.36066e-33	3.73704e-29	-1.4332	ExN	DOWN	28.4275
224	ERBB4	12.2035	2.08421e-33	5.72429e-29	-1.31657	ExN	DOWN	28.2423
225	TSHZ2	12.1871	2.55008e-33	7.00381e-29	-1.25902	ExN	DOWN	28.1547
226	EIF1B	12.1656	3.31908e-33	9.11584e-29	-1.26879	ExN	DOWN	28.0402
143	HOXB-AS3	12.1383	4.63141e-33	1.27202e-28	-1.93162	InN	DOWN	27.8955
231	LRRC4C	12.1294	5.16427e-33	1.41837e-28	-1.4946	ExN	DOWN	27.8482
144	NACA	12.1098	6.56208e-33	1.80228e-28	-0.952672	InN	DOWN	27.7442
145	RPL38	12.0886	8.4959e-33	2.3334e-28	-1.09274	InN	DOWN	27.632
148	MT-CO3	12.0533	1.30378e-32	3.58082e-28	-0.985937	InN	DOWN	27.446
233	TOX3	12.0462	1.42164e-32	3.90453e-28	-1.16421	ExN	DOWN	27.4084
234	MSI2	12.041	1.51377e-32	4.15758e-28	-0.995438	ExN	DOWN	27.3812
235	AC136424.2	12.0403	1.52661e-32	4.19284e-28	-3.51075	ExN	DOWN	27.3775
238	MIR4435-2HG	11.9622	3.92449e-32	1.07786e-27	-1.71696	ExN	DOWN	26.9674
239	UTRN	11.954	4.32999e-32	1.18923e-27	-1.29196	ExN	DOWN	26.9247
156	RPL14	11.9525	4.40906e-32	1.21095e-27	-0.917377	InN	DOWN	26.9169
240	AC109129.1	11.9469	4.71814e-32	1.29584e-27	-1.80922	ExN	DOWN	26.8874
157	RPS13	11.9176	6.70664e-32	1.84198e-27	-0.974265	InN	DOWN	26.7347
160	LINC01551	11.8871	9.67114e-32	2.65618e-27	-1.82525	InN	DOWN	26.5757
244	LUZP2	11.8841	1.00257e-31	2.75356e-27	-1.77925	ExN	DOWN	26.5601
161	H3F3B	11.8594	1.34569e-31	3.69594e-27	-0.814424	InN	DOWN	26.4323
163	HOXA3	11.8148	2.29133e-31	6.29312e-27	-1.8723	InN	DOWN	26.2011
249	FGFR1	11.8041	2.60341e-31	7.15026e-27	-1.39963	ExN	DOWN	26.1457
164	DNAJB1	11.7974	2.81676e-31	7.73624e-27	-1.82338	InN	DOWN	26.1115
253	LINC01289	11.7661	4.08517e-31	1.12199e-26	-2.66806	ExN	DOWN	25.95
165	HMGB2	11.7658	4.10091e-31	1.12632e-26	-1.22916	InN	DOWN	25.9483
256	NXN	11.7394	5.60135e-31	1.53841e-26	-1.14733	ExN	DOWN	25.8129
257	STK33	11.7348	5.91767e-31	1.62529e-26	-1.28442	ExN	DOWN	25.7891
166	RPL23	11.7242	6.70494e-31	1.84151e-26	-1.0126	InN	DOWN	25.7348
169	RPS20	11.7013	8.78917e-31	2.41394e-26	-1.09499	InN	DOWN	25.6173
170	AC112178.1	11.6968	9.26601e-31	2.54491e-26	-1.44654	InN	DOWN	25.5943
173	RPS5	11.6616	1.4014e-30	3.84896e-26	-1.00768	InN	DOWN	25.4147
259	GREB1	11.6548	1.51856e-30	4.17073e-26	-1.60329	ExN	DOWN	25.3798
262	NUF2	11.6211	2.25297e-30	6.18779e-26	-1.62929	ExN	DOWN	25.2085
263	NES	11.6185	2.32456e-30	6.38441e-26	-2.19981	ExN	DOWN	25.1949
264	ZNF20	11.6176	2.34849e-30	6.45014e-26	-1.63515	ExN	DOWN	25.1904
175	RPL24	11.5988	2.92379e-30	8.03019e-26	-0.861177	InN	DOWN	25.0953
176	RPL12	11.5985	2.93504e-30	8.0611e-26	-1.02712	InN	DOWN	25.0936
180	APOE	11.5787	3.69719e-30	1.01543e-25	-1.9493	InN	DOWN	24.9933
266	MECOM	11.5679	4.19522e-30	1.15222e-25	-2.53314	ExN	DOWN	24.9385
271	PCCA	11.5129	7.94977e-30	2.1834e-25	-1.02207	ExN	DOWN	24.6609
272	AC097654.1	11.5066	8.55818e-30	2.3505e-25	-1.33579	ExN	DOWN	24.6288
275	SUMF1	11.485	1.09913e-29	3.01876e-25	-1.0514	ExN	DOWN	24.5202
276	LINC02340	11.464	1.40039e-29	3.84616e-25	-1.41708	ExN	DOWN	24.415
277	CCDC18	11.4624	1.42669e-29	3.91839e-25	-1.20299	ExN	DOWN	24.4069
185	CDH4	11.4579	1.50203e-29	4.12533e-25	-1.06308	InN	DOWN	24.3845
278	C9orf147	11.4557	1.54126e-29	4.23308e-25	-1.46292	ExN	DOWN	24.3733
280	AP002336.2	11.4375	1.90223e-29	5.22449e-25	-1.07037	ExN	DOWN	24.282
187	RPL37	11.417	2.40726e-29	6.61154e-25	-0.866944	InN	DOWN	24.1797
281	PARD3	11.4147	2.47247e-29	6.79064e-25	-1.07817	ExN	DOWN	24.1681
188	FTL	11.4101	2.60707e-29	7.16032e-25	-0.866958	InN	DOWN	24.1451
282	LINC01090	11.4059	2.73377e-29	7.50831e-25	-1.53622	ExN	DOWN	24.1245
285	EGFR	11.3833	3.54415e-29	9.73402e-25	-2.39427	ExN	DOWN	24.0117
289	AC019197.1	11.3293	6.57628e-29	1.80617e-24	-1.2746	ExN	DOWN	23.7432
193	RPL36	11.3276	6.70389e-29	1.84122e-24	-0.931342	InN	DOWN	23.7349
290	ZEB1	11.3272	6.73785e-29	1.85055e-24	-1.06514	ExN	DOWN	23.7327
196	RBFOX1	11.2914	1.01291e-28	2.78196e-24	-1.01486	InN	DOWN	23.5556
294	AP001172.1	11.2831	1.11381e-28	3.05908e-24	-1.38248	ExN	DOWN	23.5144
295	AC009271.1	11.2631	1.39761e-28	3.83852e-24	-1.26628	ExN	DOWN	23.4158
297	KIAA1958	11.2614	1.42465e-28	3.91279e-24	-1.0484	ExN	DOWN	23.4075
298	FSIP2-AS1	11.2595	1.45549e-28	3.99751e-24	-1.02288	ExN	DOWN	23.3982
197	RPLP2	11.2133	2.45566e-28	6.74446e-24	-0.986503	InN	DOWN	23.1711
299	LRRN1	11.2118	2.49729e-28	6.85881e-24	-1.16379	ExN	DOWN	23.1638
301	HOTAIRM1	11.2116	2.50273e-28	6.87375e-24	-1.93548	ExN	DOWN	23.1628
303	MCC	11.1834	3.44176e-28	9.45279e-24	-1.53164	ExN	DOWN	23.0244
304	ANKRD6	11.1614	4.40923e-28	1.21099e-23	-1.15445	ExN	DOWN	22.9169
201	MIR302CHG	11.1571	4.62675e-28	1.27074e-23	-3.49737	InN	DOWN	22.8959
203	TPT1	11.1276	6.44262e-28	1.76946e-23	-0.921972	InN	DOWN	22.7522
204	HOXA-AS2	11.1018	8.60924e-28	2.36453e-23	-2.07603	InN	DOWN	22.6263
308	MPP5	11.0704	1.22252e-27	3.35764e-23	-1.26647	ExN	DOWN	22.474
309	AL355612.1	11.0685	1.24785e-27	3.42721e-23	-2.30398	ExN	DOWN	22.4651
310	YAP1	11.0675	1.26306e-27	3.469e-23	-1.4736	ExN	DOWN	22.4598
311	CCDC18-AS1	11.0585	1.39557e-27	3.83294e-23	-0.998797	ExN	DOWN	22.4165
312	FAM184B	11.0445	1.63083e-27	4.47906e-23	-1.06839	ExN	DOWN	22.3488
313	PLXNC1	11.0366	1.78196e-27	4.89414e-23	-1.35545	ExN	DOWN	22.3103
314	APBB2	11.0331	1.85187e-27	5.08615e-23	-1.0521	ExN	DOWN	22.2936
207	EEF1G	11.0208	2.12267e-27	5.82992e-23	-0.935203	InN	DOWN	22.2343
316	LINC01933	11.0108	2.37238e-27	6.51573e-23	-2.73609	ExN	DOWN	22.186
317	SOX13	11.0095	2.40856e-27	6.61512e-23	-2.35698	ExN	DOWN	22.1795
318	TCF12	11.0036	2.57058e-27	7.06011e-23	-0.780105	ExN	DOWN	22.1512
319	SLC7A11	11.0014	2.63491e-27	7.23677e-23	-2.0006	ExN	DOWN	22.1405
320	AC125613.1	10.9973	2.75531e-27	7.56746e-23	-1.52275	ExN	DOWN	22.121
321	AC010894.3	10.9917	2.93208e-27	8.05296e-23	-1.62411	ExN	DOWN	22.094
210	ADRA1A	10.9852	3.15015e-27	8.65189e-23	-2.04461	InN	DOWN	22.0629
212	AL356737.2	10.9624	4.05702e-27	1.11426e-22	-2.52107	InN	DOWN	21.953
323	FGFR2	10.9273	5.97274e-27	1.64041e-22	-1.60539	ExN	DOWN	21.785
325	LHFPL6	10.9241	6.18837e-27	1.69964e-22	-1.29321	ExN	DOWN	21.7696
327	NEK11	10.9139	6.92064e-27	1.90075e-22	-1.3201	ExN	DOWN	21.7211
328	HS3ST3A1	10.9099	7.23245e-27	1.98639e-22	-2.13063	ExN	DOWN	21.7019
214	PLXNA2	10.9059	7.56462e-27	2.07762e-22	-1.04549	InN	DOWN	21.6824
215	GABRG3-AS1	10.905	7.63336e-27	2.0965e-22	-1.81236	InN	DOWN	21.6785
329	AC006206.2	10.8947	8.54938e-27	2.34809e-22	-1.97806	ExN	DOWN	21.6293
216	SLC25A6	10.8822	9.80632e-27	2.69331e-22	-1.3841	InN	DOWN	21.5697
217	GABRG3	10.8822	9.81185e-27	2.69482e-22	-1.42699	InN	DOWN	21.5695
330	KCNQ1OT1	10.8555	1.31417e-26	3.60937e-22	-1.01471	ExN	DOWN	21.4426
332	AC105206.2	10.8365	1.61852e-26	4.44528e-22	-1.44809	ExN	DOWN	21.3521
333	AC006305.1	10.8208	1.91965e-26	5.27231e-22	-1.53302	ExN	DOWN	21.278
219	RPL23A	10.7709	3.30785e-26	9.08501e-22	-1.05531	InN	DOWN	21.0417
220	RPL37A	10.7665	3.46914e-26	9.52798e-22	-0.716011	InN	DOWN	21.021
1	LUCAT1	10.7519	4.0646e-26	1.11634e-21	-3.49827	oRG/Ast	DOWN	20.9522
340	MIR4713HG	10.7403	4.60605e-26	1.26505e-21	-1.80803	ExN	DOWN	20.8979
223	RPL7	10.7396	4.64075e-26	1.27458e-21	-1.02627	InN	DOWN	20.8946
341	IGDCC3	10.7355	4.85213e-26	1.33264e-21	-1.24917	ExN	DOWN	20.8753
342	IRX2	10.7321	5.03554e-26	1.38301e-21	-3.05903	ExN	DOWN	20.8592
225	CNTN4	10.7189	5.80588e-26	1.59458e-21	-1.34987	InN	DOWN	20.7974
344	LINC02143	10.7058	6.68991e-26	1.83738e-21	-2.96068	ExN	DOWN	20.7358
345	FAM222A-AS1	10.7018	6.98797e-26	1.91925e-21	-1.92084	ExN	DOWN	20.7169
346	AL109930.1	10.6974	7.32535e-26	2.01191e-21	-1.30113	ExN	DOWN	20.6964
348	LINC01798	10.6602	1.0935e-25	3.00331e-21	-2.35361	ExN	DOWN	20.5224
350	BMPR1B	10.652	1.19518e-25	3.28257e-21	-1.26712	ExN	DOWN	20.4838
227	PTMA	10.6402	1.35544e-25	3.72273e-21	-0.821971	InN	DOWN	20.4291
352	BTG1	10.6269	1.56385e-25	4.2951e-21	-1.15029	ExN	DOWN	20.367
353	U91319.1	10.6249	1.5984e-25	4.39e-21	-2.47572	ExN	DOWN	20.3575
228	RPL35	10.6157	1.76274e-25	4.84136e-21	-0.918302	InN	DOWN	20.315
355	LINC02511	10.5956	2.1872e-25	6.00716e-21	-2.03377	ExN	DOWN	20.2213
229	CAT	10.5883	2.36371e-25	6.49192e-21	-1.57936	InN	DOWN	20.1876
359	VWA3B	10.5818	2.53432e-25	6.9605e-21	-1.8047	ExN	DOWN	20.1574
230	RPS29	10.5604	3.18204e-25	8.73946e-21	-0.879785	InN	DOWN	20.0585
232	PID1	10.554	3.40774e-25	9.35935e-21	-1.36701	InN	DOWN	20.0288
362	LHX1-DT	10.5283	4.47655e-25	1.22948e-20	-1.56119	ExN	DOWN	19.9103
363	GNGT1	10.5244	4.66602e-25	1.28152e-20	-1.14286	ExN	DOWN	19.8923
364	RAD51B	10.5204	4.87242e-25	1.33821e-20	-1.01718	ExN	DOWN	19.8735
365	BMP5	10.516	5.10489e-25	1.40206e-20	-2.44523	ExN	DOWN	19.8532
138	ENPP2	10.5119	5.32921e-25	1.46367e-20	-2.61849	RG	DOWN	19.8346
367	NPSR1-AS1	10.4963	6.28528e-25	1.72625e-20	-1.94829	ExN	DOWN	19.7629
368	NMU	10.4925	6.54662e-25	1.79803e-20	-1.97959	ExN	DOWN	19.7452
369	RBMS1	10.478	7.63313e-25	2.09644e-20	-1.75184	ExN	DOWN	19.6785
236	RPL36A	10.4713	8.19108e-25	2.24968e-20	-0.988169	InN	DOWN	19.6479
373	AC069133.1	10.4535	9.88706e-25	2.71548e-20	-2.10405	ExN	DOWN	19.5662
238	RPL10	10.4532	9.91509e-25	2.72318e-20	-0.688904	InN	DOWN	19.5649
374	CHD7	10.4479	1.049e-24	2.88109e-20	-0.984369	ExN	DOWN	19.5404
375	SLC6A5	10.4443	1.08872e-24	2.99018e-20	-3.99211	ExN	DOWN	19.5243
376	LRIG1	10.4359	1.19042e-24	3.26949e-20	-1.1037	ExN	DOWN	19.4855
242	LINC02693	10.4352	1.19874e-24	3.29233e-20	-2.97143	InN	DOWN	19.4825
379	AL110292.1	10.428	1.29278e-24	3.55062e-20	-1.45612	ExN	DOWN	19.4497
381	NTNG1	10.4167	1.45692e-24	4.00144e-20	-1.5076	ExN	DOWN	19.3978
382	MID1	10.4046	1.65423e-24	4.54333e-20	-1.04485	ExN	DOWN	19.3426
383	GLRA1	10.3935	1.85722e-24	5.10087e-20	-2.34455	ExN	DOWN	19.2924
246	SLC3A2	10.3272	3.7144e-24	1.02016e-19	-0.859052	InN	DOWN	18.9913
247	RACK1	10.32	4.00691e-24	1.1005e-19	-0.862509	InN	DOWN	18.9584
385	OSBPL1A	10.3196	4.02382e-24	1.10514e-19	-1.02175	ExN	DOWN	18.9566
248	MEIS2	10.3195	4.02603e-24	1.10575e-19	-0.792336	InN	DOWN	18.9563
386	CXXC4	10.3111	4.39525e-24	1.20715e-19	-1.21262	ExN	DOWN	18.9182
387	AC023424.3	10.31	4.44508e-24	1.22084e-19	-1.02407	ExN	DOWN	18.9133
389	PDPN	10.2974	5.06611e-24	1.39141e-19	-3.16501	ExN	DOWN	18.8565
390	FKBP5	10.2911	5.41186e-24	1.48637e-19	-1.7564	ExN	DOWN	18.8279
393	DOCK11	10.278	6.20074e-24	1.70303e-19	-1.26478	ExN	DOWN	18.7688
4	BRINP3	10.2578	7.6404e-24	2.09844e-19	-2.82149	Ast	DOWN	18.6781
395	RBPMS	10.255	7.87009e-24	2.16152e-19	-1.35714	ExN	DOWN	18.6652
397	ALPK2	10.2503	8.26134e-24	2.26898e-19	-2.57826	ExN	DOWN	18.6442
398	RHBDL3	10.2464	8.59449e-24	2.36048e-19	-1.36783	ExN	DOWN	18.627
399	CBLB	10.2406	9.13284e-24	2.50833e-19	-0.974025	ExN	DOWN	18.6006
400	NR2F1	10.2241	1.08277e-23	2.97383e-19	-0.949217	ExN	DOWN	18.5267
255	UBB	10.223	1.09478e-23	3.0068e-19	-1.08844	InN	DOWN	18.5219
401	AC018682.1	10.215	1.189e-23	3.2656e-19	-1.26735	ExN	DOWN	18.486
403	SLCO1B1	10.2146	1.19354e-23	3.27807e-19	-1.44966	ExN	DOWN	18.4844
405	SLCO1A2	10.209	1.26465e-23	3.47337e-19	-1.06708	ExN	DOWN	18.4592
407	ARL4A	10.1882	1.56772e-23	4.30575e-19	-1.64305	ExN	DOWN	18.366
408	ZBTB20-AS5	10.1852	1.61581e-23	4.43782e-19	-1.32346	ExN	DOWN	18.3528
411	AC110809.1	10.1638	2.01276e-23	5.52805e-19	-1.43471	ExN	DOWN	18.2574
412	TEAD1	10.159	2.11471e-23	5.80804e-19	-0.960599	ExN	DOWN	18.236
413	AC022031.2	10.1568	2.16312e-23	5.94102e-19	-1.30148	ExN	DOWN	18.2261
414	ZIC1	10.1463	2.4093e-23	6.61714e-19	-1.32973	ExN	DOWN	18.1793
415	MT-ND2	10.144	2.46583e-23	6.7724e-19	-1.78523	ExN	DOWN	18.1693
416	EIF2AK3	10.1394	2.58548e-23	7.10101e-19	-1.17064	ExN	DOWN	18.1487
262	NPM1	10.1281	2.90122e-23	7.96821e-19	-0.810535	InN	DOWN	18.0986
417	LMO4	10.1271	2.93261e-23	8.05441e-19	-1.58102	ExN	DOWN	18.094
418	ZNF823	10.1251	2.99138e-23	8.21581e-19	-1.52508	ExN	DOWN	18.0853
420	SEMA5B	10.1163	3.27271e-23	8.9885e-19	-1.09007	ExN	DOWN	18.0463
421	DOCK2	10.116	3.28597e-23	9.02491e-19	-2.00288	ExN	DOWN	18.0446
422	OSCP1	10.1128	3.39323e-23	9.3195e-19	-1.49524	ExN	DOWN	18.0306
424	AL132633.1	10.1124	3.40726e-23	9.35804e-19	-3.74501	ExN	DOWN	18.0288
268	SNHG6	10.0881	4.36655e-23	1.19927e-18	-1.06368	InN	DOWN	17.9211
426	LINC01111	10.0809	4.69816e-23	1.29035e-18	-2.77427	ExN	DOWN	17.8893
430	JAM3	10.0394	7.16278e-23	1.96726e-18	-1.00015	ExN	DOWN	17.7061
431	MEST	10.0252	8.26852e-23	2.27095e-18	-1.10821	ExN	DOWN	17.6438
436	AC008771.1	9.99855	1.08252e-22	2.97313e-18	-0.927484	ExN	DOWN	17.5268
5	GALNT17	9.99819	1.08646e-22	2.98395e-18	-3.62925	oRG/Ast	DOWN	17.5252
437	LYRM2	9.99714	1.09799e-22	3.01564e-18	-1.08077	ExN	DOWN	17.5206
439	QKI	9.98014	1.30348e-22	3.58001e-18	-0.777304	ExN	DOWN	17.4461
440	ZNF451-AS1	9.9727	1.40493e-22	3.85863e-18	-0.945166	ExN	DOWN	17.4136
441	NRG1	9.96127	1.5762e-22	4.32904e-18	-1.06293	ExN	DOWN	17.3636
443	PTCH1	9.94316	1.89083e-22	5.19317e-18	-1.18974	ExN	DOWN	17.2846
446	P2RX3	9.92794	2.20284e-22	6.0501e-18	-2.56593	ExN	DOWN	17.2182
448	AC008708.2	9.9195	2.39718e-22	6.58387e-18	-2.39296	ExN	DOWN	17.1815
449	CREB5	9.91153	2.59642e-22	7.13107e-18	-1.24665	ExN	DOWN	17.1468
450	AL139317.5	9.90155	2.86904e-22	7.87983e-18	-1.13673	ExN	DOWN	17.1035
453	TET1	9.88414	3.4144e-22	9.37766e-18	-0.949696	ExN	DOWN	17.0279
454	LINC00648	9.86653	4.06975e-22	1.11776e-17	-1.28199	ExN	DOWN	16.9517
455	SAP25	9.86584	4.09816e-22	1.12556e-17	-1.67274	ExN	DOWN	16.9486
456	CYP19A1	9.86569	4.1043e-22	1.12725e-17	-2.01263	ExN	DOWN	16.948
460	AKAP13	9.8263	6.07249e-22	1.66781e-17	-0.933704	ExN	DOWN	16.7779
172	ICA1	9.81565	6.74897e-22	1.8536e-17	-1.57099	RG	DOWN	16.732
465	ADARB2-AS1	9.77308	1.02844e-21	2.8246e-17	-3.30563	ExN	DOWN	16.549
467	HERPUD1	9.75604	1.2167e-21	3.34167e-17	-1.21805	ExN	DOWN	16.476
470	LMCD1-AS1	9.74948	1.29789e-21	3.56467e-17	-1.13404	ExN	DOWN	16.448
473	AL157938.2	9.71636	1.79749e-21	4.93681e-17	-0.97751	ExN	DOWN	16.3066
474	ST8SIA4	9.71122	1.89054e-21	5.19238e-17	-1.2042	ExN	DOWN	16.2846
475	LINC02306	9.69837	2.14439e-21	5.88957e-17	-2.56056	ExN	DOWN	16.2299
299	RPL27	9.68482	2.44873e-21	6.72543e-17	-0.894066	InN	DOWN	16.1723
300	ZFAS1	9.68294	2.49415e-21	6.85019e-17	-0.814129	InN	DOWN	16.1643
181	MIR205HG	9.67892	2.59424e-21	7.12507e-17	-7.31789	RG	DOWN	16.1472
478	PPP6R3	9.67651	2.65616e-21	7.29515e-17	-0.775716	ExN	DOWN	16.137
480	UBE2E2	9.67521	2.69e-21	7.38808e-17	-0.926747	ExN	DOWN	16.1315
481	SRP54	9.67432	2.71369e-21	7.45315e-17	-0.934597	ExN	DOWN	16.1277
482	AC018563.1	9.66446	2.98804e-21	8.20666e-17	-2.77345	ExN	DOWN	16.0858
184	MIR31HG	9.65607	3.2431e-21	8.90716e-17	-4.50561	RG	DOWN	16.0503
484	ZNF433-AS1	9.64315	3.67848e-21	1.01029e-16	-0.936756	ExN	DOWN	15.9956
485	DDX18	9.63898	3.83102e-21	1.05219e-16	-0.953355	ExN	DOWN	15.9779
486	CNTN6	9.63519	3.97523e-21	1.0918e-16	-2.46244	ExN	DOWN	15.9619
487	AC092650.1	9.6342	4.01358e-21	1.10233e-16	-1.82185	ExN	DOWN	15.9577
488	ZC3H12C	9.63033	4.16754e-21	1.14462e-16	-1.08806	ExN	DOWN	15.9413
489	AC105114.2	9.62797	4.26455e-21	1.17126e-16	-1.60985	ExN	DOWN	15.9313
490	CTNNA3	9.62745	4.2859e-21	1.17712e-16	-1.15758	ExN	DOWN	15.9292
491	BBX	9.62465	4.40431e-21	1.20964e-16	-0.971553	ExN	DOWN	15.9173
492	TTC23	9.62392	4.4357e-21	1.21827e-16	-1.36672	ExN	DOWN	15.9143
493	MSI1	9.6234	4.45833e-21	1.22448e-16	-1.15518	ExN	DOWN	15.912
495	CYP20A1	9.6144	4.86614e-21	1.33649e-16	-1.21057	ExN	DOWN	15.874
500	RGS20	9.60063	5.56186e-21	1.52756e-16	-1.17643	ExN	DOWN	15.816
308	TCERG1L	9.57072	7.43155e-21	2.04107e-16	-1.67513	InN	DOWN	15.6901
310	LINC02381	9.56044	8.2076e-21	2.25422e-16	-2.22496	InN	DOWN	15.647
503	POTEF	9.55868	8.3485e-21	2.29291e-16	-1.20362	ExN	DOWN	15.6396
504	SGCE	9.55699	8.486e-21	2.33068e-16	-0.867496	ExN	DOWN	15.6325
506	MT-ND4	9.54185	9.8218e-21	2.69756e-16	-1.3976	ExN	DOWN	15.569
507	COL4A5	9.53717	1.02753e-20	2.82211e-16	-1.15412	ExN	DOWN	15.5494
312	ACTG1	9.5355	1.04415e-20	2.86777e-16	-0.69008	InN	DOWN	15.5425
508	LINC00467	9.53465	1.0528e-20	2.89151e-16	-1.43989	ExN	DOWN	15.5389
511	IRX3	9.49102	1.60147e-20	4.39844e-16	-2.90246	ExN	DOWN	15.3567
512	PPP1R14C	9.48851	1.6406e-20	4.50591e-16	-1.84211	ExN	DOWN	15.3462
319	UBA52	9.47005	1.95801e-20	5.37768e-16	-0.951606	InN	DOWN	15.2694
514	PMEL	9.45336	2.29693e-20	6.30851e-16	-2.15645	ExN	DOWN	15.2001
515	TGFB1	9.44969	2.37888e-20	6.5336e-16	-0.948109	ExN	DOWN	15.1848
516	IFNGR2	9.4458	2.46885e-20	6.78069e-16	-0.937003	ExN	DOWN	15.1687
518	EPHX2	9.43595	2.7123e-20	7.44934e-16	-2.33364	ExN	DOWN	15.1279
520	SLC25A13	9.42578	2.98833e-20	8.20744e-16	-1.01489	ExN	DOWN	15.0858
521	CRB2	9.42381	3.04505e-20	8.36323e-16	-1.89284	ExN	DOWN	15.0776
199	PCDH17	9.41947	3.1737e-20	8.71656e-16	-1.79189	RG	DOWN	15.0597
330	GPC5-AS2	9.40019	3.81269e-20	1.04716e-15	-2.24612	InN	DOWN	14.98
524	HIBADH	9.39972	3.82964e-20	1.05181e-15	-0.956078	ExN	DOWN	14.9781
525	KCNQ1	9.38564	4.37728e-20	1.20222e-15	-1.25755	ExN	DOWN	14.92
527	SASH1	9.38006	4.61535e-20	1.26761e-15	-1.10231	ExN	DOWN	14.897
528	RASSF8	9.37629	4.7833e-20	1.31373e-15	-1.24688	ExN	DOWN	14.8815
531	CRIPT	9.34587	6.37987e-20	1.75223e-15	-1.03592	ExN	DOWN	14.7564
532	IRX1	9.34298	6.55621e-20	1.80066e-15	-3.64341	ExN	DOWN	14.7446
534	BRCA1	9.33142	7.31228e-20	2.00832e-15	-1.42222	ExN	DOWN	14.6972
536	AC061958.1	9.31475	8.55644e-20	2.35003e-15	-1.19204	ExN	DOWN	14.6289
538	AC060809.1	9.31118	8.84918e-20	2.43043e-15	-0.841246	ExN	DOWN	14.6143
335	EIF1	9.30778	9.13763e-20	2.50965e-15	-0.692428	InN	DOWN	14.6004
336	RUNX1T1	9.29961	9.8675e-20	2.71011e-15	-0.696348	InN	DOWN	14.567
208	PCDH18	9.29281	1.05188e-19	2.88899e-15	-2.60256	RG	DOWN	14.5393
211	IQCA1	9.26977	1.30579e-19	3.58635e-15	-2.27407	RG	DOWN	14.4453
541	AP3B1	9.25819	1.45551e-19	3.99756e-15	-0.895901	ExN	DOWN	14.3982
339	AL135878.1	9.23118	1.87366e-19	5.14601e-15	-2.58388	InN	DOWN	14.2885
544	LINC00649	9.22135	2.05369e-19	5.64047e-15	-1.58686	ExN	DOWN	14.2487
546	PLAG1	9.21565	2.16574e-19	5.9482e-15	-1.33394	ExN	DOWN	14.2256
547	NEK7	9.21551	2.16853e-19	5.95588e-15	-1.12604	ExN	DOWN	14.2251
549	AL354696.2	9.20251	2.44782e-19	6.72293e-15	-1.23386	ExN	DOWN	14.1724
219	AC026329.1	9.20109	2.48038e-19	6.81236e-15	-2.49431	RG	DOWN	14.1667
551	AFF1	9.19162	2.70878e-19	7.43966e-15	-1.17362	ExN	DOWN	14.1284
342	PRKCA	9.17524	3.15408e-19	8.66268e-15	-0.781886	InN	DOWN	14.0623
553	HSDL2	9.17228	3.24177e-19	8.90351e-15	-1.13751	ExN	DOWN	14.0504
554	AC138627.1	9.17	3.31121e-19	9.09423e-15	-1.2836	ExN	DOWN	14.0412
556	SLIT3	9.16619	3.43027e-19	9.42123e-15	-1.4004	ExN	DOWN	14.0259
557	FUT10	9.16567	3.44676e-19	9.46652e-15	-1.21391	ExN	DOWN	14.0238
558	MBNL1	9.16495	3.46995e-19	9.53022e-15	-0.929709	ExN	DOWN	14.0209
559	PLEKHG1	9.15968	3.64377e-19	1.00076e-14	-1.03118	ExN	DOWN	13.9997
560	EYA1	9.15723	3.72716e-19	1.02366e-14	-2.3698	ExN	DOWN	13.9898
561	TRPC4	9.15447	3.82361e-19	1.05016e-14	-1.63411	ExN	DOWN	13.9787
565	IQCH-AS1	9.12554	4.99666e-19	1.37233e-14	-1.39094	ExN	DOWN	13.8625
569	LINC00519	9.10934	5.80171e-19	1.59344e-14	-2.65453	ExN	DOWN	13.7977
570	ZBTB16	9.10636	5.96347e-19	1.63787e-14	-1.20629	ExN	DOWN	13.7857
571	RGMB	9.10479	6.05013e-19	1.66167e-14	-1.18334	ExN	DOWN	13.7795
572	IGF2BP1	9.09413	6.67433e-19	1.83311e-14	-0.997061	ExN	DOWN	13.7368
346	LINC02144	9.0744	8.00108e-19	2.1975e-14	-1.34072	InN	DOWN	13.6581
574	IGF2BP3	9.07	8.33122e-19	2.28817e-14	-0.732321	ExN	DOWN	13.6405
575	GRIA4	9.06183	8.97957e-19	2.46624e-14	-1.12296	ExN	DOWN	13.608
350	HSPA1B	9.04131	1.08362e-18	2.97617e-14	-1.55816	InN	DOWN	13.5263
576	FILIP1	9.03592	1.13841e-18	3.12663e-14	-1.32933	ExN	DOWN	13.5049
577	GULP1	9.03354	1.16346e-18	3.19545e-14	-1.16108	ExN	DOWN	13.4955
580	SHC1	9.02923	1.2102e-18	3.32382e-14	-1.79409	ExN	DOWN	13.4784
6	AL354771.1	9.02469	1.26141e-18	3.46446e-14	-3.00639	Ast	DOWN	13.4604
12	RGS6	9.02049	1.3108e-18	3.60011e-14	-3.94015	oRG/Ast	DOWN	13.4437
352	GNG5	9.01967	1.32056e-18	3.62691e-14	-1.34935	InN	DOWN	13.4405
353	HSPB1	9.01858	1.33384e-18	3.66338e-14	-1.6176	InN	DOWN	13.4361
583	BCAT1	9.00278	1.54047e-18	4.2309e-14	-1.20998	ExN	DOWN	13.3736
360	ATP5F1E	8.9993	1.59018e-18	4.36743e-14	-0.936092	InN	DOWN	13.3598
585	EPB41	8.99177	1.70289e-18	4.67698e-14	-0.877308	ExN	DOWN	13.33
586	TNFAIP8L3	8.98916	1.74384e-18	4.78944e-14	-2.04859	ExN	DOWN	13.3197
587	CHEK2	8.98621	1.79127e-18	4.91973e-14	-2.0856	ExN	DOWN	13.3081
589	PCDH7	8.97973	1.89998e-18	5.21828e-14	-1.13848	ExN	DOWN	13.2825
592	TOM1	8.97104	2.05605e-18	5.64693e-14	-1.48799	ExN	DOWN	13.2482
593	AC007130.1	8.97091	2.05846e-18	5.65356e-14	-1.56764	ExN	DOWN	13.2477
594	DOCK6	8.95563	2.3647e-18	6.49464e-14	-1.83271	ExN	DOWN	13.1874
596	ZNF618	8.94851	2.52216e-18	6.92711e-14	-0.872016	ExN	DOWN	13.1594
597	STOX2	8.94733	2.54919e-18	7.00136e-14	-0.844523	ExN	DOWN	13.1548
598	GPBP1	8.93984	2.7282e-18	7.493e-14	-0.793624	ExN	DOWN	13.1253
600	ECT2	8.93664	2.80836e-18	7.71315e-14	-1.53795	ExN	DOWN	13.1128
7	BCL2	8.92935	2.99966e-18	8.23857e-14	-2.22837	Ast	DOWN	13.0841
366	LINC02281	8.92912	3.00601e-18	8.25602e-14	-2.76859	InN	DOWN	13.0832
601	AC009262.1	8.92302	3.17634e-18	8.72381e-14	-2.12725	ExN	DOWN	13.0593
602	LINC02069	8.92295	3.17815e-18	8.72879e-14	-1.89986	ExN	DOWN	13.059
603	NUP210L	8.91468	3.42459e-18	9.40564e-14	-0.988744	ExN	DOWN	13.0266
607	KIAA1257	8.90614	3.69869e-18	1.01584e-13	-1.08058	ExN	DOWN	12.9932
608	RBMS3	8.90509	3.73399e-18	1.02554e-13	-1.12935	ExN	DOWN	12.989
609	ERBIN	8.90211	3.83563e-18	1.05346e-13	-0.852868	ExN	DOWN	12.9774
610	MEIS1-AS2	8.90117	3.86844e-18	1.06247e-13	-1.94361	ExN	DOWN	12.9737
370	AC114971.1	8.89194	4.20365e-18	1.15453e-13	-1.20652	InN	DOWN	12.9376
374	CKS1B	8.86207	5.49773e-18	1.50995e-13	-2.11805	InN	DOWN	12.821
375	PLS3	8.85507	5.8543e-18	1.60788e-13	-1.50159	InN	DOWN	12.7937
378	RPS26	8.84438	6.44272e-18	1.76949e-13	-0.820664	InN	DOWN	12.7522
617	AC009315.1	8.83444	7.04226e-18	1.93416e-13	-0.781179	ExN	DOWN	12.7135
618	AC092422.1	8.8324	7.17195e-18	1.96978e-13	-1.61251	ExN	DOWN	12.7056
619	ZBTB20-AS1	8.83016	7.31698e-18	2.00961e-13	-1.35464	ExN	DOWN	12.6969
383	CNTN4-AS2	8.81987	8.02151e-18	2.20311e-13	-2.59864	InN	DOWN	12.657
252	AC008591.1	8.8097	8.78406e-18	2.41254e-13	-2.01167	RG	DOWN	12.6175
623	AC008522.1	8.80343	9.28847e-18	2.55108e-13	-1.58649	ExN	DOWN	12.5933
624	CTNNAL1	8.80008	9.5704e-18	2.62851e-13	-1.11268	ExN	DOWN	12.5803
626	PRPF4B	8.79425	1.00808e-17	2.7687e-13	-0.825538	ExN	DOWN	12.5577
629	SLC6A16	8.78622	1.08272e-17	2.97369e-13	-1.10691	ExN	DOWN	12.5267
630	SPATS2L	8.7778	1.16697e-17	3.20507e-13	-1.03427	ExN	DOWN	12.4942
633	AC107068.2	8.75243	1.46166e-17	4.01445e-13	-0.93067	ExN	DOWN	12.3964
258	ROR1	8.74936	1.50197e-17	4.12517e-13	-0.978856	RG	DOWN	12.3846
634	CLCN5	8.74104	1.61684e-17	4.44066e-13	-1.19365	ExN	DOWN	12.3526
635	NEXN	8.73589	1.69223e-17	4.6477e-13	-1.00959	ExN	DOWN	12.3328
391	H2AFZ	8.72506	1.86223e-17	5.11461e-13	-0.839679	InN	DOWN	12.2912
638	DHX32	8.72466	1.86893e-17	5.133e-13	-1.00598	ExN	DOWN	12.2896
639	ANXA5	8.72316	1.89383e-17	5.20139e-13	-1.34566	ExN	DOWN	12.2839
641	ENPEP	8.68703	2.60438e-17	7.15293e-13	-2.05868	ExN	DOWN	12.1455
396	SERPINH1	8.68511	2.64873e-17	7.27474e-13	-1.63902	InN	DOWN	12.1382
644	SLC25A37	8.67634	2.86107e-17	7.85792e-13	-1.19398	ExN	DOWN	12.1047
645	AC106738.1	8.66902	3.05089e-17	8.37927e-13	-3.93982	ExN	DOWN	12.0768
646	NAA38	8.66838	3.06815e-17	8.42666e-13	-1.06346	ExN	DOWN	12.0743
647	ARF4	8.66808	3.0763e-17	8.44907e-13	-0.876752	ExN	DOWN	12.0732
648	CDC14A	8.66752	3.09148e-17	8.49076e-13	-1.32716	ExN	DOWN	12.0711
649	CD37	8.66733	3.09669e-17	8.50507e-13	-2.30114	ExN	DOWN	12.0703
651	NEUROD4	8.66029	3.29384e-17	9.04652e-13	-3.90455	ExN	DOWN	12.0435
652	AC079385.1	8.66015	3.29808e-17	9.05817e-13	-0.970907	ExN	DOWN	12.043
653	AC008543.1	8.65814	3.3566e-17	9.21891e-13	-1.22817	ExN	DOWN	12.0353
402	HSP90AB1	8.65117	3.56828e-17	9.80029e-13	-0.678309	InN	DOWN	12.0088
655	HFM1	8.64256	3.84764e-17	1.05676e-12	-0.88108	ExN	DOWN	11.976
403	CRYAB	8.63956	3.95012e-17	1.0849e-12	-1.25817	InN	DOWN	11.9646
656	ID4	8.62337	4.55098e-17	1.24993e-12	-1.0888	ExN	DOWN	11.9031
657	DLEU1	8.62168	4.61843e-17	1.26845e-12	-0.83952	ExN	DOWN	11.8967
658	PRDM12	8.6207	4.65835e-17	1.27942e-12	-3.30024	ExN	DOWN	11.893
659	LIN54	8.62032	4.67363e-17	1.28361e-12	-1.04368	ExN	DOWN	11.8916
660	AL024474.2	8.61833	4.75556e-17	1.30611e-12	-2.01258	ExN	DOWN	11.884
404	SERF2	8.61487	4.90139e-17	1.34617e-12	-0.935488	InN	DOWN	11.8709
661	GAS2L3	8.60319	5.42693e-17	1.49051e-12	-1.70567	ExN	DOWN	11.8267
664	AC106798.1	8.59279	5.94183e-17	1.63192e-12	-1.54934	ExN	DOWN	11.7873
667	AC017002.5	8.58618	6.29371e-17	1.72857e-12	-2.11397	ExN	DOWN	11.7623
409	COX7C	8.57703	6.81502e-17	1.87175e-12	-0.804716	InN	DOWN	11.7278
668	CUX1	8.57385	7.0057e-17	1.92412e-12	-0.783388	ExN	DOWN	11.7158
411	RPL4	8.55877	7.98513e-17	2.19311e-12	-0.800123	InN	DOWN	11.6589
413	CRABP2	8.54688	8.85258e-17	2.43136e-12	-1.82262	InN	DOWN	11.6142
270	ELMOD1	8.54442	9.04292e-17	2.48364e-12	-1.89141	RG	DOWN	11.6049
676	SARS	8.53788	9.56939e-17	2.62823e-12	-0.895773	ExN	DOWN	11.5803
679	LHFPL3	8.51684	1.14772e-16	3.1522e-12	-2.07403	ExN	DOWN	11.5014
680	CLIC4	8.51589	1.15719e-16	3.17822e-12	-0.888369	ExN	DOWN	11.4978
418	SNHG1	8.51225	1.19413e-16	3.27969e-12	-0.908252	InN	DOWN	11.4842
682	PLPP3	8.50935	1.22442e-16	3.36286e-12	-1.23441	ExN	DOWN	11.4733
683	POLA1	8.50931	1.22485e-16	3.36404e-12	-0.768409	ExN	DOWN	11.4731
684	DIO3OS	8.49756	1.35529e-16	3.72229e-12	-2.19748	ExN	DOWN	11.4292
421	AC010319.3	8.48473	1.5136e-16	4.15709e-12	-2.40079	InN	DOWN	11.3812
685	NUAK2	8.47411	1.65824e-16	4.55434e-12	-1.58588	ExN	DOWN	11.3416
686	PRMT8	8.47094	1.70395e-16	4.67989e-12	-1.45023	ExN	DOWN	11.3298
687	MT-CYB	8.46745	1.75576e-16	4.8222e-12	-1.14667	ExN	DOWN	11.3168
689	FBN2	8.46194	1.84084e-16	5.05587e-12	-1.20304	ExN	DOWN	11.2962
431	GABARAP	8.44505	2.12733e-16	5.84271e-12	-0.989462	InN	DOWN	11.2334
693	PLCH1	8.44483	2.13137e-16	5.8538e-12	-0.884322	ExN	DOWN	11.2326
694	EIF2S3	8.44282	2.16845e-16	5.95566e-12	-0.798199	ExN	DOWN	11.2251
695	FOXO1	8.44211	2.18161e-16	5.9918e-12	-1.56767	ExN	DOWN	11.2224
697	OIP5	8.41732	2.69637e-16	7.40558e-12	-1.09393	ExN	DOWN	11.1304
699	SCML1	8.41032	2.86227e-16	7.86121e-12	-1.28621	ExN	DOWN	11.1045
701	SEC23IP	8.40242	3.06168e-16	8.4089e-12	-0.939594	ExN	DOWN	11.0753
702	IL7	8.40178	3.07838e-16	8.45476e-12	-0.733696	ExN	DOWN	11.0729
704	PDZRN3	8.39443	3.27713e-16	9.00065e-12	-1.21886	ExN	DOWN	11.0457
707	LRP2	8.38641	3.50837e-16	9.63574e-12	-1.41153	ExN	DOWN	11.0161
708	BCHE	8.38496	3.55187e-16	9.75521e-12	-1.24614	ExN	DOWN	11.0108
711	AC004540.1	8.379	3.73645e-16	1.02622e-11	-0.958006	ExN	DOWN	10.9888
714	RHOBTB3	8.35013	4.77303e-16	1.31091e-11	-0.889678	ExN	DOWN	10.8824
440	CNTNAP4	8.34685	4.90768e-16	1.34789e-11	-1.10086	InN	DOWN	10.8703
715	TMEM196	8.32442	5.93189e-16	1.62919e-11	-1.21848	ExN	DOWN	10.788
716	UFM1	8.32178	6.06584e-16	1.66598e-11	-0.893635	ExN	DOWN	10.7783
717	AP005899.1	8.32027	6.14346e-16	1.6873e-11	-1.11627	ExN	DOWN	10.7728
719	TRPS1	8.30279	7.11847e-16	1.95509e-11	-0.848271	ExN	DOWN	10.7088
720	ST6GALNAC5	8.30153	7.19423e-16	1.97589e-11	-0.993931	ExN	DOWN	10.7042
722	CEMIP2	8.29942	7.32354e-16	2.01141e-11	-0.894002	ExN	DOWN	10.6965
723	PDE1B	8.29818	7.40048e-16	2.03254e-11	-1.86387	ExN	DOWN	10.692
447	RPS21	8.29404	7.66268e-16	2.10456e-11	-0.717481	InN	DOWN	10.6768
724	ALG13-AS1	8.2917	7.81481e-16	2.14634e-11	-0.958362	ExN	DOWN	10.6683
725	ARHGAP6	8.28759	8.08944e-16	2.22177e-11	-1.50028	ExN	DOWN	10.6533
727	NPHS1	8.27411	9.05905e-16	2.48807e-11	-1.94246	ExN	DOWN	10.6041
729	FAM122B	8.25911	1.02736e-15	2.82165e-11	-1.64368	ExN	DOWN	10.5495
730	AMPH	8.25715	1.04437e-15	2.86837e-11	-0.983359	ExN	DOWN	10.5424
731	LATS2	8.25591	1.05529e-15	2.89835e-11	-1.66078	ExN	DOWN	10.5378
732	CAPZA1	8.25189	1.09132e-15	2.99731e-11	-0.825164	ExN	DOWN	10.5233
733	AL157938.3	8.25171	1.09304e-15	3.00203e-11	-1.11892	ExN	DOWN	10.5226
734	MTHFD2L	8.23947	1.21082e-15	3.32551e-11	-0.854105	ExN	DOWN	10.4781
735	CYTOR	8.2389	1.21656e-15	3.34129e-11	-2.39896	ExN	DOWN	10.4761
736	CASC9	8.23444	1.26275e-15	3.46813e-11	-0.932098	ExN	DOWN	10.4599
458	EEF1D	8.23433	1.2639e-15	3.47131e-11	-0.869914	InN	DOWN	10.4595
737	PIK3C2A	8.23431	1.26422e-15	3.47218e-11	-0.737305	ExN	DOWN	10.4594
738	PABPN1	8.23347	1.27308e-15	3.49652e-11	-0.713239	ExN	DOWN	10.4564
739	ELAVL2	8.22984	1.31221e-15	3.60398e-11	-0.851255	ExN	DOWN	10.4432
742	AC016644.1	8.207	1.58744e-15	4.35991e-11	-1.39759	ExN	DOWN	10.3605
743	SGO1-AS1	8.20604	1.60026e-15	4.39511e-11	-1.34425	ExN	DOWN	10.357
744	C1QTNF7	8.20243	1.64903e-15	4.52907e-11	-0.885468	ExN	DOWN	10.344
745	REEP3	8.20236	1.65001e-15	4.53176e-11	-0.871723	ExN	DOWN	10.3437
746	PCCA-DT	8.20179	1.65783e-15	4.55324e-11	-1.66006	ExN	DOWN	10.3417
462	HSPH1	8.20059	1.6745e-15	4.59901e-11	-0.900195	InN	DOWN	10.3373
749	COL2A1	8.1776	2.02684e-15	5.56671e-11	-4.02011	ExN	DOWN	10.2544
751	DCBLD2	8.17308	2.1043e-15	5.77947e-11	-0.911186	ExN	DOWN	10.2381
752	EIF2A	8.17172	2.12824e-15	5.84521e-11	-0.896811	ExN	DOWN	10.2332
753	CD99	8.16384	2.27177e-15	6.23941e-11	-1.3165	ExN	DOWN	10.2049
755	THRB	8.15868	2.37099e-15	6.51192e-11	-1.63362	ExN	DOWN	10.1863
756	LAMP5	8.15569	2.43039e-15	6.67506e-11	-2.17921	ExN	DOWN	10.1755
757	WDR11-AS1	8.15073	2.53223e-15	6.95477e-11	-1.09558	ExN	DOWN	10.1577
758	WNT3	8.14605	2.632e-15	7.2288e-11	-2.94383	ExN	DOWN	10.1409
759	MRPS31	8.13495	2.88468e-15	7.92279e-11	-0.9119	ExN	DOWN	10.1011
760	SPAG9	8.13148	2.96848e-15	8.15293e-11	-0.658982	ExN	DOWN	10.0887
761	C12orf75	8.13106	2.9789e-15	8.18156e-11	-1.63403	ExN	DOWN	10.0872
762	AC099489.1	8.12834	3.04638e-15	8.36689e-11	-2.30377	ExN	DOWN	10.0774
313	ADAMTS19	8.12082	3.24136e-15	8.9024e-11	-2.05284	RG	DOWN	10.0505
764	PEBP1	8.11067	3.52389e-15	9.67836e-11	-0.9155	ExN	DOWN	10.0142
470	AL627171.2	8.09049	4.15989e-15	1.14251e-10	-1.63997	InN	DOWN	9.94214
471	HSPE1	8.08501	4.3513e-15	1.19508e-10	-0.835742	InN	DOWN	9.9226
768	CYYR1	8.08472	4.36162e-15	1.19792e-10	-1.34434	ExN	DOWN	9.92157
769	XACT	8.08361	4.40133e-15	1.20882e-10	-2.16502	ExN	DOWN	9.91764
770	CDKN1C	8.0832	4.41616e-15	1.2129e-10	-1.31016	ExN	DOWN	9.91618
772	SEC31A	8.08103	4.49539e-15	1.23466e-10	-0.684346	ExN	DOWN	9.90845
773	THBS3	8.07726	4.63679e-15	1.27349e-10	-1.15143	ExN	DOWN	9.895
472	HOXB4	8.06667	5.05685e-15	1.38886e-10	-1.37589	InN	DOWN	9.85734
14	ALCAM	8.06211	5.249e-15	1.44164e-10	-3.18554	Ast	DOWN	9.84114
473	BTF3	8.05991	5.34442e-15	1.46785e-10	-0.861375	InN	DOWN	9.83332
776	DNHD1	8.05364	5.62557e-15	1.54506e-10	-0.777291	ExN	DOWN	9.81105
319	VRK2	8.04444	6.06494e-15	1.66574e-10	-1.63332	RG	DOWN	9.77839
320	FUT8	8.0434	6.11642e-15	1.67987e-10	-0.734421	RG	DOWN	9.77472
321	AC117834.1	8.04286	6.14335e-15	1.68727e-10	-1.05174	RG	DOWN	9.77282
781	AL365204.1	8.03913	6.33373e-15	1.73956e-10	-2.27525	ExN	DOWN	9.75956
783	GFRA1	8.03228	6.69739e-15	1.83944e-10	-1.38088	ExN	DOWN	9.73531
477	TCF4-AS1	8.03105	6.76484e-15	1.85796e-10	-1.42319	InN	DOWN	9.73096
784	SAMD4A	8.03016	6.81417e-15	1.87151e-10	-0.916733	ExN	DOWN	9.72781
787	TRIM71	8.02389	7.17131e-15	1.9696e-10	-1.35989	ExN	DOWN	9.70562
791	SEC23A	8.01075	7.98054e-15	2.19186e-10	-0.844592	ExN	DOWN	9.65919
793	USP45	8.00637	8.27034e-15	2.27145e-10	-0.922593	ExN	DOWN	9.6437
795	AC087286.2	7.99982	8.72233e-15	2.39559e-10	-1.02012	ExN	DOWN	9.62059
796	XPNPEP3	7.99693	8.929e-15	2.45235e-10	-0.85585	ExN	DOWN	9.61042
797	ZNF559	7.99453	9.10456e-15	2.50057e-10	-0.826474	ExN	DOWN	9.60196
799	SPDYE5	7.98035	1.02147e-14	2.80547e-10	-1.07735	ExN	DOWN	9.55199
802	AC068051.1	7.96827	1.12634e-14	3.0935e-10	-1.2981	ExN	DOWN	9.50955
806	PLCD1	7.95344	1.26977e-14	3.48743e-10	-1.71488	ExN	DOWN	9.45749
808	LINC01619	7.94541	1.35488e-14	3.72119e-10	-1.01442	ExN	DOWN	9.42932
809	HOXB-AS1	7.93563	1.46602e-14	4.02642e-10	-2.28755	ExN	DOWN	9.39508
811	TP53	7.93533	1.46954e-14	4.03609e-10	-1.16555	ExN	DOWN	9.39404
814	AC073475.1	7.92287	1.6246e-14	4.46195e-10	-1.18368	ExN	DOWN	9.35048
815	UBOX5-AS1	7.91898	1.67624e-14	4.6038e-10	-0.93834	ExN	DOWN	9.33688
816	RREB1	7.91616	1.71466e-14	4.70932e-10	-1.39195	ExN	DOWN	9.32704
817	ADAM12	7.91563	1.72206e-14	4.72963e-10	-1.51561	ExN	DOWN	9.32517
818	ZNF730	7.91517	1.72841e-14	4.74707e-10	-0.89638	ExN	DOWN	9.32357
819	FZD10-AS1	7.91506	1.73e-14	4.75145e-10	-3.49234	ExN	DOWN	9.32317
821	PAWR	7.90608	1.85938e-14	5.10678e-10	-1.14149	ExN	DOWN	9.29185
823	NEK5	7.89729	1.99524e-14	5.47992e-10	-0.839874	ExN	DOWN	9.26123
825	LIN28A	7.88624	2.18002e-14	5.98742e-10	-3.1218	ExN	DOWN	9.22276
826	GREM2	7.88464	2.20804e-14	6.06439e-10	-1.38676	ExN	DOWN	9.21721
827	WIPF1	7.88315	2.23452e-14	6.1371e-10	-1.19487	ExN	DOWN	9.21204
496	PIPOX	7.87918	2.30667e-14	6.33526e-10	-1.17879	InN	DOWN	9.19824
830	TFAP2A	7.87528	2.37983e-14	6.53621e-10	-2.51599	ExN	DOWN	9.18467
831	FOXN2	7.87227	2.43788e-14	6.69562e-10	-0.905231	ExN	DOWN	9.17421
833	NOVA1	7.86583	2.56657e-14	7.04908e-10	-0.629186	ExN	DOWN	9.15187
835	AC109587.1	7.86143	2.65847e-14	7.30149e-10	-0.961183	ExN	DOWN	9.13659
836	GATAD1	7.86006	2.68775e-14	7.38189e-10	-0.852305	ExN	DOWN	9.13183
837	LINC01376	7.86001	2.68862e-14	7.38429e-10	-1.0144	ExN	DOWN	9.13169
838	PAGR1	7.8556	2.78504e-14	7.64911e-10	-0.981115	ExN	DOWN	9.11639
501	PAX2	7.85378	2.8257e-14	7.76079e-10	-1.73247	InN	DOWN	9.11009
840	HES5	7.84604	3.00567e-14	8.25508e-10	-1.05387	ExN	DOWN	9.08328
841	PARP4	7.8376	3.2147e-14	8.82918e-10	-1.2421	ExN	DOWN	9.05408
842	CCDC196	7.83679	3.2354e-14	8.88603e-10	-1.29193	ExN	DOWN	9.05129
844	SUGCT	7.8324	3.35064e-14	9.20254e-10	-0.878476	ExN	DOWN	9.03609
845	OVOL2	7.83176	3.36759e-14	9.24909e-10	-1.56202	ExN	DOWN	9.0339
846	SINHCAF	7.83072	3.39554e-14	9.32584e-10	-0.966028	ExN	DOWN	9.03031
847	AC012360.3	7.82974	3.42213e-14	9.39888e-10	-1.57251	ExN	DOWN	9.02692
849	ZNF565	7.82642	3.5138e-14	9.65066e-10	-0.692382	ExN	DOWN	9.01544
850	RYR1	7.82241	3.62738e-14	9.96259e-10	-1.41653	ExN	DOWN	9.00163
851	ARMCX3	7.81979	3.70386e-14	1.01727e-09	-0.864241	ExN	DOWN	8.99257
347	PRDM1	7.81881	3.73266e-14	1.02518e-09	-3.34391	RG	DOWN	8.9892
853	TRAK1	7.81636	3.80605e-14	1.04533e-09	-0.747986	ExN	DOWN	8.98075
506	UBE2S	7.80672	4.10876e-14	1.12847e-09	-1.02175	InN	DOWN	8.94751
854	GON4L	7.79519	4.50199e-14	1.23647e-09	-0.741674	ExN	DOWN	8.90782
855	PGM3	7.79104	4.65225e-14	1.27774e-09	-0.863358	ExN	DOWN	8.89356
507	AL133166.1	7.78575	4.85093e-14	1.33231e-09	-2.59427	InN	DOWN	8.8754
857	FILIP1L	7.78495	4.88173e-14	1.34077e-09	-0.714557	ExN	DOWN	8.87265
858	AL513188.1	7.78433	4.90569e-14	1.34735e-09	-1.03426	ExN	DOWN	8.87052
859	ANGPT1	7.77707	5.19547e-14	1.42693e-09	-1.59604	ExN	DOWN	8.8456
508	ODC1	7.77291	5.3691e-14	1.47462e-09	-0.77199	InN	DOWN	8.83132
860	GRIPAP1	7.76765	5.59682e-14	1.53717e-09	-0.812403	ExN	DOWN	8.81328
861	SLX4IP	7.76417	5.75284e-14	1.58002e-09	-0.815784	ExN	DOWN	8.80134
863	KNTC1	7.76245	5.83147e-14	1.60161e-09	-1.19319	ExN	DOWN	8.79544
864	NBR2	7.75246	6.30902e-14	1.73277e-09	-1.22568	ExN	DOWN	8.76126
866	AL033530.1	7.74663	6.60529e-14	1.81414e-09	-1.33162	ExN	DOWN	8.74133
867	AC097716.1	7.74388	6.75002e-14	1.85389e-09	-2.11082	ExN	DOWN	8.73192
868	POU3F2	7.74203	6.84905e-14	1.88109e-09	-1.22848	ExN	DOWN	8.72559
512	KDM5C	7.73538	7.21664e-14	1.98205e-09	-0.792534	InN	DOWN	8.70289
871	PNN	7.72115	8.07023e-14	2.21649e-09	-0.632769	ExN	DOWN	8.65433
872	PGP	7.72065	8.10142e-14	2.22505e-09	-0.81331	ExN	DOWN	8.65266
874	MSC-AS1	7.70993	8.81214e-14	2.42025e-09	-2.93645	ExN	DOWN	8.61614
514	HSP90AA1	7.70722	9.00095e-14	2.47211e-09	-0.703893	InN	DOWN	8.60693
878	AC093838.1	7.70314	9.29336e-14	2.55242e-09	-3.05718	ExN	DOWN	8.59305
879	TYW1B	7.70187	9.38657e-14	2.57802e-09	-0.785827	ExN	DOWN	8.58871
881	CDK14	7.69748	9.71429e-14	2.66803e-09	-0.757043	ExN	DOWN	8.57381
882	CLIC1	7.69355	1.00173e-13	2.75124e-09	-1.25338	ExN	DOWN	8.56047
883	MTHFD2	7.69041	1.02668e-13	2.81978e-09	-1.10122	ExN	DOWN	8.54978
885	TMEM131L	7.68262	1.09105e-13	2.99657e-09	-0.729696	ExN	DOWN	8.52338
886	AC010210.1	7.67464	1.16121e-13	3.18927e-09	-1.0152	ExN	DOWN	8.49631
520	SNHG32	7.66826	1.22037e-13	3.35174e-09	-1.08947	InN	DOWN	8.47473
890	FERMT2	7.66269	1.27455e-13	3.50056e-09	-0.844558	ExN	DOWN	8.45586
891	PTPRT	7.6552	1.35105e-13	3.71065e-09	-1.81697	ExN	DOWN	8.43055
892	MTUS1	7.65062	1.40014e-13	3.84548e-09	-1.04565	ExN	DOWN	8.41505
894	TMX1	7.64403	1.47363e-13	4.04732e-09	-1.0105	ExN	DOWN	8.39283
895	AC104041.1	7.63799	1.54442e-13	4.24175e-09	-0.561668	ExN	DOWN	8.37245
896	TRIM5	7.63743	1.55124e-13	4.26047e-09	-1.51496	ExN	DOWN	8.37054
897	RAB9A	7.62982	1.64562e-13	4.51969e-09	-1.03696	ExN	DOWN	8.34489
367	ROBO1	7.62952	1.64946e-13	4.53024e-09	-0.712078	RG	DOWN	8.34388
898	NHS	7.62636	1.69028e-13	4.64234e-09	-0.738162	ExN	DOWN	8.33326
900	AL133415.1	7.62193	1.74932e-13	4.80451e-09	-2.43774	ExN	DOWN	8.31835
901	ITGA5	7.61941	1.78388e-13	4.89941e-09	-2.41469	ExN	DOWN	8.30986
902	ELF1	7.61261	1.88033e-13	5.16434e-09	-1.30933	ExN	DOWN	8.28699
903	NUBPL	7.60745	1.95686e-13	5.37452e-09	-0.709587	ExN	DOWN	8.26966
904	AC026803.3	7.60302	2.02506e-13	5.56183e-09	-0.944484	ExN	DOWN	8.25478
907	DARS	7.57724	2.47092e-13	6.78637e-09	-0.792925	ExN	DOWN	8.16836
909	KANK1	7.57656	2.48378e-13	6.82169e-09	-0.865732	ExN	DOWN	8.16611
910	RCN1	7.57655	2.48397e-13	6.82223e-09	-0.997379	ExN	DOWN	8.16607
911	DOCK1	7.5724	2.5648e-13	7.04423e-09	-0.990913	ExN	DOWN	8.15217
912	AP000442.1	7.57233	2.56602e-13	7.04758e-09	-0.852166	ExN	DOWN	8.15196
913	LINC02249	7.5685	2.64299e-13	7.25898e-09	-2.32881	ExN	DOWN	8.13912
540	GPC5	7.56798	2.6536e-13	7.28812e-09	-1.12244	InN	DOWN	8.13738
914	RBKS	7.56706	2.67227e-13	7.33939e-09	-0.991823	ExN	DOWN	8.13434
915	SF1	7.56106	2.79858e-13	7.68631e-09	-0.733731	ExN	DOWN	8.11428
916	PAICS	7.55343	2.9676e-13	8.1505e-09	-0.78043	ExN	DOWN	8.08882
917	SLC44A2	7.5485	3.08217e-13	8.46519e-09	-0.832989	ExN	DOWN	8.07236
918	AC006059.1	7.54688	3.12067e-13	8.57091e-09	-0.697436	ExN	DOWN	8.06697
919	ATAD5	7.54676	3.12351e-13	8.57873e-09	-0.779532	ExN	DOWN	8.06658
920	EPB41L2	7.54312	3.21205e-13	8.82191e-09	-1.10287	ExN	DOWN	8.05444
71	LIN28B	7.54182	3.24411e-13	8.90996e-09	-1.43377	CyP	DOWN	8.05012
921	HOXA-AS3	7.54141	3.25452e-13	8.93853e-09	-2.90343	ExN	DOWN	8.04873
923	VAV3	7.53795	3.34198e-13	9.17876e-09	-1.02419	ExN	DOWN	8.03722
924	AC025164.1	7.53461	3.42861e-13	9.41668e-09	-1.29688	ExN	DOWN	8.0261
927	FZD3	7.52873	3.58647e-13	9.85024e-09	-0.713235	ExN	DOWN	8.00655
928	HELLS	7.5278	3.61218e-13	9.92085e-09	-1.07773	ExN	DOWN	8.00345
929	TUBA1C	7.52777	3.61296e-13	9.92299e-09	-1.17023	ExN	DOWN	8.00336
930	AC012085.2	7.52731	3.62581e-13	9.95828e-09	-0.876644	ExN	DOWN	8.00182
931	AL451070.1	7.5266	3.64556e-13	1.00125e-08	-1.08478	ExN	DOWN	7.99946
549	AL672277.1	7.52582	3.66721e-13	1.0072e-08	-1.73228	InN	DOWN	7.99688
932	TRA2B	7.5241	3.71601e-13	1.0206e-08	-0.733597	ExN	DOWN	7.99114
934	ARID5B	7.52264	3.75774e-13	1.03206e-08	-0.865143	ExN	DOWN	7.98629
936	SH3RF1	7.51599	3.95389e-13	1.08593e-08	-0.850088	ExN	DOWN	7.9642
938	ELP4	7.51338	4.03326e-13	1.10774e-08	-0.736385	ExN	DOWN	7.95556
939	ABCA8	7.51249	4.06099e-13	1.11535e-08	-3.47259	ExN	DOWN	7.95259
940	AL133346.1	7.50779	4.20931e-13	1.15609e-08	-1.36455	ExN	DOWN	7.93701
381	LIMCH1	7.50631	4.25712e-13	1.16922e-08	-0.770112	RG	DOWN	7.9321
[truncated: 1,449 more rows]
