# Supplementary material for: Cortical versus hippocampal network dysfunction in a human brain assembloid model of epilepsy and intellectual disability
Source: Cell Rep. Author manuscript; Available in PMC 2025 Dec 3. (PMC12674601; doi:10.1016/j.celrep.2025.116217)
Supplement: Table S4 [file NIHMS2113394-supplement-Table_S4.xlsx]

## Sheet: ST4A
	Gene_set	Term	Overlap	P-value	Adjusted P-value	Old P-value	Old Adjusted P-value	Odds Ratio	Combined Score	Genes	GO Number	Type
0	GO_Biological_Process_2021	nervous system development	84/447	1.44693e-18	5.04833e-15	0	0	3.43229	140.988	CHRM2;ROBO2;NRSN1;MYT1L;NAB1;CHD7;SLC2A1;GRIK1;PKD2;ROBO1;SOX3;RPS6KA6;EDNRB;DPYSL4;CDH2;DPYSL5;DPYSL2;DNER;NRCAM;EPHB2;EPHB1;CDK5RAP2;KIRREL3;SRRM4;RBFOX2;SEMA6A;ADGRV1;PAX6;NRG1;GFRA1;NAV1;PROX1;NAV2;POU3F2;POU3F3;VCAN;NAV3;FEZ2;DCX;EVL;RAPGEF5;LY6H;HDAC4;YAP1;GPM6A;NLGN1;NRXN1;SHOX2;ADAM22;CXCR4;CRMP1;PTN;VXN;KALRN;SNTG2;RELN;ERBB4;ST8SIA4;SPOCK1;FKTN;FARP1;ARNT2;MARCKSL1;ZBTB16;ST8SIA2;CYP51A…	GO:0007399	Upregulated
1	GO_Biological_Process_2021	axon guidance	49/203	9.986e-16	1.74206e-12	0	0	4.6417	160.325	ROBO2;SEMA5B;DRAXIN;PTPRO;PTPRM;GLI2;ROBO1;TUBB3;TNR;EMB;EPHB2;EPHB1;SPTAN1;EPHA5;EPHA4;EPHA7;SEMA6A;DCC;SEMA6D;VSTM2L;UNC5C;GFRA1;GAP43;DOK5;DOK6;FEZ2;EVL;EPHA3;RNF165;NOTCH1;NRXN1;SEMA3A;LRTM1;NRXN3;CXCR4;SEMA3E;PIK3R1;RELN;CHN1;PLXNA2;SLIT1;FYN;NCAM1;SLIT3;SPTBN1;PLXNA4;VEGFA;NFIB;CNTN4	GO:0007411	Upregulated
2	GO_Biological_Process_2021	axonogenesis	51/240	6.31274e-14	7.34172e-11	0	0	3.93526	119.607	ROBO2;SEMA5B;DRAXIN;PTPRO;DOCK7;GLI2;ROBO1;TUBB3;TNR;NRCAM;EMB;EPHB2;EPHB1;SPTAN1;EPHA5;EPHA4;EPHA7;HSP90AA1;SEMA6A;DCC;SEMA6D;VSTM2L;UNC5C;GFRA1;ANK3;ISL1;DOK5;DOK6;FEZ2;EVL;B4GALT6;EPHA3;NOTCH1;NRXN1;SEMA3A;LRTM1;NRXN3;CXCR4;SEMA3E;PIK3R1;RELN;SLIT1;FYN;NCAM1;SLIT3;CTNNA2;SPTBN1;NTNG1;AUTS2;WNT7A;CNTN4	GO:0007409	Upregulated
3	GO_Biological_Process_2021	regulation of neuron projection development	36/165	1.40497e-10	1.22549e-07	0	0	4.03531	91.5444	TENM3;PRAG1;SEMA3A;PTPRO;PLPPR5;STMN2;CRMP1;PTN;RELN;CDH2;FUT9;DPYSL3;CHN1;SPOCK1;CSMD3;CTNNA2;PDLIM5;PPFIA2;NTNG1;EPHA4;NTRK2;CAMK1D;DCC;KIDINS220;NTRK3;MAGI2;MBOAT1;ZNF804A;SRCIN1;TANC2;CCDC88A;LRRC7;IL1RAPL1;ITGA6;TOX;EPHA3	GO:0010975	Upregulated
4	GO_Biological_Process_2021	positive regulation of cell projection organization	29/117	3.59018e-10	2.50523e-07	0	0	4.7498	103.297	ROBO2;TENM3;PLPPR5;STMN2;PTN;ROBO1;GRIP1;CUX2;RELN;CUX1;FUT9;DPYSL3;PLXNA2;MAP6;PLXNA4;CARMIL1;NTRK2;CAMK1D;KIDINS220;NTRK3;MAGI2;ZNF804A;PTPRD;TIAM1;LRRC7;IL1RAPL1;ITGA6;TOX;EPHA3	GO:0031346	Upregulated
5	GO_Biological_Process_2021	regulation of cation channel activity	23/89	9.95592e-09	5.78937e-06	0	0	5.00544	92.2257	GRIA2;NLGN1;HOMER1;DAPK1;PDE4D;ANK2;ANK3;CRHBP;CACNB2;CACNB4;RELN;DLG2;FGF14;NETO1;LRRC7;NEFL;DMD;FGF13;CALM2;FGF12;CACNG4;GRIA3;GRIA4	GO:2001257	Upregulated
6	GO_Biological_Process_2021	neuron development	30/143	1.24742e-08	6.21748e-06	0	0	3.82433	69.6012	GPM6A;CNTNAP2;TENM2;NLGN1;ATP8A2;TENM3;TENM4;MYT1L;DOCK7;STMN2;PTPRM;STMN4;FRY;HS6ST1;GLI2;MAP2;STMN1;TMEM108;EPHA5;NTRK2;SRRM4;TGFB2;PBX3;POU3F2;PBX1;GPRIN3;DCX;CNTN4;B4GALT6;HDGFL3	GO:0048666	Upregulated
7	GO_Biological_Process_2021	cell-cell adhesion via plasma-membrane adhesion molecules	33/170	1.80808e-08	7.88548e-06	0	0	3.47341	61.9254	ROBO2;CRB1;TENM2;NLGN1;TENM3;TENM4;PTPRM;CDH8;ROBO1;CDH6;CDH4;CDH2;CDH20;EMB;GPC6;KIRREL3;NTNG1;CADM3;TGFB2;GRID2;VCAM1;CADM1;VSTM2L;PTPRD;SDK1;LRFN5;CDH10;IL1RAPL1;CDH12;CDH13;CNTN4;CDH18;ADGRL3	GO:0098742	Upregulated
8	GO_Biological_Process_2021	neuron migration	16/50	6.77035e-08	2.62464e-05	0	0	6.7345	111.174	GPM6A;NTRK2;AUTS2;SEMA3A;NAV1;VEGFA;TUBB2B;RELN;DNER;DCX;SPOCK1;NRCAM;ASTN2;FGF13;ASTN1;ADGRL3	GO:0001764	Upregulated
9	GO_Biological_Process_2021	central nervous system neuron differentiation	13/34	1.0571e-07	3.68822e-05	0	0	8.84489	142.072	DRAXIN;NTRK2;GRID2;CEND1;CHD5;FOXN4;PROX1;ISL1;MAP2;SPOCK1;MDGA2;TOX;SOX4	GO:0021953	Upregulated
10	GO_Biological_Process_2021	regulation of synaptic transmission, glutamatergic	15/46	1.3121e-07	4.16173e-05	0	0	6.92039	109.664	NLGN1;TSHZ3;HOMER1;SYT1;NRXN1;GRIK3;GRIK1;GRM3;GRM5;RELN;CDH2;GRM7;GRM8;CACNG4;DGKI	GO:0051966	Upregulated
11	GO_Biological_Process_2021	synapse organization	26/126	1.62781e-07	4.73284e-05	0	0	3.73632	58.4019	GPM6A;NLGN1;CTNND2;NRXN1;SEMA3E;GPHN;GRM5;CDH2;DNER;SNCG;NRCAM;PPFIA4;GPC6;PPFIA2;KIRREL3;NTNG1;UNC13C;FARP1;WNT7B;ANK3;PTPRD;CACNB2;SDK1;LRFN5;CACNB4;ADGRL3	GO:0050808	Upregulated
12	GO_Biological_Process_2021	regulation of synapse assembly	15/47	1.81013e-07	4.85812e-05	0	0	6.70377	104.074	ROBO2;NLGN1;GRID2;NRXN1;WNT7A;PTPRD;LRFN5;CUX2;DLG5;IL1RAPL1;SLIT1;EPHB2;PDLIM5;EPHB1;GPC6	GO:0051963	Upregulated
13	GO_Biological_Process_2021	glutamate receptor signaling pathway	13/37	3.36791e-07	8.39332e-05	0	0	7.73804	115.326	GRIA2;GRID2;HOMER1;GRIK3;GRIK1;GRIK2;GRM3;GRM5;GRM7;GNAQ;GRM8;GRIA3;GRIA4	GO:0007215	Upregulated
14	GO_Biological_Process_2021	nucleobase catabolic process	6/7	5.37728e-07	0.000119301	0	0	85.3618	1232.28	DPYSL4;DPYSL5;DPYSL2;DPYD;DPYSL3;CRMP1	GO:0046113	Upregulated
15	GO_Biological_Process_2021	modulation of chemical synaptic transmission	23/109	5.47094e-07	0.000119301	0	0	3.83725	55.328	GRID2;NLGN1;MCTP1;HOMER1;SYT1;GRID1;GRIK3;GRIK1;GRIK2;SYN3;RIMS2;GRM3;RIMS1;GRM5;RELN;CDH2;GRM7;NRG3;GRM8;TMEM108;DLGAP2;DGKI;CNTNAP4	GO:0050804	Upregulated
16	GO_Biological_Process_2021	central nervous system development	40/268	1.04556e-06	0.000214586	0	0	2.53117	34.8567	ROBO2;CNTNAP2;CHD7;ADAM22;LOXL3;SLC2A1;CXCR4;GRIK1;PKD2;SOX3;RPS6KA6;SNTG2;RELN;CDH2;DNER;SPOCK1;NRCAM;SOX4;CDK5RAP2;ARNT2;EPHA7;ZFHX3;MARCKSL1;PTCH1;ZBTB16;PBX3;PAX6;PROX1;MEIS2;DCLK1;PBX1;POU3F3;AHI1;VCAN;MARCKS;MEIS1;NFIB;DCX;CNTN4;ADGRL3	GO:0007417	Upregulated
17	GO_Biological_Process_2021	generation of neurons	33/202	1.19962e-06	0.000232527	0	0	2.81086	38.3219	YAP1;GPM6A;MYT1L;SEMA3A;DOCK7;VXN;RELN;FUT9;DNER;HEY2;SPOCK1;NRCAM;HES6;NTRK2;TGFB2;DTNB;WNT5B;AUTS2;FZD7;WNT7B;WNT7A;NAV1;POU3F2;PTPRD;TUBB2B;CDK6;IL1RAPL1;DCX;LHX4;ASTN2;FGF13;ASTN1;ADGRL3	GO:0048699	Upregulated
18	GO_Biological_Process_2021	neuron projection morphogenesis	26/140	1.38638e-06	0.000254583	0	0	3.275	44.1759	GPM6A;CNTNAP2;NLGN1;TRIO;CTNND2;DOCK7;LRP2;NYAP2;MAP2;MAP6;NRCAM;CTNNA2;EPHB2;EPHB1;MAP4K4;NTNG1;FARP1;DCC;WNT7A;ANK3;ISL1;DCLK1;MYO16;TNIK;CNTN4;GAS7	GO:0048812	Upregulated
19	GO_Biological_Process_2021	pyrimidine nucleobase catabolic process	6/8	2.03002e-06	0.000346374	0	0	42.6786	559.408	DPYSL4;DPYSL5;DPYSL2;DPYD;DPYSL3;CRMP1	GO:0006208	Upregulated
20	GO_Biological_Process_2021	adherens junction organization	14/49	2.0848e-06	0.000346374	0	0	5.71525	74.7603	CADM3;CADM1;CADM2;CDH8;CDH6;AFDN;CDH4;CDH2;CDH20;CDH10;CDH12;CDH13;CDH18;JAM3	GO:0034332	Upregulated
21	GO_Biological_Process_2021	neuron differentiation	29/174	3.46996e-06	0.000530073	0	0	2.8738	36.1276	TENM2;ATP8A2;TENM3;TENM4;MYT1L;HS6ST1;VXN;GLI2;FUT9;SPOCK1;SOX4;EPHA5;NTRK2;TGFB2;WNT5B;DTNB;FZD7;WNT7B;PBX3;WNT7A;FOXN4;PAX6;INHBA;POU3F2;PBX1;VEGFA;PTPRD;IL1RAPL1;LHX4	GO:0030182	Upregulated
22	GO_Biological_Process_2021	regulation of NMDA receptor activity	11/32	3.49432e-06	0.000530073	0	0	7.4727	93.8897	GRIA2;CRHBP;NLGN1;RELN;DLG2;DAPK1;LRRC7;NEFL;EPHB2;GRIA3;GRIA4	GO:2000310	Upregulated
23	GO_Biological_Process_2021	chemical synaptic transmission	42/306	5.15306e-06	0.000749126	0	0	2.29442	27.9367	CHRM2;GRIA2;SNAP25;NLGN1;NRXN1;GRIK3;GRIK1;LIN7A;GRIK2;CACNA1E;CDH8;GRM3;CRHBP;RIMS1;GRM5;GRM7;PRKAR2B;RPS6KA2;SNCG;BSN;ERC2;DLGAP2;GRIA3;GRIA4;UNC13C;GRID2;HOMER1;KCND2;SYT1;GRID1;GAD1;GAD2;SYN3;SLC6A5;CACNB2;CACNB4;DLG2;NOVA1;EXOC4;AMPH;PDE7B;APBA2	GO:0007268	Upregulated
24	GO_Biological_Process_2021	regulation of sodium ion transmembrane transporter activity	12/40	6.36981e-06	0.000851066	0	0	6.11641	73.1763	FGF14;NETO1;PRKCE;HECW2;WNK2;HECW1;STK39;NEDD4L;DMD;ANK3;FGF13;FGF12	GO:2000649	Upregulated
25	GO_Biological_Process_2021	positive regulation of synapse assembly	10/28	6.58606e-06	0.000851066	0	0	7.9208	94.4996	PTPRD;NLGN1;GRID2;CUX2;NRXN1;DLG5;IL1RAPL1;WNT7A;EPHB2;EPHB1	GO:0051965	Upregulated
26	GO_Biological_Process_2021	ventricular septum morphogenesis	10/28	6.58606e-06	0.000851066	0	0	7.9208	94.4996	ROBO2;TGFB2;BMPR2;NOTCH1;HEY2;SLIT3;PROX1;ZFPM2;SOX4;ROBO1	GO:0060412	Upregulated
27	GO_Biological_Process_2021	neuron projection development	28/171	7.20112e-06	0.000897311	0	0	2.81163	33.2933	GPM6A;CNTNAP2;NLGN1;TRIO;CTNND2;DOCK7;STMN2;PTPRM;STMN4;FRY;NYAP2;GRM7;MAP2;STMN1;TMEM108;EPHB2;EPHB1;MAP4K4;EPHA4;ADGRV1;WNT7A;DCLK1;MYO16;GPRIN3;TNIK;CNTN4;HDGFL3;GAS7	GO:0031175	Upregulated
28	GO_Biological_Process_2021	regulation of cell migration	51/408	8.20525e-06	0.000981242	0	0	2.06444	24.1762	SEMA5B;MCTP1;ZMYND8;PTPRK;ROBO1;DACH1;FGF9;DPYSL3;ENPP2;PHACTR1;EPHB2;EPHA4;PDGFRA;SEMA6A;WNT5B;LIMCH1;SEMA6D;MAGI2;SRCIN1;TIAM1;FRMD5;SFRP2;NAV3;TMSB15A;SPATA13;CDH13;ITGA6;MACF1;NOTCH1;ROCK2;SEMA3A;PIK3R3;SEMA3E;ERBB4;PDGFD;MGAT5;PLXNA2;SRGAP3;CTNNA2;PLXNA4;MAP4K4;NTNG1;CARMIL1;NTRK3;RDX;SORL1;VEGFA;AFDN;FER;DLG5;AMOTL1	GO:0030334	Upregulated
29	GO_Biological_Process_2021	synaptic transmission, glutamatergic	8/18	8.43716e-06	0.000981242	0	0	11.3934	133.108	GRIA2;UNC13C;GRID2;GRID1;GRIK3;GRIK1;GRIK2;CDH8	GO:0035249	Upregulated
30	GO_Biological_Process_2021	positive regulation of signal transduction	36/252	9.75995e-06	0.00109847	0	0	2.39867	27.674	YAP1;MACF1;NLGN1;NOTCH1;MAML2;NRXN1;LOXL3;GATA3;PIK3R1;PKD2;ROBO1;RIMS2;RIMS1;CUX2;RELN;ZMIZ1;MGAT5;SPIN1;TMEM108;TSPAN5;WLS;TGFB2;HOMER1;LMO3;NTRK3;WNT7A;SORBS1;SORL1;SMARCA4;SULF2;KAT2B;MN1;SMOC2;DLG5;MAML3;IL6ST	GO:0009967	Upregulated
31	GO_Biological_Process_2021	positive regulation of neuron projection development	18/88	1.43869e-05	0.00156863	0	0	3.67847	41.0119	NTRK2;TENM3;CAMK1D;KIDINS220;NTRK3;MAGI2;PLPPR5;STMN2;ZNF804A;PTN;CUX2;RELN;LRRC7;FUT9;DPYSL3;ITGA6;TOX;EPHA3	GO:0010976	Upregulated
32	GO_Biological_Process_2021	cell-cell junction organization	17/82	2.05338e-05	0.00217099	0	0	3.73948	40.3618	CADM3;TGFB2;CADM1;CADM2;CTNND2;CDH8;CDH6;AFDN;SDK1;CDH4;CDH2;CDH20;CDH10;CDH12;CDH13;TLN2;CDH18	GO:0045216	Upregulated
33	GO_Biological_Process_2021	ventricular septum development	11/38	2.25756e-05	0.00231666	0	0	5.81023	62.1615	ROBO2;TGFB2;BMPR2;NOTCH1;HEY2;SLIT3;GATA3;PROX1;ZFPM2;SOX4;ROBO1	GO:0003281	Upregulated
34	GO_Biological_Process_2021	homophilic cell adhesion via plasma membrane adhesion molecules	14/60	2.70407e-05	0.00269557	0	0	4.34599	45.7119	ROBO2;KIRREL3;CADM3;TENM3;CADM1;PTPRM;VSTM2L;ROBO1;SDK1;CDH4;CDH2;CDH13;EMB;CNTN4	GO:0007156	Upregulated
35	GO_Biological_Process_2021	cell junction assembly	19/102	3.37745e-05	0.00321987	0	0	3.2749	33.7178	KIRREL3;GPM6A;FARP1;NLGN1;CTNND2;NRXN1;CDH8;CDH6;SDK1;CDH2;CDH20;CDH10;DNER;CDH12;NRCAM;ITGA6;TLN2;CDH18;ADGRL3	GO:0034329	Upregulated
36	GO_Biological_Process_2021	negative chemotaxis	10/33	3.42931e-05	0.00321987	0	0	6.19723	63.711	EPHA7;SEMA6A;SEMA3A;SEMA6D;LRTM1;SLIT1;SEMA3E;SLIT3;UNC5C;ROBO1	GO:0050919	Upregulated
37	GO_Biological_Process_2021	glycosphingolipid biosynthetic process	7/16	3.59917e-05	0.00321987	0	0	11.0691	113.262	ST8SIA1;ST8SIA2;ST8SIA4;ST3GAL5;B4GALT6;ST6GALNAC3;ST6GALNAC5	GO:0006688	Upregulated
38	GO_Biological_Process_2021	neuron cell-cell adhesion	7/16	3.59917e-05	0.00321987	0	0	11.0691	113.262	NLGN1;NRXN1;NRXN3;CNTN4;NCAM2;ASTN2;ASTN1	GO:0007158	Upregulated
39	GO_Biological_Process_2021	axonal fasciculation	6/12	5.31898e-05	0.00452633	0	0	14.2232	139.979	EPHA4;NRCAM;CNTN4;EPHB2;EPHA3;RTN4	GO:0007413	Upregulated
40	GO_Biological_Process_2021	pyrimidine nucleobase metabolic process	6/12	5.31898e-05	0.00452633	0	0	14.2232	139.979	DPYSL4;DPYSL5;DPYSL2;DPYD;DPYSL3;CRMP1	GO:0006206	Upregulated
41	GO_Biological_Process_2021	pyrimidine-containing compound catabolic process	7/17	5.77033e-05	0.0047935	0	0	9.96166	97.2278	DPYSL4;DPYSL5;DPYSL2;DPYD;DPYSL3;TET2;CRMP1	GO:0072529	Upregulated
42	GO_Biological_Process_2021	heterophilic cell-cell adhesion via plasma membrane cell adhesion molecules	11/42	6.29144e-05	0.00510485	0	0	5.05944	48.9436	PTPRD;CRB1;NLGN1;TENM2;CADM3;GRID2;TENM3;VCAM1;TENM4;CADM1;IL1RAPL1	GO:0007157	Upregulated
43	GO_Biological_Process_2021	positive regulation of cell junction assembly	13/57	6.71521e-05	0.00532486	0	0	4.21622	40.5118	CNTNAP2;GRID2;NLGN1;NRXN1;WNT7A;VEGFA;PTPRD;CUX2;DLG5;IL1RAPL1;EPHB2;EPHB1;MAP4K4	GO:1901890	Upregulated
44	GO_Biological_Process_2021	regulation of release of sequestered calcium ion into cytosol by sarcoplasmic reticulum	8/23	7.02193e-05	0.00544433	0	0	7.59359	72.6243	RYR2;PDE4D;AKAP6;ANK2;DMD;CACNA1C;CALM2;SLC8A1	GO:0010880	Upregulated
45	GO_Biological_Process_2021	dendrite morphogenesis	10/36	7.85308e-05	0.00595639	0	0	5.48128	51.8092	FARP1;MAP2;CTNND2;MAP6;WNT7A;PHACTR1;PTN;CTNNA2;EPHB2;EPHB1	GO:0048813	Upregulated
46	GO_Biological_Process_2021	regulation of neurotransmitter receptor activity	13/58	8.13805e-05	0.00604121	0	0	4.12231	38.8172	GRIA2;NLGN1;DAPK1;CRHBP;RELN;DLG2;NETO1;LRRC7;NEFL;DLGAP2;CACNG4;GRIA3;GRIA4	GO:0099601	Upregulated
47	GO_Biological_Process_2021	positive regulation of excitatory postsynaptic potential	7/18	8.90548e-05	0.00647317	0	0	9.05557	84.4546	RIMS2;RIMS1;NLGN1;CUX2;RELN;NRXN1;WNT7A	GO:2000463	Upregulated
48	GO_Biological_Process_2021	cardiac right ventricle morphogenesis	6/13	9.32626e-05	0.00650786	0	0	12.1906	113.13	TGFB2;HEY2;GATA3;ZFPM2;ISL1;SOX4	GO:0003215	Upregulated
49	GO_Biological_Process_2021	central nervous system projection neuron axonogenesis	6/13	9.32626e-05	0.00650786	0	0	12.1906	113.13	EPHA4;NFIB;MYCBP2;EPHB2;EPHB1;GLI2	GO:0021952	Upregulated
50	GO_Biological_Process_2021	cardiac muscle cell development	8/24	9.9262e-05	0.00679069	0	0	7.11861	65.6176	FHOD3;PDGFRA;HEY2;SORBS2;ALPK2;PDLIM5;SLC8A1;VEGFA	GO:0055013	Upregulated
51	GO_Biological_Process_2021	positive regulation of nervous system development	11/45	0.000124276	0.00776726	0	0	4.61227	41.4782	PTPRD;NLGN1;GRID2;CUX2;NRXN1;DLG5;IL1RAPL1;WNT7A;LRP2;EPHB2;EPHB1	GO:0051962	Upregulated
52	GO_Biological_Process_2021	positive regulation of Notch signaling pathway	11/45	0.000124276	0.00776726	0	0	4.61227	41.4782	ROBO2;YAP1;KAT2B;TGFB2;NOTCH1;MAML2;ZMIZ1;TSPAN5;MAML3;IL6ST;ROBO1	GO:0045747	Upregulated
53	GO_Biological_Process_2021	enzyme linked receptor protein signaling pathway	22/140	0.000124515	0.00776726	0	0	2.66839	23.9917	EPHA5;DDR1;EPHA4;PDGFRA;NTRK2;EPHA7;SHC2;TRIO;BMPR2;NTRK3;PTN;ACVR2A;PTPRG;PTPRD;AHI1;FER;ERBB4;FYN;EPHB2;IL6ST;EPHB1;EPHA3	GO:0007167	Upregulated
54	GO_Biological_Process_2021	protein O-linked glycosylation via threonine	5/9	0.000124668	0.00776726	0	0	17.7673	159.726	GALNT13;GALNT16;GALNT2;GALNT1;GALNTL6	GO:0018243	Upregulated
55	GO_Biological_Process_2021	regulation of mammary gland epithelial cell proliferation	5/9	0.000124668	0.00776726	0	0	17.7673	159.726	GATA3;BRCA2;RREB1;RTN4;ROBO1	GO:0033599	Upregulated
56	GO_Biological_Process_2021	atrioventricular valve morphogenesis	7/19	0.000132994	0.0080003	0	0	8.3005	74.0836	OLFM1;TGFB2;BMPR2;NOTCH1;HEY2;SLIT3;SOX4	GO:0003181	Upregulated
57	GO_Biological_Process_2021	cardiac atrium morphogenesis	7/19	0.000132994	0.0080003	0	0	8.3005	74.0836	TGFB2;BMPR2;NOTCH1;SHOX2;HEY2;PROX1;ISL1	GO:0003209	Upregulated
58	GO_Biological_Process_2021	anterograde trans-synaptic signaling	32/244	0.000156697	0.00926638	0	0	2.1661	18.9776	CHRM2;GRIA2;SNAP25;NLGN1;NRXN1;GRIK1;GRIK2;CACNA1E;GRM3;GRM5;GRM7;PRKAR2B;RPS6KA2;SNCG;BSN;GRIA3;GRIA4;UNC13C;HOMER1;KCND2;SYT1;GAD1;GAD2;SLC6A5;CACNB2;CACNB4;DLG2;NOVA1;EXOC4;AMPH;PDE7B;APBA2	GO:0098916	Upregulated
59	GO_Biological_Process_2021	regulation of dendrite morphogenesis	9/32	0.000161026	0.00936364	0	0	5.57325	48.6765	PTPRD;CUX2;CUX1;ADGRB3;HECW2;HECW1;IL1RAPL1;NEDD4L;TNIK	GO:0048814	Upregulated
60	GO_Biological_Process_2021	negative regulation of multicellular organismal process	29/214	0.000177377	0.0101454	0	0	2.24758	19.4128	NOTCH1;BMPR2;ROCK2;WWC1;PTPRO;WWC2;DOCK7;GATA3;BRCA2;HDAC9;PTPRG;ROBO1;CRHBP;RPS6KA6;HEY2;ZNF423;MAP2K6;PTCH1;PLCL1;CYP51A1;PLCL2;ATP2B4;HS3ST5;MCC;SFRP2;NFIB;NOVA1;EVL;ALPK2	GO:0051241	Upregulated
61	GO_Biological_Process_2021	positive regulation of filopodium assembly	8/26	0.00018729	0.0105396	0	0	6.32698	54.3035	GPM6A;RIPOR2;NLGN1;TENM2;PLPPR5;DPYSL3;PIK3R1;FNBP1L	GO:0051491	Upregulated
62	GO_Biological_Process_2021	negative regulation of sodium ion transmembrane transport	5/10	0.000235772	0.0124438	0	0	14.2131	118.717	HECW2;PRKCE;HECW1;STK39;NEDD4L	GO:1902306	Upregulated
63	GO_Biological_Process_2021	negative regulation of sodium ion transmembrane transporter activity	5/10	0.000235772	0.0124438	0	0	14.2131	118.717	HECW2;PRKCE;HECW1;STK39;NEDD4L	GO:2000650	Upregulated
64	GO_Biological_Process_2021	neuron projection fasciculation	5/10	0.000235772	0.0124438	0	0	14.2131	118.717	EPHA4;NRCAM;CNTN4;EPHB2;RTN4	GO:0106030	Upregulated
65	GO_Biological_Process_2021	protein O-linked glycosylation via serine	5/10	0.000235772	0.0124438	0	0	14.2131	118.717	GALNT13;GALNT16;GALNT2;GALNT1;MGAT5B	GO:0018242	Upregulated
66	GO_Biological_Process_2021	G protein-coupled glutamate receptor signaling pathway	6/15	0.000242527	0.0124438	0	0	9.48058	78.9201	GRM3;GRM5;HOMER1;GRM7;GRM8;GRIK3	GO:0007216	Upregulated
67	GO_Biological_Process_2021	ganglioside biosynthetic process	6/15	0.000242527	0.0124438	0	0	9.48058	78.9201	ST8SIA2;ST8SIA4;ST3GAL5;B4GALT6;ST6GALNAC3;ST6GALNAC5	GO:0001574	Upregulated
68	GO_Biological_Process_2021	modulation of excitatory postsynaptic potential	8/27	0.000250858	0.0126847	0	0	5.99366	49.6911	RIMS2;RIMS1;NLGN1;CUX2;RELN;NRXN1;TMEM108;WNT7A	GO:0098815	Upregulated
69	GO_Biological_Process_2021	negative regulation of cell adhesion	14/73	0.000257964	0.0128577	0	0	3.38604	27.9778	RIPOR2;SEMA6A;NOTCH1;FZD7;PDE3B;PTPRO;ADAM22;CORO2B;PLXNA2;CDH13;SPOCK1;EPHB2;PLXNA4;JAM3	GO:0007162	Upregulated
70	GO_Biological_Process_2021	positive regulation of cell communication	8/28	0.000331043	0.0162678	0	0	5.69367	45.6249	RIMS2;RIMS1;HOMER1;SYT1;GATA3;GRIK2;ANK3;WLS	GO:0010647	Upregulated
71	GO_Biological_Process_2021	regulation of axonogenesis	11/51	0.000404994	0.0190162	0	0	3.91917	30.6151	ROBO2;EPHA4;TIAM1;NTRK2;CDH2;CHN1;PLXNA2;MAP6;RTN4;PLXNA4;ROBO1	GO:0050770	Upregulated
72	GO_Biological_Process_2021	regulation of epithelial cell migration	11/51	0.000404994	0.0190162	0	0	3.91917	30.6151	MACF1;TGFB2;BMPR2;PRKCE;ENPP2;EVL;PTN;MCC;RREB1;RTN4;PTPRG	GO:0010632	Upregulated
73	GO_Biological_Process_2021	atrial septum morphogenesis	5/11	0.000408775	0.0190162	0	0	11.8436	92.4079	TGFB2;BMPR2;HEY2;ISL1;SOX4	GO:0060413	Upregulated
74	GO_Biological_Process_2021	cell differentiation in spinal cord	5/11	0.000408775	0.0190162	0	0	11.8436	92.4079	DRAXIN;FOXN4;MDGA2;ISL1;SOX4	GO:0021515	Upregulated
75	GO_Biological_Process_2021	neurotransmitter secretion	10/44	0.00047308	0.0217181	0	0	4.18977	32.0779	RIMS2;SNAP25;RIMS1;PCLO;SYT1;NRXN1;GAD1;GAD2;LIN7A;SYN3	GO:0007269	Upregulated
76	GO_Biological_Process_2021	synapse assembly	13/69	0.000507111	0.022978	0	0	3.31061	25.1169	KIRREL3;GPM6A;FARP1;GRID2;NLGN1;NRXN1;WNT7A;SDK1;CDH2;DNER;NRCAM;FGF13;ADGRL3	GO:0007416	Upregulated
77	GO_Biological_Process_2021	membrane depolarization during cardiac muscle cell action potential	6/17	0.000534856	0.0233264	0	0	7.75601	58.43	CACNB2;CACNA2D1;ANK2;CACNA1D;CACNA1C;SLC8A1	GO:0086012	Upregulated
78	GO_Biological_Process_2021	positive regulation of transcription of Notch receptor target	6/17	0.000534856	0.0233264	0	0	7.75601	58.43	KAT2B;NOTCH1;MAML2;WWC1;MAML3;PBX1	GO:0007221	Upregulated
79	GO_Biological_Process_2021	regulation of cardiac muscle contraction by regulation of the release of sequestered calcium ion	6/17	0.000534856	0.0233264	0	0	7.75601	58.43	RYR2;ANK2;DMD;CACNA1C;CALM2;SLC8A1	GO:0010881	Upregulated
80	GO_Biological_Process_2021	neuron projection arborization	4/7	0.000560814	0.0241565	0	0	18.9384	141.775	NLGN1;PHACTR1;LRP2;PTN	GO:0140058	Upregulated
81	GO_Biological_Process_2021	axon development	14/79	0.000599876	0.025524	0	0	3.07249	22.7942	NTNG1;DCC;DOCK7;WNT7A;ANK3;NREP;ISL1;RTN4;GAP43;GRM7;NRCAM;CTNNA2;CNTN4;EPHB2	GO:0061564	Upregulated
82	GO_Biological_Process_2021	calcium ion-regulated exocytosis of neurotransmitter	5/12	0.000662765	0.0278601	0	0	10.1511	74.297	RIMS2;RIMS1;UNC13C;SYT1;SYT7	GO:0048791	Upregulated
83	GO_Biological_Process_2021	presynapse assembly	6/18	0.000757758	0.0311038	0	0	7.10929	51.0813	PTPRD;NLGN1;PCLO;IL1RAPL1;WNT7A;BSN	GO:0099054	Upregulated
84	GO_Biological_Process_2021	pulmonary valve development	6/18	0.000757758	0.0311038	0	0	7.10929	51.0813	ROBO2;TGFB2;BMPR2;NOTCH1;HEY2;ROBO1	GO:0003177	Upregulated
85	GO_Biological_Process_2021	positive regulation of neurogenesis	13/72	0.000774213	0.0314096	0	0	3.14177	22.5066	ROBO2;NTRK2;LRP2;ROBO1;VEGFA;PTPRD;TIAM1;CUX2;CUX1;IL1RAPL1;PLXNA2;MAP6;PLXNA4	GO:0050769	Upregulated
86	GO_Biological_Process_2021	regulation of dendrite development	9/39	0.000801067	0.0321255	0	0	4.27122	30.452	CAMK1D;DCC;ADGRB3;HECW2;HECW1;NEDD4L;PTN;CSMD3;TNIK	GO:0050773	Upregulated
87	GO_Biological_Process_2021	ephrin receptor signaling pathway	14/82	0.000881512	0.0342963	0	0	2.93647	20.6547	ACTR3;EPHA5;VAV3;EPHA4;EPHA7;ROCK2;KALRN;TIAM1;CHN1;NCK2;FYN;EPHB2;EPHB1;EPHA3	GO:0048013	Upregulated
88	GO_Biological_Process_2021	negative regulation of chemotaxis	8/32	0.000884889	0.0342963	0	0	4.74371	33.3485	ROBO2;SEMA5B;NOTCH1;SEMA6A;SEMA3A;SEMA6D;SEMA3E;ROBO1	GO:0050922	Upregulated
89	GO_Biological_Process_2021	regulation of dendritic spine morphogenesis	8/32	0.000884889	0.0342963	0	0	4.74371	33.3485	EPHA4;NLGN1;CUX2;RELN;PDLIM5;SRCIN1;TANC2;PPFIA2	GO:0061001	Upregulated
90	GO_Biological_Process_2021	outflow tract septum morphogenesis	7/25	0.000894514	0.0342963	0	0	5.53189	38.8296	ROBO2;TGFB2;BMPR2;LRP2;ZFPM2;ISL1;ROBO1	GO:0003148	Upregulated
91	GO_Biological_Process_2021	sensory organ development	11/56	0.000935482	0.0354771	0	0	3.48277	24.2904	SOX3;AHI1;TGFB2;MEIS1;CHD7;MAB21L2;PBX3;PAX6;GATA3;MEIS2;PBX1	GO:0007423	Upregulated
92	GO_Biological_Process_2021	positive regulation of ossification	9/40	0.000973927	0.036538	0	0	4.13322	28.6605	FBN2;NELL1;TGFB2;BMPR2;ADGRV1;ZBTB16;PTN;SLC8A1;ACVR2A	GO:0045778	Upregulated
93	GO_Biological_Process_2021	central nervous system neuron axonogenesis	5/13	0.00101871	0.0374133	0	0	8.88175	61.1884	HSP90AA1;MYCBP2;B4GALT6;EPHB2;EPHB1	GO:0021955	Upregulated
94	GO_Biological_Process_2021	spinal cord development	5/13	0.00101871	0.0374133	0	0	8.88175	61.1884	RELN;LOXL3;PKD2;SOX4;GLI2	GO:0021510	Upregulated
95	GO_Biological_Process_2021	heparan sulfate proteoglycan biosynthetic process	6/19	0.00104611	0.0374638	0	0	6.56207	45.0334	CSGALNACT1;NDST4;NDST3;HS3ST5;HS6ST1;HS6ST3	GO:0015012	Upregulated
96	GO_Biological_Process_2021	negative regulation of nervous system development	6/19	0.00104611	0.0374638	0	0	6.56207	45.0334	ROBO2;NOTCH1;SLIT1;WNT7A;PAX6;SORL1	GO:0051961	Upregulated
97	GO_Biological_Process_2021	commissural neuron axon guidance	4/8	0.00106303	0.0374638	0	0	14.203	97.243	NFIB;NCAM1;EPHB2;VEGFA	GO:0071679	Upregulated
98	GO_Biological_Process_2021	lens fiber cell development	4/8	0.00106303	0.0374638	0	0	14.203	97.243	WNT5B;WNT7B;WNT7A;PROX1	GO:0070307	Upregulated
99	GO_Biological_Process_2021	negative regulation of cell projection organization	10/49	0.00116036	0.040485	0	0	3.65164	24.6815	EPHA4;PRAG1;DCC;SEMA3A;PTPRO;DPYSL3;STMN2;CRMP1;SPOCK1;FYN	GO:0031345	Upregulated
100	GO_Biological_Process_2021	regulation of filopodium assembly	9/41	0.00117582	0.0406182	0	0	4.00384	27.0091	GPM6A;RIPOR2;NLGN1;TENM2;GAP43;PLPPR5;DPYSL3;PIK3R1;FNBP1L	GO:0051489	Upregulated
101	GO_Biological_Process_2021	positive regulation of epithelial cell migration	15/94	0.00120594	0.0412502	0	0	2.70861	18.2032	TGFB2;BMPR2;ROCK2;PRKCE;PROX1;GATA3;RTN4;FOXP1;VEGFA;EPB41L4B;SMOC2;ENPP2;RIN2;RREB1;MAP4K4	GO:0010634	Upregulated
102	GO_Biological_Process_2021	negative regulation of neuron projection development	11/58	0.00126768	0.0429413	0	0	3.33421	22.2411	EPHA4;NLGN1;PRAG1;DCC;SEMA3A;PTPRO;DPYSL3;STMN2;CRMP1;SPOCK1;RTN4	GO:0010977	Upregulated
103	GO_Biological_Process_2021	negative regulation of cell motility	17/114	0.00128164	0.0429965	0	0	2.50153	16.6592	EPHA4;MCTP1;LIMCH1;ZMYND8;MAGI2;GATA3;PTPRK;ROBO1;AFDN;FRMD5;DACH1;SFRP2;NAV3;DLG5;DPYSL3;SPOCK3;SRGAP3	GO:2000146	Upregulated
104	GO_Biological_Process_2021	ventricular cardiac muscle tissue morphogenesis	8/34	0.00135798	0.0451237	0	0	4.37834	28.9047	RYR2;TGFB2;NOTCH1;NRG1;LRP2;PROX1;ZFPM2;ISL1	GO:0055010	Upregulated
105	GO_Biological_Process_2021	atrial septum development	5/14	0.00149904	0.04888	0	0	7.89447	51.3372	TGFB2;BMPR2;HEY2;ANK2;ISL1	GO:0003283	Upregulated
106	GO_Biological_Process_2021	neuron fate commitment	5/14	0.00149904	0.04888	0	0	7.89447	51.3372	MYT1L;FOXN4;PAX6;ISL1;POU3F2	GO:0048663	Upregulated
0	GO_Biological_Process_2021	COPII-coated vesicle budding	17/70	1.7386e-06	0.00167367	0	0	4.66182	61.8271	NAPA;TRAPPC2;SEC13;SEC24A;SAR1B;GOSR2;MIA3;GOLGA2;SCFD1;SEC23IP;PPP6R3;STX5;SEC22B;SEC24D;CNIH3;CTSC;SEC31A	GO:0090114	Downregulated
1	GO_Biological_Process_2021	COPII vesicle coating	16/63	1.84376e-06	0.00167367	0	0	4.94545	65.2983	NAPA;TRAPPC2;SEC13;SEC24A;SAR1B;GOSR2;GOLGA2;SCFD1;SEC23IP;PPP6R3;STX5;SEC22B;SEC24D;CNIH3;CTSC;SEC31A	GO:0048208	Downregulated
2	GO_Biological_Process_2021	vesicle coating	16/63	1.84376e-06	0.00167367	0	0	4.94545	65.2983	NAPA;TRAPPC2;SEC13;SEC24A;SAR1B;GOSR2;GOLGA2;SCFD1;SEC23IP;PPP6R3;STX5;SEC22B;SEC24D;CNIH3;CTSC;SEC31A	GO:0006901	Downregulated
3	GO_Biological_Process_2021	vesicle targeting, rough ER to cis-Golgi	16/63	1.84376e-06	0.00167367	0	0	4.94545	65.2983	NAPA;TRAPPC2;SEC13;SEC24A;SAR1B;GOSR2;GOLGA2;SCFD1;SEC23IP;PPP6R3;STX5;SEC22B;SEC24D;CNIH3;CTSC;SEC31A	GO:0048207	Downregulated
4	GO_Biological_Process_2021	response to unfolded protein	13/49	1.00956e-05	0.0073314	0	0	5.23681	60.2412	HSPA9;HSPA4L;HSPA6;HSPB1;HSPD1;DNAJA1;DNAJB1;HSPH1;BAG3;DDIT3;SERPINH1;HSPA1B;HSPA1A	GO:0006986	Downregulated

## Sheet: ST4B
	Gene_set	Term	Overlap	P-value	Adjusted P-value	Old P-value	Old Adjusted P-value	Odds Ratio	Combined Score	Genes	GO Number	Type
0	GO_Biological_Process_2021	chemical synaptic transmission	67/306	3.5724e-07	0.00127179	0	0	2.12529	31.5497	GABRB2;CHRM3;GABRB1;GRIK5;CHRM5;GRIK3;GRIK1;GRIK2;SLC6A1;GRM1;GRM3;RIMS1;GRM5;GRM7;RPS6KA2;ERC1;BSN;ERC2;DLGAP2;SPG11;UNC13B;GRID2;UNC13A;KCND2;GRID1;SYN2;GABRG2;SHISA6;CACNB4;PRKAR1B;KCNQ2;KCNQ3;HAP1;GRIA1;GRIA2;NLGN1;NRXN1;SLC1A1;SLC1A2;SLC1A3;CACNA1E;GRIN2A;GLRA2;HRH1;PRKAR2B;PRKAR2A;NPY;SLC17A7;GABRA2;SYT5;GABBR2;DTNA;PTPRN2;NLGN4X;HOMER1;SYT1;STAC3;GAD2;GRIN2B;GRIN1;SLC6A5;DLG2;NOVA1;CAMK4;P…	GO:0007268	Upregulated
1	GO_Biological_Process_2021	modulation of chemical synaptic transmission	32/109	6.43291e-07	0.00127179	0	0	3.13222	44.6551	NLGN1;GRIK5;GRIK3;GRIK1;GRIK2;CPLX2;LRP8;GRM1;BEGAIN;RIMS2;GRM3;RIMS1;GRM5;CDH2;OPHN1;GRM7;TMEM108;LRRC4C;DLGAP2;DLGAP4;LGI1;GRID2;UNC13A;NLGN4X;HOMER1;SYT1;GRID1;BTBD9;SLC8A3;SLC4A8;NRG3;CNTNAP4	GO:0050804	Upregulated
2	GO_Biological_Process_2021	glutamate receptor signaling pathway	16/37	1.52467e-06	0.00200952	0	0	5.72143	76.6313	GRIA2;GRID2;HOMER1;KCNB1;GRIK3;GRIK1;GRIK2;GRIN2B;GRM1;GRIN1;GRM3;GRIN2A;GRM5;GRIN3A;GRM7;GNAQ	GO:0007215	Upregulated
3	GO_Biological_Process_2021	regulation of dendrite development	16/39	3.54173e-06	0.003501	0	0	5.22332	65.5574	ALK;CAMK1D;BCL11A;DCC;DAB2IP;NEDD4L;LRP8;ADGRB3;HECW2;HECW1;SARM1;NSMF;CSMD3;TNIK;KIAA0319;LZTS1	GO:0050773	Upregulated
4	GO_Biological_Process_2021	anterograde trans-synaptic signaling	53/244	7.31664e-06	0.00469919	0	0	2.09671	24.7944	GABRB2;CHRM3;GABRB1;CHRM5;GRIK1;GRIK2;SLC6A1;GRM1;GRM3;GRM5;GRM7;RPS6KA2;BSN;SPG11;UNC13B;KCND2;SYN2;GABRG2;CACNB4;PRKAR1B;KCNQ2;KCNQ3;HAP1;GRIA1;GRIA2;NLGN1;NRXN1;SLC1A1;SLC1A2;SLC1A3;CACNA1E;GRIN2A;GLRA2;HRH1;PRKAR2B;PRKAR2A;NPY;GABRA2;SYT5;GABBR2;DTNA;NLGN4X;HOMER1;SYT1;GAD2;GRIN2B;GRIN1;SLC6A5;DLG2;NOVA1;CAMK4;PCDHB16;APBA1	GO:0098916	Upregulated
5	GO_Biological_Process_2021	regulation of cation channel activity	26/89	7.74217e-06	0.00469919	0	0	3.10495	36.5417	CAMK2B;GRIA1;GRIA2;NLGN1;JPH4;CACNG8;GRIN2A;JPH3;DMD;CACNG2;CACNG4;HOMER1;DAPK1;PDE4D;ANK2;ANK3;SHISA9;GRIN2B;SHISA6;GRIN1;CACNB4;DLG2;LRRC7;FGF13;FGF12;SHANK1	GO:2001257	Upregulated
6	GO_Biological_Process_2021	synaptic transmission, glutamatergic	10/18	9.2175e-06	0.00469919	0	0	9.36969	108.636	UNC13B;GRIA2;GRID2;UNC13A;GRID1;GRIK5;GRIK3;GRIK1;SLC17A7;GRIK2	GO:0035249	Upregulated
7	GO_Biological_Process_2021	regulation of synaptic transmission, glutamatergic	17/46	9.50772e-06	0.00469919	0	0	4.40193	50.9013	NLGN1;UNC13A;TSHZ3;HOMER1;SYT1;NRXN1;GRIK3;GRIK1;GRM1;GRM3;CACNG8;GRM5;CDH2;GRM7;OPHN1;CACNG2;CACNG4	GO:0051966	Upregulated
8	GO_Biological_Process_2021	synapse organization	32/126	1.87288e-05	0.00822818	0	0	2.56327	27.9024	NLGN1;CTNND2;NRXN1;LRP4;ARHGAP39;SLC6A1;GPHN;GRM5;CDH2;DNER;PPFIA1;APBB2;LRRC4C;PAK3;PPFIA4;GPC6;PPFIA2;LRRC4B;KIRREL3;UNC13B;FARP1;UNC13A;NLGN4X;WNT7B;ANK3;PTPRD;SLC8A3;LRFN5;CACNB4;PCDHB16;MAPT;OBSL1	GO:0050808	Upregulated
9	GO_Biological_Process_2021	regulation of neurotransmitter receptor activity	19/58	2.15631e-05	0.00852607	0	0	3.65936	39.318	CAMK2B;GRIA1;GRIA2;NLGN1;DAPK1;SHISA9;GRIN2B;SHISA6;BEGAIN;GRIN1;CACNG8;GRIN2A;DLG2;LRRC7;CACNG2;DLGAP2;CACNG4;DLGAP4;SHANK1	GO:0099601	Upregulated
10	GO_Biological_Process_2021	positive regulation of cell projection organization	30/117	2.76728e-05	0.00919013	0	0	2.59523	27.2371	RET;ROBO2;CAMK2B;NDRG4;AVIL;PLPPR5;NDNF;ARHGAP35;GRIP1;CUX1;DPYSL3;PLXNA2;MAP6;PLXNC1;ARSB;PLXNA4;NTRK2;CAMK1D;METRN;NTRK3;MAGI2;DAB2IP;ZNF804A;TIAM2;PTPRD;TIAM1;LRRC7;MAP3K13;OBSL1;EPHA3	GO:0031346	Upregulated
11	GO_Biological_Process_2021	central nervous system development	55/268	2.78911e-05	0.00919013	0	0	1.95033	20.4535	ROBO2;CNTNAP2;NCAN;MAST1;AATK;GRIK1;UBE3A;PKD2;PKD1;AFF2;CDH2;DNER;SIX3;ZIC1;SOX6;SH3GL2;EPHA7;SZT2;NCOA6;SPINK5;SOX11;PAX6;TBR1;VCAN;BTD;PAX8;COL4A1;IL1RAPL2;DCX;HAP1;DSCAML1;NDRG4;FOXG1;ADAM22;GRIN2A;PTPRZ1;PDGFC;ADAM23;NNAT;SPOCK1;BPTF;ARNT2;ZFHX2;ZIC4;PBX4;MEIS3;GRIN2B;DCLK1;PBX1;POU6F1;GRIN1;SLC8A3;MEIS1;NFIB;MDGA1	GO:0007417	Upregulated
12	GO_Biological_Process_2021	neuron migration	17/50	3.36618e-05	0.0102384	0	0	3.86748	39.8317	NRP1;NTRK2;AUTS2;SEMA3A;NAV1;NDNF;DNAAF4;SH3RF1;DNER;DCX;SPOCK1;ASTN2;FGF13;KIAA0319;MDGA1;ASTN1;FGFR1	GO:0001764	Upregulated
13	GO_Biological_Process_2021	axon guidance	44/203	4.43806e-05	0.0125344	0	0	2.08669	20.9143	RET;ROBO2;SPTBN4;NRP1;ROBO3;NRP2;LAMA2;SHC1;NRXN1;SEMA3A;PTPRO;NRXN3;ARHGAP35;EFNB2;OPHN1;GRB10;PLXNA2;SLIT1;TNR;FYN;NCAM1;PLXNC1;EPHB1;SPTBN1;PLXNA4;PDLIM7;EPHA5;LGI1;EPHA7;EPHA6;UNC5B;DCC;SEMA6D;PRKCA;SEMA4G;ENAH;KLF7;DAB1;NFIB;DOK5;EVL;DSCAML1;EPHA3;RNF165	GO:0007411	Upregulated
14	GO_Biological_Process_2021	regulation of trans-synaptic signaling	13/35	9.99047e-05	0.0263349	0	0	4.43144	40.8193	NLGN1;GRID2;NLGN4X;GRID1;GRIK5;GRIK3;GRIK1;GRIK2;BTBD9;LRP8;SLC4A8;NRG3;LRRC4C	GO:0099177	Upregulated
15	GO_Biological_Process_2021	neuron development	33/143	0.000109155	0.026975	0	0	2.25779	20.5973	RB1;ALK;CNTNAP2;TENM2;NLGN1;TENM4;MYT1L;RASGRF1;BICDL1;FRY;PPP1R9A;HS6ST1;SAMD14;ATCAY;OPHN1;MAP2;NPY;MICALL1;TMEM108;MAP4;SH3GL2;GPM6B;EPHA5;LGI1;NTRK2;TGFB2;ACTL6B;PBX4;PBX1;RUNX1;DCX;MAPT;HDGFL3	GO:0048666	Upregulated
16	GO_Biological_Process_2021	brain development	34/150	0.000125809	0.0292616	0	0	2.20608	19.8123	ROBO2;CNTNAP2;NDRG4;FOXG1;MAST1;AATK;UBE3A;AFF2;GRIN2A;CDH2;SIX3;ZIC1;NNAT;CTNNA2;SOX6;BPTF;ARNT2;EPHA7;ZFHX2;NCOA6;TBR1;PBX4;MEIS3;GRIN2B;PBX1;PAX2;POU6F1;GRIN1;MEIS1;COL4A1;NFIB;HAP1;DSCAML1;MDGA1	GO:0007420	Upregulated
17	GO_Biological_Process_2021	nervous system development	79/447	0.00015317	0.0336464	0	0	1.62392	14.2645	ROBO2;CHRM3;MYT1L;AVIL;NCAN;GRIK1;PKD2;PKD1;EDNRB;CDH2;OPHN1;DPYSL5;DPYSL2;DNER;ZIC1;DPF3;SOX6;EPHB1;SH3GL2;APC2;KIRREL3;RBFOX1;SZT2;RBFOX2;ADGRV1;RBFOX3;ACTL6B;SPINK5;TMOD2;PAX6;NRG1;NAV1;VCAN;BTD;PAX8;NAV3;IL1RAPL2;SCN8A;KCNQ2;DCX;EVL;HAP1;RAPGEF5;DSCAML1;OBSL1;NAIP;NLGN1;INTU;DLX5;DLX6;NRXN1;ADAM22;CRMP1;NR2C2;KALRN;NEUROD2;PTPRZ1;ERBB4;PDGFC;ADAM23;ST8SIA4;SPOCK1;MARK4;GPM6B;LGI1;FARP1;ARNT2;…	GO:0007399	Upregulated
18	GO_Biological_Process_2021	regulation of axonogenesis	16/51	0.000168681	0.0351034	0	0	3.43013	29.7993	ROBO2;NTRK2;METRN;OMG;LRP4;ARHGAP35;TIAM2;TIAM1;SIPA1L1;CDH2;PLXNA2;MAP6;PLXNC1;LRRC4C;PAK3;PLXNA4	GO:0050770	Upregulated
19	GO_Biological_Process_2021	regulation of synapse assembly	15/47	0.000216365	0.0427754	0	0	3.51632	29.6727	ROBO2;NLGN1;GRID2;NRXN1;LHFPL4;PTPRD;LRFN5;DLG5;IL1RAPL2;SLIT1;SYNDIG1;EPHB1;GPC6;MDGA1;LRRC4B	GO:0051963	Upregulated
0	GO_Biological_Process_2021	cytoplasmic translation	85/93	2.01477e-83	8.83073e-80	0	0	126.187	24027.8	EIF4A2;RPL4;EIF4A1;RPL5;RPL30;RPL3;RPL32;RPL34;RPLP1;RPLP0;RPL10A;RPL8;RPL9;RPL6;RPL7;RPS15;RPS4X;RPL7A;RPS14;RPS17;RPS16;RPL18A;RPS19;RPS18;RPL36;RPL35;RPL38;RPL37;RPS11;RPL39;RPS10;RPS13;RPS12;RPS9;RPL21;RPS7;RPS8;RPL23;RPS5;RPL22;RPS6;RPL13A;RPS3A;RPSA;RPL37A;RPL24;ETF1;RPL27;RPL26;RPL29;RPL28;UBA52;RPL10;RPL12;RPL11;RPL36A;RPS15A;RPL14;RPS3;RPL13;RPL15;RPS2;RPL18;RPS27A;RPL17;ZC3H15;RPL19;RPL…	GO:0002181	Downregulated
1	GO_Biological_Process_2021	cotranslational protein targeting to membrane	85/94	1.9436e-82	4.2594e-79	0	0	112.16	21102.7	RPL4;RPL5;RPL30;TRAM1;RPL3;ARL6IP1;RPL32;RPL34;RPLP1;RPLP0;SRP54;RPL10A;RPL8;SRP14;RPL9;RPL6;RPL7;RPS15;RPS4X;RPL7A;RPS14;SEC61A1;RPS17;RPS16;RPL18A;RPS19;RPS18;RPL36;RPL35;RPLP2;RPL38;RPL37;RPS11;SEC62;RPL39;RPS10;RPS13;RPS12;RPS9;RPL21;RPS7;RPS8;RPL23;RPS5;RPL22;RPS6;RPL13A;RPS3A;RPSA;SRP9;RPL37A;RPL24;RPL27;RPL26;RPL29;RPL28;UBA52;RPL10;RPL12;RPL11;RPL36A;RPS15A;RPL14;RPS3;RPL13;RPL15;RPS2;RPL…	GO:0006613	Downregulated
2	GO_Biological_Process_2021	SRP-dependent cotranslational protein targeting to membrane	82/90	3.26759e-80	4.77394e-77	0	0	121.498	22236.9	RPL4;RPL5;RPL30;RPL3;RPL32;RPL34;RPLP1;RPLP0;SRP54;RPL10A;RPL8;SRP14;RPL9;RPL6;RPL7;RPS15;RPS4X;RPL7A;RPS14;SEC61A1;RPS17;RPS16;RPL18A;RPS19;RPS18;RPL36;RPL35;RPLP2;RPL38;RPL37;SEC61B;RPS11;RPL39;RPS10;RPS13;RPS12;RPS9;RPL21;RPS7;RPS8;RPL23;RPS5;RPL22;RPS6;RPL13A;RPS3A;RPSA;SRP9;RPL37A;RPL24;RPL27;RPL26;RPL29;RPL28;UBA52;RPL10;RPL12;RPL11;RPL36A;RPS15A;RPL14;RPS3;RPL13;RPL15;RPS2;RPL18;RPS27A;RPL…	GO:0006614	Downregulated
3	GO_Biological_Process_2021	protein targeting to ER	87/103	1.41684e-78	1.5525e-75	0	0	64.6337	11585.8	RPL4;RPL5;RPL30;RPL3;RPL32;RPL34;RPLP1;ZFAND2A;RPLP0;SRP54;RPL10A;RPL8;SRP14;RPL9;RPL6;RPL7;RPS15;RPS4X;RPS14;RPL7A;SEC61A1;RPS17;RPS16;RPL18A;RPS19;RPS18;SEC61G;RPL36;RPL35;RPLP2;RPL38;RPL37;RPS11;SEC62;RPL39;RPS10;RPS13;RPS12;RPS9;RPL21;RPS7;RPS8;RPL23;RPS5;RPL22;RPS6;RPL13A;RPSA;RPS3A;SRP9;RPL37A;RPL24;RPL27;RPL26;RPL29;RPL28;UBA52;RPL10;RPL12;RPL11;RPL36A;RPS15A;RPL14;RPS3;RPL13;RPL15;RPS2;RP…	GO:0045047	Downregulated
4	GO_Biological_Process_2021	nuclear-transcribed mRNA catabolic process, nonsense-mediated decay	86/113	2.8645e-70	2.51102e-67	0	0	37.814	6055.11	RPL4;RPL5;RPL30;RPL3;RPL32;RPL34;RPLP1;EIF4A3;RPLP0;PPP2R2A;CASC3;RPL10A;RPL8;RPL9;RPL6;RPL7;RPS15;RPS4X;RPS14;RPL7A;RPS17;RPS16;RPL18A;RPS19;RPS18;RPL36;RPL35;RPLP2;RPL38;RPL37;RPS11;RPL39;RPS10;RPS13;RPS12;RPS9;RPL21;RPS7;RPS8;RPL23;RPS5;RPL22;RPS6;RPL13A;RPSA;RPS3A;RPL37A;RPL24;RPL27;ETF1;RPL26;PABPC1;RPL29;RPL28;UBA52;RBM8A;RPL10;RPL12;RPL11;RPL36A;PPP2CA;RPS15A;RPL14;RPS3;RPL13;RPL15;RPS2;RP…	GO:0000184	Downregulated
5	GO_Biological_Process_2021	translation	104/214	6.00034e-56	4.38325e-53	0	0	11.3052	1437.49	RPL4;RPL5;RPL30;RPL3;RPL32;RPL34;RPL8;RPL10A;RPL9;RPL6;RPL7;RPS15;EEF1B2;RPS14;RPS17;RPS16;RPL18A;RPS19;RPS18;RPL36;RPL35;RPL38;RPL37;RPS11;RPL39;RPS10;RPS13;RPS12;RPS9;RPL21;RPS7;RPS8;RPL23;RPS5;RPL22;RPS6;RPSA;TUFM;EEF1A1;PPA2;RPL24;RPL27;RPL26;RPL29;RPL28;UBA52;MRPL18;MRPL13;ZC3H15;RPL41;TMA7;EEF2;RPS26;RPS25;RPS28;RPS27;RPS29;RPL27A;RPS20;RPS21;RSL24D1;RPS24;RPS23;EIF4G1;RPLP1;RPLP0;MRPL34;MR…	GO:0006412	Downregulated
6	GO_Biological_Process_2021	peptide biosynthetic process	90/162	4.59835e-55	2.87923e-52	0	0	14.8418	1856.96	RPL4;RPL5;RPL30;RPL3;RPL32;RPL34;RPLP1;RPLP0;RPL10A;RPL8;MRPL34;RPL9;RPL6;MRPL32;RPL7;RPS15;MRPL41;RPS4X;RPS14;RPL7A;RPS17;RPS16;RPL18A;RPS19;RPS18;RPL36;RPL35;RPLP2;RPL38;RPL37;RPS11;RPL39;RPS10;RPS13;RPS12;RPS9;RPL21;RPS7;RPS8;RPL23;RPS5;RPL22;RPS6;RPL13A;RPSA;RPS3A;MRPS6;EEF1A1;MRPL51;RPL37A;RPL24;RPL27;RPL26;RPL29;RPL28;RPL10;MRPL18;RPL12;RPL11;RPL36A;RRBP1;MRPL13;MRPL55;RHD;RPS15A;RPL14;RPS3…	GO:0043043	Downregulated
7	GO_Biological_Process_2021	nuclear-transcribed mRNA catabolic process	89/171	3.11847e-51	1.70853e-48	0	0	12.8717	1496.9	RPL4;RPL5;RPL30;RPL3;RPL32;RPL34;RPLP1;EIF4A3;RPLP0;PPP2R2A;CASC3;RPL10A;RPL8;RPL9;RPL6;RPL7;RPS15;RPS4X;RPS14;RPL7A;RPS17;RPS16;RPL18A;RPS19;RPS18;RPL36;RPL35;RPLP2;RPL38;RPL37;RPS11;RPL39;RPS10;RPS13;RPS12;RPS9;RPL21;RPS7;RPS8;RPL23;RPS5;RPL22;RPS6;RPL13A;RPSA;RPS3A;CSDE1;RPL37A;RPL24;RPL27;ETF1;RPL26;PABPC1;RPL29;RPL28;UBA52;RBM8A;RPL10;RPL12;RPL11;RPL36A;ZFP36L1;PPP2CA;RPS15A;RPL14;RPS3;RPL13…	GO:0000956	Downregulated
8	GO_Biological_Process_2021	cellular macromolecule biosynthetic process	114/314	2.73003e-45	1.32952e-42	0	0	6.82685	700.517	RPL4;RPL5;RPL30;RPL3;RPL32;RPL34;RPL8;RPL10A;RPL9;RPL6;RPL7;RPS15;EEF1B2;RPS14;RPS17;RPS16;RPL18A;RPS19;RPS18;RPL36;RPL35;RPL38;RPL37;RPS11;LARGE1;RPL39;RPS10;RPS13;RPS12;RPS9;RPL21;RPS7;RPS8;RPL23;RPS5;RPL22;RPS6;RPSA;TUFM;EEF1A1;RRAGC;RPL24;RPL27;RPL26;RPL29;RPL28;MRPL18;BAZ2A;MRPL13;FUT9;APOE;RPL41;EEF2;RPS26;RPS25;RPS28;RPS27;RPS29;RPL27A;RPS20;RPS21;RSL24D1;RPS24;RPS23;EIF4G1;NFKBIB;RPLP1;RP…	GO:0034645	Downregulated
9	GO_Biological_Process_2021	gene expression	118/356	3.31148e-42	1.45142e-39	0	0	5.94139	567.469	RPL4;RPL5;RPL30;RPL3;RPL32;RPL34;EIF4A3;CASC3;RPL8;RPL10A;RPL9;RPL6;RPL7;RPS15;RPS14;RPS17;RPS16;RPL18A;RPS19;RPS18;RPL36;RPL35;RPL38;RPL37;RPS11;RPL39;RPS10;RPS13;RPS12;RPS9;RPL21;RPS7;RPS8;RPL23;RPS5;RPL22;RPS6;RPSA;THOC3;EEF1A1;RRAGC;DKC1;DNAJB11;SRSF2;RPL24;RPL27;RPL26;RPL29;RPL28;SRSF9;SLBP;RBM8A;YTHDC1;MRPL18;BAZ2A;MRPL13;RPL41;RBPMS;ALYREF;RPS26;RPS25;RPS28;RPS27;RPS29;HNRNPF;RPL27A;RPS20;…	GO:0010467	Downregulated
10	GO_Biological_Process_2021	cellular protein metabolic process	126/417	3.19934e-40	1.27479e-37	0	0	5.20105	472.986	RPL4;RPL5;RPL30;RPL3;RPL32;RPL34;RPL8;RPL10A;RPL9;RPL6;RPL7;RPS15;PCMT1;RPS14;RPS17;RPS16;RPL18A;RPS19;RPS18;CHEK2;RPL36;RPL35;RPL38;RPL37;RPS11;RPL39;RPS10;RPS13;RPS12;ATG3;RPS9;RPL21;RPS7;RPS8;RPL23;RPS5;RPL22;IGFBP2;RPS6;SHISA5;RPSA;PDIA6;EEF1A1;CDC34;RPL24;RPL27;RPL26;RPL29;RPL28;UBA52;SCG2;MRPL18;MRPL13;HSP90B1;APH1A;IGFBP7;APOE;RPL41;YES1;UBE2I;IGF1;RPS26;RPS25;RPS28;RPS27;RPS29;UBE2S;RPL27…	GO:0044267	Downregulated
11	GO_Biological_Process_2021	rRNA metabolic process	69/162	7.0096e-33	2.56026e-30	0	0	8.68093	642.719	RPL4;TRIR;RPL5;RPL30;RPL3;RPL32;RPL34;RPLP1;RPLP0;RPL10A;RPL8;RPL9;RPL6;WDR43;RPL7;RPS15;RPS14;RPL7A;RPS17;RPS16;RPL18A;RPS19;RPL36;RPL35;RPLP2;RPL38;RPL37;RPL39;RPS9;RPL21;RPS7;RPL23;RPL22;RPS6;RPL13A;EBNA1BP2;DKC1;RPL37A;SBDS;RPL24;RPL27;RPL26;RPL29;RPL28;UBA52;RPL10;RPL12;RPL11;RPL36A;SNU13;RPL14;RPL13;RPL15;RPS2;RPL18;RPL17;DCAF13;RPL19;RPL41;NOP58;UTP3;RPL35A;RPL23A;RPS25;RPS28;RPS27;RPL27A;…	GO:0016072	Downregulated
12	GO_Biological_Process_2021	rRNA processing	71/173	1.52323e-32	5.13562e-30	0	0	8.15081	597.144	RPL4;RPL5;RPL30;RPL3;RPL32;RPL34;RPLP1;RPLP0;RPL10A;RPL8;RPL9;RPL6;WDR43;RPL7;RPS15;RPS14;RPL7A;SART1;RPS17;RPS16;RPL18A;RPS19;RPL36;RPL35;RPLP2;RPL38;RPL37;RPL39;RPS9;RPL21;RPS7;RPL23;RPL22;RPS6;RPL13A;EBNA1BP2;DKC1;RPL37A;SBDS;RPL24;RPL27;RPL26;RPL29;RPL28;UBA52;RPL10;RPL12;RPL11;RPL36A;SNU13;RPL14;RPL13;RPL15;RPS2;RPL18;RPL17;DCAF13;RPL19;RPL41;NOP58;RIOK3;UTP3;RPL35A;RPL23A;RPS25;RSL1D1;RPS28…	GO:0006364	Downregulated
13	GO_Biological_Process_2021	ribosome biogenesis	73/192	7.53067e-31	2.35764e-28	0	0	7.18574	498.411	RPL4;RPL5;RPL30;RPL3;RPL32;RPL34;RPLP1;RPLP0;RPL10A;RPL8;RPL9;RPL6;WDR43;RPL7;RPS15;RPS14;RPL7A;RPS17;RPS16;RPL18A;RPS19;RPL36;RPL35;RPLP2;RPL38;RPL37;GLUL;RPL39;RPS9;RPL21;RPS7;RPL23;RPL22;RPS6;RPL13A;EBNA1BP2;DKC1;RPL37A;SBDS;RPL24;RPL27;RPL26;RPL29;RPL28;UBA52;RPL10;RPL12;RPL11;RPL36A;SNU13;RPL14;RPL13;RPL15;RPS2;RPL18;RPL17;DCAF13;RPL19;RPL41;NOP58;NPM1;UTP3;RPL35A;RPL23A;RPS25;RPS28;RPS27;RP…	GO:0042254	Downregulated
14	GO_Biological_Process_2021	ncRNA processing	71/201	1.01753e-27	2.97323e-25	0	0	6.38545	396.871	RPL4;RPL5;RPL30;POP7;RPL3;RPL32;RPL34;RPLP1;RPLP0;RPL8;RPL10A;RPL9;RPL6;WDR43;RPL7;RPS15;RPS14;RPL7A;RPS17;RPS16;RPL18A;RPS19;RPL36;RPL35;RPLP2;RPL38;RPL37;RPL39;RPS9;RPL21;RPS7;RPL23;RPL22;RPS6;RPL13A;EBNA1BP2;DKC1;RPL37A;SBDS;RPL24;RPL27;RPL26;RPL29;RPL28;UBA52;RPL10;RPL12;RPL11;RPL36A;SNU13;RPL14;RPL13;RPL15;RPS2;RPL18;RPL17;DCAF13;RPL19;RPL41;NOP58;SMAD3;UTP3;RPL35A;RPL23A;RPS25;RPS28;LIN28B;…	GO:0034470	Downregulated
15	GO_Biological_Process_2021	aerobic electron transport chain	33/70	4.45577e-18	1.2206e-15	0	0	10.2316	408.778	COX7B;NDUFA13;NDUFB7;NDUFB10;UQCRB;NDUFB11;COX4I1;NDUFB4;UQCR11;UQCR10;COX6A1;COX5B;COX7C;COX5A;UQCRH;CYC1;COX8A;NDUFA5;NDUFA4;NDUFA2;NDUFA1;NDUFC2;NDUFC1;COX6C;COX6B1;COX7A2L;NDUFS8;NDUFS7;NDUFS6;UQCRQ;NDUFS5;NDUFAB1;CYCS	GO:0019646	Downregulated
16	GO_Biological_Process_2021	mitochondrial ATP synthesis coupled electron transport	33/71	7.67947e-18	1.97995e-15	0	0	9.96184	392.576	COX7B;NDUFA13;NDUFB7;NDUFB10;UQCRB;NDUFB11;COX4I1;NDUFB4;UQCR11;UQCR10;COX6A1;COX5B;COX7C;COX5A;UQCRH;CYC1;COX8A;NDUFA5;NDUFA4;NDUFA2;NDUFA1;NDUFC2;NDUFC1;COX6C;COX6B1;COX7A2L;NDUFS8;NDUFS7;NDUFS6;UQCRQ;NDUFS5;NDUFAB1;CYCS	GO:0042775	Downregulated
17	GO_Biological_Process_2021	RNA splicing, via transesterification reactions with bulged adenosine as nucleophile	57/251	8.29217e-13	2.01914e-10	0	0	3.39268	94.3786	EIF4A3;DDX42;CWC25;CASC3;YBX1;UBL5;PTBP1;SART1;SNRPD2;PAPOLA;TXNL4A;BCAS2;CTNNBL1;BUD31;WBP11;SRSF2;HNRNPH2;SNRPA1;HNRNPH3;PABPC1;DNAJC8;SNRPC;SLU7;SF1;SNRPB;SRSF9;SF3B5;SF3B2;RBM8A;YTHDC1;SF3B6;SNU13;POLR2A;POLR2B;PCBP1;POLR2C;TRA2B;SNRPB2;POLR2H;HNRNPA1;SF3B1;POLR2J;SMNDC1;POLR2K;HNRNPA0;POLR2L;HSPA8;HNRNPA3;ALYREF;NONO;CWC15;LSM4;LSM3;HNRNPM;NUDT21;PHF5A;HNRNPF	GO:0000377	Downregulated
18	GO_Biological_Process_2021	regulation of apoptotic process	118/742	1.06181e-12	2.44943e-10	0	0	2.21786	61.1488	MTCH1;TFRC;ARL6IP1;ZFAND6;PDCD5;CIB1;PARK7;PHB2;CLU;SLK;CCND2;FAM162A;ARHGDIA;CFL1;PIM1;ARL6IP5;PIM3;SOX8;ACTN2;RPS6;MIF;VDAC1;IL6ST;UBA52;SQSTM1;PPIA;PPID;ATF4;NOTCH2;GLO1;PHB;NDRG1;HSP90B1;STK3;APH1A;PRDX2;PRDX5;NUAK2;UBB;BAG3;UBC;TP53BP2;ECT2;MCL1;HSPA9;NGFR;JUN;PRELID1;GADD45B;HSPA5;IGF1;GADD45G;HIGD2A;AHI1;ANP32E;ANP32B;CALR;HRK;ITGB1;TOP2A;ARF4;USP36;DDX3X;DDX42;HSPB1;IER3IP1;MYDGF;RACK1;CT…	GO:0042981	Downregulated
19	GO_Biological_Process_2021	neutrophil degranulation	86/481	2.81805e-12	6.17576e-10	0	0	2.5329	67.3623	HSP90AB1;DDX3X;SLC44A2;HEXB;SLC2A3;SRP14;ABCA13;LAMP1;GM2A;FTH1;LAMP2;TIMP2;TOM1;ITGAV;RAC1;B2M;GOLGA7;CTSD;CAP1;CCT2;HSP90AA1;MANBA;ANXA2;PGAM1;TUBB;ATP6AP2;NME2;NDUFC2;MIF;DYNLL1;PSMA5;DNAJC3;EEF1A1;PKM;NPC2;CD47;DOCK2;ATP6V0C;PPIA;VAMP2;CD44;FTL;RAB7A;CD63;CSTB;ASAH1;GRN;PSMD12;BRI3;PSMD13;GSTP1;COPB1;MOSPD2;IQGAP1;IQGAP2;AGPAT2;CST3;PSMB7;SDCBP;NRAS;PGRMC1;PRDX4;DPP7;PSMB1;PSAP;NEU1;MLEC;CCT8…	GO:0043312	Downregulated
20	GO_Biological_Process_2021	mRNA splicing, via spliceosome	59/274	3.59424e-12	7.5017e-10	0	0	3.16908	83.5106	EIF4A3;DDX42;CWC25;CASC3;YBX1;UBL5;PTBP1;SART1;SNRPD2;PAPOLA;TXNL4A;BCAS2;CTNNBL1;SCAF11;BUD31;WBP11;SRSF2;STRAP;HNRNPH2;SNRPA1;HNRNPH3;PABPC1;DNAJC8;SNRPC;SLU7;SF1;SNRPB;SRSF9;SF3B5;SF3B2;RBM8A;YTHDC1;SF3B6;SNU13;POLR2A;POLR2B;PCBP1;POLR2C;TRA2B;SNRPB2;POLR2H;HNRNPA1;SF3B1;POLR2J;SMNDC1;POLR2K;HNRNPA0;POLR2L;HSPA8;HNRNPA3;ALYREF;NONO;CWC15;LSM4;LSM3;HNRNPM;NUDT21;PHF5A;HNRNPF	GO:0000398	Downregulated
21	GO_Biological_Process_2021	neutrophil activation involved in immune response	86/485	4.46415e-12	8.8938e-10	0	0	2.50695	65.5189	HSP90AB1;DDX3X;SLC44A2;HEXB;SLC2A3;SRP14;ABCA13;LAMP1;GM2A;FTH1;LAMP2;TIMP2;TOM1;ITGAV;RAC1;B2M;GOLGA7;CTSD;CAP1;CCT2;HSP90AA1;MANBA;ANXA2;PGAM1;TUBB;ATP6AP2;NME2;NDUFC2;MIF;DYNLL1;PSMA5;DNAJC3;EEF1A1;PKM;NPC2;CD47;DOCK2;ATP6V0C;PPIA;VAMP2;CD44;FTL;RAB7A;CD63;CSTB;ASAH1;GRN;PSMD12;BRI3;PSMD13;GSTP1;COPB1;MOSPD2;IQGAP1;IQGAP2;AGPAT2;CST3;PSMB7;SDCBP;NRAS;PGRMC1;PRDX4;DPP7;PSMB1;PSAP;NEU1;MLEC;CCT8…	GO:0002283	Downregulated
22	GO_Biological_Process_2021	neutrophil mediated immunity	86/488	6.27405e-12	1.19562e-09	0	0	2.48782	64.1724	HSP90AB1;DDX3X;SLC44A2;HEXB;SLC2A3;SRP14;ABCA13;LAMP1;GM2A;FTH1;LAMP2;TIMP2;TOM1;ITGAV;RAC1;B2M;GOLGA7;CTSD;CAP1;CCT2;HSP90AA1;MANBA;ANXA2;PGAM1;TUBB;ATP6AP2;NME2;NDUFC2;MIF;DYNLL1;PSMA5;DNAJC3;EEF1A1;PKM;NPC2;CD47;DOCK2;ATP6V0C;PPIA;VAMP2;CD44;FTL;RAB7A;CD63;CSTB;ASAH1;GRN;PSMD12;BRI3;PSMD13;GSTP1;COPB1;MOSPD2;IQGAP1;IQGAP2;AGPAT2;CST3;PSMB7;SDCBP;NRAS;PGRMC1;PRDX4;DPP7;PSMB1;PSAP;NEU1;MLEC;CCT8…	GO:0002446	Downregulated
23	GO_Biological_Process_2021	ribonucleoprotein complex assembly	38/136	7.73896e-12	1.41333e-09	0	0	4.44738	113.785	RPL5;RPL3;HSP90AB1;RPL10;YTHDC1;RPLP0;RPL11;RPL6;RPS15;RPS14;SART1;RPS19;SNRPD2;EIF4H;RPL38;TXNL4A;SF3B1;EIF4B;HSP90AA1;SCAF11;RPS5;PTGES3;RPSA;RPL23A;LSM4;NUDT21;RPS28;EIF5;RPS27;RPL24;STRAP;SNRPC;RSL24D1;NOP53;EIF3A;SF1;SNRPB;SRSF9	GO:0022618	Downregulated
24	GO_Biological_Process_2021	negative regulation of apoptotic process	85/485	1.12617e-11	1.97441e-09	0	0	2.46987	62.2644	ITGB1;YWHAE;ARF4;DDX3X;TFRC;ARL6IP1;ZFAND6;HSPB1;CIB1;PARK7;PHB2;MYDGF;CCND2;MDK;ARHGDIA;CFL1;PIM1;PIM3;SOX8;ANXA1;ANXA5;NME2;SERPINB9;RPS3A;MIF;DNAJC3;TOX3;PAX7;DDAH2;TRAF6;TMBIM6;VDAC1;IL6ST;UBA52;CRYAB;SQSTM1;PTMA;CD44;NOTCH2;YAP1;BEX3;GRN;NOTCH1;RPL10;HDAC1;GSTP1;GLO1;MAZ;LEF1;TAF9;LRP2;FSTL1;HSP90B1;HSPD1;PRDX2;PRDX5;NUAK2;DNAJB6;UBB;BAG3;UBC;APOE;RPS27A;MCL1;CDKN2D;HSPA9;NGFR;PRELID1;NPM1;H…	GO:0043066	Downregulated
25	GO_Biological_Process_2021	mRNA processing	61/300	2.00635e-11	3.36508e-09	0	0	2.94734	72.5992	EIF4A3;DDX42;CWC25;CASC3;YBX1;UBL5;PTBP1;SART1;SNRPD2;PAPOLA;TXNL4A;BCAS2;CTNNBL1;SCAF11;BUD31;THOC3;WBP11;SRSF2;HNRNPH2;SNRPA1;HNRNPH3;PABPC1;DNAJC8;AURKAIP1;SNRPC;SLU7;SF1;SNRPB;SRSF9;SF3B5;SF3B2;RBM8A;RNMT;YTHDC1;SF3B6;SNU13;POLR2A;POLR2B;PCBP1;POLR2C;TRA2B;SNRPB2;POLR2H;HNRNPA1;SF3B1;POLR2J;SMNDC1;POLR2K;HNRNPA0;POLR2L;HSPA8;HNRNPA3;ALYREF;NONO;CWC15;LSM4;LSM3;HNRNPM;NUDT21;PHF5A;HNRNPF	GO:0006397	Downregulated
26	GO_Biological_Process_2021	protein stabilization	44/179	2.07294e-11	3.36508e-09	0	0	3.74476	92.1191	RPL5;USP36;GRN;HSP90AB1;RPL11;TAF9;PARK7;PHB;CLU;PHB2;STK3;HSPD1;BAG6;RAB21;LAMP1;BAG3;CHEK2;LAMP2;GET1;CCT8;GOLGA7;CCT4;EPHA4;CCT2;HSP90AA1;RPS7;UBE2B;CAMLG;USP9X;RPL23;PTGES3;COG3;IGF1;GTPBP4;CCT6A;TCP1;CALR;SUGT1;PFN1;PPIB;CRYAB;GAPDH;NOP53;HSPA1B	GO:0050821	Downregulated
27	GO_Biological_Process_2021	negative regulation of programmed cell death	71/381	3.31024e-11	5.1817e-09	0	0	2.65134	63.9806	ARF4;DDX3X;ARL6IP1;TFRC;ZFAND6;HSPB1;CIB1;PARK7;PHB2;MYDGF;CCND2;ARHGDIA;CFL1;PIM1;SOX8;PIM3;ANXA1;GPX4;ANXA5;NME2;SERPINB9;RPS3A;MIF;DNAJC3;PAX7;DDAH2;TRAF6;VDAC1;TMBIM6;IL6ST;UBA52;CRYAB;PTMA;SQSTM1;CD44;RAB7A;NOTCH2;RPL10;HDAC1;GSTP1;GLO1;LEF1;TAF9;LRP2;FSTL1;HSP90B1;HSPD1;PRDX2;PRDX5;NUAK2;UBB;BAG3;UBC;RPS27A;MCL1;HSPA9;NGFR;PRELID1;NPM1;HSPA5;MGMT;BNIP3;IGF1;HIGD2A;TJP1;DNAJA1;AHI1;GOLPH3;UF…	GO:0043069	Downregulated
28	GO_Biological_Process_2021	regulation of mRNA catabolic process	34/122	1.04519e-10	1.57967e-08	0	0	4.42274	101.642	PSMD12;PSMD13;YWHAB;FMR1;HSPB1;ZFP36L2;PSMA7;ZFP36L1;PSMD8;FXR1;PSMB6;PSMB7;PSMB4;UBB;PSMB2;PSMB3;KHSRP;UBC;PSMB1;IGF2BP1;RPS27A;HSPA8;YTHDF3;SAMD4A;PSMA5;PSMA6;PSMA4;PSMC6;PSME4;SERBP1;PABPC1;VIM;UBA52;EIF4G1	GO:0061013	Downregulated
29	GO_Biological_Process_2021	regulation of translational initiation	24/68	2.82429e-10	4.12629e-08	0	0	6.21995	136.762	EIF4A2;PPP1R15B;NPM1;DDX3X;YTHDF3;FMR1;EIF2AK3;HSPB1;UHMK1;EIF1;DNAJC3;EIF5;CSDE1;RPS6KB2;HABP4;EIF4H;EIF3H;EIF3E;EIF1B;ATF3;EIF4B;ATF4;EIF3B;EIF4G1	GO:0006446	Downregulated
30	GO_Biological_Process_2021	mitochondrial ATP synthesis coupled proton transport	12/17	3.49755e-10	4.79055e-08	0	0	27.2227	592.742	ATP5PF;ATP5F1A;ATP5F1B;ATP5MC2;ATP5PO;ATP5MC3;ATP5F1C;ATP5F1D;ATP5MG;ATP5F1E;ATP5MC1;ATP5ME	GO:0042776	Downregulated
31	GO_Biological_Process_2021	mitochondrial electron transport, cytochrome c to oxygen	12/17	3.49755e-10	4.79055e-08	0	0	27.2227	592.742	COX8A;COX7B;COX7A2L;NDUFA4;COX4I1;CYCS;COX5B;COX6A1;COX6C;COX5A;COX7C;COX6B1	GO:0006123	Downregulated
32	GO_Biological_Process_2021	protein transport	67/369	3.76998e-10	5.00722e-08	0	0	2.56281	55.61	ARF4;RAB3C;ARF1;TFRC;TMEM167A;CLTC;MIA3;CLU;GOLGA4;LAMP2;ARL6IP5;TOM1;TMED2;ATP6V1E1;TMED7;GOLGA7;WLS;ATP6V1G1;ATP6V0B;TMED9;ATP6V0E1;ATP6AP1;AP3B1;FAM91A1;COPZ1;RAB32;ARL4A;CTTN;CANX;ERP29;SCG5;ATP6V1B2;ATP6V0D2;ATP6V0C;SLU7;SCG2;VAMP2;RAB7A;NAPA;ATP6V1A;COPB2;COPA;TMED10;SAR1A;SAR1B;ARL1;LRP2;HSP90B1;RAB21;ATP6V1H;STX4;APOE;STX3;TBC1D15;SEC31A;ATP6V1F;ABCA1;NGFR;NPM1;SEC23IP;GOLPH3;RAB14;RAB12;…	GO:0015031	Downregulated
33	GO_Biological_Process_2021	response to unfolded protein	20/49	4.25712e-10	5.48792e-08	0	0	7.8512	169.407	HSPA9;HSPA8;HSP90AA1;HSP90AB1;HSPA5;HSPA4;HSPA4L;HSPA6;HSPB1;HSPE1;HERPUD1;HSPD1;DNAJA1;DNAJB1;HSPH1;BAG3;DDIT3;SERPINH1;TMBIM6;HSPA1B	GO:0006986	Downregulated
34	GO_Biological_Process_2021	ribosome assembly	20/50	6.55296e-10	8.20618e-08	0	0	7.58908	160.478	RPL5;NPM1;DDX3X;RPL3;RPL10;RPS5;RPLP0;RPL11;RPSA;RPL23A;RPL6;RPS15;RPS14;RPS28;RPS27;RPS19;SBDS;RPL24;NOP53;RSL24D1	GO:0042255	Downregulated
35	GO_Biological_Process_2021	regulation of translation	41/178	8.36885e-10	1.01891e-07	0	0	3.43163	71.7257	EIF4A2;PIWIL2;RPL5;DDX3X;RPL10;SHMT2;FMR1;EIF4A3;HSPB1;YBX1;MRPL13;FXR1;RPS4X;RACK1;EIF4H;IGF2BP1;RPS3;EIF4B;NPM1;YTHDF3;EIF2AK3;SAMD4A;RPL13A;EEF2;LARP4;EIF1;EIF5;NCL;CSDE1;EIF3H;ETF1;EIF3E;RPL26;CALR;VIM;EIF1B;GAPDH;ZNF598;EIF3D;EIF4G1;EIF3B	GO:0006417	Downregulated
36	GO_Biological_Process_2021	regulation of mRNA stability	36/146	1.24174e-09	1.47095e-07	0	0	3.7465	76.8286	PSMD12;PSMD13;YWHAB;FMR1;HSPB1;YBX1;ZFP36L2;PSMA7;ZFP36L1;PSMD8;FXR1;PSMB6;PSMB7;PSMB4;UBB;PSMB2;PSMB3;KHSRP;UBC;PSMB1;IGF2BP1;RPS27A;HSPA8;NPM1;YTHDF3;SAMD4A;PSMA5;PSMA6;PSMA4;PSMC6;PSME4;SERBP1;PABPC1;VIM;UBA52;EIF4G1	GO:0043488	Downregulated
37	GO_Biological_Process_2021	ribosomal large subunit biogenesis	21/57	1.4752e-09	1.70152e-07	0	0	6.64239	135.07	RPL5;NPM1;RPL3;RPL10;RPLP0;RPL11;RPL35A;SNU13;RPL23A;RPL10A;RPL6;RPL7;RPL7A;RSL1D1;EBNA1BP2;RPL14;RPL24;RPL26;NOP53;RSL24D1;RPL26L1	GO:0042273	Downregulated
38	GO_Biological_Process_2021	ATP synthesis coupled proton transport	12/19	2.43911e-09	2.74118e-07	0	0	19.4427	385.58	ATP5PF;ATP5F1A;ATP5F1B;ATP5MC2;ATP5PO;ATP5MC3;ATP5F1C;ATP5F1D;ATP5MG;ATP5F1E;ATP5MC1;ATP5ME	GO:0015986	Downregulated
39	GO_Biological_Process_2021	regulation of transcription from RNA polymerase II promoter in response to stress	26/87	3.17396e-09	3.47787e-07	0	0	4.86194	95.1398	PSMD12;PSMD13;PSMA7;PSMD8;PSMB6;DNAJB1;PSMB7;PSMB4;PSMB2;UBB;BAG3;PSMB3;PSMB1;UBC;HMOX1;ELOB;RPS27A;PSMA5;PSMA6;PSMA4;PSMC6;DDIT3;PSME4;UBA52;ATF3;ATF4	GO:0043618	Downregulated
40	GO_Biological_Process_2021	ribonucleoprotein complex biogenesis	21/60	4.35063e-09	4.65093e-07	0	0	6.13043	118.029	RPL5;NPM1;RPS7;RPS6;RPL11;RPL35A;RPL7;RPS15;RPS25;RPS17;EBNA1BP2;RPS28;RPS16;RPS19;RPL14;RPL38;RPL26;RBIS;GLUL;RPL26L1;RPS24	GO:0022613	Downregulated
41	GO_Biological_Process_2021	mitochondrial electron transport, NADH to ubiquinone	16/39	2.19713e-08	2.29286e-06	0	0	7.90244	139.348	NDUFA13;NDUFB7;NDUFB10;NDUFA5;NDUFB11;NDUFA4;NDUFB4;NDUFA2;NDUFA1;NDUFC2;NDUFC1;NDUFS8;NDUFS7;NDUFS6;NDUFS5;NDUFAB1	GO:0006120	Downregulated
42	GO_Biological_Process_2021	anaphase-promoting complex-dependent catabolic process	24/84	3.35827e-08	3.37201e-06	0	0	4.55731	78.4279	PSMD12;PSMD13;UBE2C;PSMA7;ANAPC11;PSMD8;PSMA5;PSMB6;PSMA6;PSMB7;PSMB4;PSMA4;PSMC6;PTTG1;PSMB2;UBB;PSMB3;UBE2S;PSME4;PSMB1;UBC;BUB3;RPS27A;UBA52	GO:0031145	Downregulated
43	GO_Biological_Process_2021	ribosomal small subunit biogenesis	16/40	3.38509e-08	3.37201e-06	0	0	7.57276	130.261	NPM1;RPS7;RIOK3;RPS5;RPS6;SNU13;RPSA;RPS15;RPS14;RPS25;RPS17;RPS28;RPS16;RPS27;RPS19;RPS24	GO:0042274	Downregulated
44	GO_Biological_Process_2021	negative regulation of ubiquitin-dependent protein catabolic process	15/38	1.12273e-07	1.09354e-05	0	0	7.40395	118.48	RPL5;HSP90AB1;UBXN1;CAMLG;RPS7;RPL23;RPL11;TAF9;PARK7;FHIT;BAG6;SDCBP;WAC;EIF3H;NOP53	GO:2000059	Downregulated
45	GO_Biological_Process_2021	regulation of primary metabolic process	30/130	1.43086e-07	1.36336e-05	0	0	3.4233	53.9506	IDI1;PSMD12;PSMD13;ODC1;IRS2;HMGCR;OAZ1;PSMA7;PSMD8;PSMB6;PSMB7;PSMB4;PSMB2;PSMB3;PSAP;PSMB1;TNFAIP8L3;APOE;FDFT1;HMGCS1;EDF1;SREBF2;PSMA5;SQLE;PSMA6;PSMA4;PSMC6;SCD;PSME4;DHCR7	GO:0080090	Downregulated
46	GO_Biological_Process_2021	inner mitochondrial membrane organization	17/49	1.49625e-07	1.39533e-05	0	0	6.03565	94.851	HSPA9;ATP5PF;NDUFA13;ATP5MC2;TIMM13;ATP5MC3;GHITM;ATP5F1C;ATP5F1D;ATP5F1E;ATP5MC1;ATP5F1A;ATP5F1B;ATP5PO;ROMO1;ATP5MG;ATP5ME	GO:0007007	Downregulated
47	GO_Biological_Process_2021	cellular response to hypoxia	30/131	1.71287e-07	1.56406e-05	0	0	3.38922	52.8038	PSMD12;PSMD13;NDRG1;PSMA7;ZFP36L1;PSMD8;PSMB6;PSMB7;PSMB4;UBB;PSMB2;FAM162A;PSMB3;UBC;PSMB1;PGK1;UBQLN1;HMOX1;ELOB;RPS27A;BNIP3;PSMA5;PSMA6;CPEB1;PSMA4;PSMC6;PSME4;P4HB;UBA52;NOP53	GO:0071456	Downregulated
48	GO_Biological_Process_2021	antigen processing and presentation of exogenous peptide antigen via MHC class I, TAP-dependent	21/73	2.10398e-07	1.88199e-05	0	0	4.59457	70.6381	PDIA3;PSMD12;PSMD13;HLA-A;PSMA7;HLA-E;PSMD8;PSMA5;PSMB6;PSMA6;PSMB7;PSMB4;PSMA4;PSMC6;PSMB2;PSMB3;PSME4;PSMB1;ITGAV;CALR;B2M	GO:0002479	Downregulated
49	GO_Biological_Process_2021	cellular response to amino acid starvation	21/74	2.71356e-07	2.3787e-05	0	0	4.50763	68.1546	ATP6V1A;ATP6V0B;ATP6V1G1;ATP6V0E1;EIF2AK3;EIF2S1;RRAGA;SESN3;RRAGC;RHEB;RRAGD;ATP6V1B2;ATP6V1H;LAMTOR1;ATP6V1E1;ATP6V0C;ATP6V0D2;LAMTOR3;ATF4;ATP6V1F;LAMTOR5	GO:0034198	Downregulated
50	GO_Biological_Process_2021	regulation of cellular amine metabolic process	17/51	2.90539e-07	2.49693e-05	0	0	5.67999	85.4925	PSMD12;PSMD13;ODC1;OAZ1;PSMA7;PSMD8;PSMA5;PSMB6;PSMA6;PSMB7;PSMB4;PSMA4;PSMC6;PSMB2;PSMB3;PSME4;PSMB1	GO:0033238	Downregulated
51	GO_Biological_Process_2021	positive regulation of translation	25/100	3.05906e-07	2.57233e-05	0	0	3.79701	56.9551	PIWIL2;RPL5;DDX3X;FMR1;EIF4A3;YBX3;FXR1;RPS4X;HABP4;EIF5A;COA3;RPS9;NPM1;YTHDF3;CNBP;SAMD4A;EEF2;LARP4;UHMK1;PKM;RPS6KB2;EIF3E;RPL26;VIM;EIF3D	GO:0045727	Downregulated
52	GO_Biological_Process_2021	proteasomal ubiquitin-independent protein catabolic process	11/22	3.11051e-07	2.57233e-05	0	0	11.3321	169.792	PSMA5;PSMB6;PSMA6;PSMB7;PSMB4;PSMA4;PSMB2;PSMB3;PSMB1;PSME4;PSMA7	GO:0010499	Downregulated
53	GO_Biological_Process_2021	negative regulation of proteasomal ubiquitin-dependent protein catabolic process	13/31	3.42742e-07	2.72482e-05	0	0	8.19129	121.938	USP14;HSP90AB1;UBXN1;CAMLG;RPL11;TAF9;PARK7;FHIT;BAG6;SDCBP;WAC;EIF3H;NOP53	GO:0032435	Downregulated
54	GO_Biological_Process_2021	regulation of transcription from RNA polymerase II promoter in response to hypoxia	21/75	3.48141e-07	2.72482e-05	0	0	4.42391	65.7865	PSMD12;NOTCH1;PSMD13;PSMA7;PSMD8;PSMA5;PSMB6;PSMA6;PSMB7;PSMB4;PSMA4;PSMC6;PSMB2;UBB;PSMB3;PSME4;PSMB1;UBC;ELOB;RPS27A;UBA52	GO:0061418	Downregulated
55	GO_Biological_Process_2021	response to amino acid starvation	21/75	3.48141e-07	2.72482e-05	0	0	4.42391	65.7865	ATP6V1A;ATP6V0B;ATP6V1G1;ATP6V0E1;EIF2AK3;EIF2S1;RRAGA;SESN3;RRAGC;RHEB;RRAGD;ATP6V1B2;ATP6V1H;LAMTOR1;ATP6V1E1;ATP6V0C;ATP6V0D2;LAMTOR3;ATF4;ATP6V1F;LAMTOR5	GO:1990928	Downregulated
56	GO_Biological_Process_2021	cellular response to starvation	33/158	4.20359e-07	3.23234e-05	0	0	3.01403	44.2524	ATP6V1A;GABARAP;MAP1LC3B;WRN;NUAK2;SESN3;LAMP2;ATP6V1H;ATP6V1E1;HNRNPA1;ATP6V1F;GABARAPL2;HSPA8;ATP6V1G1;GABARAPL1;ATP6V0B;ATP6V0E1;HSPA5;EIF2AK3;EIF2S1;SREBF2;RRAGA;RRAGC;RHEB;RRAGD;ATP6V1B2;PIK3C3;LAMTOR1;ATP6V0D2;ATP6V0C;LAMTOR3;ATF4;LAMTOR5	GO:0009267	Downregulated
57	GO_Biological_Process_2021	pre-replicative complex assembly	19/64	4.6107e-07	3.48426e-05	0	0	4.7995	70.0234	PSMD12;PSMD13;PSMA7;PSMD8;PSMA5;PSMB6;PSMA6;PSMB7;PSMB4;PSMA4;PSMC6;PSMB2;UBB;PSMB3;PSME4;PSMB1;UBC;RPS27A;UBA52	GO:0036388	Downregulated
58	GO_Biological_Process_2021	phagosome maturation	14/37	5.52328e-07	4.10315e-05	0	0	6.90608	99.5105	ATP6V1A;ATP6V0B;ATP6V1G1;ATP6V0E1;RAB32;PIKFYVE;RAB14;ATP6V1B2;ATP6V1H;ATP6V1E1;ATP6V0C;ATP6V0D2;ATP6V1F;RAB7A	GO:0090382	Downregulated
59	GO_Biological_Process_2021	cytoplasmic translational initiation	10/19	5.89131e-07	4.3036e-05	0	0	12.5848	180.524	EIF4A2;EIF4A1;EIF3M;EIF5;EIF3I;EIF4H;EIF3D;EIF3A;EIF4B;EIF4G1	GO:0002183	Downregulated
60	GO_Biological_Process_2021	translational elongation	25/104	6.80488e-07	4.87769e-05	0	0	3.60397	51.178	MRPL18;MRPS34;MRPS30;MRPL34;MRPL13;MRPL32;MRPL55;EEF1B2;MRPL41;MRPL40;RACK1;CHCHD1;GADD45GIP1;MRPS24;MRPL49;EEF2;MRPS6;MRPL21;TUFM;EEF1A1;EEF1G;MRPL51;EEF1D;AURKAIP1;ZNF598	GO:0006414	Downregulated
61	GO_Biological_Process_2021	protein targeting	28/125	7.05716e-07	4.87769e-05	0	0	3.29033	46.6043	ZFAND6;ZFAND2A;RPL11;SRP54;TIMM13;SRP14;TOMM20;GABARAP;TOMM22;ZDHHC4;SDCBP;SEC61A1;SEC61G;LAMP2;TIMM17B;TSPO;GOLGA7;ATG3;FIS1;PIKFYVE;SPCS2;SPCS1;NACA;PARD3;SRPRA;TOMM7;TOMM5;SLC25A6	GO:0006605	Downregulated
62	GO_Biological_Process_2021	energy coupled proton transport, down electrochemical gradient	8/12	7.06599e-07	4.87769e-05	0	0	22.6309	320.517	ATP5F1A;ATP5MC2;ATP5PO;ATP5MC3;ATP5F1C;ATP5F1D;ATP5MG;ATP5MC1	GO:0015985	Downregulated
63	GO_Biological_Process_2021	antigen processing and presentation of exogenous peptide antigen via MHC class I	21/78	7.13542e-07	4.87769e-05	0	0	4.19039	59.3067	PDIA3;PSMD12;PSMD13;HLA-A;PSMA7;HLA-E;PSMD8;PSMA5;PSMB6;PSMA6;PSMB7;PSMB4;PSMA4;PSMC6;PSMB2;PSMB3;PSME4;PSMB1;ITGAV;CALR;B2M	GO:0042590	Downregulated
64	GO_Biological_Process_2021	regulation of cellular amino acid metabolic process	17/54	7.32593e-07	4.87769e-05	0	0	5.21859	73.7214	PSMD12;PSMD13;ODC1;OAZ1;PSMA7;PSMD8;PSMA5;PSMB6;PSMA6;PSMB7;PSMB4;PSMA4;PSMC6;PSMB2;PSMB3;PSME4;PSMB1	GO:0006521	Downregulated
65	GO_Biological_Process_2021	cristae formation	12/28	7.34492e-07	4.87769e-05	0	0	8.50201	120.083	ATP5PF;ATP5F1A;ATP5F1B;ATP5MC2;ATP5PO;ATP5MC3;ATP5F1C;ATP5MG;ATP5F1D;ATP5F1E;ATP5MC1;ATP5ME	GO:0042407	Downregulated
66	GO_Biological_Process_2021	Wnt signaling pathway, planar cell polarity pathway	22/85	8.17462e-07	5.34767e-05	0	0	3.97301	55.6899	FZD1;PSMD12;FZD2;PSMD13;CLTC;PRICKLE2;CELSR1;PSMA7;PSMD8;PSMA5;PSMB6;PSMA6;PSMB7;PSMB4;PSMA4;PSMC6;PSMB2;PSMB3;PSME4;PSMB1;RAC1;PFN1	GO:0060071	Downregulated
67	GO_Biological_Process_2021	negative regulation of mitotic cell cycle phase transition	23/92	9.00022e-07	5.80117e-05	0	0	3.79353	52.8092	CDKN2D;PSMD12;PSMD13;PSMA7;ZFP36L2;ZFP36L1;PSMD8;PSMA5;PSMB6;PSMA6;PSMB7;PSMB4;DLG1;PSMA4;PSMC6;GPNMB;PSMB2;PSMB3;PSME4;PSMB1;CDK2AP2;FBXL7;SKP1	GO:1901991	Downregulated
68	GO_Biological_Process_2021	interleukin-1-mediated signaling pathway	23/94	1.35043e-06	8.57816e-05	0	0	3.68627	49.8203	PSMD12;PSMD13;PELI2;PSMA7;PSMD8;PSMA5;PSMB6;PSMA6;PSMB7;PSMB4;PSMA4;PSMC6;PSMB2;UBB;PSMB3;TRAF6;PSME4;PSMB1;UBC;RPS27A;SQSTM1;UBA52;SKP1	GO:0070498	Downregulated
69	GO_Biological_Process_2021	positive regulation of cellular amide metabolic process	21/81	1.40265e-06	8.78261e-05	0	0	3.98022	53.642	PIWIL2;RPL5;EPHA4;NPM1;DDX3X;YTHDF3;IFNGR1;FMR1;EIF4A3;SAMD4A;EEF2;LARP4;CLU;RPS4X;FXR1;LRRTM3;RACK1;EIF3E;RPL26;VIM;EIF3D	GO:0034250	Downregulated
70	GO_Biological_Process_2021	regulation of establishment of planar polarity	22/88	1.54502e-06	9.53776e-05	0	0	3.7918	50.736	FZD1;PSMD12;FZD2;PSMD13;CLTC;PRICKLE2;CELSR1;PSMA7;PSMD8;PSMA5;PSMB6;PSMA6;PSMB7;PSMB4;PSMA4;PSMC6;PSMB2;PSMB3;PSME4;PSMB1;RAC1;PFN1	GO:0090175	Downregulated
71	GO_Biological_Process_2021	negative regulation of cell cycle G2/M phase transition	17/57	1.71408e-06	0.000104345	0	0	4.82641	64.0785	PSMD12;PSMD13;PSMA7;PSMD8;PSMA5;PSMB6;PSMA6;PSMB7;PSMB4;PSMA4;PSMC6;PSMB2;PSMB3;PSME4;PSMB1;FBXL7;SKP1	GO:1902750	Downregulated
72	GO_Biological_Process_2021	establishment of protein localization to endoplasmic reticulum	9/17	2.07507e-06	0.000123813	0	0	12.735	166.644	RYR2;SEC61A1;SPCS2;SPCS1;ZFAND2A;SEC61G;SRP54;SRPRA;SRP14	GO:0072599	Downregulated
73	GO_Biological_Process_2021	COPII-coated vesicle budding	19/70	2.09039e-06	0.000123813	0	0	4.23347	55.366	NAPA;SEC23A;TRAPPC2L;TMED10;SEC24A;TRAPPC1;SAR1A;SAR1B;GOSR2;TRAPPC5;MIA3;GOLGA2;LMAN1;SEC23IP;TFG;PPP6R3;TMED2;SEC24D;SEC31A	GO:0090114	Downregulated
74	GO_Biological_Process_2021	endoplasmic reticulum to Golgi vesicle-mediated transport	35/185	2.19339e-06	0.000128182	0	0	2.6636	34.7068	NAPA;COPB2;ARF4;COPA;SEC23A;TMED10;SAR1A;KDELR1;SAR1B;COPB1;GOSR2;MIA3;IER3IP1;GOLGA2;LMAN1;TFG;TMED2;WHAMM;TMED7;YKT6;DYNC1I1;SEC31A;TMED9;TRAPPC2L;TRAPPC1;SEC24A;COG5;COG3;TRAPPC5;DYNLL1;DYNLL2;COPZ1;YIF1A;KDELR2;SEC24D	GO:0006888	Downregulated
75	GO_Biological_Process_2021	transferrin transport	13/36	2.60675e-06	0.000150334	0	0	6.40882	82.4009	ATP6V1A;ATP6V0B;ATP6V1G1;ATP6V0E1;TFRC;ATP6AP1;CLTC;ATP6V1B2;ATP6V1H;ATP6V1E1;ATP6V0C;ATP6V0D2;ATP6V1F	GO:0033572	Downregulated
76	GO_Biological_Process_2021	regulation of stem cell differentiation	22/91	2.82386e-06	0.00016074	0	0	3.62634	46.3352	YAP1;PSMD12;NOTCH1;PSMD13;GATA3;PTN;PSMA7;ZFP36L2;PSMD8;PSMA5;PSMB6;PSMA6;PSMB7;NUDT21;PSMB4;PSMA4;PSMC6;PSMB2;PSMB3;PSME4;PSMB1;HES5	GO:2000736	Downregulated
77	GO_Biological_Process_2021	regulation of mitotic cell cycle phase transition	35/188	3.21002e-06	0.000180378	0	0	2.61094	33.0264	YWHAE;PSMD12;PSMD13;CDC14A;ZFP36L2;PSMA7;ANAPC11;ZFP36L1;PSMD8;PSMB6;PSMB7;PSMB4;TUBA1A;UBB;PSMB2;PSMB3;UBC;PSMB1;BUB3;RPS27A;YWHAG;SKP1;HSP90AA1;UBE2C;TUBB;DYNLL1;TUBB4B;PSMA5;PSMA6;PSMA4;PSMC6;UBE2S;CENPJ;PSME4;UBA52	GO:1901990	Downregulated
78	GO_Biological_Process_2021	chaperone-mediated protein complex assembly	10/22	3.28265e-06	0.000182125	0	0	9.43708	119.161	CCT2;HSP90AA1;HSP90AB1;HSPA4;PTGES3;LONP1;PSMG3;PSMG1;CLU;HSPD1	GO:0051131	Downregulated
79	GO_Biological_Process_2021	cellular response to interleukin-12	15/48	3.6326e-06	0.000199021	0	0	5.15752	64.6008	HSPA9;ARF1;RALA;ANXA2;RPLP0;MIF;SOD1;HNRNPDL;HNRNPF;CFL1;TCP1;SNRPA1;CD47;P4HB;PPIA	GO:0071349	Downregulated
80	GO_Biological_Process_2021	protein insertion into ER membrane	13/37	3.71957e-06	0.00020127	0	0	6.14146	76.7799	WDR83OS;TRAM1;CAMLG;BAG6;SEC61G;EMC4;HMOX1;GET1;EMC6;SEC61B;EMC7;EMD;VAMP2	GO:0045048	Downregulated
81	GO_Biological_Process_2021	negative regulation of cellular protein metabolic process	22/94	5.00366e-06	0.000267452	0	0	3.47467	42.4096	CSTB;DDX3X;SERPINE2;FMR1;EIF4A3;EIF2AK3;SAMD4A;RPL13A;YBX1;ATRAID;MRPL13;BAG6;CST3;FXR1;DNAJC1;NCL;RACK1;IGF2BP1;RPS3;APOE;CALR;GAPDH	GO:0032269	Downregulated
82	GO_Biological_Process_2021	negative regulation of proteasomal protein catabolic process	13/38	5.23307e-06	0.000276344	0	0	5.89548	71.692	GABARAPL2;HSP90AB1;UBXN1;CAMLG;RPL11;TAF9;PARK7;FHIT;BAG6;SDCBP;WAC;EIF3H;NOP53	GO:1901799	Downregulated
83	GO_Biological_Process_2021	positive regulation of protein localization to nucleus	18/68	5.68833e-06	0.000296809	0	0	4.08856	49.3779	YAP1;CCT2;NGFR;SMAD3;TFRC;EIF2AK3;PARK7;CCT6A;TRIM28;DKC1;BAG3;TCP1;CCT8;ECT2;FERMT2;RAN;CCT4;LAMTOR5	GO:1900182	Downregulated
84	GO_Biological_Process_2021	phagosome acidification	11/28	5.9803e-06	0.000306589	0	0	7.33014	88.1599	ATP6V1A;ATP6V0B;ATP6V1G1;ATP6V0E1;ATP6V1B2;ATP6V1H;ATP6V1E1;ATP6V0C;ATP6V0D2;ATP6V1F;RAB7A	GO:0090383	Downregulated
85	GO_Biological_Process_2021	regulation of cell cycle phase transition	22/95	6.01565e-06	0.000306589	0	0	3.42689	41.1951	PSMD12;CDKN1B;PSMD13;UBE2C;PSMA7;ANAPC11;PSMD8;PSMA5;PSMB6;PSMA6;PSMB7;PSMB4;DBF4;PSMA4;PSMC6;PSMB2;PSMB3;UBE2S;PSME4;PSMB1;BUB3;SKP1	GO:1901987	Downregulated
86	GO_Biological_Process_2021	iron ion transport	15/50	6.39947e-06	0.000322401	0	0	4.86227	58.1493	ATP6V1A;ATP6V0B;ATP6V1G1;ATP6V0E1;TFRC;ATP6AP1;TTYH1;CLTC;FTH1;ATP6V1B2;ATP6V1H;ATP6V1E1;ATP6V0C;ATP6V0D2;ATP6V1F	GO:0006826	Downregulated
87	GO_Biological_Process_2021	regulation of mitotic cell cycle	33/178	6.65079e-06	0.000331255	0	0	2.59545	30.9398	CDKN1C;BTG3;PSMD12;CDKN1B;PSMD13;IQGAP1;PSMA7;ANAPC11;CKS1B;PSMD8;PSMB6;SDCBP;SLC9A3R1;PSMB7;PSMB4;PSMB2;PSMB3;PSMB1;PIM3;BUB3;SKP1;SMAD3;UBE2C;NEK7;MEIS2;PSMA5;PSMA6;PSMA4;PSMC6;UBE2S;PSME4;CKS2;LGMN	GO:0007346	Downregulated
88	GO_Biological_Process_2021	COPII vesicle coating	17/63	7.76609e-06	0.000370035	0	0	4.1955	49.3632	NAPA;SEC23A;TRAPPC2L;TMED10;SEC24A;TRAPPC1;SAR1B;GOSR2;TRAPPC5;GOLGA2;LMAN1;SEC23IP;TFG;PPP6R3;TMED2;SEC24D;SEC31A	GO:0048208	Downregulated
89	GO_Biological_Process_2021	vesicle coating	17/63	7.76609e-06	0.000370035	0	0	4.1955	49.3632	NAPA;SEC23A;TRAPPC2L;TMED10;SEC24A;TRAPPC1;SAR1B;GOSR2;TRAPPC5;GOLGA2;LMAN1;SEC23IP;TFG;PPP6R3;TMED2;SEC24D;SEC31A	GO:0006901	Downregulated
90	GO_Biological_Process_2021	vesicle targeting, rough ER to cis-Golgi	17/63	7.76609e-06	0.000370035	0	0	4.1955	49.3632	NAPA;SEC23A;TRAPPC2L;TMED10;SEC24A;TRAPPC1;SAR1B;GOSR2;TRAPPC5;GOLGA2;LMAN1;SEC23IP;TFG;PPP6R3;TMED2;SEC24D;SEC31A	GO:0048207	Downregulated
91	GO_Biological_Process_2021	regulation of RNA splicing	19/76	7.84852e-06	0.000370035	0	0	3.7866	44.5122	RBM39;KHDRBS2;MBNL2;YTHDC1;DYRK1A;QKI;JMJD6;RPS26;PTBP1;POLR2A;TRA2B;HNRNPF;HABP4;HNRNPH2;TMBIM6;HNRNPH3;SLC38A2;RPS13;SF1	GO:0043484	Downregulated
92	GO_Biological_Process_2021	regulation of cellular response to stress	25/118	7.85153e-06	0.000370035	0	0	3.05909	35.959	YWHAE;DYRK3;HSP90AB1;CRHBP;DNAJB1;CHCHD2;HSPH1;DNAJB6;BAG3;CHORDC1;SLC38A2;MCL1;HSPA8;HSP90AA1;NPM1;ARMT1;HSBP1;PTGES3;RSL1D1;FKBP4;CRYAB;ATF3;HSPA1B;ATF4;EIF4G1	GO:0080135	Downregulated
93	GO_Biological_Process_2021	transmembrane receptor protein tyrosine kinase signaling pathway	59/404	8.48559e-06	0.000395663	0	0	1.96079	22.8964	EPHB6;PTPRT;IRS2;PIK3C2A;ACTB;ACTG1;PTBP1;NAMPT;STMN1;ITGAV;RAC1;ATP6V1E1;VAV3;EPHA4;HSP90AA1;ATP6V1G1;ATP6V0B;ATP6V0E1;ATP6AP1;GFRA2;DDIT4;KIT;COL4A6;ATP6V1B2;ATP6V0D2;ATP6V0C;RHOQ;ATP6V1A;ARHGEF28;EFNA5;APH1A;SDCBP;FLRT2;POLR2A;POLR2B;POLR2C;ATP6V1H;POLR2H;HNRNPA1;POLR2J;WASF2;POLR2K;POLR2L;ATP6V1F;NGFR;YES1;GDF15;EIF2AK3;IGF1;BAIAP2;MERTK;HNRNPM;AHI1;EFNA3;ARPC2;RAB14;ARPC3;HNRNPF;FGFR3	GO:0007169	Downregulated
94	GO_Biological_Process_2021	aggrephagy	11/29	8.92607e-06	0.000411821	0	0	6.92253	80.485	UBB;UBC;UBQLN1;PARK7;VIM;RPS27A;DYNLL1;DYNLL2;SQSTM1;UBA52;DYNC1I1	GO:0035973	Downregulated
95	GO_Biological_Process_2021	Fc receptor signaling pathway	24/112	9.6607e-06	0.000441071	0	0	3.10251	35.826	VAV3;PSMD12;JUN;PSMD13;FOS;PSMA7;PSMD8;PSMA5;PSMB6;PSMA6;PSMB7;PSMB4;PSMA4;PSMC6;PSMB2;PSMB3;TRAF6;PSME4;KIT;PSMB1;PLCG2;RAC1;CALM1;SKP1	GO:0038093	Downregulated
96	GO_Biological_Process_2021	regulation of cellular ketone metabolic process	17/64	9.77818e-06	0.000441832	0	0	4.10601	47.3643	PSMD12;PSMD13;ODC1;OAZ1;PSMA7;PSMD8;PSMA5;PSMB6;PSMA6;PSMB7;PSMB4;PSMA4;PSMC6;PSMB2;PSMB3;PSME4;PSMB1	GO:0010565	Downregulated
97	GO_Biological_Process_2021	mitochondrial respiratory chain complex I assembly	16/58	1.05109e-05	0.000465347	0	0	4.32304	49.5555	NDUFA13;NDUFB7;NDUFB10;NDUFA5;NDUFB11;NDUFB4;NDUFA2;NDUFA1;NDUFC2;NDUFC1;NDUFS8;NDUFS7;NDUFS6;NDUFS5;NDUFAB1;NDUFAF3	GO:0032981	Downregulated
98	GO_Biological_Process_2021	NADH dehydrogenase complex assembly	16/58	1.05109e-05	0.000465347	0	0	4.32304	49.5555	NDUFA13;NDUFB7;NDUFB10;NDUFA5;NDUFB11;NDUFB4;NDUFA2;NDUFA1;NDUFC2;NDUFC1;NDUFS8;NDUFS7;NDUFS6;NDUFS5;NDUFAB1;NDUFAF3	GO:0010257	Downregulated
99	GO_Biological_Process_2021	interleukin-12-mediated signaling pathway	14/46	1.07804e-05	0.000472503	0	0	4.96131	56.7464	HSPA9;ARF1;RALA;ANXA2;RPLP0;MIF;SOD1;HNRNPDL;HNRNPF;CFL1;TCP1;SNRPA1;P4HB;PPIA	GO:0035722	Downregulated
100	GO_Biological_Process_2021	nucleic acid metabolic process	18/71	1.09644e-05	0.000475811	0	0	3.8565	44.0445	HNRNPA3;PTBP1;HNRNPM;WRN;POLR2A;POLR2B;PCBP1;POLR2C;HNRNPF;HNRNPH2;POLR2H;KPNA2;HNRNPA1;POLR2J;POLR2K;RAN;HNRNPA0;POLR2L	GO:0090304	Downregulated
101	GO_Biological_Process_2021	intracellular pH reduction	12/35	1.1755e-05	0.00050512	0	0	5.91218	67.1106	ATP6V1A;ATP6V0B;ATP6V1G1;ATP6V0E1;ATP6V1B2;ATP6V1H;TMEM9;ATP6V1E1;ATP6V0C;ATP6V0D2;ATP6V1F;RAB7A	GO:0051452	Downregulated
102	GO_Biological_Process_2021	mitochondrial electron transport, ubiquinol to cytochrome c	7/12	1.29963e-05	0.000553037	0	0	15.831	178.113	UQCRB;UQCRQ;CYCS;UQCR11;CYC1;UQCR10;UQCRH	GO:0006122	Downregulated
103	GO_Biological_Process_2021	ribosomal large subunit assembly	10/25	1.32152e-05	0.000556794	0	0	7.54843	84.8001	RPL5;RPL3;RPL10;RPL11;RPLP0;RPL24;RPL23A;NOP53;RSL24D1;RPL6	GO:0000027	Downregulated
104	GO_Biological_Process_2021	selective autophagy	16/59	1.33387e-05	0.000556794	0	0	4.22228	47.3944	PARK7;DYNLL1;PHB2;DYNLL2;MAP1LC3B;UFM1;UBB;UBC;UFC1;UBQLN1;VIM;RPS27A;SQSTM1;UBA52;DYNC1I1;RAB7A	GO:0061912	Downregulated
105	GO_Biological_Process_2021	cellular protein localization	50/329	1.37173e-05	0.000567199	0	0	2.05056	22.9598	ARF4;ARF1;CLTC;CELSR1;TMED2;TMED7;WLS;TMED9;COG3;AP3B1;FAM91A1;COPZ1;ARMCX3;RAB32;RRAGA;ARL4A;RRAGC;CTTN;RRAGD;ERP29;SCG5;SLU7;NAPA;CD63;COPB2;COPA;TMED10;SAR1A;SAR1B;ARL1;MESD;TM9SF3;RAB21;EPB41L3;STX4;STX3;TBC1D15;SEC31A;NGFR;NPM1;SEPTIN7;TM9SF2;AHI1;SEC23IP;RAB14;RAB18;LAMTOR1;LAMTOR3;RAB5A;FERMT2	GO:0034613	Downregulated
106	GO_Biological_Process_2021	negative regulation of G2/M transition of mitotic cell cycle	17/66	1.52497e-05	0.000624666	0	0	3.93799	43.6761	PSMD12;PSMD13;PSMA7;PSMD8;PSMA5;PSMB6;PSMA6;PSMB7;PSMB4;PSMA4;PSMC6;PSMB2;PSMB3;PSME4;PSMB1;FBXL7;SKP1	GO:0010972	Downregulated
107	GO_Biological_Process_2021	positive regulation of canonical Wnt signaling pathway	26/130	1.55021e-05	0.000629126	0	0	2.84502	31.5072	PSMD12;DDX3X;PSMD13;NRARP;PSMA7;PSMD8;PSMB6;PSMB7;PSMB4;PSMB2;TNKS2;PSMB3;PSMB1;WLS;TRPM4;UBE2B;ATP6AP2;PSMA5;PSMA6;ZEB2;PSMA4;PSMC6;PSME4;TMEM9;LGR4;RNF220	GO:0090263	Downregulated
108	GO_Biological_Process_2021	non-canonical Wnt signaling pathway	25/124	1.94221e-05	0.000780982	0	0	2.87275	31.1667	PSMD12;PSMD13;CLTC;LEF1;PRICKLE2;CELSR1;PSMA7;PSMD8;PSMB6;PSMB7;PSMB4;PSMB2;PSMB3;PSMB1;RAC1;FZD1;TCF7L2;FZD2;PSMA5;PSMA6;PSMA4;PSMC6;PSME4;PFN1;CALM1	GO:0035567	Downregulated
109	GO_Biological_Process_2021	response to endoplasmic reticulum stress	23/110	2.2366e-05	0.000891184	0	0	3.0057	32.185	PDIA3;PPP1R15A;PPP1R15B;JUN;HSPA5;EIF2AK3;SELENOK;EIF2S1;HSP90B1;HERPUD1;TMCO1;BAG6;UFM1;SELENOS;TMX1;TMEM33;DDIT3;UFC1;UBQLN1;DNAJB9;P4HB;ATF3;ATF4	GO:0034976	Downregulated
110	GO_Biological_Process_2021	Fc-epsilon receptor signaling pathway	23/111	2.60638e-05	0.00102917	0	0	2.97139	31.3629	VAV3;PSMD12;JUN;PSMD13;FOS;PSMA7;PSMD8;PSMA5;PSMB6;PSMA6;PSMB7;PSMB4;PSMA4;PSMC6;PSMB2;PSMB3;TRAF6;PSME4;PSMB1;PLCG2;RAC1;CALM1;SKP1	GO:0038095	Downregulated
111	GO_Biological_Process_2021	mitochondrial respiratory chain complex assembly	20/90	2.98999e-05	0.0011701	0	0	3.24537	33.8091	COA3;NDUFA13;NDUFB7;NDUFB10;NDUFA5;NDUFB11;NDUFB4;NDUFA2;NDUFA1;NDUFC2;NDUFC1;NDUFS8;NDUFS7;NDUFS6;SDHAF3;NDUFS5;SDHAF1;NDUFAB1;NDUFAF3;COX14	GO:0033108	Downregulated
112	GO_Biological_Process_2021	regulation of macroautophagy	23/112	3.03029e-05	0.00117538	0	0	2.93784	30.5661	ATP6V1A;USP36;SCOC;ATP6V1G1;ATP6V0B;ATP6V0E1;BNIP3;RRAGA;SESN3;RRAGC;RHEB;RRAGD;ATP6V1B2;WAC;UBQLN1;ATP6V1H;LAMTOR1;ATP6V1E1;ATP6V0D2;ATP6V0C;GAPDH;LAMTOR3;LAMTOR5	GO:0016241	Downregulated
113	GO_Biological_Process_2021	positive regulation of viral process	16/63	3.26053e-05	0.00125359	0	0	3.86209	39.8994	DDX3X;CCNT1;MDFIC;POLR2A;POLR2B;POLR2C;TMEM39A;PABPC1;POLR2H;KPNA2;PPIA;POLR2J;PPID;POLR2K;RAB7A;POLR2L	GO:0048524	Downregulated
114	GO_Biological_Process_2021	RNA splicing	21/98	3.40979e-05	0.00129957	0	0	3.09859	31.8729	SF3B2;RBM8A;SCAF11;NONO;LSM4;PPP2CA;PTBP1;SNRPD2;RRAGC;KHSRP;TRA2B;SRSF2;RP9;SNRPA1;HNRNPH3;TXNL4A;SLU7;SF3B1;SMNDC1;BCAS2;SNRPB	GO:0008380	Downregulated
115	GO_Biological_Process_2021	cellular protein-containing complex assembly	30/168	3.60692e-05	0.00136286	0	0	2.47549	25.3244	HSP90AB1;PSMD13;CLTC;POMP;SRP54;COX7A2;PIK3C2A;CLU;HSPD1;LONP1;EIF4H;RPL38;EIF4B;RAB5IF;CCT2;HSP90AA1;SMAD3;GPX4;HSPA4;VBP1;PTGES3;ADRM1;HIGD2A;COX7A2L;CALY;TCP1;CHMP2A;PSMG3;PSMG1;VAMP2	GO:0034622	Downregulated
116	GO_Biological_Process_2021	antigen processing and presentation of peptide antigen via MHC class I	11/33	3.68e-05	0.00137859	0	0	5.66265	57.8158	PDIA3;SEC23A;SEC24A;SAR1B;CANX;HLA-A;CALR;SEC24D;B2M;SEC31A;HLA-E	GO:0002474	Downregulated
117	GO_Biological_Process_2021	positive regulation of Wnt signaling pathway	28/153	4.11362e-05	0.00152797	0	0	2.54938	25.7452	PSMD12;DDX3X;PSMD13;NRARP;PSMA7;PSMD8;PSMB6;PSMB7;PSMB4;PSMB2;TNKS2;PSMB3;PSMB1;WLS;TRPM4;ZRANB1;UBE2B;ATP6AP2;PSMA5;PSMA6;ZEB2;PSMA4;PSMC6;PSME4;TMEM9;ATP6V0C;LGR4;RNF220	GO:0030177	Downregulated
118	GO_Biological_Process_2021	regulation of hematopoietic stem cell differentiation	17/71	4.24624e-05	0.00156397	0	0	3.57239	35.9628	YAP1;PSMD12;PSMD13;GATA3;PSMA7;PSMD8;PSMA5;PSMB6;PSMA6;PSMB7;PSMB4;PSMA4;PSMC6;PSMB2;PSMB3;PSME4;PSMB1	GO:1902036	Downregulated
119	GO_Biological_Process_2021	negative regulation of apoptotic signaling pathway	18/78	4.33148e-05	0.00158207	0	0	3.40527	34.2128	TCF7L2;NDUFA13;PRELID1;DDX3X;GSTP1;RTKN2;MAZ;GHITM;PARK7;IGF1;CLU;HERPUD1;AR;ITGAV;TMBIM6;SLC25A5;SCG2;MCL1	GO:2001234	Downregulated
120	GO_Biological_Process_2021	modulation by symbiont of host process	6/10	4.59121e-05	0.00164945	0	0	16.9523	169.333	UBB;UBC;PGK1;RPS27A;B2M;UBA52	GO:0044003	Downregulated
121	GO_Biological_Process_2021	positive regulation of establishment of protein localization to telomere	6/10	4.59121e-05	0.00164945	0	0	16.9523	169.333	CCT6A;CCT2;DKC1;TCP1;CCT8;CCT4	GO:1904851	Downregulated
122	GO_Biological_Process_2021	positive regulation of cellular protein metabolic process	21/102	6.35378e-05	0.00224586	0	0	2.94493	28.4594	PIWIL2;RPL5;HSP90AA1;NPM1;DDX3X;YTHDF3;FMR1;EIF4A3;SAMD4A;EEF2;LARP4;AGT;FXR1;RPS4X;EIF3E;RPL26;VIM;AURKAIP1;EZR;EIF3D;EIF4G1	GO:0032270	Downregulated
123	GO_Biological_Process_2021	regulation of proteasomal ubiquitin-dependent protein catabolic process	21/102	6.35378e-05	0.00224586	0	0	2.94493	28.4594	HSP90AB1;UBXN1;CAMLG;RPL11;TAF9;PARK7;CLU;FHIT;RAD23B;GABARAP;HERPUD1;BAG6;SDCBP;NUB1;SUMO2;RACK1;WAC;EIF3H;ELOB;NOP53;HSPA1B	GO:0032434	Downregulated
124	GO_Biological_Process_2021	modulation by symbiont of host defense response	5/7	6.54613e-05	0.00225919	0	0	28.2395	272.061	UBB;UBC;RPS27A;B2M;UBA52	GO:0052031	Downregulated
125	GO_Biological_Process_2021	posttranslational protein targeting to membrane, translocation	5/7	6.54613e-05	0.00225919	0	0	28.2395	272.061	SEC61A1;HSPA5;SEC61G;SEC61B;SEC62	GO:0031204	Downregulated
126	GO_Biological_Process_2021	response to host defenses	5/7	6.54613e-05	0.00225919	0	0	28.2395	272.061	UBB;UBC;RPS27A;B2M;UBA52	GO:0052200	Downregulated
127	GO_Biological_Process_2021	regulation of G2/M transition of mitotic cell cycle	27/149	6.68235e-05	0.00228818	0	0	2.51762	24.2031	YWHAE;PSMD12;PSMD13;PSMA7;PSMD8;PSMB6;PSMB7;PSMB4;TUBA1A;CCND1;PSMB2;PSMB3;PSMB1;YWHAG;SKP1;HSP90AA1;TUBB;DYNLL1;TUBB4B;PSMA5;RAD51B;PSMA6;PSMA4;PSMC6;CENPJ;PSME4;FBXL7	GO:0010389	Downregulated
128	GO_Biological_Process_2021	antigen processing and presentation of exogenous peptide antigen	21/103	7.37634e-05	0.00250624	0	0	2.90885	27.6767	ARF1;SEC23A;SEC24A;SAR1B;CLTC;HLA-A;DYNLL1;DYNLL2;HLA-E;PIKFYVE;RACGAP1;CANX;AP1S2;AP1S1;HLA-DRA;SEC24D;CTSD;DYNC1I1;SEC31A;LGMN;RAB7A	GO:0002478	Downregulated
129	GO_Biological_Process_2021	NIK/NF-kappaB signaling	17/74	7.44247e-05	0.00250926	0	0	3.38381	32.1656	PSMD12;PSMD13;PSMA7;PSMD8;PSMA5;PSMB6;PSMA6;PSMB7;PSMB4;PSMA4;PSMC6;PSMB2;PSMB3;TRAF6;PSME4;PSMB1;SKP1	GO:0038061	Downregulated
130	GO_Biological_Process_2021	positive regulation of telomerase RNA localization to Cajal body	7/15	8.47849e-05	0.00283326	0	0	9.89278	92.7487	CCT6A;CCT2;DKC1;TCP1;CCT8;NOP10;CCT4	GO:1904874	Downregulated
131	GO_Biological_Process_2021	regulation of canonical Wnt signaling pathway	39/253	8.53276e-05	0.00283326	0	0	2.07828	19.4714	PSMD12;DDX3X;PSMD13;HDAC1;NRARP;PSMA7;STK3;PSMD8;SOX2;PSMB6;PSMB7;SLC9A3R1;PSMB4;PSMB2;TNKS2;PSMB3;MDK;PSMB1;APOE;EMD;WLS;TRPM4;ANKRD6;TCF7L2;UBE2B;IGFBP2;ATP6AP2;PSMA5;PSMA6;ZEB2;PSMA4;PSMC6;LATS2;DDIT3;PSME4;TMEM9;PFDN5;LGR4;RNF220	GO:0060828	Downregulated
132	GO_Biological_Process_2021	establishment of protein localization to mitochondrion	13/48	8.6241e-05	0.00284206	0	0	4.20876	39.3871	FIS1;RALA;TIMM13;TOMM20;HK2;HSPD1;TOMM22;TOMM7;TIMM17B;TSPO;ROMO1;TOMM5;SLC25A6	GO:0072655	Downregulated
133	GO_Biological_Process_2021	regulation of hematopoietic progenitor cell differentiation	17/75	8.90143e-05	0.00291156	0	0	3.32529	31.014	YAP1;PSMD12;PSMD13;GATA3;PSMA7;PSMD8;PSMA5;PSMB6;PSMA6;PSMB7;PSMB4;PSMA4;PSMC6;PSMB2;PSMB3;PSME4;PSMB1	GO:1901532	Downregulated
134	GO_Biological_Process_2021	PERK-mediated unfolded protein response	6/11	9.40143e-05	0.00298598	0	0	13.5611	125.739	HSPA5;DDIT3;EIF2AK3;EIF2S1;ATF4;HERPUD1	GO:0036499	Downregulated
135	GO_Biological_Process_2021	positive regulation of protein localization to Cajal body	6/11	9.40143e-05	0.00298598	0	0	13.5611	125.739	CCT6A;CCT2;DKC1;TCP1;CCT8;CCT4	GO:1904871	Downregulated
136	GO_Biological_Process_2021	regulation of establishment of protein localization to telomere	6/11	9.40143e-05	0.00298598	0	0	13.5611	125.739	CCT6A;CCT2;DKC1;TCP1;CCT8;CCT4	GO:0070203	Downregulated
137	GO_Biological_Process_2021	regulation of protein localization to Cajal body	6/11	9.40143e-05	0.00298598	0	0	13.5611	125.739	CCT6A;CCT2;DKC1;TCP1;CCT8;CCT4	GO:1904869	Downregulated
138	GO_Biological_Process_2021	protein targeting to mitochondrion	14/55	9.75054e-05	0.00307458	0	0	3.87034	35.7449	FIS1;NDUFA13;HSP90AA1;HSPA4;TIMM13;TOMM20;TOMM22;HSPD1;TOMM7;TIMM17B;TSPO;ROMO1;TOMM5;SLC25A6	GO:0006626	Downregulated
139	GO_Biological_Process_2021	DNA-dependent DNA replication	24/129	0.00010851	0.00337303	0	0	2.59778	23.7143	PSMD12;PSMD13;PSMA7;PSMD8;PSMA5;PSMB6;PSMA6;PSMB7;PSMB4;WRN;CDC34;DBF4;PSMA4;PSMC6;UBB;PSMB2;PSMB3;PSME4;UBC;PSMB1;POLE3;SSBP1;RPS27A;UBA52	GO:0006261	Downregulated
140	GO_Biological_Process_2021	positive regulation of macromolecule biosynthetic process	24/129	0.00010851	0.00337303	0	0	2.59778	23.7143	PIWIL2;RPL5;NPM1;STN1;DDX3X;YTHDF3;PRMT1;FMR1;EIF4A3;SAMD4A;IRS2;IGF1;EEF2;LARP4;GLI2;FXR1;RPS4X;AR;HSPH1;NAMPT;EIF3E;RPL26;VIM;EIF3D	GO:0010557	Downregulated
141	GO_Biological_Process_2021	positive regulation of apoptotic process	45/310	0.000110172	0.00340059	0	0	1.93838	17.6653	HRK;TOP2A;ITGB1;MTCH1;GRN;DDX3X;PDCD5;CLU;STK3;HSPD1;APH1A;PNMA1;UBB;FAM162A;UBC;ARL6IP5;TP53BP2;RACK1;RPS3;SAP18;SLIT2;RPS27A;ECT2;CTSD;CTNNBL1;VAV3;NGFR;JUN;GADD45B;BNIP3;RPS6;PAWR;GADD45G;RHOB;SOD1;DNAJA1;LATS2;DDIT3;STK17B;TRAF6;KCNMA1;UBA52;SQSTM1;PPID;ATF4	GO:0043065	Downregulated
142	GO_Biological_Process_2021	'de novo' posttranslational protein folding	10/31	0.000113907	0.0034913	0	0	5.38997	48.9416	HSPA9;DNAJB1;CCT2;HSPA8;HSPA5;ST13;PTGES3;HSPA6;HSPE1;HSPA1B	GO:0051084	Downregulated
143	GO_Biological_Process_2021	positive regulation of gene expression	63/482	0.00013005	0.0039584	0	0	1.72125	15.4011	PIWIL2;RPL5;DDX3X;TFRC;FMR1;PDCD5;EIF4A3;PARK7;CLU;ACTB;ROBO1;ACTG1;RPS4X;EPB41L4B;HABP4;RPS7;IFNGR1;RPL23;DYRK1A;SERPINB9;MIF;BAZ1B;AR;PLSCR1;ERP29;RPL26;EZR;GAPDH;ATF4;YAP1;NOTCH1;WBP2;RPL11;MAZ;LEF1;PHB;AGPAT2;FXR1;POLR2A;PLCG2;RPS3;POLR2H;SF3B1;SLC38A2;POLR2K;POLR2L;NPM1;GSN;SMAD3;YTHDF3;EIF2AK3;SAMD4A;IGF1;DEK;LARP4;EEF2;AGT;SOD1;EIF3E;VIM;EIF3D;HSPA1B;LAMTOR5	GO:0010628	Downregulated
144	GO_Biological_Process_2021	chaperone cofactor-dependent protein refolding	9/26	0.000135724	0.00407452	0	0	5.98999	53.3402	HSPA9;DNAJB1;HSPA8;HSPA5;ST13;PTGES3;HSPA6;HSPE1;HSPA1B	GO:0051085	Downregulated
145	GO_Biological_Process_2021	positive regulation of viral transcription	9/26	0.000135724	0.00407452	0	0	5.98999	53.3402	CCNT1;POLR2A;MDFIC;POLR2B;POLR2C;POLR2H;POLR2J;POLR2K;POLR2L	GO:0050434	Downregulated
146	GO_Biological_Process_2021	regulation of ubiquitin protein ligase activity	8/21	0.000148853	0.00443826	0	0	6.95995	61.3349	GOLGA2;RPL5;RPS7;UBE2C;UBE2S;RPL23;RPL11;SKP1	GO:1904666	Downregulated
147	GO_Biological_Process_2021	negative regulation of intrinsic apoptotic signaling pathway	15/64	0.00015289	0.0045278	0	0	3.4704	30.4902	CDKN2D;NDUFA13;DDX3X;RTKN2;HSPB1;PARK7;CLU;YBX3;HERPUD1;DNAJA1;SELENOS;TMBIM6;PPIA;TPT1;MCL1	GO:2001243	Downregulated
148	GO_Biological_Process_2021	negative regulation of canonical Wnt signaling pathway	28/165	0.000160814	0.00473052	0	0	2.32455	20.3055	PSMD12;PSMD13;HDAC1;PSMA7;STK3;PSMD8;SOX2;PSMB6;SLC9A3R1;PSMB7;PSMB4;PSMB2;MDK;PSMB3;PSMB1;APOE;EMD;ANKRD6;TCF7L2;IGFBP2;PSMA5;PSMA6;LATS2;PSMA4;PSMC6;DDIT3;PSME4;PFDN5	GO:0090090	Downregulated
149	GO_Biological_Process_2021	negative regulation of cellular amide metabolic process	18/86	0.000166278	0.00485866	0	0	3.00334	26.1346	DDX3X;FMR1;EIF4A3;EIF2AK3;SAMD4A;RPL13A;YBX1;IGF1;CLU;MRPL13;FXR1;NCL;RACK1;IGF2BP1;RPS3;APOE;CALR;GAPDH	GO:0034249	Downregulated
150	GO_Biological_Process_2021	negative regulation of amyloid fibril formation	6/12	0.000175033	0.00504717	0	0	11.3003	97.7537	VBP1;PFDN2;APOE;CLU;CRYAB;PFDN5	GO:1905907	Downregulated
151	GO_Biological_Process_2021	positive regulation of protein localization to chromosome, telomeric region	6/12	0.000175033	0.00504717	0	0	11.3003	97.7537	CCT6A;CCT2;DKC1;TCP1;CCT8;CCT4	GO:1904816	Downregulated
152	GO_Biological_Process_2021	positive regulation of intrinsic apoptotic signaling pathway by p53 class mediator	4/5	0.000206039	0.00582627	0	0	45.158	383.276	EIF5A;RPS7;UBB;RPL26	GO:1902255	Downregulated
153	GO_Biological_Process_2021	RNA localization to Cajal body	4/5	0.000206039	0.00582627	0	0	45.158	383.276	CCT2;DKC1;TCP1;CCT4	GO:0090670	Downregulated
154	GO_Biological_Process_2021	scaRNA localization to Cajal body	4/5	0.000206039	0.00582627	0	0	45.158	383.276	CCT2;DKC1;TCP1;CCT4	GO:0090666	Downregulated
155	GO_Biological_Process_2021	endoplasmic reticulum organization	16/73	0.000215513	0.00601651	0	0	3.18279	26.8707	WDR83OS;TRAM1;EIF2AK3;MIA3;SEC61A1;LMAN1;TMEM33;SEC61G;REEP3;RAB18;HMOX1;GET1;SEC61B;EMD;VAMP2;SEC31A	GO:0007029	Downregulated
156	GO_Biological_Process_2021	insulin receptor signaling pathway	16/73	0.000215513	0.00601651	0	0	3.18279	26.8707	ATP6V1A;ATP6V0B;ATP6V1G1;ATP6V0E1;ATP6AP1;IRS2;PIK3C2A;BAIAP2;NAMPT;ATP6V1B2;ATP6V1H;ATP6V1E1;ATP6V0C;ATP6V0D2;RHOQ;ATP6V1F	GO:0008286	Downregulated
157	GO_Biological_Process_2021	protein-DNA complex assembly	25/143	0.000219581	0.00609129	0	0	2.40768	20.2818	PSMD12;PSMD13;HMGB2;SPTY2D1;PSMA7;PSMD8;PSMB6;PSMB7;PSMB4;UBB;PSMB2;PSMB3;UBC;PSMB1;RPS27A;BRD2;NPM1;RAD23B;PSMA5;PSMA6;PSMA4;PSMC6;PSME4;ANP32B;UBA52	GO:0065004	Downregulated
158	GO_Biological_Process_2021	ribosomal small subunit assembly	7/17	0.000221465	0.00610492	0	0	7.91336	66.5929	RPS15;RPS14;RPS28;RPS27;RPS19;RPS5;RPSA	GO:0000028	Downregulated
159	GO_Biological_Process_2021	translational termination	19/96	0.000239727	0.00656701	0	0	2.80001	23.3409	GADD45GIP1;MRPS24;MRPL18;MRPS34;MRPL49;MRPS30;MRPL34;MRPS6;MRPL13;MRPL32;MRPL21;MRPL55;MRPL41;TRMT112;MRPL40;MRPL51;ETF1;AURKAIP1;CHCHD1	GO:0006415	Downregulated
160	GO_Biological_Process_2021	mitochondrial translational elongation	18/89	0.000261396	0.00707222	0	0	2.87596	23.7252	GADD45GIP1;MRPS24;MRPL18;MRPS34;MRPL49;MRPS30;MRPL34;MRPS6;MRPL13;MRPL32;MRPL21;TUFM;MRPL55;MRPL41;MRPL40;MRPL51;AURKAIP1;CHCHD1	GO:0070125	Downregulated
161	GO_Biological_Process_2021	SCF-dependent proteasomal ubiquitin-dependent protein catabolic process	18/89	0.000261396	0.00707222	0	0	2.87596	23.7252	PSMD12;PSMD13;FBXL17;PSMA7;PSMD8;PSMA5;PSMB6;PSMA6;PSMB7;PSMB4;PSMA4;PSMC6;PSMB2;PSMB3;PSME4;PSMB1;FBXL7;SKP1	GO:0031146	Downregulated
162	GO_Biological_Process_2021	protein deubiquitination	39/267	0.000269296	0.00724126	0	0	1.94916	16.0215	OTUD5;USP36;USP14;ENY2;PSMD12;SHMT2;MINDY2;PSMD13;FOXK1;GATA3;TOMM20;ACTB;PSMA7;PSMD8;SNX3;PSMB6;PSMB7;PSMB4;PSMB2;UBB;PSMB3;PSMB1;UBC;RPS27A;ZRANB1;SMAD3;USP9X;TAF10;ADRM1;RAD23B;PSMA5;AR;PSMA6;PSMA4;PSMC6;TRAF6;PSME4;EIF3F;UBA52	GO:0016579	Downregulated
163	GO_Biological_Process_2021	RNA processing	29/179	0.000281555	0.00752474	0	0	2.19871	17.9749	PIWIL2;SF3B2;RBM8A;PPP2CA;PTBP1;SNRPD2;KHSRP;SF3B1;BCAS2;HNRNPA0;RBM39;RBPMS;SCAF11;NONO;LSM4;LSM3;NUDT21;LIN28B;RRAGC;DKC1;HNRNPF;SRSF2;RP9;SNRPA1;HNRNPH3;AURKAIP1;SLU7;SNRPB;SRSF9	GO:0006396	Downregulated
164	GO_Biological_Process_2021	positive regulation of programmed cell death	41/286	0.000284528	0.0075581	0	0	1.90754	15.5745	HRK;TOP2A;ITGB1;MTCH1;DDX3X;PDCD5;CLU;STK3;HSPD1;APH1A;PNMA1;UBB;FAM162A;UBC;ARL6IP5;RACK1;SAP18;SLIT2;RPS27A;ECT2;CTSD;CTNNBL1;VAV3;NGFR;JUN;GADD45B;BNIP3;RPS6;PAWR;GADD45G;RHOB;SOD1;DNAJA1;LATS2;STK17B;TRAF6;KCNMA1;UBA52;SQSTM1;PPID;ATF4	GO:0043068	Downregulated
165	GO_Biological_Process_2021	cellular response to insulin stimulus	23/129	0.000287053	0.00757923	0	0	2.46438	20.0991	ATP6V1A;ATP6V1G1;ATP6V0B;ATP6V0E1;ATP6AP1;INSIG2;IRS2;PIK3C2A;BAIAP2;ZFP36L1;CPEB1;PKM;SELENOS;RAB12;NAMPT;ATP6V1B2;ATP6V1H;ATP6V1E1;ATP6V0D2;ATP6V0C;RHOQ;VAMP2;ATP6V1F	GO:0032869	Downregulated
166	GO_Biological_Process_2021	negative regulation of translation	18/90	0.000302223	0.007932	0	0	2.83586	22.9828	DDX3X;YTHDF3;FMR1;EIF4A3;EIF2AK3;SAMD4A;RPL13A;YBX1;MRPL13;FXR1;CPEB1;NCL;RACK1;IGF2BP1;RPS3;EIF3E;CALR;GAPDH	GO:0017148	Downregulated
167	GO_Biological_Process_2021	positive regulation of cellular biosynthetic process	29/180	0.00031	0.00808767	0	0	2.18403	17.6447	PIWIL2;RPL5;DDX3X;HSP90AB1;FMR1;EIF4A3;IRS2;PARK7;CLU;GLI2;FXR1;RPS4X;HSP90AA1;NPM1;STN1;SMAD3;YTHDF3;ELOVL5;PRMT1;SAMD4A;IGF1;EEF2;LARP4;ZEB2;DDAH2;EIF3E;RPL26;VIM;EIF3D	GO:0031328	Downregulated
168	GO_Biological_Process_2021	negative regulation of cellular macromolecule biosynthetic process	68/547	0.000314918	0.00815418	0	0	1.62489	13.1018	CDKN1C;NDUFA13;KDM5C;CDKN1B;DDX3X;FMR1;EIF4A3;BHLHE41;HMGB2;DBI;RORB;YBX1;PHB2;DMBX1;DACH1;SCML1;TRIM28;RACK1;SOX8;TSC22D4;SOX14;RPL13A;GTPBP4;FOXP2;FOXP1;EID1;ZEB1;MDFIC;SELENOS;DDIT3;NCL;TRAF6;CRY1;ZFPM2;CRYAB;GAPDH;L3MBTL4;PFDN5;NOTCH1;HDAC1;LEF1;FOXK1;GATA3;PHB;MRPL13;FXR1;TCEAL7;BTAF1;CCDC85B;RPS3;IGF2BP1;SAP18;HSPA8;TCF7L2;JUN;UBE2I;NONO;EIF2AK3;SAMD4A;WAPL;GATAD2A;PER1;BHLHE40;ID4;ID3;TAF7…	GO:2000113	Downregulated
169	GO_Biological_Process_2021	antigen processing and presentation of exogenous peptide antigen via MHC class II	19/98	0.00031627	0.00815418	0	0	2.72882	21.9913	ARF1;SEC23A;SEC24A;SAR1B;CLTC;DYNLL1;DYNLL2;PIKFYVE;RACGAP1;CANX;AP1S2;AP1S1;HLA-DRA;SEC24D;CTSD;DYNC1I1;SEC31A;LGMN;RAB7A	GO:0019886	Downregulated
170	GO_Biological_Process_2021	carbohydrate catabolic process	11/41	0.000327147	0.0083853	0	0	4.1508	33.3106	MANBA;TPI1;PKM;ENOSF1;PGAM1;NEU1;PGK1;ENO2;GAPDH;HK2;DERA	GO:0016052	Downregulated
171	GO_Biological_Process_2021	regulation of telomerase RNA localization to Cajal body	7/18	0.000336962	0.00858666	0	0	7.19357	57.5165	CCT6A;CCT2;DKC1;TCP1;CCT8;NOP10;CCT4	GO:1904872	Downregulated
172	GO_Biological_Process_2021	cytokine-mediated signaling pathway	75/621	0.00038207	0.00967984	0	0	1.5734	12.3825	ITGB1;CNTFR;ARF1;CDKN1B;RPLP0;INPPL1;IRS2;TXNDC17;PSMD8;SOX2;CCND1;TMSB4X;CFL1;PIM1;TIMP1;B2M;SKP1;EIF5A;HSP90AA1;ANXA1;ANXA2;IFNGR1;LIFR;FOS;HLA-A;MIF;MID1;HLA-E;PSMA5;PSMA6;PSMA4;ZEB1;TRAF6;PSME4;TCP1;CANX;KIT;SNRPA1;IL6ST;UBA52;SQSTM1;PPIA;CD44;YAP1;PSMD12;RALA;CEBPD;PSMD13;PELI2;GATA3;PSMA7;HSP90B1;PSMB6;PSMB7;PSMB4;PSMB2;HNRNPDL;UBB;PSMB3;PSMB1;UBC;HMOX1;NDN;STX4;STX3;RPS27A;MCL1;HSPA9;HSPA8…	GO:0019221	Downregulated
173	GO_Biological_Process_2021	negative regulation of Wnt signaling pathway	30/191	0.000385333	0.0097064	0	0	2.11917	16.6597	PSMD12;PSMD13;HDAC1;CXXC4;PSMA7;STK3;PSMD8;SOX2;PSMB6;SLC9A3R1;PSMB7;PSMB4;PSMB2;MDK;PSMB3;PSMB1;RACK1;APOE;EMD;ANKRD6;TCF7L2;IGFBP2;PSMA5;PSMA6;LATS2;PSMA4;PSMC6;DDIT3;PSME4;PFDN5	GO:0030178	Downregulated
174	GO_Biological_Process_2021	cellular response to fibroblast growth factor stimulus	18/92	0.000400754	0.0100372	0	0	2.75892	21.5807	ZFP36L2;ZFP36L1;PTBP1;HNRNPM;NR4A1;FLRT2;POLR2A;RAB14;POLR2B;POLR2C;HNRNPF;POLR2H;HNRNPA1;POLR2J;FGFR3;CD44;POLR2K;POLR2L	GO:0044344	Downregulated
175	GO_Biological_Process_2021	nucleic acid-templated transcription	11/42	0.00041091	0.0102331	0	0	4.01669	31.3187	POLR2A;RRAGC;POLR2B;POLR2C;BAZ2A;POLR2H;POLR2J;PTMA;POLR2K;POLR2L;NFKBIB	GO:0097659	Downregulated
176	GO_Biological_Process_2021	antigen processing and presentation of peptide antigen via MHC class II	19/100	0.000413268	0.0102336	0	0	2.66115	20.7341	ARF1;SEC23A;SEC24A;SAR1B;CLTC;DYNLL1;DYNLL2;PIKFYVE;RACGAP1;CANX;AP1S2;AP1S1;HLA-DRA;SEC24D;CTSD;DYNC1I1;SEC31A;LGMN;RAB7A	GO:0002495	Downregulated
177	GO_Biological_Process_2021	regulation of protein-containing complex assembly	21/116	0.000418526	0.0103056	0	0	2.50902	19.5171	ABCA1;HRK;NAPA;HSPA8;HSP90AA1;DDX3X;GSN;TFRC;SAR1A;HSPA5;SAR1B;RIOK3;PARK7;RHOC;CLU;GFAP;RACK1;RPS3;APOE;CRYAB;NOP53	GO:0043254	Downregulated
178	GO_Biological_Process_2021	canonical glycolysis	8/24	0.000431157	0.0104987	0	0	5.65404	43.8133	TPI1;PKM;PGAM1;PGK1;FOXK1;ENO2;GAPDH;HK2	GO:0061621	Downregulated
179	GO_Biological_Process_2021	glucose catabolic process to pyruvate	8/24	0.000431157	0.0104987	0	0	5.65404	43.8133	TPI1;PKM;PGAM1;PGK1;FOXK1;ENO2;GAPDH;HK2	GO:0061718	Downregulated
180	GO_Biological_Process_2021	mitochondrion organization	28/175	0.000437533	0.0105902	0	0	2.16523	16.7466	TIMM13;COX7A2;PARK7;PHB;PHB2;TOMM20;HK2;TMEM70;TOMM22;HSPD1;CHCHD2;ATP5F1B;LONP1;TIMM17B;TSPO;RAB5IF;FIS1;BNIP3;CHCHD10;ATP5F1D;HIGD2A;RAB32;COX7A2L;TOMM7;CYCS;SSBP1;TOMM5;SLC25A6	GO:0007005	Downregulated
181	GO_Biological_Process_2021	retrograde vesicle-mediated transport, Golgi to endoplasmic reticulum	17/85	0.000439749	0.0105902	0	0	2.83473	21.9105	NAPA;ARF4;COPB2;TMED9;COPA;TMED10;KDELR1;COPB1;COG3;SURF4;COPZ1;GOLPH3;RER1;RACGAP1;TMED2;KDELR2;TMED7	GO:0006890	Downregulated
182	GO_Biological_Process_2021	RNA metabolic process	23/133	0.000451987	0.010769	0	0	2.37425	18.2861	RBM39;HNRNPA3;DDX3X;RBPMS;LAGE3;SND1;HNRNPM;PTBP1;POLR2A;DKC1;POLR2B;PCBP1;HNRNPF;POLR2C;PAPOLA;HNRNPH2;HNRNPH3;POLR2H;HNRNPA1;POLR2J;POLR2K;HNRNPA0;POLR2L	GO:0016070	Downregulated
183	GO_Biological_Process_2021	negative regulation of peptidase activity	14/63	0.000452087	0.010769	0	0	3.23704	24.9305	CRB2;CSTB;UBXN1;SERPINE2;SERPINB9;PARK7;AGT;CST3;SPOCK3;TIMP2;SERPINH1;TIMP3;TIMP1;GAPDH	GO:0010466	Downregulated
184	GO_Biological_Process_2021	mitochondrial transport	13/56	0.000457334	0.0108351	0	0	3.42424	26.3327	FIS1;HSP90AA1;BNIP3;TIMM13;TOMM20;TOMM22;TOMM7;TIMM17B;TSPO;SLC25A5;TOMM5;TMEM14C;SLC25A6	GO:0006839	Downregulated
185	GO_Biological_Process_2021	cellular response to oxidative stress	22/125	0.000463789	0.010929	0	0	2.42478	18.6128	JUN;GSTP1;PARK7;FOS;EIF2S1;PRDX6;SOD1;PRDX2;CHCHD2;PRDX5;SELENOS;PRDX1;LONP1;RPS3;ADNP2;HMOX1;CYCS;ROMO1;STX4;PPIA;HSPA1B;ATF4	GO:0034599	Downregulated
186	GO_Biological_Process_2021	proteasome-mediated ubiquitin-dependent protein catabolic process	44/321	0.000469269	0.010999	0	0	1.81085	13.879	PSMD12;UBXN1;PSMD13;ZFAND2A;PSMA7;ANAPC11;HERPUD1;HSP90B1;PSMD8;PSMB6;BAG6;PSMB7;PSMB4;PSMB2;PTTG1;UBB;PSMB3;PSMB1;UBC;UBQLN1;DNAJB9;FEM1C;SEC61B;BUB3;RPS27A;SKP1;HSPA5;UBE2B;UBE2C;FEM1B;FBXL17;RAD23B;PSMA5;PSMA6;CDC34;PSMA4;PSMC6;SELENOS;UBE2S;DDIT3;PSME4;UBA52;FBXL7;RNF187	GO:0043161	Downregulated
187	GO_Biological_Process_2021	COPII-coated vesicle cargo loading	6/14	0.000493121	0.0114449	0	0	8.47431	64.5298	SEC23A;SEC24A;SAR1A;MIA3;SEC24D;SEC31A	GO:0090110	Downregulated
188	GO_Biological_Process_2021	MAPK cascade	42/303	0.000494505	0.0114449	0	0	1.83381	13.9589	YWHAE;PSMD12;PSMD13;YWHAB;PEBP1;IRS2;PSMA7;ZFP36L2;ZFP36L1;PSMD8;PSMB6;PPP1CB;PSMB7;PPP1CC;NRAS;PSMB4;PSMB2;UBB;PSMB3;PEA15;PSMB1;UBC;NEFL;ITGAV;RPS27A;GOLGA7;SKP1;ACTN2;IGF1;GFRA2;PSMA5;PSMA6;DLG1;PSMA4;PSMC6;PSME4;KIT;CALM1;UBA52;LAMTOR3;SCG2;FGFR3	GO:0000165	Downregulated
189	GO_Biological_Process_2021	positive regulation of establishment of protein localization	7/19	0.000496128	0.0114449	0	0	6.59375	50.1697	CCT6A;CCT2;DKC1;CENPJ;TCP1;CCT8;CCT4	GO:1904951	Downregulated
190	GO_Biological_Process_2021	glycolytic process through glucose-6-phosphate	8/25	0.00058905	0.0133772	0	0	5.32116	39.5734	TPI1;PKM;PGAM1;PGK1;FOXK1;ENO2;GAPDH;HK2	GO:0061620	Downregulated
191	GO_Biological_Process_2021	regulation of proteolysis involved in cellular protein catabolic process	8/25	0.00058905	0.0133772	0	0	5.32116	39.5734	ATP5IF1;RHBDF1;USP14;EPHA4;NUB1;TMF1;UBB;APOE	GO:1903050	Downregulated
192	GO_Biological_Process_2021	RNA splicing, via transesterification reactions	8/25	0.00058905	0.0133772	0	0	5.32116	39.5734	SCAF11;KHSRP;TRA2B;TXNL4A;SF3B1;SMNDC1;SLU7;BCAS2	GO:0000375	Downregulated
193	GO_Biological_Process_2021	intracellular protein transmembrane transport	11/44	0.000632865	0.0142982	0	0	3.77284	27.7879	SEC61A1;HSPA5;SEC61G;SRP54;TIMM17B;ROMO1;PEX2;SEC61B;SEC62;TOMM20;HSPD1	GO:0065002	Downregulated
194	GO_Biological_Process_2021	macroautophagy	21/120	0.000667417	0.0150015	0	0	2.40711	17.6011	ATG3;GABARAPL2;GABARAPL1;DYNLL1;TOMM20;DYNLL2;GABARAP;TOMM22;MAP1LC3B;LAMP2;CHMP2B;CHMP2A;UBQLN1;TOMM7;ATG4B;VDAC1;PIK3C3;SQSTM1;TOMM5;ARL8B;TOMM6	GO:0016236	Downregulated
195	GO_Biological_Process_2021	intracellular protein transport	45/336	0.000672578	0.0150404	0	0	1.76265	12.8751	NAPA;ARF4;COPB2;ARF1;COPA;TMED10;SAR1A;SAR1B;CLTC;RPL11;ARL1;PHB2;GABARAP;RAB21;LMAN1;BAG3;LAMP2;TMED2;STX4;STX3;TMED7;TBC1D15;WLS;SEC31A;NGFR;TMED9;NPM1;SURF4;AP3B1;FAM91A1;COPZ1;RAB32;SEC23IP;ARL4A;CTTN;RAB14;ERP29;SCG5;SRPRA;RAB18;CALR;SLU7;RAB5A;RAN;RAB7A	GO:0006886	Downregulated
196	GO_Biological_Process_2021	positive regulation of cell population proliferation	59/474	0.000737723	0.0164134	0	0	1.62373	11.7102	CD81;RTKN2;IRS2;CIB1;RPS4X;CCND2;MDK;NAMPT;PIM1;ITGAV;SOX8;TIMP1;RPS9;PRMT1;RPL23;RPS6;NME2;LIFR;MIF;FOXP1;AR;S100A6;CD47;IL6ST;TOX;SLC25A5;ZFPM2;EAPP;YAP1;GRN;NOTCH1;HDAC1;MAZ;LEF1;PHB;PTN;SDCBP;RPS15A;HMOX1;STX4;ROMO1;STX3;HES5;TRPM4;TCF7L2;NPM1;CNBP;IGF1;MEIS2;AGT;BMP5;TJP1;DNAJA2;CALR;NES;FGFR3;LGMN;COPS9;RNF187	GO:0008284	Downregulated
197	GO_Biological_Process_2021	mitochondrial translational termination	17/89	0.000765055	0.0167033	0	0	2.67666	19.2065	GADD45GIP1;MRPS24;MRPL18;MRPS34;MRPL49;MRPS30;MRPL34;MRPS6;MRPL13;MRPL32;MRPL21;MRPL55;MRPL41;MRPL40;MRPL51;AURKAIP1;CHCHD1	GO:0070126	Downregulated
198	GO_Biological_Process_2021	integrated stress response signaling	6/15	0.000765346	0.0167033	0	0	7.53231	54.0457	HSPA5;DDIT3;EIF2AK3;EIF2S1;HERPUD1;ATF4	GO:0140467	Downregulated
199	GO_Biological_Process_2021	regulation of amyloid fibril formation	6/15	0.000765346	0.0167033	0	0	7.53231	54.0457	VBP1;PFDN2;APOE;CLU;CRYAB;PFDN5	GO:1905906	Downregulated
200	GO_Biological_Process_2021	cellular response to interleukin-1	25/155	0.000765999	0.0167033	0	0	2.184	15.6687	PSMD12;PSMD13;PELI2;ADAMTS12;PSMA7;PSMD8;PSMB6;PSMB7;PSMB4;UBB;PSMB2;PSMB3;UBC;PSMB1;RPS27A;SKP1;PSMA5;PSMA6;PSMA4;PSMC6;TRAF6;PSME4;CD47;SQSTM1;UBA52	GO:0071347	Downregulated
201	GO_Biological_Process_2021	intra-Golgi vesicle-mediated transport	9/32	0.000779088	0.0169047	0	0	4.42594	31.6781	NAPA;COPB2;GABARAPL2;COPA;COG5;COPB1;GOSR2;COG3;COPZ1	GO:0006891	Downregulated
202	GO_Biological_Process_2021	regulation of intrinsic apoptotic signaling pathway	12/52	0.000793177	0.0171256	0	0	3.39636	24.2482	SLC9A3R1;FIS1;NDUFA13;DDX3X;DDIT3;RTKN2;RACK1;UBQLN1;EIF2AK3;P4HB;HERPUD1;MCL1	GO:2001242	Downregulated
203	GO_Biological_Process_2021	regulation of mRNA splicing, via spliceosome	17/90	0.000872838	0.0187532	0	0	2.63985	18.5944	RBM39;KHDRBS2;MBNL2;RBM8A;YTHDC1;FMR1;PRDX6;QKI;JMJD6;FXR1;PTBP1;NCL;TRA2B;SAP18;HNRNPA1;SF1;SRSF9	GO:0048024	Downregulated
204	GO_Biological_Process_2021	regulation of cellular component biogenesis	10/39	0.000894767	0.0190377	0	0	3.90138	27.3836	TJP1;HSPA8;HSP90AA1;NOTCH1;APOE;SPTY2D1;SNCAIP;EZR;AGT;GFAP	GO:0044087	Downregulated
205	GO_Biological_Process_2021	regulation of exit from mitosis	10/39	0.000894767	0.0190377	0	0	3.90138	27.3836	UBB;UBE2C;UBE2S;UBC;BUB3;RPS27A;PHB2;UBA52;CDC14A;ANAPC11	GO:0007096	Downregulated
206	GO_Biological_Process_2021	aerobic respiration	7/21	0.000990346	0.0209578	0	0	5.65117	39.0917	NDUFS8;UQCRB;NDUFS7;MDH2;UQCR10;ATP5F1D;UQCRH	GO:0009060	Downregulated
207	GO_Biological_Process_2021	positive regulation of telomere maintenance via telomerase	9/33	0.000994577	0.0209578	0	0	4.24129	29.3209	CCT6A;CCT2;PKIB;TNKS2;NEK7;TCP1;CCT8;HNRNPA1;CCT4	GO:0032212	Downregulated
208	GO_Biological_Process_2021	protein modification by small protein removal	38/276	0.00101404	0.0212658	0	0	1.81724	12.5277	OTUD5;USP36;USP14;PSMD12;USPL1;PSMD13;FOXK1;GATA3;TOMM20;ACTB;PSMA7;PSMD8;SNX3;PSMB6;PSMB7;PSMB4;PSMB2;UBB;PSMB3;PSMB1;UBC;RPS27A;ZRANB1;SMAD3;USP9X;TAF10;ADRM1;RAD23B;PSMA5;AR;PSMA6;PSMA4;PSMC6;COPS2;TRAF6;PSME4;EIF3F;UBA52	GO:0070646	Downregulated
209	GO_Biological_Process_2021	cellular response to unfolded protein	8/27	0.00104384	0.0217863	0	0	4.76051	32.6802	HSPA9;HSPA8;HSPA5;BAG3;HSPA6;TMBIM6;HSPA1B;HSPD1	GO:0034620	Downregulated
210	GO_Biological_Process_2021	cellular response to tumor necrosis factor	29/194	0.00107473	0.0223249	0	0	1.99719	13.6521	ASAH1;PSMD12;PSMD13;ZFAND6;CIB1;GATA3;ADAMTS12;YBX3;PSMA7;ZFP36L2;TXNDC17;ZFP36L1;PSMD8;PSMB6;CRHBP;PSMB7;PSMB4;PSMB2;PSMB3;TMSB4X;PSMB1;RPS3;EIF5A;PSMA5;PSMA6;PSMA4;PSMC6;TRAF6;PSME4	GO:0071356	Downregulated
211	GO_Biological_Process_2021	positive regulation of DNA biosynthetic process	13/61	0.00108441	0.0224196	0	0	3.06671	20.9356	CCT2;HSP90AA1;HSP90AB1;PTGES3;NEK7;CCT6A;PKIB;TNKS2;DKC1;TCP1;CCT8;HNRNPA1;CCT4	GO:2000573	Downregulated
212	GO_Biological_Process_2021	positive regulation by host of viral process	5/11	0.00109002	0.0224297	0	0	9.41113	64.1986	CFL1;NUCKS1;APOE;PPIB;IGF2R	GO:0044794	Downregulated
213	GO_Biological_Process_2021	Wnt signaling pathway	17/92	0.00112761	0.0230031	0	0	2.56917	17.4386	FZD1;TCF7L2;TCF7L1;ZRANB1;DDX3X;FZD2;LEF1;SNX3;UBB;UBC;PLCG2;RPS27A;CD24;UBA52;FERMT2;SKP1;WLS	GO:0016055	Downregulated
214	GO_Biological_Process_2021	regulation of autophagy	33/231	0.00112837	0.0230031	0	0	1.89518	12.8626	ATP6V1A;USP36;HSPB1;FOXK1;PIK3C2A;GOLGA2;PSAP;UBQLN1;ATP6V1H;ATP6V1E1;MCL1;ATP6V1G1;ATP6V0B;ATP6V0E1;BNIP3;SREBF2;GFAP;EEF1A1;TMEM59;RRAGA;RRAGC;RHEB;DDIT3;RRAGD;ATP6V1B2;VDAC1;LAMTOR1;ATP6V0D2;ATP6V0C;LAMTOR3;GAPDH;LAMTOR5;EIF4G1	GO:0010506	Downregulated
215	GO_Biological_Process_2021	regulation of amyloid-beta clearance	6/16	0.00114048	0.0231423	0	0	6.77871	45.9346	LRPAP1;HDAC1;IFNGR1;HMGCR;APOE;CLU	GO:1900221	Downregulated
216	GO_Biological_Process_2021	protein localization to organelle	23/142	0.00115008	0.0232295	0	0	2.1936	14.8461	YWHAE;PPP1R15A;GABARAPL2;WDR83OS;TRAM1;DDX3X;COG3;RPL11;ARL1;YBX1;WASHC2A;DNAJA1;LMBRD1;PIKFYVE;LAMP1;SEC61G;LAMP2;HMOX1;GET1;CALR;SEC61B;EMD;VAMP2	GO:0033365	Downregulated
217	GO_Biological_Process_2021	post-translational protein modification	45/345	0.0011686	0.0234953	0	0	1.70892	11.5386	PSMD12;PSMD13;MIA3;RNF7;FSTL1;PSMA7;HSP90B1;PSMD8;CST3;PSMB6;PSMB7;NUB1;PSMB4;PSMB2;PSMB3;PSMB1;SPP1;ELOB;IGFBP7;FEM1C;APOE;TIMP1;DCAF13;SKP1;FEM1B;SHISA5;PDIA6;PSMA5;DNAJC3;PSMA6;PTP4A2;RCN1;PSMA4;PSMC6;VGF;COPS2;PSME4;CALU;STT3A;VWA1;P4HB;SCG2;RAB5A;FBXL7;UBE2M	GO:0043687	Downregulated
218	GO_Biological_Process_2021	positive regulation of telomerase activity	9/34	0.00125592	0.0250717	0	0	4.07142	27.1966	CCT2;PKIB;HSP90AA1;HSP90AB1;DKC1;PTGES3;NEK7;TCP1;CCT4	GO:0051973	Downregulated
219	GO_Biological_Process_2021	positive regulation of mRNA binding	4/7	0.0012614	0.0250717	0	0	15.051	100.474	FMR1;EIF3E;EIF3D;EIF4G1	GO:1902416	Downregulated
220	GO_Biological_Process_2021	cellular response to chemical stress	18/101	0.00126417	0.0250717	0	0	2.45855	16.4067	DDX3X;GSTP1;PARK7;EIF2S1;PRDX6;SOD1;PRDX2;CHCHD2;PRDX5;SELENOS;PRDX1;LONP1;ADNP2;CYCS;STX4;PPIA;HSPA1B;ATF4	GO:0062197	Downregulated
221	GO_Biological_Process_2021	positive regulation of intracellular signal transduction	65/546	0.00130991	0.0258619	0	0	1.54361	10.2462	ITGB1;HSP90AB1;DDX3X;TFRC;GOLT1B;SLC44A2;RTKN2;IRS2;PARK7;PHB2;LITAF;RPS15;SOX2;IQCJ-SCHIP1;MYDGF;TFG;RACK1;ITGAV;TNFAIP8L3;RPL37;RAC1;WLS;HSP90AA1;RPL23;SHISA5;MIF;RHOC;RRAGA;RRAGC;EEF1D;DDIT3;TRAF6;RRAGD;KIT;GAPDH;SLC20A1;PELI2;MAZ;GATA3;IQGAP1;PHB;LRP2;TXN;CXXC5;SLC9A3R1;RELN;PLCG2;RPS3;HMOX1;ECT2;SASH1;FIS1;TCF7L2;GDF15;IGF1;AGT;EPOR;GOLPH3;RHEB;RPS20;LAMTOR1;LAMTOR3;FGFR3;FERMT2;LAMTOR5	GO:1902533	Downregulated
222	GO_Biological_Process_2021	negative regulation of protein modification by small protein conjugation or removal	12/55	0.00134284	0.026088	0	0	3.15888	20.8896	DNAJA1;RPL5;UBXN1;CAMLG;RPL11;CRY1;RPS3;PARK7;SQSTM1;GTPBP4;HSPA1B;COPS9	GO:1903321	Downregulated
223	GO_Biological_Process_2021	pyruvate metabolic process	12/55	0.00134284	0.026088	0	0	3.15888	20.8896	LDHB;TPI1;PKM;PDHA1;PGAM1;GLO1;BSG;PGK1;VDAC1;ENO2;GAPDH;HK2	GO:0006090	Downregulated
224	GO_Biological_Process_2021	negative regulation of DNA recombination at telomere	7/22	0.00135112	0.026088	0	0	5.27414	34.8453	POLR2A;POLR2B;POLR2C;POLR2H;POLR2J;POLR2K;POLR2L	GO:0048239	Downregulated
225	GO_Biological_Process_2021	positive regulation of signal transduction by p53 class mediator	7/22	0.00135112	0.026088	0	0	5.27414	34.8453	EIF5A;RPS15;RPS7;UBB;RPL23;RPS20;RPL37	GO:1901798	Downregulated
226	GO_Biological_Process_2021	regulation of DNA recombination at telomere	7/22	0.00135112	0.026088	0	0	5.27414	34.8453	POLR2A;POLR2B;POLR2C;POLR2H;POLR2J;POLR2K;POLR2L	GO:0072695	Downregulated
227	GO_Biological_Process_2021	positive regulation of cysteine-type endopeptidase activity involved in apoptotic process	20/119	0.00148291	0.028507	0	0	2.29107	14.9234	MTCH1;BEX3;FIS1;NGFR;NDUFA13;SMAD3;DDX3X;GSN;PDCD5;EIF2AK3;HSPE1;ROBO1;HSPD1;FAM162A;ARL6IP5;RACK1;RPS3;CYCS;ANP32B;CTSD	GO:0043280	Downregulated
228	GO_Biological_Process_2021	maturation of SSU-rRNA	9/35	0.0015699	0.0300309	0	0	3.91461	25.2756	RPS14;RPS28;RPS16;RPS19;RIOK3;RPS8;UTP3;SNU13;DCAF13	GO:0030490	Downregulated
229	GO_Biological_Process_2021	snRNA transcription	14/71	0.00157589	0.0300309	0	0	2.7815	17.9488	ZNF143;CCNK;GTF2A2;USPL1;CCNT1;TAF13;TAF9;POLR2A;POLR2B;POLR2C;POLR2H;POLR2J;POLR2K;POLR2L	GO:0009301	Downregulated
230	GO_Biological_Process_2021	mRNA metabolic process	17/95	0.00162647	0.0308606	0	0	2.46995	15.8604	SLBP;SF3B2;SCAF11;NONO;NUDT16L1;ZFP36L2;LSM3;PTBP1;NUDT21;SRSF2;NUDT16;AURKAIP1;HSPA1B;NUDT12;SNRPB;SRSF9;HNRNPA0	GO:0016071	Downregulated
231	GO_Biological_Process_2021	tail-anchored membrane protein insertion into ER membrane	6/17	0.00164177	0.030874	0	0	6.16213	39.5114	BAG6;CAMLG;EMC4;GET1;EMC6;EMC7	GO:0071816	Downregulated
232	GO_Biological_Process_2021	cellular respiration	10/42	0.00165462	0.030874	0	0	3.53505	22.6391	NDUFS8;UQCRB;NDUFA5;NDUFS7;MDH2;CYCS;UQCR10;ATP5F1D;COQ10B;UQCRH	GO:0045333	Downregulated
233	GO_Biological_Process_2021	positive regulation of ATPase activity	10/42	0.00165462	0.030874	0	0	3.53505	22.6391	RYR2;DNAJB1;GABARAPL2;PLSCR1;DNAJB11;AHSA1;SSBP1;DYNLL1;PFN1;DYNLL2	GO:0032781	Downregulated
234	GO_Biological_Process_2021	organelle organization	52/420	0.00165535	0.030874	0	0	1.61091	10.3158	ABCD4;DYRK3;MIA3;PARK7;PHB2;GOLGA2;SEC61A1;CHCHD2;MDK;CFL1;LONP1;TMED2;TMED7;TMED9;SEMA6A;COG3;PLAAT3;PEX2;GEM;BSCL2;RAB32;PPIA;PPID;RAB7A;CHMP5;TMED10;SAR1A;SAR1B;ARL1;PHB;LMAN1;SLC9A3R1;CECR2;ATP5F1B;STX4;APOE;SEC31A;ZRANB1;YTHDF3;SURF4;EIF2AK3;CHCHD10;LARP4;SEC23IP;GOLPH3;PIKFYVE;RAB14;CHMP2B;RAB18;CHMP2A;CYCS;SSBP1	GO:0006996	Downregulated
235	GO_Biological_Process_2021	lamellipodium organization	8/29	0.00174287	0.0321097	0	0	4.30666	27.3569	ITGB1;ABLIM1;GOLPH3;SNX2;CTTN;KIT;RAC1;WHAMM	GO:0097581	Downregulated
236	GO_Biological_Process_2021	maintenance of protein localization in endoplasmic reticulum	5/12	0.00174358	0.0321097	0	0	8.06624	51.2353	HSPA5;RER1;INSIG2;KDELR1;KDELR2	GO:0035437	Downregulated
237	GO_Biological_Process_2021	posttranslational protein targeting to endoplasmic reticulum membrane	5/12	0.00174358	0.0321097	0	0	8.06624	51.2353	SEC61A1;HSPA5;SEC61G;SEC61B;SEC62	GO:0006620	Downregulated
238	GO_Biological_Process_2021	regulation of protein export from nucleus	7/23	0.00180687	0.033136	0	0	4.94423	31.2286	YWHAE;TCF7L2;BAG3;PARK7;ANP32B;EMD;UHMK1	GO:0046825	Downregulated
239	GO_Biological_Process_2021	cellular response to heat	9/36	0.00194386	0.0352064	0	0	3.76942	23.5328	YWHAE;HSP90AA1;HSP90AB1;BAG3;HSBP1;HSPA6;HMOX1;SLU7;HSPA1B	GO:0034605	Downregulated
240	GO_Biological_Process_2021	positive regulation of telomere maintenance via telomere lengthening	9/36	0.00194386	0.0352064	0	0	3.76942	23.5328	CCT6A;CCT2;PKIB;TNKS2;NEK7;TCP1;CCT8;HNRNPA1;CCT4	GO:1904358	Downregulated
241	GO_Biological_Process_2021	regulation of mRNA processing	9/36	0.00194386	0.0352064	0	0	3.76942	23.5328	RBM39;KHDRBS2;AHCYL1;YTHDC1;PAPOLA;QKI;ZFP36L1;JMJD6;SF1	GO:0050684	Downregulated
242	GO_Biological_Process_2021	mitochondrial translation	18/105	0.00199058	0.0359041	0	0	2.345	14.5843	GADD45GIP1;MRPS24;MRPL18;MRPS34;MRPL49;MRPS30;MRPL34;MRPL13;MRPS6;MRPL21;MRPL32;TUFM;MRPL55;MRPL41;MRPL40;MRPL51;AURKAIP1;CHCHD1	GO:0032543	Downregulated
243	GO_Biological_Process_2021	negative regulation of proteolysis	10/43	0.0020009	0.0359423	0	0	3.42774	21.3005	BAG6;CST3;CSTB;EPHA4;TMEM59;DNAJC1;SERPINE2;TIMP2;TIMP3;TIMP1	GO:0045861	Downregulated
244	GO_Biological_Process_2021	positive regulation of intracellular protein transport	23/148	0.0020172	0.0360874	0	0	2.08762	12.9559	YWHAE;FIS1;USP36;TCF7L2;SMAD3;SAR1A;CD81;SAR1B;YWHAB;CIB1;OAZ1;SREBF2;UBL5;TRIM28;BAG3;TP53BP2;TOMM7;ANP32B;ECT2;EMD;YWHAG;VAMP2;RAN	GO:0090316	Downregulated
245	GO_Biological_Process_2021	regulation of cysteine-type endopeptidase activity involved in apoptotic process	16/89	0.0020939	0.0373071	0	0	2.48302	15.3171	YWHAE;CDKN2D;BEX3;FIS1;NGFR;NDUFA13;DDX3X;ARL6IP1;PDCD5;SOX2;DNAJB6;ARL6IP5;CYCS;CTSD;CD44;LAMTOR5	GO:0043281	Downregulated
246	GO_Biological_Process_2021	regulation of transcription by RNA polymerase I	6/18	0.00229417	0.0407099	0	0	5.64831	34.3269	EIF2AK3;MAF1;WDR43;POLR2K;ATF4;POLR2L	GO:0006356	Downregulated
247	GO_Biological_Process_2021	cellular response to lectin	19/115	0.0023536	0.0413758	0	0	2.24351	13.5773	PSMD12;PSMD13;PSMA7;PSMD8;PSMA5;PSMB6;PSMA6;PSMB7;NRAS;PSMB4;PSMA4;PSMC6;PSMB2;PSMB3;TRAF6;PSME4;PSMB1;PLCG2;SKP1	GO:1990858	Downregulated
248	GO_Biological_Process_2021	stimulatory C-type lectin receptor signaling pathway	19/115	0.0023536	0.0413758	0	0	2.24351	13.5773	PSMD12;PSMD13;PSMA7;PSMD8;PSMA5;PSMB6;PSMA6;PSMB7;NRAS;PSMB4;PSMA4;PSMC6;PSMB2;PSMB3;TRAF6;PSME4;PSMB1;PLCG2;SKP1	GO:0002223	Downregulated
249	GO_Biological_Process_2021	ER overload response	4/8	0.00236001	0.0413758	0	0	11.2876	68.28	SELENOS;DDIT3;EIF2AK3;TMCO1	GO:0006983	Downregulated
250	GO_Biological_Process_2021	protein exit from endoplasmic reticulum	7/24	0.00237334	0.0414436	0	0	4.65314	28.1211	LMAN1;TMED9;SELENOS;SURF4;SEC61B;HERPUD1;HSP90B1	GO:0032527	Downregulated
251	GO_Biological_Process_2021	regulation of secretion by cell	12/59	0.00253135	0.0440274	0	0	2.88941	17.2758	RHBDF1;RAB21;RAB3C;DNAJC1;RALA;ANXA1;FMR1;RAB12;SCG5;STX4;SNCAIP;VAMP2	GO:1903530	Downregulated
252	GO_Biological_Process_2021	tumor necrosis factor-mediated signaling pathway	19/116	0.00260434	0.0451178	0	0	2.22026	13.2118	EIF5A;PSMD12;PSMD13;PSMA7;TXNDC17;PSMD8;PSMA5;PSMB6;PSMA6;PSMB7;PSMB4;PSMA4;PSMC6;PSMB2;PSMB3;TMSB4X;TRAF6;PSME4;PSMB1	GO:0033209	Downregulated
253	GO_Biological_Process_2021	negative regulation of endoplasmic reticulum unfolded protein response	5/13	0.00264417	0.0451777	0	0	7.05758	41.8895	PPP1R15A;PPP1R15B;HSPA5;RACK1;DNAJB9	GO:1900102	Downregulated
254	GO_Biological_Process_2021	negative regulation of macromolecule biosynthetic process	5/13	0.00264417	0.0451777	0	0	7.05758	41.8895	AR;SELENOS;GSTP1;CLTC;TAF7	GO:0010558	Downregulated
255	GO_Biological_Process_2021	positive regulation of lipid transport	5/13	0.00264417	0.0451777	0	0	7.05758	41.8895	PRELID1;SPP1;DBI;APOE;CYP19A1	GO:0032370	Downregulated
256	GO_Biological_Process_2021	regulation of actin cytoskeleton organization	16/91	0.00264903	0.0451777	0	0	2.41654	14.3387	NOTCH2;ARHGAP18;IQGAP1;CELSR1;RHOC;EFNA5;IQGAP2;BAIAP2;RHOB;EPS8;MDK;ARHGDIA;RAC1;EZR;PHPT1;RHOQ	GO:0032956	Downregulated
257	GO_Biological_Process_2021	fibroblast growth factor receptor signaling pathway	14/75	0.00270367	0.045931	0	0	2.59854	15.3655	PTBP1;HNRNPM;FLRT2;POLR2A;RAB14;POLR2B;POLR2C;HNRNPF;POLR2H;HNRNPA1;POLR2J;FGFR3;POLR2K;POLR2L	GO:0008543	Downregulated
258	GO_Biological_Process_2021	negative regulation of protein metabolic process	11/52	0.00272842	0.0461725	0	0	3.03535	17.9208	SNX3;HSP90AB1;VBP1;ITGAV;PFDN2;HMGCR;PHB;APOE;CLU;CRYAB;PFDN5	GO:0051248	Downregulated
259	GO_Biological_Process_2021	regulation of phosphoprotein phosphatase activity	9/38	0.0029034	0.0489446	0	0	3.50908	20.4996	PPP1R15A;PPP1R15B;HSP90AB1;BOD1;PPP6R3;FKBP1B;CALM3;CALM1;HSP90B1	GO:0043666	Downregulated

## Sheet: ST4C
	Gene_set	Term	Overlap	P-value	Adjusted P-value	Old P-value	Old Adjusted P-value	Odds Ratio	Combined Score	Genes	GO Number	Type
0	GO_Biological_Process_2021	axonogenesis	56/240	2.1225e-18	7.08917e-15	0	0	4.80952	195.718	ROBO2;NRP2;PTPRO;DOCK7;OPHN1;KIF5C;TUBB3;KIF5A;GRB10;NRCAM;EPHB2;EPHB1;SPTAN1;EPHA5;EPHA7;EPHA6;SEMA6A;UNC5A;DSCAM;SEMA6D;ANK3;ISL1;ENAH;SHTN1;DOK5;DOK6;FEZ2;ANOS1;ULK2;B4GALT6;DSCAML1;SPTBN4;NOTCH1;SHC3;LAMA2;SEMA3C;ATL1;PLPPR4;NRXN1;LAMA3;NRXN3;EFNA5;EFNB2;SLIT1;SLITRK5;FYN;NCAM1;CTNNA2;SLIT2;PAK3;SPTBN1;NTNG2;AUTS2;SEMA4D;KLF7;DAB1	GO:0007409	Upregulated
1	GO_Biological_Process_2021	axon guidance	48/203	3.32881e-16	5.55911e-13	0	0	4.86827	173.499	ROBO2;SPTBN4;NRP2;NOTCH1;SHC3;PLXND1;LAMA2;SEMA3C;NRXN1;PTPRO;LAMA3;NRXN3;EFNA5;NTN1;EFNB2;OPHN1;KIF5C;TUBB3;CHN1;KIF5A;GRB10;SLIT1;FYN;NCAM1;SLIT2;EPHB2;EPHB1;SPTAN1;SPTBN1;PLXNA4;EPHA5;EPHA7;EPHA6;SEMA6A;UNC5A;DSCAM;SEMA4D;SEMA6D;ENAH;KLF7;GAP43;DAB1;NFIB;DOK5;DOK6;FEZ2;ANOS1;DSCAML1	GO:0007411	Upregulated
2	GO_Biological_Process_2021	chemical synaptic transmission	57/306	4.52999e-14	5.04339e-11	0	0	3.60791	110.855	GABRB2;SNAP25;GABRB1;GRIK5;GRIK3;HTR2C;GRIK2;CDH8;RIMS1;GRM5;KIF5A;DLGAP1;ERC1;ERC2;PRKACB;UNC13B;GRID2;UNC13A;KCND2;GRID1;SYN2;CACNB2;CACNB4;KCNQ3;GRIA1;GRIA2;NLGN1;STXBP1;NRXN1;CACNA1B;SLC1A2;CACNA1A;SLC1A3;LIN7A;SLC1A6;CACNA1E;PRKAR2B;SLC17A7;ASIC2;GRIA3;SNCA;GABRA2;GABBR2;DTNA;PTPRN2;NLGN4X;SYT1;GAD1;GABRA3;GAD2;GRIN2B;RIT2;DLG2;GLRB;CAMK4;APBA1;APBA2	GO:0007268	Upregulated
3	GO_Biological_Process_2021	nervous system development	67/447	1.12555e-11	9.39837e-09	0	0	2.78291	70.1577	ROBO2;SH3GL3;PLXND1;MYT1L;NCAN;LDB2;NR2E1;OPHN1;DPYSL2;NRCAM;EPHB2;SOX6;EPHB1;SH3GL2;DACT1;KIRREL3;EMX1;MEF2C;EMX2;RBFOX2;SEMA6A;RBFOX3;DSCAM;SPINK5;TMOD2;PAX6;SREBF2;NAV3;FEZ2;DCX;LY6H;DSCAML1;SHANK2;HDAC4;PRKN;GPM6A;NLGN1;NRXN1;LPAR1;CRMP1;PTN;EFNA5;KALRN;NEUROD2;PTPRZ1;PDGFC;ADAM23;ASIC2;GPM6B;FARP1;ARNT2;SCD5;FBXL17;LSAMP;INHBA;VAX1;ARHGAP26;DCLK1;AHI1;APC;GLRB;FABP7;APBA1;FAT4;SERPINI1;SCN2A…	GO:0007399	Upregulated
4	GO_Biological_Process_2021	anterograde trans-synaptic signaling	44/244	1.08648e-10	7.25768e-08	0	0	3.43852	78.8896	GRIA1;GABRB2;GRIA2;SNAP25;GABRB1;NLGN1;NRXN1;CACNA1B;SLC1A2;CACNA1A;SLC1A3;HTR2C;GRIK2;SLC1A6;CACNA1E;GRM5;PRKAR2B;KIF5A;DLGAP1;ASIC2;PRKACB;GRIA3;SNCA;UNC13B;GABRA2;GABBR2;DTNA;NLGN4X;KCND2;SYT1;GAD1;GABRA3;GAD2;GRIN2B;SYN2;CACNB2;RIT2;CACNB4;DLG2;GLRB;CAMK4;KCNQ3;APBA1;APBA2	GO:0098916	Upregulated
5	GO_Biological_Process_2021	neuron projection morphogenesis	31/140	3.45098e-10	1.8149e-07	0	0	4.41856	96.268	GPM6A;SPTBN4;NLGN1;TRIO;CTNND2;ATL1;PLPPR4;DOCK7;NYAP2;MAP2;SLITRK5;NRCAM;CTNNA2;EPHB2;SRGAP2;PAK3;EPHB1;NTNG2;FARP1;DCDC2;ANK3;ISL1;BMP7;DCLK1;MYO16;SHTN1;KLF7;TNIK;DSCAML1;GAS7;SHANK1	GO:0048812	Upregulated
6	GO_Biological_Process_2021	regulation of neuron projection development	34/165	3.80368e-10	1.8149e-07	0	0	4.03763	87.5758	CAMK2B;TENM3;PTPRO;PLPPR5;STMN2;LPAR1;CRMP1;PTN;ARHGAP44;EFNB2;SIPA1L1;FUT9;DPYSL3;CHN1;CTNNA2;DISC1;PAK3;PDLIM5;PPFIA2;NTNG2;CDKL5;KIDINS220;NTRK3;MAGI2;TBR1;TANC2;RIT2;LRRC7;RTN4RL1;IL1RAPL1;RAPGEF2;ITGA6;SERPINI1;TOX	GO:0010975	Upregulated
7	GO_Biological_Process_2021	neurotransmitter transport	21/73	1.59888e-09	6.21089e-07	0	0	6.24144	126.414	UNC13B;GABRA2;SNAP25;UNC13A;PTPRN2;SYT1;NRXN1;STXBP1;GAD1;SLC1A2;SLC1A3;GAD2;ATP1A2;LIN7A;SLC1A6;SYN2;RIMS1;SLC17A7;APBA1;PPFIA4;PPFIA2	GO:0006836	Upregulated
8	GO_Biological_Process_2021	modulation of chemical synaptic transmission	26/109	1.67359e-09	6.21089e-07	0	0	4.85334	98.0778	NLGN1;MCTP1;GRIK5;CAMK2A;CACNA1B;GRIK3;CACNA1A;ATP1A2;GRIK2;LRP8;RIMS2;RIMS1;GRM5;OPHN1;GRM6;TMEM108;DLGAP1;MEF2C;GRID2;UNC13A;NLGN4X;SYT1;GRID1;SNCAIP;NRG3;DGKI	GO:0050804	Upregulated
9	GO_Biological_Process_2021	generation of neurons	37/202	2.09895e-09	7.01049e-07	0	0	3.49086	69.7538	GPM6A;MYT1L;CEP85L;DOCK7;NEUROD2;OPHN1;FUT9;NEUROD6;HEY2;SIX3;ATOH8;NRCAM;DISC1;KIAA0319;EMX1;MEF2C;EMX2;CDKL5;NLGN4X;AUTS2;DCDC2;ATP2B2;VAX1;EML1;NR4A2;PTPRD;TUBB2B;TUBB2A;LHX2;IL1RAPL1;TAFA1;ANOS1;DCX;RAPGEF2;MAPT;ASTN2;ASTN1	GO:0048699	Upregulated
10	GO_Biological_Process_2021	positive regulation of cell projection organization	26/117	8.336e-09	2.53111e-06	0	0	4.42478	82.3128	ROBO2;CAMK2B;TENM3;PLXND1;PLPPR5;STMN2;PTN;FUT9;DPYSL3;SLIT2;PLXNA4;CARMIL1;CDKL5;KIDINS220;NTRK3;MAGI2;TIAM2;PTPRD;RIT2;LRRC7;IL1RAPL1;RAPGEF2;ITGA6;SERPINI1;TOX;MAP3K13	GO:0031346	Upregulated
11	GO_Biological_Process_2021	synapse organization	27/126	9.96164e-09	2.77266e-06	0	0	4.22535	77.85	GPM6A;NLGN1;PLXND1;CTNND2;NRXN1;GRM5;NRCAM;PAK3;PPFIA4;GPC6;PPFIA2;LRRC4B;SNCA;KIRREL3;UNC13B;FARP1;UNC13A;NLGN4X;DSCAM;ANK3;PTPRD;CACNB2;PPFIBP1;CACNB4;MYOT;MAPT;SHANK2	GO:0050808	Upregulated
12	GO_Biological_Process_2021	synaptic transmission, glutamatergic	10/18	2.10641e-08	5.41184e-06	0	0	19.1899	339.194	UNC13B;GRIA2;GRID2;UNC13A;GRID1;GRIK5;GRIK3;SLC17A7;GRIK2;CDH8	GO:0035249	Upregulated
13	GO_Biological_Process_2021	neuron migration	16/50	2.61497e-08	6.23858e-06	0	0	7.25	126.581	GPM6A;MEF2C;CDKL5;AUTS2;CEP85L;DCDC2;NR4A2;TUBB2B;TUBB2A;DCX;RAPGEF2;NRCAM;ASTN2;DISC1;KIAA0319;ASTN1	GO:0001764	Upregulated
14	GO_Biological_Process_2021	cell morphogenesis involved in neuron differentiation	19/76	1.15458e-07	2.57087e-05	0	0	5.1418	82.1369	SPTBN4;FARP1;NTNG2;MEF2C;ATL1;PLPPR4;DOCK7;DCDC2;ANK3;ISL1;SHTN1;KLF7;OPHN1;MAP2;SLITRK5;NRCAM;CTNNA2;PAK3;DSCAML1	GO:0048667	Upregulated
15	GO_Biological_Process_2021	axon development	19/79	2.2358e-07	4.66724e-05	0	0	4.88392	74.7899	SPTBN4;NTNG2;ATL1;PLPPR4;DOCK7;ANK3;ISL1;RTN4;SHTN1;KLF7;GAP43;RTN4RL1;SLITRK5;NRCAM;MAPT;CTNNA2;EPHB2;PAK3;DSCAML1	GO:0061564	Upregulated
16	GO_Biological_Process_2021	regulation of dendrite development	13/39	3.10711e-07	6.10456e-05	0	0	7.68745	115.192	CDKL5;SEMA4D;BCL11A;NEDD4L;PTN;LRP8;BMP7;RAP2A;ADGRB3;HECW2;HECW1;TNIK;KIAA0319	GO:0050773	Upregulated
17	GO_Biological_Process_2021	regulation of neuron migration	11/28	3.75782e-07	6.97284e-05	0	0	9.93694	147.01	CAMK2B;NTNG2;SHTN1;COL3A1;SEMA6A;NEXMIF;CAMK2A;RAPGEF2;PHACTR1;CTNNA2;SRGAP2	GO:2001222	Upregulated
18	GO_Biological_Process_2021	regulation of synapse assembly	14/47	5.26631e-07	9.25762e-05	0	0	6.5256	94.3391	ROBO2;NLGN1;GRID2;MEF2C;NRXN1;PTPRD;IL1RAPL1;SLIT1;EPHB2;PDLIM5;EPHB1;GPC6;LRRC4B;SNCA	GO:0051963	Upregulated
19	GO_Biological_Process_2021	dendrite morphogenesis	12/36	8.88033e-07	0.000141853	0	0	7.68197	107.043	FARP1;KLF7;MAP2;CTNND2;DCDC2;PHACTR1;PTN;CTNNA2;EPHB2;PAK3;EPHB1;SHANK1	GO:0048813	Upregulated
20	GO_Biological_Process_2021	neuron differentiation	29/174	8.91891e-07	0.000141853	0	0	3.09609	43.1283	ATP8A2;TENM3;TENM4;MYT1L;RORB;HS6ST1;NEUROD2;OPHN1;FUT9;NEUROD6;ATOH8;SOX4;EPHA5;EMX1;MEF2C;EMX2;NLGN4X;SPINK5;FOXN4;PAX6;ATP2B2;INHBA;VAX1;PBX1;NR4A2;PTPRD;LHX2;IL1RAPL1;ANOS1	GO:0030182	Upregulated
21	GO_Biological_Process_2021	neurotransmitter secretion	13/44	1.48748e-06	0.000225827	0	0	6.44582	86.4927	SNAP25;PTPRN2;UNC13A;SYT1;NRXN1;STXBP1;GAD1;GAD2;LIN7A;SYN2;RIMS2;RIMS1;SNCA	GO:0007269	Upregulated
22	GO_Biological_Process_2021	regulation of cation channel activity	19/89	1.59091e-06	0.000231028	0	0	4.18398	55.8612	KCNG1;CAMK2B;GRIA1;GRIA2;MEF2C;NLGN1;PDE4D;CAMK2A;ANK2;ANK3;GRIN2B;CACNB2;CACNB4;DLG2;LRRC7;DMD;CACNG4;GRIA3;SHANK1	GO:2001257	Upregulated
23	GO_Biological_Process_2021	regulation of dendrite morphogenesis	11/32	1.79623e-06	0.000239976	0	0	8.04247	106.4	PTPRD;RAP2A;CDKL5;SEMA4D;ADGRB3;HECW2;HECW1;IL1RAPL1;NEDD4L;RAPGEF2;TNIK	GO:0048814	Upregulated
24	GO_Biological_Process_2021	regulation of NMDA receptor activity	11/32	1.79623e-06	0.000239976	0	0	8.04247	106.4	CAMK2B;GRIA1;GRIA2;NLGN1;MEF2C;DLG2;LRRC7;CAMK2A;EPHB2;GRIN2B;GRIA3	GO:2000310	Upregulated
25	GO_Biological_Process_2021	regulation of synaptic transmission, glutamatergic	13/46	2.59784e-06	0.000330774	0	0	6.05452	77.8661	NLGN1;MEF2C;UNC13A;TSHZ3;SYT1;NRXN1;GRIK3;ATP1A2;GRM5;OPHN1;GRM6;CACNG4;DGKI	GO:0051966	Upregulated
26	GO_Biological_Process_2021	regulation of cell migration	50/408	2.67392e-06	0.000330774	0	0	2.17532	27.9136	MCTP1;PLXND1;FAM107A;ADARB1;PTPRK;LDB2;SYNE2;PPP3CA;DPYSL3;PHACTR1;EPHB2;PDGFRB;SEMA6A;IGFBP5;SEMA6D;MAGI2;F3;RAP2A;NAV3;SPATA13;NUMB;ITGA6;CAMK2B;MACF1;NOTCH1;SEMA3C;CAMK2A;LEF1;PIK3R3;NEDD9;PRKX;PDGFD;PDGFC;NKX2-1;CTNNA2;SLIT2;SRGAP2;SRGAP1;PLXNA4;SCAI;CARMIL1;NTNG2;SEMA4D;EGF;NTRK3;SULF1;SORL1;AFDN;FER;APC	GO:0030334	Upregulated
27	GO_Biological_Process_2021	central nervous system development	37/268	3.49464e-06	0.00041686	0	0	2.48463	31.2176	ROBO2;PRKN;SH3GL3;FOXG1;NCAN;MAST1;PTPRZ1;PDGFC;ADAM23;SIX3;NNAT;NKX2-1;NRCAM;SOX6;ASIC2;SOX4;SH3GL2;NKX2-2;ARNT2;EMX1;EPHA7;EMX2;ZFHX2;SPINK5;PAX6;TBR1;VAX1;EML1;GRIN2B;DCLK1;PBX1;NR4A2;AHI1;NFIB;DCX;SERPINI1;DSCAML1	GO:0007417	Upregulated
28	GO_Biological_Process_2021	regulation of trans-synaptic signaling	11/35	4.89419e-06	0.000563675	0	0	7.03604	86.0329	NLGN1;GRID2;NLGN4X;NRG3;GRID1;GRIK5;CACNA1B;GRIK3;CACNA1A;GRIK2;LRP8	GO:0099177	Upregulated
29	GO_Biological_Process_2021	positive regulation of neuron projection development	18/88	5.6546e-06	0.000629545	0	0	3.96051	47.855	CAMK2B;TENM3;KIDINS220;NTRK3;MAGI2;PLPPR5;STMN2;PTN;LRP8;BMP7;RIT2;LRRC7;FUT9;DPYSL3;RAPGEF2;ITGA6;SERPINI1;TOX	GO:0010976	Upregulated
30	GO_Biological_Process_2021	neuron projection development	27/171	6.01976e-06	0.000648581	0	0	2.89793	34.8344	GPM6A;NLGN1;TRIO;CTNND2;DOCK7;STMN2;NYAP2;OPHN1;MAP2;TMEM108;EPHB2;SRGAP2;PAK3;EPHB1;SH3GL2;GPM6B;UNC5A;BMP7;DCLK1;MYO16;GPRIN3;SHTN1;RAPGEF2;TNIK;MAPT;GAS7;SHANK1	GO:0031175	Upregulated
31	GO_Biological_Process_2021	neuron development	24/143	6.72546e-06	0.00070197	0	0	3.11353	37.0809	EPHA5;GPM6A;MEF2C;NLGN1;ATP8A2;TENM3;UNC5A;TENM4;MYT1L;DOCK7;STMN2;ETV1;HS6ST1;PBX1;GPRIN3;OPHN1;MAP2;TMEM108;DCX;RAPGEF2;MAPT;B4GALT6;SH3GL2;GPM6B	GO:0048666	Upregulated
32	GO_Biological_Process_2021	positive regulation of axonogenesis	12/43	7.28014e-06	0.000715166	0	0	5.94511	70.3328	ROBO2;TIAM2;MACF1;SHTN1;CDKL5;PLXND1;SEMA4D;SLIT2;MAPT;MAP3K13;NTN1;PLXNA4	GO:0050772	Upregulated
33	GO_Biological_Process_2021	signal release from synapse	12/43	7.28014e-06	0.000715166	0	0	5.94511	70.3328	SNAP25;RIMS1;PTPRN2;UNC13A;SYT1;NRXN1;STXBP1;GAD1;GAD2;LIN7A;SYN2;SNCA	GO:0099643	Upregulated
34	GO_Biological_Process_2021	protein localization to membrane	29/195	9.21385e-06	0.000879264	0	0	2.70137	31.3218	RAB3B;DPP10;SPTBN4;NLGN1;STXBP1;NRXN1;LIN7A;PTN;ZDHHC2;TM9SF4;DPP6;FCHO2;MAP7;TSPAN5;SPTBN1;KCNB2;MAGI2;KCNIP4;MYO5A;ANK2;ANK3;FAM126A;CACNB2;RAP2A;DLG2;LRRC7;RAPGEF2;CPE;TNIK	GO:0072657	Upregulated
35	GO_Biological_Process_2021	positive regulation of developmental growth	13/52	1.14701e-05	0.00106417	0	0	5.12141	58.26	MACF1;SYT3;CDKL5;UNC13A;SEMA4D;SYT1;NEDD4L;NTN1;RIMS2;RIMS1;SHTN1;MAPT;MAP3K13	GO:0048639	Upregulated
36	GO_Biological_Process_2021	regulation of axon extension	11/38	1.18964e-05	0.00107389	0	0	6.25325	70.9074	MACF1;OLFM1;SHTN1;CDKL5;MAP2;NRCAM;MAPT;MAP3K13;NTN1;KIAA0319;RTN4	GO:0030516	Upregulated
37	GO_Biological_Process_2021	cell junction assembly	19/102	1.311e-05	0.0011523	0	0	3.52621	39.6421	KIRREL3;GPM6A;FARP1;NLGN1;PLXND1;DSCAM;CTNND2;NRXN1;CDH8;CDH7;CDH6;OPHN1;CDH20;CDH11;CDHR3;NRCAM;ITGA6;CDH18;SHANK2	GO:0034329	Upregulated
38	GO_Biological_Process_2021	membrane depolarization	10/32	1.40278e-05	0.00120136	0	0	6.97292	77.9187	CACNB4;SCN9A;CACNA1B;CACNA1A;SCN7A;SCN2A;CACNA1E;SCN3A;CACNG4;SCN1A	GO:0051899	Upregulated
39	GO_Biological_Process_2021	membrane depolarization during action potential	9/26	1.48896e-05	0.00124329	0	0	8.11693	90.2184	SCN9A;SCN7A;ATP1A2;CACNA1D;CACNA1C;SCN2A;SCN3A;SLC8A1;SCN1A	GO:0086010	Upregulated
40	GO_Biological_Process_2021	regulation of potassium ion transmembrane transport	13/54	1.78399e-05	0.0014533	0	0	4.87107	53.2606	DPP10;GABBR2;KCNIP1;KCNIP4;NEDD4L;AKAP6;CACNA1D;DPP6;KCNMA1;NOS1AP;KCNMB2;KCNN3;KCNJ3	GO:1901379	Upregulated
41	GO_Biological_Process_2021	chondroitin sulfate proteoglycan biosynthetic process	9/27	2.11171e-05	0.00167931	0	0	7.66558	82.5232	CSGALNACT1;CHSY1;NCAN;B3GAT2;B3GAT1;CHST15;CHSY3;DCN;CHST3	GO:0050650	Upregulated
42	GO_Biological_Process_2021	calcium ion transport	20/115	2.25555e-05	0.00175199	0	0	3.24353	34.7042	SLC24A2;RYR2;CACNA2D1;CAMK2A;CACNA1B;ATP2B4;CACNA1A;ANK2;CACNA1D;ATP2B2;CACNA1C;CACNA1E;NALCN;SLC8A1;RYR3;CACNB2;STIM2;ITGAV;FYN;TRPM3	GO:0006816	Upregulated
43	GO_Biological_Process_2021	neuron cell-cell adhesion	7/16	2.31155e-05	0.00175468	0	0	11.9105	127.144	NLGN1;NLGN4X;NRXN1;NRXN3;NCAM2;ASTN2;ASTN1	GO:0007158	Upregulated
44	GO_Biological_Process_2021	central nervous system neuron differentiation	10/34	2.54653e-05	0.00189009	0	0	6.39116	67.6069	NR4A2;GRID2;OPHN1;MAP2;FOXN4;MAPT;MDGA2;TOX;ISL1;SOX4	GO:0021953	Upregulated
45	GO_Biological_Process_2021	positive regulation of synapse assembly	9/28	2.94248e-05	0.0021144	0	0	7.26174	75.7666	PTPRD;NLGN1;GRID2;SEMA4D;NRXN1;IL1RAPL1;EPHB2;EPHB1;LRRC4B	GO:0051965	Upregulated
46	GO_Biological_Process_2021	cellular response to nerve growth factor stimulus	8/22	2.97535e-05	0.0021144	0	0	8.75537	91.2534	KIDINS220;NTRK3;MAGI2;STMN2;TMEM108;RAPGEF2;MAPT;SH3GL2	GO:1990090	Upregulated
47	GO_Biological_Process_2021	positive regulation of signal transduction	33/252	3.46187e-05	0.00240889	0	0	2.33115	23.9436	NECAB2;MACF1;NLGN1;NOTCH1;MAML2;NRXN1;RBPJ;RIMS2;RIMS1;ADAMTS3;RSPO2;SPIN1;GRB10;TMEM108;TSPAN5;ITGAV;JAK2;DISC1;WLS;DACT1;LMO3;NTRK3;ARMC9;DCDC2;SORBS1;SULF1;F3;SORL1;SULF2;EPN2;ASXL1;MAML3;SHANK1	GO:0009967	Upregulated
48	GO_Biological_Process_2021	membrane depolarization during cardiac muscle cell action potential	7/17	3.72066e-05	0.00253613	0	0	10.7189	109.322	CACNB2;CACNA2D1;ANK2;ATP1A2;CACNA1D;CACNA1C;SLC8A1	GO:0086012	Upregulated
49	GO_Biological_Process_2021	regulation of neurotransmitter receptor activity	13/58	4.03623e-05	0.0026962	0	0	4.43713	44.8932	CAMK2B;GRIA1;GRIA2;MEF2C;NLGN1;CAMK2A;GRIN2B;DLG2;LRRC7;DLGAP1;CACNG4;GRIA3;SHANK1	GO:0099601	Upregulated
50	GO_Biological_Process_2021	regulation of release of sequestered calcium ion into cytosol by sarcoplasmic reticulum	8/23	4.31644e-05	0.00282685	0	0	8.17124	82.125	RYR2;PDE4D;AKAP6;ANK2;ATP1A2;DMD;CACNA1C;SLC8A1	GO:0010880	Upregulated
51	GO_Biological_Process_2021	cyclic-nucleotide-mediated signaling	10/36	4.40927e-05	0.00283211	0	0	5.8989	59.1614	RIMS2;EPHA5;KSR1;PDE4D;PDE3A;HTR2C;RAPGEF2;AKAP6;PDE9A;CAP2	GO:0019935	Upregulated
52	GO_Biological_Process_2021	synapse assembly	14/69	6.67362e-05	0.00420564	0	0	3.91076	37.6011	KIRREL3;GABRA2;GABRB2;GPM6A;FARP1;GRID2;NLGN1;NLGN4X;PLXND1;DSCAM;NRXN1;LRRTM3;NRCAM;SHANK2	GO:0007416	Upregulated
53	GO_Biological_Process_2021	cAMP-mediated signaling	8/25	8.52449e-05	0.00527255	0	0	7.20915	67.5496	RIMS2;EPHA5;KSR1;PDE4D;PDE3A;RAPGEF2;AKAP6;CAP2	GO:0019933	Upregulated
54	GO_Biological_Process_2021	protein localization to plasma membrane	21/136	8.76342e-05	0.00532179	0	0	2.81272	26.2774	RAB3B;DPP10;SPTBN4;STXBP1;KCNB2;KCNIP4;MYO5A;ANK2;ANK3;ZDHHC2;FAM126A;CACNB2;AFDN;DPP6;RAP2A;FCHO2;MAP7;TSPAN5;RAPGEF2;TNIK;SPTBN1	GO:0072659	Upregulated
55	GO_Biological_Process_2021	cell-cell adhesion via plasma-membrane adhesion molecules	24/170	0.00012194	0.00727286	0	0	2.53407	22.8369	KIRREL3;ROBO2;CRB1;GRID2;NLGN1;TENM3;DSCAM;CADM1;TENM4;CDH8;CDH7;CDH6;PTPRD;IGSF21;CDH20;MYOT;CDH11;IL1RAPL1;CDHR3;FAT4;DSCAML1;GPC6;CDH18;LRRC4B	GO:0098742	Upregulated
56	GO_Biological_Process_2021	negative chemotaxis	9/33	0.000124241	0.00728009	0	0	5.74734	51.6875	EPHA7;SEMA6A;SEMA3C;SEMA4D;SEMA6D;SLIT1;ITGAV;SLIT2;NTN1	GO:0050919	Upregulated
57	GO_Biological_Process_2021	positive regulation of synaptic transmission	14/73	0.000126757	0.00729947	0	0	3.64485	32.7061	SLC24A2;MPP2;NLGN1;TSHZ3;SYT1;NRXN1;GRIK2;ZDHHC2;GRIN2B;RIMS2;RIMS1;EPHB2;SHANK2;CACNG4	GO:0050806	Upregulated
58	GO_Biological_Process_2021	protein localization to cell periphery	21/140	0.000133788	0.00757375	0	0	2.71759	24.2389	RAB3B;DPP10;SPTBN4;STXBP1;KCNB2;KCNIP4;MYO5A;ANK2;LIN7A;ANK3;ZDHHC2;FAM126A;CACNB2;DPP6;RAP2A;FCHO2;MAP7;TSPAN5;RAPGEF2;TNIK;SPTBN1	GO:1990778	Upregulated
59	GO_Biological_Process_2021	negative regulation of sodium ion transmembrane transporter activity	5/10	0.000170744	0.00950475	0	0	15.2918	132.661	HECW2;PRKCE;HECW1;NEDD4L;ATP1A2	GO:2000650	Upregulated
60	GO_Biological_Process_2021	transmembrane receptor protein tyrosine kinase signaling pathway	44/404	0.000175255	0.00959595	0	0	1.89383	16.3802	CYFIP2;SHC2;NRP2;SHC3;SLA;PIK3R3;NEDD9;SHB;EFNA5;KALRN;PTPRG;EFNB2;SPRED1;SIPA1L1;UBASH3B;FLRT2;PDGFD;PDGFC;CHN1;GRB10;ITGAV;FYN;JAK2;EPHB2;PAK3;EPHB1;ANKS1B;EPHA5;PDGFRB;EPHA7;RBFOX2;EPHA6;NTRK3;SORBS1;SULF1;GRIN2B;MTSS1;SULF2;AHI1;FER;APC;ANOS1;COL4A6;RAPGEF2	GO:0007169	Upregulated
61	GO_Biological_Process_2021	chondroitin sulfate biosynthetic process	7/21	0.000178877	0.00963628	0	0	7.65469	66.0509	CSGALNACT1;CHSY1;NCAN;CHST15;CHSY3;DCN;CHST3	GO:0030206	Upregulated
62	GO_Biological_Process_2021	heterophilic cell-cell adhesion via plasma membrane cell adhesion molecules	10/42	0.000182047	0.00965141	0	0	4.79133	41.2593	PTPRD;CRB1;IGSF21;NLGN1;GRID2;TENM3;TENM4;CADM1;IL1RAPL1;FAT4	GO:0007157	Upregulated
63	GO_Biological_Process_2021	regulation of anatomical structure morphogenesis	19/123	0.000185674	0.00968988	0	0	2.81102	24.1509	MEF2C;PLXND1;SEMA4D;NEDD4L;EFNA5;TANC2;ARHGAP44;RAP2A;SIPA1L1;ADGRB3;HECW2;HECW1;CHN1;TNIK;MAPT;PAK3;PDLIM5;ZNF135;PPFIA2	GO:0022603	Upregulated
64	GO_Biological_Process_2021	calcium ion import	8/28	0.000207584	0.0106666	0	0	6.1268	51.9551	CACNB2;MCUB;CACNA1B;CACNA1A;CACNA1D;CACNA1C;CACNA1E;SLC8A1	GO:0070509	Upregulated
65	GO_Biological_Process_2021	neuronal action potential	7/22	0.000248468	0.0123863	0	0	7.144	59.2966	KCNMB2;SCN9A;SCN7A;ANK3;SCN2A;SCN3A;SCN1A	GO:0019228	Upregulated
66	GO_Biological_Process_2021	positive regulation of axon extension	7/22	0.000248468	0.0123863	0	0	7.144	59.2966	MACF1;SHTN1;CDKL5;DSCAM;MAPT;MAP3K13;NTN1	GO:0045773	Upregulated
67	GO_Biological_Process_2021	cell differentiation in spinal cord	5/11	0.000297147	0.0145952	0	0	12.7425	103.485	FOXN4;MDGA2;SOX6;ISL1;SOX4	GO:0021515	Upregulated
68	GO_Biological_Process_2021	action potential	10/45	0.000333482	0.0161425	0	0	4.37994	35.0654	KCND2;KCNMB2;SCN9A;SCN7A;AKAP6;DMD;ANK3;SCN2A;SCN3A;SCN1A	GO:0001508	Upregulated
69	GO_Biological_Process_2021	cardiac muscle cell action potential	8/30	0.000350132	0.0165094	0	0	5.56922	44.3154	CACNA2D1;ATP1A2;CACNA1D;DMD;ANK2;CACNA1C;SLC8A1;SCN1A	GO:0086001	Upregulated
70	GO_Biological_Process_2021	brain development	21/150	0.000354179	0.0165094	0	0	2.50558	19.9086	ROBO2;EMX1;ARNT2;EPHA7;EMX2;ZFHX2;FOXG1;MAST1;TBR1;EML1;GRIN2B;PBX1;NFIB;SIX3;NNAT;NKX2-1;RAPGEF2;CTNNA2;SOX6;DSCAML1;NKX2-2	GO:0007420	Upregulated
71	GO_Biological_Process_2021	positive regulation of dendrite extension	6/17	0.000370406	0.0165094	0	0	8.3451	65.9339	RIMS2;RIMS1;SYT3;UNC13A;SYT1;NEDD4L	GO:1903861	Upregulated
72	GO_Biological_Process_2021	positive regulation of transcription of Notch receptor target	6/17	0.000370406	0.0165094	0	0	8.3451	65.9339	NOTCH1;MAML2;PLXND1;MAML3;RBPJ;PBX1	GO:0007221	Upregulated
73	GO_Biological_Process_2021	regulation of cardiac muscle contraction by regulation of the release of sequestered calcium ion	6/17	0.000370406	0.0165094	0	0	8.3451	65.9339	RYR2;ANK2;ATP1A2;DMD;CACNA1C;SLC8A1	GO:0010881	Upregulated
74	GO_Biological_Process_2021	enzyme linked receptor protein signaling pathway	20/140	0.000370719	0.0165094	0	0	2.56436	20.2586	EPHA5;PDGFRB;EPHA7;SHC2;TRIO;EPHA6;SHC3;NTRK3;SLA;NEDD9;PTN;MTSS1;PTPRG;PTPRD;AHI1;FER;FYN;EPHB2;JAK2;EPHB1	GO:0007167	Upregulated
75	GO_Biological_Process_2021	regulation of small GTPase mediated signal transduction	20/141	0.000407492	0.0179082	0	0	2.54303	19.8496	STARD13;TRIO;ARHGAP26;KALRN;ARHGAP44;TIAM2;ARHGAP21;ARHGAP32;ARHGAP20;OPHN1;RHOJ;CHN1;ARHGEF3;PLCE1;ITGAV;SLIT2;A2M;SRGAP2;SRGAP1;SOS2	GO:0051056	Upregulated
76	GO_Biological_Process_2021	nucleobase catabolic process	4/7	0.000431417	0.0187134	0	0	20.3746	157.871	DPYSL2;DPYD;DPYSL3;CRMP1	GO:0046113	Upregulated
77	GO_Biological_Process_2021	cardiac muscle cell action potential involved in contraction	8/31	0.000446658	0.0190018	0	0	5.3268	41.0894	RYR2;CACNA2D1;NEDD4L;CACNA1D;ANK2;CACNA1C;GPD1L;SCN1A	GO:0086002	Upregulated
78	GO_Biological_Process_2021	ephrin receptor signaling pathway	14/82	0.000449443	0.0190018	0	0	3.16092	24.3628	EPHA5;EPHA7;EPHA6;EFNA5;KALRN;GRIN2B;EFNB2;SIPA1L1;CHN1;FYN;EPHB2;PAK3;EPHB1;ANKS1B	GO:0048013	Upregulated
79	GO_Biological_Process_2021	calcium ion-regulated exocytosis of neurotransmitter	5/12	0.000483588	0.0196973	0	0	10.9215	83.378	RIMS2;UNC13B;RIMS1;UNC13A;SYT1	GO:0048791	Upregulated
80	GO_Biological_Process_2021	pyrimidine nucleobase metabolic process	5/12	0.000483588	0.0196973	0	0	10.9215	83.378	DPYSL2;DPYD;DPYSL3;CRMP1;CTPS2	GO:0006206	Upregulated
81	GO_Biological_Process_2021	regulation of vascular associated smooth muscle cell migration	5/12	0.000483588	0.0196973	0	0	10.9215	83.378	DOCK4;MEF2C;IGFBP5;DOCK7;PRKG1	GO:1904752	Upregulated
82	GO_Biological_Process_2021	regulation of dendrite extension	6/18	0.000526786	0.0211984	0	0	7.64927	57.7421	RIMS2;RIMS1;SYT3;UNC13A;SYT1;NEDD4L	GO:1903859	Upregulated
83	GO_Biological_Process_2021	regulation of dendritic spine morphogenesis	8/32	0.000563697	0.0224137	0	0	5.10458	38.1873	CAMK2B;ARHGAP44;NLGN1;SIPA1L1;PDLIM5;LRP8;TANC2;PPFIA2	GO:0061001	Upregulated
84	GO_Biological_Process_2021	adherens junction organization	10/49	0.000686517	0.0266624	0	0	3.92988	28.6247	CDH6;AFDN;CADM1;CDH20;CADM2;CDH11;CDHR3;CDH8;CDH18;CDH7	GO:0034332	Upregulated
85	GO_Biological_Process_2021	negative regulation of cell projection organization	10/49	0.000686517	0.0266624	0	0	3.92988	28.6247	EFNB2;RTN4RL1;PTPRO;DPYSL3;STMN2;LPAR1;RAPGEF2;CRMP1;FYN;GRIN2B	GO:0031345	Upregulated
86	GO_Biological_Process_2021	positive regulation of cation transmembrane transport	9/41	0.000723148	0.0275017	0	0	4.30867	31.1598	GABBR2;KCNMB2;KCNMA1;NOS1AP;AKAP6;ANK2;KCNN3;ANK3;KCNJ3	GO:1904064	Upregulated
87	GO_Biological_Process_2021	negative regulation of neuron projection development	11/58	0.000724595	0.0275017	0	0	3.58846	25.9442	EFNB2;NLGN1;RTN4RL1;BCL11A;PTPRO;DPYSL3;STMN2;LPAR1;CRMP1;KIAA0319;RTN4	GO:0010977	Upregulated
88	GO_Biological_Process_2021	cellular response to epinephrine stimulus	4/8	0.000820719	0.0301231	0	0	15.2801	108.57	RYR2;ATP2B4;PDE4B;SNCA	GO:0071872	Upregulated
89	GO_Biological_Process_2021	pyrimidine nucleobase catabolic process	4/8	0.000820719	0.0301231	0	0	15.2801	108.57	DPYSL2;DPYD;DPYSL3;CRMP1	GO:0006208	Upregulated
90	GO_Biological_Process_2021	response to epinephrine	4/8	0.000820719	0.0301231	0	0	15.2801	108.57	RYR2;ATP2B4;PDE4B;SNCA	GO:0071871	Upregulated
91	GO_Biological_Process_2021	calcium ion transmembrane import into cytosol	9/42	0.000870721	0.031611	0	0	4.17788	29.4381	SLC24A2;RYR2;CACNA2D1;ATP2B4;HTR2C;ITPR2;GRIN2B;RYR3;SLC8A1	GO:0097553	Upregulated
92	GO_Biological_Process_2021	protein dephosphorylation	19/139	0.000891073	0.032002	0	0	2.43413	17.0951	PTPRN2;PPM1L;PTPRO;PTPRK;SSH2;CDC14B;SSH1;PTPRG;PPP1CB;PTPRD;PTPRE;PPP3CA;PPP3CC;UBASH3B;UBLCP1;PTPRZ1;PPP2R2C;PPP2R2B;RPRD1A	GO:0006470	Upregulated
93	GO_Biological_Process_2021	dendritic spine organization	7/27	0.000986634	0.034688	0	0	5.35657	37.074	ITGA3;CTNND2;FYN;EPHB2;PAK3;EPHB1;SHANK1	GO:0097061	Upregulated
94	GO_Biological_Process_2021	modulation of excitatory postsynaptic potential	7/27	0.000986634	0.034688	0	0	5.35657	37.074	RIMS2;RIMS1;NLGN1;NLGN4X;NRXN1;TMEM108;SHANK1	GO:0098815	Upregulated
95	GO_Biological_Process_2021	cardiac left ventricle morphogenesis	5/14	0.00110196	0.0383392	0	0	8.49362	57.8471	RYR2;NOTCH1;HEY2;CPE;RBPJ	GO:0003214	Upregulated
96	GO_Biological_Process_2021	plasma membrane bounded cell projection morphogenesis	10/52	0.0011175	0.038479	0	0	3.64859	24.7982	SHTN1;GPM6A;TRIO;TNIK;NYAP2;SRGAP2;BMP7;DCLK1;MYO16;GAS7	GO:0120039	Upregulated
97	GO_Biological_Process_2021	regulation of postsynapse organization	7/28	0.00124632	0.042166	0	0	5.10122	34.1148	ARHGAP44;SIPA1L1;CDKL5;IL1RAPL1;PDLIM5;TANC2;PPFIA2	GO:0099175	Upregulated
98	GO_Biological_Process_2021	calcium-dependent cell-cell adhesion via plasma membrane cell adhesion molecules	8/36	0.00130231	0.042166	0	0	4.37442	29.062	CDH6;NLGN1;CDH20;CDH11;CDHR3;CDH8;CDH18;CDH7	GO:0016339	Upregulated
99	GO_Biological_Process_2021	membrane assembly	8/36	0.00130231	0.042166	0	0	4.37442	29.062	PTPRD;NLGN1;NLGN4X;NRXN1;IL1RAPL1;ANK3;STX2;SPTBN1	GO:0071709	Upregulated
100	GO_Biological_Process_2021	potassium ion transport	17/122	0.00131128	0.042166	0	0	2.48694	16.5052	KCNG1;SLC24A2;KCNH5;KCNK10;KCND2;KCNH7;KCNB2;SLC1A3;ATP1A2;NALCN;SLC9A9;KCNMB2;KCNMA1;KCNQ3;KCNQ5;KCNN3;KCNJ3	GO:0006813	Upregulated
101	GO_Biological_Process_2021	calcium ion transport into cytosol	6/21	0.00131295	0.042166	0	0	6.11843	40.5987	RYR2;CACNA2D1;ATP2B4;CACNA1C;GRIN2B;SLC8A1	GO:0060402	Upregulated
102	GO_Biological_Process_2021	regulation of cardiac muscle contraction by calcium ion signaling	6/21	0.00131295	0.042166	0	0	6.11843	40.5987	RYR2;ANK2;ATP1A2;DMD;CACNA1C;SLC8A1	GO:0010882	Upregulated
103	GO_Biological_Process_2021	regulation of dendritic spine development	6/21	0.00131295	0.042166	0	0	6.11843	40.5987	CAMK2B;MEF2C;NLGN1;TANC2;PPFIA2;SHANK1	GO:0060998	Upregulated
104	GO_Biological_Process_2021	positive regulation of nervous system development	9/45	0.00146563	0.0466211	0	0	3.82911	24.9867	PTPRD;NLGN1;GRID2;NRXN1;IL1RAPL1;NUMB;EPHB2;EPHB1;LRRC4B	GO:0051962	Upregulated
105	GO_Biological_Process_2021	regulation of neuronal synaptic plasticity	7/29	0.00155655	0.0490462	0	0	4.86909	31.48	CAMK2B;MCTP1;CAMK2A;SLC4A10;GRIK2;EPHB2;ZDHHC2	GO:0048168	Upregulated
106	GO_Biological_Process_2021	glutamate receptor signaling pathway	8/37	0.0015731	0.0491042	0	0	4.22335	27.2605	GRIA2;GRM5;GRID2;GRM6;GRIK3;GRIK2;GRIN2B;GRIA3	GO:0007215	Upregulated
0	GO_Biological_Process_2021	SRP-dependent cotranslational protein targeting to membrane	82/90	3.91666e-70	1.71511e-66	0	0	88.1006	14079.9	RPL4;RPL5;RPL30;RPL3;RPL32;RPL31;RPL34;RPLP1;RPLP0;SRP54;RPL10A;RPL8;SRP14;RPL9;RPL6;RPL7;RPS15;RPS4X;RPL7A;RPS14;RPS17;RPS16;RPL18A;RPS19;RPS18;RPL36;RPL35;RPLP2;RPL38;RPL37;SEC61B;RPS11;RPL39;RPS10;RPS13;RPS12;RPS9;RPL21;RPS7;RPS8;RPL23;RPS5;RPL22;RPS6;RPL13A;RPS3A;RPSA;SRP9;RPL37A;RPL24;RPL27;RPL26;RPL29;RPL28;UBA52;RPL10;RPL12;RPL11;RPL36A;RPS15A;RPL14;RPS3;RPL13;RPL15;RPS2;RPL18;RPS27A;RPL17…	GO:0006614	Downregulated
1	GO_Biological_Process_2021	cotranslational protein targeting to membrane	81/94	8.49412e-65	1.85979e-61	0	0	53.5138	7894.82	RPL4;RPL5;RPL30;RPL3;RPL32;RPL31;RPL34;RPLP1;RPLP0;SRP54;RPL10A;RPL8;SRP14;RPL9;RPL6;RPL7;RPS15;RPS4X;RPL7A;RPS14;RPS17;RPS16;RPL18A;RPS19;RPS18;RPL36;RPL35;RPLP2;RPL38;RPL37;RPS11;RPL39;RPS10;RPS13;RPS12;RPS9;RPL21;RPS7;RPS8;RPL23;RPS5;RPL22;RPS6;RPL13A;RPS3A;RPSA;SRP9;RPL37A;RPL24;RPL27;RPL26;RPL29;RPL28;UBA52;RPL10;RPL12;RPL11;RPL36A;RPS15A;RPL14;RPS3;RPL13;RPL15;RPS2;RPL18;RPS27A;RPL17;RPL19;…	GO:0006613	Downregulated
2	GO_Biological_Process_2021	cytoplasmic translation	80/93	7.01904e-64	1.02455e-60	0	0	52.8277	7682.03	RPL4;RPL5;RPL30;RPL3;RPL32;RPL31;RPL34;RPLP1;RPLP0;RPL10A;RPL8;RPL9;RPL6;RPL7;RPS15;RPS4X;RPL7A;RPS14;RPS17;RPS16;RPL18A;RPS19;RPS18;RPL36;RPL35;RPL38;RPL37;RPS11;RPL39;RPS10;RPS13;RPS12;RPS9;RPL21;RPS7;RPS8;RPL23;RPS5;RPL22;RPS6;RPL13A;RPS3A;RPSA;RPL37A;RPL24;RPL27;RPL26;RPL29;RPL28;UBA52;RPL10;RPL12;RPL11;RPL36A;RPS15A;RPL14;RPS3;RPL13;RPL15;RPS2;RPL18;RPS27A;RPL17;RPL19;RPL41;TMA7;RPL35A;RPL23…	GO:0002181	Downregulated
3	GO_Biological_Process_2021	protein targeting to ER	83/103	1.47923e-61	1.61939e-58	0	0	35.6632	4995.21	RPL4;RPL5;RPL30;RPL3;RPL32;RPL31;RPL34;RPLP1;RPLP0;SRP54;RPL10A;RPL8;SRP14;RPL9;RPL6;RPL7;RPS15;RPS4X;RPS14;RPL7A;RPS17;RPS16;RPL18A;RPS19;RPS18;SEC61G;RPL36;RPL35;RPLP2;RPL38;RPL37;RPS11;RPL39;RPS10;RPS13;RPS12;RPS9;RPL21;RPS7;RPS8;RPL23;RPS5;RPL22;RPS6;RPL13A;RPSA;RPS3A;SRP9;RPL37A;RPL24;RPL27;RPL26;RPL29;RPL28;UBA52;RPL10;RPL12;RPL11;RPL36A;RPS15A;RPL14;RPS3;RPL13;RPL15;RPS2;RPL18;RPS27A;RPL17…	GO:0045047	Downregulated
4	GO_Biological_Process_2021	nuclear-transcribed mRNA catabolic process, nonsense-mediated decay	87/113	2.30776e-61	2.02114e-58	0	0	28.8012	4021.26	RPL4;RPL5;RPL30;RPL3;RPL32;RPL31;RPL34;RPLP1;RPLP0;CASC3;RPL10A;RPL8;RPL9;RPL6;RPL7;RPS15;RPS4X;RPS14;RPL7A;RPS17;RPS16;RPL18A;RPS19;RPS18;MAGOH;RPL36;RPL35;RPLP2;RPL38;RPL37;RPS11;RPL39;RPS10;RPS13;RPS12;UPF2;RPS9;RPL21;RPS7;RPS8;RPL23;RPS5;RPL22;RPS6;RPL13A;RPSA;RPS3A;RPL37A;RPL24;RPL27;RPL26;PABPC1;RPL29;RPL28;UBA52;RBM8A;RPL10;RPL12;RPL11;RPL36A;RPS15A;RPL14;RPS3;RPL13;RPL15;RPS2;RPL18;RPS27A…	GO:0000184	Downregulated
5	GO_Biological_Process_2021	nuclear-transcribed mRNA catabolic process	91/171	3.77697e-43	2.75656e-40	0	0	9.77997	955.329	RPL4;RPL5;RPL30;RPL3;RPL32;RPL31;RPL34;RPLP1;RPLP0;CASC3;RPL10A;RPL8;RPL9;RPL6;RPL7;RPS15;RPS4X;RPS14;RPL7A;RPS17;RPS16;RPL18A;RPS19;RPS18;MAGOH;RPL36;RPL35;RPLP2;RPL38;RPL37;RPS11;RPL39;RPS10;RPS13;RPS12;UPF2;RPS9;RPL21;RPS7;RPS8;RPL23;RPS5;RPL22;RPS6;RPL13A;RPSA;RPS3A;PATL1;RPL37A;RPL24;RPL27;RPL26;PABPC1;RPL29;RPL28;UBA52;DCP2;RBM8A;RPL10;RPL12;RPL11;RPL36A;ZFP36L1;RPS15A;RPL14;RPS3;RPL13;RPL1…	GO:0000956	Downregulated
6	GO_Biological_Process_2021	peptide biosynthetic process	82/162	7.31575e-37	4.57653e-34	0	0	8.77449	730.087	RPL4;RPL5;RPL30;RPL3;RPL32;RPL31;RPL34;RPLP1;RPLP0;RPL10A;RPL8;RPL9;RPL6;RPL7;RPS15;RPS4X;RPS14;RPL7A;RPS17;RPS16;RPL18A;RPS19;RPS18;RPL36;RPL35;RPLP2;RPL38;RPL37;RPS11;RPL39;RPS10;RPS13;RPS12;RPS9;RPL21;RPS7;RPS8;RPL23;RPS5;RPL22;RPS6;RPL13A;RPSA;RPS3A;EEF1A1;RPL37A;RPL24;RPL27;RPL26;RPL29;RPL28;RPL10;RPL12;RPL11;RPL36A;RRBP1;RPS15A;RPL14;RPS3;RPL13;IGF2BP3;RPL15;RPS2;RPL18;RPS27A;RPL17;ABCF1;RP…	GO:0043043	Downregulated
7	GO_Biological_Process_2021	translation	90/214	2.28523e-32	1.25088e-29	0	0	6.22185	453.301	RPL4;RPL5;RPL30;RPL3;RPL32;RPL31;RPL34;RPLP1;RPLP0;RPL8;RPL10A;RPL9;RPL6;RPL7;RPS15;RPS4X;RPS14;TRMT112;RPL7A;RPS17;RPS16;RPL18A;RPS19;RPS18;RPL36;RPL35;RPLP2;RPL38;RPL37;RPS11;RPL39;RPS10;RPS13;RPS12;RPS9;RPL21;RPS7;RPS8;RPL23;RPS5;RPL22;RPS6;RPL13A;RPSA;RPS3A;EEF1A1;EEF1G;PPA2;EEF1D;RPL37A;RPL24;RPL27;RPL26;RPL29;RPL28;UBA52;RPL10;RPL12;RPL11;RPL36A;RRBP1;RPS15A;RPL14;RPS3;RPL13;IGF2BP3;RPL15;R…	GO:0006412	Downregulated
8	GO_Biological_Process_2021	cellular macromolecule biosynthetic process	105/314	1.59324e-27	7.75198e-25	0	0	4.31734	266.397	RPL4;RPL5;RPL30;RPL3;RPL32;RPL31;RPL34;RPL8;RPL10A;RPL9;RPL6;RPL7;RPS15;RPS14;RPS17;RPS16;RPL18A;RPS19;RPS18;CHEK1;RPL36;RPL35;RPL38;RPL37;RPS11;LARGE1;RPL39;RPS10;RPS13;RPS12;RPS9;RPL21;RPS7;RPS8;RPL23;RPS5;RPL22;RPS6;RPSA;EEF1A1;RPL24;RPL27;RPL26;RPL29;RPL28;APOE;CLSPN;BARD1;RPL41;EEF2;RPS26;POLA1;RPS25;RPS28;RPS27;RPS29;RPL27A;RPS20;HOXD3;RPS21;RSL24D1;RPS24;RPS23;THRB;MCM8;RPLP1;RPLP0;BRCA1;R…	GO:0034645	Downregulated
9	GO_Biological_Process_2021	gene expression	111/356	4.20535e-26	1.84152e-23	0	0	3.89686	227.697	RPL4;RPL5;RPL30;NUP107;RPL3;RPL32;RPL31;RPL34;CASC3;ADARB2;RPL8;RPL10A;RPL9;RPL6;RPL7;RPS15;RPS14;RPS17;RPS16;RPL18A;RPS19;CLP1;RPS18;MAGOH;RPL36;RPL35;RPL38;RPL37;RPS11;RPL39;RPS10;RPS13;RPS12;NUP214;RPS9;RPL21;RPS7;RPS8;RPL23;RPS5;RPL22;RPS6;RPSA;SRRM1;EEF1A1;PRPF4;DDX39B;RPL24;SRSF3;RPL27;SRSF4;RPL26;RPL29;RPL28;RBM8A;DHX38;RPL41;RBPMS;UPF3B;RPS26;SETX;RPS25;RPS28;RPS27;RPS29;RPL27A;RPS20;HOXD…	GO:0010467	Downregulated
10	GO_Biological_Process_2021	ribosome biogenesis	75/192	9.41285e-25	3.74717e-22	0	0	5.45765	301.931	RPL4;RPL5;RPL30;RPL3;RPL32;RPL31;RPL34;RPLP1;RPLP0;FCF1;NOC2L;RPL10A;RPL8;RPL9;RPL6;RPL7;RPS15;RPS14;RPL7A;RPS17;RPS16;RPL18A;RPS19;RPL36;RPL35;RPLP2;RPL38;RPL37;GLUL;RPL39;EIF2A;METTL17;RPS9;RPL21;RPS7;PIH1D1;RPL23;RPL22;RPS6;RPL13A;RPL37A;RPL24;RPL27;NAF1;RPL26;RPL29;RPL28;UBA52;RPL10;RPL12;RPL11;RPL36A;SNU13;RPL14;RPL13;RRP36;RPL15;RPS2;RPL18;RPL17;DCAF13;RPL19;RPL41;NPM1;KRR1;RPL35A;RPL23A;RC…	GO:0042254	Downregulated
11	GO_Biological_Process_2021	rRNA metabolic process	68/162	1.04858e-24	3.82646e-22	0	0	6.14634	339.368	RPL4;RPL5;RPL30;RPL3;RPL32;RPL31;RPL34;RPLP1;RPLP0;FCF1;RPL10A;RPL8;RPL9;RPL6;RPL7;RPS15;RPS14;RPL7A;RPS17;RPS16;RPL18A;RPS19;RPL36;RPL35;RPLP2;RPL38;RPL37;RPL39;RPS9;RPL21;RPS7;PIH1D1;RPL23;RPL22;RPS6;RPL13A;RPL37A;RPL24;RPL27;RPL26;RPL29;RPL28;UBA52;RPL10;RPL12;RPL11;RPL36A;SNU13;RPL14;RPL13;RRP36;RPL15;RPS2;RPL18;RPL17;DCAF13;RPL19;RPL41;KRR1;RPL35A;RPL23A;RCL1;RPS25;RPS28;RPS27;RPL27A;NOP53;R…	GO:0016072	Downregulated
12	GO_Biological_Process_2021	rRNA processing	69/173	1.69735e-23	5.71747e-21	0	0	5.63656	295.527	RPL4;RPL5;RPL30;RPL3;RPL32;RPL31;RPL34;RPLP1;RPLP0;FCF1;RPL10A;RPL8;TFB1M;RPL9;RPL6;RPL7;RPS15;RPS14;RPL7A;RPS17;RPS16;RPL18A;RPS19;RPL36;RPL35;RPLP2;RPL38;RPL37;RPL39;RPS9;RPL21;RPS7;PIH1D1;RPL23;RPL22;RPS6;RPL13A;RPL37A;RPL24;RPL27;RPL26;RPL29;RPL28;UBA52;RPL10;RPL12;RPL11;RPL36A;SNU13;RPL14;RPL13;RRP36;RPL15;RPS2;RPL18;RPL17;DCAF13;RPL19;RPL41;KRR1;RPL35A;RPL23A;RCL1;RPS25;RPS28;RPS27;RPL27A;N…	GO:0006364	Downregulated
13	GO_Biological_Process_2021	ncRNA processing	73/201	6.57189e-22	2.05559e-19	0	0	4.84793	236.453	RPL4;RPL5;RPL30;RPL3;RPL32;RPL31;RPL34;RPLP1;RPLP0;FCF1;RPL8;RPL10A;RPL9;RPL6;RPL7;RPS15;RPS14;RPL7A;RPS17;RPS16;RPL18A;RPS19;RPL36;RPL35;RPLP2;RPL38;RPL37;RPL39;RPS9;RPL21;RPS7;PIH1D1;RPL23;METTL3;RPL22;RPS6;RPL13A;RPL37A;RPL24;RPL27;RPL26;RPL29;RPL28;UBA52;RPL10;RPL12;RPL11;RPL36A;SNU13;RPL14;RPL13;RRP36;RPL15;RPS2;RPL18;RPL17;DCAF13;RPL19;RPL41;SMAD3;KRR1;RPL35A;RPL23A;RCL1;RPS25;RPS28;LIN28B;…	GO:0034470	Downregulated
14	GO_Biological_Process_2021	cellular protein metabolic process	106/417	1.37564e-17	4.01594e-15	0	0	2.91347	113.116	RPL4;RPL5;RPL30;RPL3;RPL32;RPL31;RPL34;RPL8;RPL10A;TTF1;RPL9;RPL6;RPL7;RPS15;RPS14;RPS17;LGALS1;RPS16;RPL18A;RPS19;RPS18;CHEK2;RPL36;RPL35;RPL38;RPL37;RPS11;RPL39;RPS10;RPS13;RPS12;CDKL3;RPS9;RPL21;RPS7;RPS8;RPL23;RPS5;FBXO2;RPL22;RPS6;RPSA;PDIA6;EEF1A1;RPL24;SPARCL1;RPL27;RPL26;RPL29;RPL28;UBA52;ST8SIA4;LTA4H;APOE;RPL41;YES1;UBE2I;ADA2;RPS26;RPS25;RPS28;RPS27;RPS29;UBE2S;RPL27A;RPS20;RSL24D1;RPS…	GO:0044267	Downregulated
15	GO_Biological_Process_2021	ribonucleoprotein complex assembly	39/136	6.68644e-09	1.82999e-06	0	0	3.36874	63.4104	RPL5;RPL3;HSP90AB1;RPL10;RPLP0;RPL11;RPL6;RPS15;RPS14;RPS19;SNRPD2;CLP1;TGS1;RPL38;KHDC4;SNRPD3;SRSF10;HSP90AA1;SCAF11;RPS5;PTGES3;RPSA;RPL23A;EIF2S2;LSM4;SETX;RPS28;EIF2S3;RPS27;DDX39B;RPL24;STRAP;SNRPE;NAF1;SNRPC;RSL24D1;NOP53;SF1;SNRPB	GO:0022618	Downregulated
16	GO_Biological_Process_2021	ribonucleoprotein complex biogenesis	23/60	2.23038e-08	5.74519e-06	0	0	5.18678	91.3834	RPL5;NPM1;RPS7;RPS6;RPL11;RPL35A;NOC2L;RPL7;RPS15;RPS25;RPS17;RPS28;RPS16;RPS19;TGS1;RPL14;RRP36;RPL38;NAF1;RPL26;GLUL;RPS24;METTL17	GO:0022613	Downregulated
17	GO_Biological_Process_2021	ribosomal small subunit biogenesis	17/40	2.63299e-07	6.40547e-05	0	0	6.15482	93.2453	NPM1;RPS7;RPS5;RPS6;SNU13;RPSA;RPS15;RPS14;RPS25;RPS17;RPS28;RPS16;RPS27;RPS19;RRP36;RPS24;METTL17	GO:0042274	Downregulated
18	GO_Biological_Process_2021	ribosome assembly	19/50	4.35061e-07	0.00010027	0	0	5.10619	74.7943	RPL5;NPM1;RPL3;RPL10;RPS5;RPLP0;RPL11;RPSA;RPL23A;RPL6;RPS15;RPS14;RPS28;RPS27;RPS19;RPL24;NOP53;RSL24D1;EIF2A	GO:0042255	Downregulated
19	GO_Biological_Process_2021	ribosomal large subunit biogenesis	19/57	4.33752e-06	0.000949701	0	0	4.16394	51.4172	RPL5;NPM1;RPL3;RPL10;RPLP0;RPL11;RPL35A;SNU13;RPL23A;NOC2L;RPL10A;RPL6;RPL7;RPL7A;RPL14;RPL24;RPL26;NOP53;RSL24D1	GO:0042273	Downregulated
20	GO_Biological_Process_2021	response to unfolded protein	17/49	7.4595e-06	0.00155548	0	0	4.42154	52.2008	HSPA9;HSP90AA1;HSP90AB1;RHBDD1;HSPA4L;HSPA6;HSPB1;HSPE1;HERPUD1;HSPD1;DNAJB1;HSPH1;BAG3;DDIT3;SERPINH1;HSPA1B;HSPA1A	GO:0006986	Downregulated
21	GO_Biological_Process_2021	negative regulation of programmed cell death	66/381	6.94085e-05	0.0138154	0	0	1.75635	16.818	ARF4;ZFAND6;KIF14;HSPB1;CIB1;IFIT3;SH3RF1;MECOM;CASP3;CLEC5A;GPX4;ANXA5;NME2;SERPINB9;RPS3A;PAX2;SUPV3L1;HAX1;PAX7;DDAH2;CAT;NAA38;ATF5;TP53;UBA52;CRYAB;PTMA;SQSTM1;KANK2;RPL10;SHC1;GSTP1;GLO1;LRP2;EGFR;FOXO1;HSPD1;NUAK2;UBB;BAG3;PDPN;RPS27A;BARD1;HSPA9;TFAP2A;TFAP2B;PRELID1;XBP1;NPM1;ANGPT1;RHBDD1;POU4F1;HIGD2A;SETX;TJP1;UFM1;KRT18;SON;RPS6KB1;IL7;BCL2;NAA16;EVI2B;HSPA1B;TPT1;HSPA1A	GO:0043069	Downregulated
22	GO_Biological_Process_2021	cellular heat acclimation	5/6	7.93643e-05	0.0144807	0	0	41.4545	391.391	HSBP1;HSPA6;RBBP7;HSPA1B;HSPA1A	GO:0070370	Downregulated
23	GO_Biological_Process_2021	heat acclimation	5/6	7.93643e-05	0.0144807	0	0	41.4545	391.391	HSBP1;HSPA6;RBBP7;HSPA1B;HSPA1A	GO:0010286	Downregulated
24	GO_Biological_Process_2021	positive regulation of cell differentiation	48/258	0.000115684	0.0202631	0	0	1.91105	17.323	CRB2;YAP1;FBN2;RIPOR2;BTG1;PKDCC;HSP90AB1;ZFP36L1;BLOC1S6;RANBP3L;NEUROD4;MDK;PDPN;BOC;CTNNA1;GCNT2;ECT2;BRINP3;HOXA5;AAMDC;SPAG9;WWTR1;XBP1;SMAD4;SMAD3;TGFB1;RARRES2;ZBTB16;SUCO;NPNT;RUNX2;PAX2;AR;TIAM1;CEACAM1;IMPACT;REST;ZEB1;ID2;ASXL2;HOXB4;PRKD1;HOXD3;TCF3;BMPR1B;FERMT2;EZH2;FGFR1	GO:0045597	Downregulated
25	GO_Biological_Process_2021	ribosomal large subunit assembly	10/25	0.000147808	0.0248943	0	0	5.53579	48.8234	RPL5;RPL3;RPL10;RPL11;RPLP0;RPL24;RPL23A;NOP53;RSL24D1;RPL6	GO:0000027	Downregulated
26	GO_Biological_Process_2021	regulation of mRNA splicing, via spliceosome	22/90	0.000176765	0.0286686	0	0	2.69355	23.2742	MBNL1;RBFOX1;RBM8A;PRDX6;QKI;FXR1;PTBP1;REST;SNW1;SON;PCBP4;NOVA1;TRA2B;MAGOH;SRSF3;SAP18;SRSF4;METTL16;HNRNPA1;MBNL3;SRSF10;SF1	GO:0048024	Downregulated
27	GO_Biological_Process_2021	apical protein localization	6/10	0.000223315	0.034286	0	0	12.44	104.582	VANGL2;ATP8B1;SHROOM2;SHROOM3;ACTB;JAM3	GO:0045176	Downregulated
28	GO_Biological_Process_2021	RNA splicing, via transesterification reactions with bulged adenosine as nucleophile	46/251	0.00022706	0.034286	0	0	1.87484	15.7305	RBM8A;PDCD7;CSTF2;CWF19L2;PPWD1;SNU13;CASC3;PRPF8;ELAVL2;PNN;UBL5;PTBP1;METTL14;SNRPD2;PABPN1;POLR2A;CLP1;RSRC1;POLR2C;TRA2B;MAGOH;DHX38;SNRPD3;HNRNPA1;SRSF10;POLR2J;SRRM2;PRPF38A;NONO;METTL3;UPF3B;PRPF4B;GTF2F2;LSM4;SRRM1;PRPF4;SNW1;DDX39B;NOVA1;SRSF3;SNRPE;SRSF4;PABPC1;SNRPC;SF1;SNRPB	GO:0000377	Downregulated
29	GO_Biological_Process_2021	cellular response to heat	12/36	0.000251824	0.036758	0	0	4.15361	34.4201	ATXN3;HSP90AA1;HSP90AB1;CLPB;SUMO1;BAG3;HSBP1;HSPA6;HMOX1;RBBP7;HSPA1B;HSPA1A	GO:0034605	Downregulated
30	GO_Biological_Process_2021	mRNA splicing, via spliceosome	49/274	0.000264338	0.0373399	0	0	1.82012	14.9946	PDCD7;PPWD1;CASC3;ELAVL2;PNN;UBL5;PTBP1;METTL14;SNRPD2;CLP1;RSRC1;MAGOH;SNRPD3;SRRM2;SCAF11;METTL3;PRPF4B;GTF2F2;SRRM1;PRPF4;DDX39B;STRAP;SRSF3;SNRPE;SRSF4;PABPC1;SNRPC;SF1;SNRPB;RBM8A;CSTF2;CWF19L2;SNU13;PRPF8;PABPN1;POLR2A;POLR2C;TGS1;TRA2B;DHX38;HNRNPA1;SRSF10;POLR2J;PRPF38A;NONO;UPF3B;LSM4;SNW1;NOVA1	GO:0000398	Downregulated
31	GO_Biological_Process_2021	positive regulation of epithelial to mesenchymal transition	13/42	0.000323277	0.0442384	0	0	3.72462	29.9348	CRB2;TCF7L2;WWTR1;SMAD4;JAG1;SMAD3;TGFB1;TIAM1;MDK;PDPN;GCNT2;FERMT2;EZH2	GO:0010718	Downregulated
