# Supplementary material for: Cortical versus hippocampal network dysfunction in a human brain assembloid model of epilepsy and intellectual disability
Source: Cell Rep. Author manuscript; Available in PMC 2025 Dec 3. (PMC12674601; doi:10.1016/j.celrep.2025.116217)
Supplement: Table S5 [file NIHMS2113394-supplement-Table_S5.xlsx]

## Sheet: ST5A
	group	names	scores	logfoldchanges	pvals	pvals_adj
0	ExN	ARPP21	80.9948	3.70885	0	0
1	ExN	LINC01122	78.9407	2.85436	0	0
2	ExN	MPPED1	76.9046	4.88682	0	0
3	ExN	SLC24A2	74.6575	3.68188	0	0
4	ExN	TMEM108	73.1162	2.98557	0	0
5	ExN	CACNA2D1	73.0414	2.48658	0	0
6	ExN	PDE1A	72.7958	2.97421	0	0
7	ExN	MYT1L	72.4066	2.44637	0	0
8	ExN	KCNQ5	71.7759	3.89453	0	0
9	ExN	GRIA2	71.6608	2.38266	0	0
10	ExN	PTPRD	70.9921	2.5205	0	0
11	ExN	LRRC7	70.9373	2.40707	0	0
12	ExN	SH3GL2	70.1623	3.02147	0	0
13	ExN	ANKS1B	69.4464	2.42229	0	0
14	ExN	NRXN1	67.9848	2.41041	0	0
15	ExN	CACNA1E	66.3344	2.45937	0	0
16	ExN	THSD7A	65.9642	2.48355	0	0
17	ExN	C8orf34	65.9355	3.5011	0	0
18	ExN	SLA	65.6427	4.39764	0	0
19	ExN	TG	64.2943	4.58297	0	0
20	ExN	DSCAM	64.0015	2.31932	0	0
21	ExN	NAV3	63.3585	2.03408	0	0
22	ExN	NELL2	62.8353	2.10331	0	0
23	ExN	PAK5	62.7194	2.19513	0	0
24	ExN	PBX1	61.5437	1.67023	0	0
25	ExN	AL596451.1	61.4393	2.94154	0	0
26	ExN	SLC26A4	60.785	4.99703	0	0
27	ExN	OPCML	60.7609	2.78544	0	0
28	ExN	AC069228.1	60.5785	2.0065	0	0
29	ExN	SLC4A10	60.5344	2.05404	0	0
30	ExN	PPFIA2	60.0508	1.872	0	0
31	ExN	BCL11A	59.871	2.11793	0	0
32	ExN	CTTNBP2	59.8557	2.26878	0	0
33	ExN	EPHA5	59.7018	2.12403	0	0
34	ExN	SNAP25-AS1	59.0231	1.96178	0	0
35	ExN	HECW1	58.9923	1.94466	0	0
36	ExN	FAM49A	58.9143	2.50469	0	0
37	ExN	CCSER1	58.8169	2.08873	0	0
38	ExN	NBEA	58.5285	1.53399	0	0
39	ExN	DAB1	58.2498	2.13273	0	0
40	ExN	NFIB	57.9142	2.1696	0	0
41	ExN	DOCK9	57.4875	2.47637	0	0
42	ExN	NYAP2	57.1075	2.01859	0	0
43	ExN	LRRTM4	56.8622	2.15554	0	0
44	ExN	CAMK4	56.0753	1.99755	0	0
45	ExN	PLPPR1	55.9442	2.01537	0	0
46	ExN	GRIA3	55.8496	2.25876	0	0
47	ExN	CTNND2	55.7037	1.59194	0	0
48	ExN	MARCH4	55.6384	2.32763	0	0
49	ExN	SLIT1	55.5873	1.83743	0	0
50	ExN	RGS7	55.5226	2.16369	0	0
51	ExN	AC004160.1	54.9091	2.28673	0	0
52	ExN	FRMD4B	54.6628	2.09748	0	0
53	ExN	DYNC1I1	54.4701	2.26161	0	0
54	ExN	BCL11B	54.2674	2.3352	0	0
55	ExN	DLG2	54.2549	1.70392	0	0
56	ExN	AUTS2	54.14	1.06027	0	0
57	ExN	SRRM4	54.0492	1.73077	0	0
58	ExN	KCNH7	54.0311	1.88314	0	0
59	ExN	PHACTR1	53.7777	1.58161	0	0
60	ExN	MIR137HG	53.6487	2.11537	0	0
61	ExN	CSMD1	53.5361	2.46857	0	0
62	ExN	CELF2	53.2413	1.45483	0	0
63	ExN	NKAIN2	53.1428	2.46555	0	0
64	ExN	SLC17A7	52.8083	3.59963	0	0
65	ExN	SOX5	52.7734	1.70254	0	0
66	ExN	EPHA6	52.6736	2.60822	0	0
67	ExN	DLGAP1	52.4988	1.73323	0	0
68	ExN	RUNX1T1	52.4331	1.78976	0	0
69	ExN	KCNQ3	52.2405	2.05882	0	0
70	ExN	LINC00599	52.2188	1.79745	0	0
71	ExN	GAREM1	51.9759	1.93069	0	0
72	ExN	DCC	51.6288	1.90551	0	0
73	ExN	RBFOX3	51.5296	2.10673	0	0
74	ExN	EML1	51.4793	1.96447	0	0
75	ExN	MIR4300HG	51.4554	3.35701	0	0
76	ExN	MACROD2	51.3186	1.65447	0	0
77	ExN	ATP8A2	51.3031	1.76212	0	0
78	ExN	PTPRO	51.0155	1.70437	0	0
79	ExN	GRIA1	50.985	1.81043	0	0
80	ExN	DSCAML1	50.4973	1.72873	0	0
81	ExN	UNC79	50.4839	1.5275	0	0
82	ExN	KCNB2	50.1366	1.7368	0	0
83	ExN	SYN2	50.0638	2.2435	0	0
84	ExN	AC069437.1	50.0278	2.11981	0	0
85	ExN	NECAB1	49.9475	2.82221	0	0
86	ExN	HS3ST4	49.6955	2.79862	0	0
87	ExN	KCNJ3	49.622	2.29759	0	0
88	ExN	SNAP25	49.5711	1.68265	0	0
89	ExN	FRMD4A	49.3324	1.36041	0	0
90	ExN	LMO7	49.2391	2.042	0	0
91	ExN	AP001825.1	49.1825	2.18734	0	0
92	ExN	PTPRN2	49.1737	1.41155	0	0
93	ExN	PLPPR5	49.0523	2.15293	0	0
94	ExN	SYT16	48.7222	1.91823	0	0
95	ExN	PDGFC	48.6821	2.03853	0	0
96	ExN	ENOX1	48.6015	1.56427	0	0
97	ExN	RALYL	48.2852	2.08274	0	0
98	ExN	ARFGEF3	48.2226	1.6854	0	0
99	ExN	AL135878.1	48.2101	3.03524	0	0
100	ExN	LINC01551	48.0032	1.94414	0	0
101	ExN	GPR22	47.7887	3.18598	0	0
102	ExN	SYT1	47.7002	1.29081	0	0
103	ExN	TMEM163	47.5136	1.84273	0	0
104	ExN	NRG3	47.3853	1.6145	0	0
105	ExN	KALRN	47.2414	1.30414	0	0
106	ExN	ARHGAP20	47.2222	2.73754	0	0
107	ExN	SATB2	46.7861	2.77847	0	0
108	ExN	NMNAT2	46.7788	1.50399	0	0
109	ExN	PLCL2	46.3994	1.54226	0	0
110	ExN	APBA1	46.3965	1.48846	0	0
111	ExN	TRMT9B	46.3504	2.10446	0	0
112	ExN	HIVEP3	46.329	1.55272	0	0
113	ExN	AFF3	46.219	1.38218	0	0
114	ExN	BRINP1	46.09	1.97692	0	0
115	ExN	DCX	45.9586	1.36753	0	0
116	ExN	TBR1	45.8929	3.73015	0	0
117	ExN	LIN7A	45.8355	1.67891	0	0
118	ExN	LRCH1	45.6984	1.5607	0	0
119	ExN	CDHR3	45.4373	1.67238	0	0
121	ExN	MAP2	45.0522	1.03389	0	0
122	ExN	GRIK2	44.9674	1.59397	0	0
123	ExN	SRGAP1	44.9317	1.36836	0	0
124	ExN	DMD	44.7921	1.55535	0	0
125	ExN	NLGN1	44.631	1.35391	0	0
126	ExN	PPM1E	44.535	1.26148	0	0
127	ExN	SLC8A1	44.2369	1.42899	0	0
129	ExN	FLRT2	44.1443	1.92208	0	0
130	ExN	AC008591.1	44.0756	2.13113	0	0
131	ExN	MLLT3	44.0289	1.3059	0	0
132	ExN	AL133166.1	43.7521	3.06423	0	0
133	ExN	DLGAP1-AS4	43.7307	1.9766	0	0
134	ExN	PRDM8	43.7228	2.8613	0	0
135	ExN	ANKRD44	43.7095	1.50332	0	0
136	ExN	CLMP	43.6481	1.96759	0	0
138	ExN	ST3GAL1	43.497	2.35996	0	0
139	ExN	KIRREL3	43.4632	1.51893	0	0
140	ExN	RBFOX1	43.413	1.76811	0	0
142	ExN	PRKCE	43.3426	1.44475	0	0
143	ExN	DCLK1	42.8238	1.20592	0	0
144	ExN	FOXG1-AS1	42.7354	2.58444	0	0
145	ExN	NFASC	42.7136	1.35978	0	0
146	ExN	DOP1B	42.6958	1.55501	0	0
147	ExN	NOL4	42.6851	1.4159	0	0
148	ExN	PPP3CA	42.5785	1.13266	0	0
149	ExN	TNPO1	42.4856	1.13331	0	0
150	ExN	SNAP91	42.4063	1.29768	0	0
151	ExN	SHTN1	42.3427	1.34349	0	0
152	ExN	SEZ6	42.2752	1.87611	0	0
153	ExN	ATRNL1	42.1797	1.21904	0	0
154	ExN	ANK3	42.1029	1.33878	0	0
155	ExN	TANC2	42.0632	1.07242	0	0
156	ExN	ADAMTS19	41.9877	2.11012	0	0
157	ExN	CACNA1B	41.9059	1.25159	0	0
158	ExN	PPFIA2-AS1	41.8996	1.66909	0	0
159	ExN	PPM1L	41.8668	1.32718	0	0
160	ExN	DOCK3	41.8367	1.06092	0	0
161	ExN	CELF2-AS2	41.8033	1.64799	0	0
162	ExN	DPP6	41.4552	1.68614	0	0
163	ExN	ABHD6	41.3723	1.82177	0	0
164	ExN	EPHA7	41.3517	1.57809	0	0
165	ExN	DOK6	41.3101	1.48121	0	0
166	ExN	XKR4	41.3023	1.42015	0	0
167	ExN	DLGAP1-AS5	41.2612	1.77548	0	0
168	ExN	LINC01572	41.0004	1.39711	0	0
169	ExN	TMEM108-AS1	40.9822	3.11575	0	0
170	ExN	NFIA-AS2	40.9505	1.95221	0	0
171	ExN	AC084361.1	40.9019	1.74948	0	0
172	ExN	FOXG1	40.8682	1.99934	0	0
173	ExN	BASP1	40.8276	1.04402	0	0
174	ExN	ARHGAP44	40.7679	1.45708	0	0
175	ExN	PDE1C	40.6893	1.99695	0	0
176	ExN	ANK2	40.4791	0.961208	0	0
177	ExN	MSRA	40.4212	1.50338	0	0
178	ExN	AL158840.1	40.4011	2.35326	0	0
179	ExN	AC015923.1	40.3873	1.20058	0	0
180	ExN	AP002370.2	40.1699	1.9374	0	0
181	ExN	DPYD	40.1429	1.54613	0	0
182	ExN	SLC8A1-AS1	40.1337	1.35688	0	0
183	ExN	SH3RF3	40.076	1.63817	0	0
184	ExN	PDE4D	40.0196	1.2559	0	0
185	ExN	MEF2C	39.9428	1.46988	0	0
186	ExN	PLXNA4	39.8993	1.73282	0	0
187	ExN	KIAA0319	39.8791	1.95526	0	0
188	ExN	PLXNA2	39.6129	1.46117	0	0
189	ExN	CNTNAP2	39.4559	1.45022	0	0
190	ExN	CSGALNACT1	39.4149	1.93213	0	0
191	ExN	LMO3	39.3814	1.84207	0	0
192	ExN	RYR2	39.2981	1.84545	0	0
193	ExN	ERC2	39.2287	1.12427	0	0
194	ExN	MAPT	39.0827	1.1846	0	0
195	ExN	NEO1	39.0602	1.1576	0	0
196	ExN	CHSY3	38.9389	1.76092	0	0
197	ExN	CFTR	38.79	2.24106	0	0
198	ExN	GABRB3	38.7448	1.1858	0	0
199	ExN	CERS6	38.6158	1.03039	0	0
200	ExN	SEMA3A	38.5479	1.44586	0	0
201	ExN	AC011900.1	38.5243	1.64883	0	0
202	ExN	SYT14	38.4526	1.21245	0	0
203	ExN	SEMA6D	38.4114	1.24044	0	0
204	ExN	ZFPM2-AS1	38.2434	1.58807	0	0
205	ExN	KIAA1324	38.1713	1.78517	0	0
206	ExN	NCAM1	38.1562	0.997664	0	0
207	ExN	IQCJ-SCHIP1	38.1498	1.82166	0	0
208	ExN	AC020611.2	38.0625	1.46629	0	0
209	ExN	TNR	38.0531	2.17824	0	0
210	ExN	CADM1	37.9256	1.03899	0	0
211	ExN	CAMKV	37.8723	2.31315	0	0
212	ExN	NEUROD2	37.8139	2.87965	0	0
213	ExN	NEUROD6	37.7921	2.83709	0	0
214	ExN	ROBO2	37.7415	1.38273	0	0
215	ExN	ZFPM2	37.621	1.49035	0	2.68293e-305
216	ExN	PLPPR4	37.5685	1.76021	0	1.93183e-304
217	ExN	CPE	37.3504	1.15036	2.49338e-305	6.84806e-301
218	ExN	CDH18	37.2481	1.80969	1.13761e-303	3.12445e-299
219	ExN	AC079117.1	37.1587	1.87046	3.16787e-302	8.70056e-298
220	ExN	LDB2	37.1152	1.43016	1.59512e-301	4.38101e-297
221	ExN	SYN3	37.053	1.28082	1.60568e-300	4.40999e-296
223	ExN	FNBP1L	37.0293	0.916104	3.87268e-300	1.06363e-295
224	ExN	AC119868.2	36.9319	1.5429	1.42144e-298	3.90398e-294
225	ExN	CTNNA2	36.9122	1.23891	2.95029e-298	8.10297e-294
226	ExN	ENO4	36.8341	1.40242	5.26524e-297	1.4461e-292
227	ExN	ASXL3	36.7314	1.13465	2.3078e-295	6.33837e-291
228	ExN	AC069155.1	36.7108	2.40909	4.91722e-295	1.35051e-290
229	ExN	NEGR1	36.6384	1.48434	7.0149e-294	1.92664e-289
230	ExN	TNIK	36.5699	1.05967	8.61351e-293	2.3657e-288
231	ExN	PCLO	36.5493	1.08319	1.83167e-292	5.03067e-288
232	ExN	NIN	36.5481	1.20256	1.91448e-292	5.25811e-288
233	ExN	GUCY1A1	36.5004	2.21261	1.09456e-291	3.00621e-287
234	ExN	AC103770.1	36.4704	3.40587	3.2698e-291	8.98052e-287
235	ExN	DOCK4	36.4326	1.06373	1.29693e-290	3.56201e-286
236	ExN	NAV1	36.2895	1.09835	2.36501e-288	6.4955e-284
237	ExN	ZFHX2	36.2653	1.50163	5.69635e-288	1.5645e-283
238	ExN	AC016042.1	35.9777	1.23202	1.87015e-283	5.13636e-279
239	ExN	KLHL14	35.9221	2.28936	1.379e-282	3.78743e-278
240	ExN	AC005753.2	35.8548	1.40271	1.54954e-281	4.25581e-277
241	ExN	SNHG14	35.8148	0.709042	6.49221e-281	1.78308e-276
242	ExN	AC025887.2	35.6688	2.32706	1.20447e-278	3.30808e-274
243	ExN	CELF5	35.5776	1.15668	3.10776e-277	8.53546e-273
244	ExN	PAK3	35.5719	0.976302	3.80593e-277	1.0453e-272
245	ExN	R3HDM1	35.5316	1.03485	1.59593e-276	4.38322e-272
246	ExN	AC090709.1	35.4977	1.21041	5.32537e-276	1.46261e-271
247	ExN	AL445433.2	35.4483	2.27372	3.07681e-275	8.45046e-271
248	ExN	IGSF21	35.4287	2.02196	6.17106e-275	1.69488e-270
249	ExN	ST18	35.4067	1.62079	1.34513e-274	3.6944e-270
250	ExN	SLCO3A1	35.3977	1.35238	1.85271e-274	5.08846e-270
251	ExN	GRIN2B	35.3651	1.07436	5.87296e-274	1.61301e-269
252	ExN	AL138773.1	35.3367	6.33637	1.60565e-273	4.40991e-269
253	ExN	ADGRB3	35.2719	0.936717	1.58626e-272	4.35668e-268
254	ExN	AC004158.1	34.8668	1.29683	2.37111e-266	6.51225e-262
255	ExN	CDKL5	34.8252	1.17822	1.00958e-265	2.77282e-261
256	ExN	GALNT13	34.8223	1.36972	1.11966e-265	3.07513e-261
257	ExN	MDGA2	34.8209	1.27206	1.17264e-265	3.22065e-261
258	ExN	GRM3	34.7532	1.25934	1.23797e-264	3.40008e-260
259	ExN	SH3GL3	34.7125	1.31086	5.10038e-264	1.40082e-259
260	ExN	GABRA2	34.5798	1.6248	5.0897e-262	1.39789e-257
261	ExN	RAI14	34.5401	1.27657	2.00666e-261	5.51129e-257
262	ExN	MTSS1	34.4888	1.01278	1.1798e-260	3.24032e-256
263	ExN	CELF4	34.4594	1.15915	3.25747e-260	8.94664e-256
264	ExN	IPO9-AS1	34.42	1.13158	1.26701e-259	3.47984e-255
265	ExN	STUM	34.3243	2.30095	3.40883e-258	9.36235e-254
266	ExN	KHDRBS3	34.2934	1.55328	9.85464e-258	2.70658e-253
267	ExN	STMN2	34.2735	1.03473	1.94794e-257	5.35002e-253
268	ExN	SNCA	34.2644	1.41285	2.65876e-257	7.30229e-253
269	ExN	AP000462.1	34.2531	1.11286	3.92686e-257	1.07851e-252
270	ExN	NSG2	34.1971	1.22482	2.66985e-256	7.33274e-252
271	ExN	JPH4	34.1052	1.34118	6.16855e-255	1.69419e-250
272	ExN	RALGAPA2	34.048	0.95622	4.34023e-254	1.19204e-249
273	ExN	RERG	34.0315	1.36317	7.61203e-254	2.09064e-249
274	ExN	SPHKAP	34.0027	2.66907	2.03272e-253	5.58288e-249
275	ExN	CSRNP3	33.9302	0.9607	2.39268e-252	6.57148e-248
276	ExN	BASP1-AS1	33.9283	1.33101	2.55002e-252	7.00363e-248
277	ExN	TIAM2	33.8889	1.10226	9.69665e-252	2.66318e-247
278	ExN	PRKAR2B	33.8454	1.16561	4.23528e-251	1.16322e-246
279	ExN	FRMPD4	33.8013	1.94836	1.89046e-250	5.19214e-246
280	ExN	FTX	33.7742	0.559661	4.71488e-250	1.29494e-245
281	ExN	RBFOX2	33.7683	0.780489	5.77006e-250	1.58475e-245
282	ExN	GRID1	33.7657	1.12027	6.28997e-250	1.72754e-245
283	ExN	ANKH	33.7216	1.2894	2.78735e-249	7.65546e-245
285	ExN	NRCAM	33.602	0.941181	1.56971e-247	4.31121e-243
286	ExN	MYO1D	33.5125	1.20501	3.16893e-246	8.70348e-242
287	ExN	MIR181A1HG	33.494	1.09824	5.89966e-246	1.62034e-241
288	ExN	CNTN1	33.4735	1.19075	1.1706e-245	3.21507e-241
289	ExN	AC006387.1	33.4717	1.24385	1.24347e-245	3.4152e-241
290	ExN	STARD4-AS1	33.3915	0.975152	1.8223e-244	5.00493e-240
291	ExN	GABBR2	33.3204	1.22091	1.95854e-243	5.37912e-239
292	ExN	PRKG2	33.3024	2.69137	3.56993e-243	9.80481e-239
293	ExN	GFOD1	33.2855	1.51973	6.26927e-243	1.72186e-238
295	ExN	CHD3	33.2755	1.23714	8.74313e-243	2.4013e-238
296	ExN	TSHZ3	32.9858	1.47318	1.30002e-238	3.5705e-234
298	ExN	CNR1	32.9411	1.34216	5.67865e-238	1.55964e-233
299	ExN	PTPRG	32.9313	0.995009	7.83012e-238	2.15054e-233
300	ExN	COL25A1	32.9178	1.65336	1.22377e-237	3.36109e-233
301	ExN	FMNL2	32.8435	0.807853	1.40909e-236	3.87005e-232
302	ExN	AC010275.1	32.7995	2.06727	5.98539e-236	1.64389e-231
303	ExN	SIAH3	32.7902	2.18661	8.1239e-236	2.23123e-231
304	ExN	SGIP1	32.6946	0.976968	1.86166e-234	5.11305e-230
305	ExN	CLASP2	32.6834	0.668912	2.68983e-234	7.38761e-230
306	ExN	LRFN2	32.6407	1.76928	1.08439e-233	2.97828e-229
307	ExN	PPP2R2B	32.5858	0.985508	6.51597e-233	1.78961e-228
308	ExN	NEDD4L	32.4377	0.889755	8.07119e-231	2.21675e-226
309	ExN	AL157778.1	32.3783	1.0932	5.54781e-230	1.52371e-225
311	ExN	SLC15A5	32.2998	4.07684	7.03693e-229	1.93269e-224
314	ExN	AC004054.1	32.1641	1.58464	5.61208e-227	1.54136e-222
315	ExN	MLIP	32.1218	2.72536	2.18877e-226	6.01145e-222
316	ExN	GLRB	32.1053	1.60762	3.72361e-226	1.02269e-221
317	ExN	FGF12	32.0853	1.24631	7.06236e-226	1.93968e-221
318	ExN	MGLL	32.0636	1.34109	1.41864e-225	3.8963e-221
319	ExN	NFIA	32.061	1.12053	1.5415e-225	4.23373e-221
320	ExN	SPATA16	31.9872	4.18054	1.64531e-224	4.51885e-220
321	ExN	GPRIN3	31.8976	1.85269	2.88347e-223	7.91944e-219
322	ExN	HIVEP2	31.884	1.0727	4.45303e-223	1.22303e-218
323	ExN	SPTBN4	31.8599	1.27367	9.60655e-223	2.63844e-218
324	ExN	AC044781.1	31.7396	1.35712	4.41898e-221	1.21367e-216
325	ExN	STXBP1	31.7369	0.988917	4.81962e-221	1.32371e-216
326	ExN	BACH2	31.7013	0.897881	1.48863e-220	4.08851e-216
327	ExN	ST6GALNAC3	31.6549	1.0859	6.48443e-220	1.78095e-215
328	ExN	POU2F2	31.5665	1.17821	1.06499e-218	2.92499e-214
330	ExN	NKAIN1	31.5346	1.2919	2.91386e-218	8.00292e-214
331	ExN	PTPRG-AS1	31.5228	1.18475	4.22782e-218	1.16117e-213
332	ExN	CLVS1	31.5085	1.0845	6.6364e-218	1.82269e-213
334	ExN	RNF217-AS1	31.4072	1.67225	1.61493e-216	4.4354e-212
335	ExN	AC093879.1	31.3881	0.919392	2.93972e-216	8.07394e-212
336	ExN	FAT3	31.3601	0.993991	7.07709e-216	1.94372e-211
337	ExN	AFDN	31.3261	0.799125	2.06135e-215	5.66149e-211
338	ExN	ADAMTSL1	31.308	1.54167	3.63373e-215	9.98003e-211
339	ExN	DUOX1	31.2897	1.12242	6.43406e-215	1.76711e-210
340	ExN	NEXMIF	31.2895	1.03043	6.48759e-215	1.78182e-210
341	ExN	MAST1	31.2859	1.05212	7.25375e-215	1.99224e-210
342	ExN	MTMR7	31.281	1.01521	8.45865e-215	2.32317e-210
343	ExN	AC023886.1	31.26	2.17626	1.63197e-214	4.48221e-210
344	ExN	EFNB2	31.2499	1.33252	2.24268e-214	6.15953e-210
345	ExN	SCN3B	31.2247	1.24585	4.924e-214	1.35238e-209
346	ExN	LINC01435	31.2039	3.4859	9.42706e-214	2.58914e-209
347	ExN	SEZ6L	31.2013	1.18171	1.02239e-213	2.80798e-209
348	ExN	ANO4	31.1948	1.31012	1.25225e-213	3.43931e-209
349	ExN	NTRK3	31.1712	1.1654	2.61799e-213	7.19031e-209
350	ExN	AC021127.1	31.1477	3.09051	5.45416e-213	1.49799e-208
351	ExN	GNAI1	31.1226	1.19463	1.19248e-212	3.27516e-208
352	ExN	SORBS2	30.9563	0.916744	2.08819e-210	5.73522e-206
353	ExN	AC073571.1	30.9311	1.55628	4.56576e-210	1.25399e-205
354	ExN	TRPM3	30.9303	1.18161	4.67338e-210	1.28354e-205
355	ExN	DPYD-AS1	30.8957	1.59789	1.36491e-209	3.74872e-205
356	ExN	LHFPL4	30.8945	1.18467	1.41716e-209	3.89222e-205
357	ExN	FRMD3	30.7993	1.19136	2.67752e-208	7.35381e-204
358	ExN	PTPRS	30.7579	0.758439	9.57676e-208	2.63026e-203
359	ExN	UNC5A	30.7524	2.07013	1.13687e-207	3.12242e-203
360	ExN	GRM5	30.7502	1.22484	1.217e-207	3.34249e-203
361	ExN	SSBP2	30.737	0.728526	1.8257e-207	5.01428e-203
362	ExN	FAT4	30.7362	1.15093	1.8697e-207	5.13513e-203
363	ExN	AFAP1	30.714	1.09659	3.70537e-207	1.01768e-202
364	ExN	CADM2	30.7004	1.04859	5.61407e-207	1.5419e-202
365	ExN	CAMK2B	30.596	1.4294	1.38358e-205	3.80002e-201
366	ExN	TENM3	30.5729	0.95425	2.80831e-205	7.71303e-201
367	ExN	LINC00709	30.4141	7.01429	3.57502e-203	9.8188e-199
368	ExN	SYP	30.414	1.15253	3.58441e-203	9.84457e-199
369	ExN	MMP16	30.3133	0.873539	7.66516e-202	2.10524e-197
370	ExN	SHANK2	30.2549	0.872689	4.49841e-201	1.23549e-196
371	ExN	ADAMTS3	30.2504	1.59881	5.15223e-201	1.41506e-196
372	ExN	DGKI	30.23	0.951455	9.54938e-201	2.62274e-196
373	ExN	SOX4	30.2243	0.834622	1.13486e-200	3.1169e-196
374	ExN	FEZF2	30.175	2.78971	5.03795e-200	1.38367e-195
375	ExN	AKT3	30.1457	0.702764	1.22282e-199	3.35846e-195
376	ExN	HECW2	30.099	1.02766	4.99267e-199	1.37124e-194
377	ExN	REEP1	30.0605	1.07189	1.59208e-198	4.37264e-194
378	ExN	GABRB1	30.0338	1.47016	3.55194e-198	9.75541e-194
379	ExN	AL158077.2	29.9635	3.08148	2.93559e-197	8.06259e-193
380	ExN	AC006460.2	29.9055	1.67272	1.67044e-196	4.58787e-192
381	ExN	CACNB4	29.8331	0.932612	1.45568e-195	3.99802e-191
382	ExN	SPOCK1	29.8072	1.08284	3.15259e-195	8.65858e-191
383	ExN	NTM	29.787	0.991039	5.76217e-195	1.58258e-190
384	ExN	NTSR1	29.7598	2.61917	1.29508e-194	3.55694e-190
385	ExN	OLFM2	29.7555	1.09335	1.47415e-194	4.04874e-190
386	ExN	CPNE4	29.5816	1.83563	2.58003e-192	7.08604e-188
387	ExN	KIAA1211	29.5688	0.743392	3.76615e-192	1.03437e-187
388	ExN	HS6ST3	29.5673	1.59994	3.93472e-192	1.08067e-187
389	ExN	AL138689.2	29.5603	1.60372	4.84313e-192	1.33017e-187
390	ExN	KLF7	29.5584	0.960546	5.11692e-192	1.40536e-187
391	ExN	RPS6KL1	29.5409	1.16947	8.60332e-192	2.3629e-187
392	ExN	DLGAP4	29.5311	0.870416	1.14743e-191	3.15141e-187
393	ExN	CAP2	29.5025	1.03866	2.67041e-191	7.33427e-187
394	ExN	LINGO1	29.4874	1.40191	4.17253e-191	1.14599e-186
395	ExN	AC097537.1	29.4731	1.24475	6.37587e-191	1.75113e-186
396	ExN	MYO5B	29.4639	1.26292	8.36543e-191	2.29756e-186
397	ExN	JMJD1C	29.3704	0.548705	1.31171e-189	3.60261e-185
398	ExN	TAFA1	29.3499	1.78032	2.39698e-189	6.58332e-185
399	ExN	NPR3	29.3348	2.46308	3.73742e-189	1.02648e-184
400	ExN	GABRB2	29.3148	1.45856	6.70929e-189	1.84271e-184
401	ExN	LINC02281	29.2692	1.79582	2.55717e-188	7.02325e-184
402	ExN	EMX1	29.1972	3.38459	2.10715e-187	5.7873e-183
403	ExN	RAPGEF2	29.0549	0.756841	1.33502e-185	3.66662e-181
405	ExN	CNTNAP5	29.0293	1.17778	2.80811e-185	7.71248e-181
406	ExN	AC027288.3	29.027	0.947923	3.00465e-185	8.25227e-181
407	ExN	DGCR9	29.0268	1.10371	3.0187e-185	8.29086e-181
408	ExN	SNX32	29.0211	1.16783	3.5669e-185	9.7965e-181
410	ExN	TENM4	28.9661	0.839704	1.75919e-184	4.83161e-180
411	ExN	MACROD2-AS1	28.8623	1.65806	3.55635e-183	9.76753e-179
412	ExN	DISP3	28.7759	1.69747	4.30179e-182	1.18149e-177
413	ExN	AL049779.4	28.7707	1.36467	4.98525e-182	1.3692e-177
414	ExN	GPM6A	28.7677	0.748998	5.43337e-182	1.49228e-177
416	ExN	CDON	28.7474	1.00023	9.7738e-182	2.68437e-177
418	ExN	FRMD5	28.4791	0.868352	2.1245e-178	5.83495e-174
419	ExN	AL035427.1	28.4696	0.935627	2.79139e-178	7.66654e-174
420	ExN	DTNB	28.4621	0.817901	3.45011e-178	9.47573e-174
421	ExN	GUCY1A2	28.3525	1.05417	7.80374e-177	2.1433e-172
422	ExN	ANKRD36C	28.3359	0.785978	1.25049e-176	3.43447e-172
423	ExN	KIAA1549L	28.3318	0.917938	1.40313e-176	3.85369e-172
424	ExN	ATP2B2	28.3225	1.38425	1.82828e-176	5.02138e-172
425	ExN	SLCO5A1	28.2965	0.880649	3.81391e-176	1.04749e-171
427	ExN	WASF1	28.2576	0.975659	1.14781e-175	3.15247e-171
428	ExN	AC092666.1	28.2348	2.60488	2.18752e-175	6.00802e-171
429	ExN	SERPINI1	28.2284	1.67378	2.62446e-175	7.20808e-171
430	ExN	CCDC171	28.2192	0.905934	3.39984e-175	9.33766e-171
431	ExN	SPTAN1	28.2072	0.778934	4.7758e-175	1.31167e-170
432	ExN	MPPED2	28.186	0.970306	8.69108e-175	2.387e-170
434	ExN	GDAP1	28.1126	0.932919	6.87573e-174	1.88842e-169
435	ExN	SPIRE1	28.1013	0.743913	9.45735e-174	2.59746e-169
437	ExN	ERC1	27.9105	0.654574	1.99197e-171	5.47094e-167
438	ExN	GREM2	27.8818	1.65867	4.42962e-171	1.2166e-166
440	ExN	SCD5	27.8179	0.970275	2.63505e-170	7.23717e-166
441	ExN	MYO5A	27.7776	0.803308	8.10065e-170	2.22484e-165
442	ExN	CRYM	27.7119	2.95924	5.01226e-169	1.37662e-164
443	ExN	ZNF33B	27.6347	0.975427	4.26062e-168	1.17018e-163
444	ExN	AC132153.1	27.5956	1.96166	1.25704e-167	3.45246e-163
445	ExN	MGST1	27.5792	1.28653	1.97563e-167	5.42608e-163
446	ExN	C1orf21	27.5493	0.839918	4.50702e-167	1.23785e-162
447	ExN	AC068759.1	27.5146	4.35336	1.17493e-166	3.22695e-162
448	ExN	LINC00710	27.5093	2.56041	1.35879e-166	3.73192e-162
449	ExN	KLHL1	27.4736	1.48088	3.62647e-166	9.96009e-162
450	ExN	TCF4	27.4621	0.789693	4.97554e-166	1.36653e-161
451	ExN	SLC1A2	27.4591	0.874323	5.40728e-166	1.48511e-161
453	ExN	CRMP1	27.4322	0.806485	1.13405e-165	3.11468e-161
454	ExN	AC092131.1	27.3337	3.7154	1.68861e-164	4.63776e-160
456	ExN	SLC17A6	27.274	1.84305	8.63887e-164	2.37266e-159
457	ExN	ADD2	27.2332	0.937649	2.62752e-163	7.21648e-159
458	ExN	PHF14	27.2192	0.625949	3.84429e-163	1.05583e-158
459	ExN	AC079226.2	27.1377	1.51417	3.54025e-162	9.7233e-158
460	ExN	NR4A2	27.1163	2.09838	6.32863e-162	1.73816e-157
461	ExN	SLC44A1	27.1158	0.976029	6.42083e-162	1.76348e-157
462	ExN	ADCY5	27.0996	1.1892	9.94325e-162	2.73091e-157
463	ExN	EXOC6B	27.0652	0.63476	2.5321e-161	6.95442e-157
464	ExN	CEP128	27.012	0.985051	1.06737e-160	2.93154e-156
465	ExN	KIF3C	27.0037	1.03331	1.33543e-160	3.66776e-156
466	ExN	ARHGAP21	27.0037	0.681274	1.33838e-160	3.67587e-156
467	ExN	TMTC1	26.9424	1.3037	6.99424e-160	1.92097e-155
468	ExN	CNKSR2	26.9347	0.949331	8.61714e-160	2.3667e-155
469	ExN	ZNRF1	26.8672	0.848223	5.31716e-159	1.46036e-154
470	ExN	ARHGAP15	26.8235	2.35617	1.71904e-158	4.72134e-154
471	ExN	AC006145.1	26.7679	1.8951	7.64442e-158	2.09954e-153
472	ExN	SVOP	26.767	1.08821	7.831e-158	2.15078e-153
473	ExN	UBA6-AS1	26.7169	0.867939	2.99496e-157	8.22564e-153
474	ExN	ZNF124	26.704	0.881694	4.23078e-157	1.16198e-152
475	ExN	AL353693.1	26.6764	1.58566	8.83587e-157	2.42677e-152
476	ExN	LZTS1	26.6728	1.34693	9.72551e-157	2.67111e-152
477	ExN	LINC00461	26.6271	0.768251	3.29413e-156	9.04734e-152
478	ExN	FBN3	26.6146	1.30532	4.59993e-156	1.26337e-151
479	ExN	RTN1	26.6103	0.867832	5.15588e-156	1.41606e-151
480	ExN	ZMIZ1-AS1	26.596	1.5957	7.54961e-156	2.0735e-151
481	ExN	NCAN	26.5768	1.07238	1.25882e-155	3.45734e-151
482	ExN	TTLL7	26.5418	0.833114	3.19502e-155	8.77513e-151
483	ExN	FAM171A1	26.534	0.827113	3.92635e-155	1.07837e-150
484	ExN	HECTD4	26.5175	0.652732	6.08928e-155	1.67242e-150
485	ExN	PITPNC1	26.4778	0.762058	1.74804e-154	4.801e-150
487	ExN	BACE2	26.4243	1.74289	7.21185e-154	1.98073e-149
488	ExN	GNG2	26.3406	0.817903	6.57694e-153	1.80636e-148
489	ExN	PCDH9	26.3125	0.936941	1.37968e-152	3.7893e-148
490	ExN	RUNDC3B	26.2981	0.909199	2.01732e-152	5.54058e-148
491	ExN	AC090945.1	26.2801	0.965208	3.23984e-152	8.89822e-148
492	ExN	GNAO1	26.2503	0.804253	7.09873e-152	1.94967e-147
493	ExN	C20orf194	26.2235	0.67154	1.43315e-151	3.93615e-147
495	ExN	AC011474.1	26.2104	2.37854	2.02424e-151	5.55956e-147
496	ExN	TCERG1L	26.2051	1.85073	2.32325e-151	6.38079e-147
497	ExN	CHST15	26.1958	1.52514	2.96765e-151	8.15066e-147
498	ExN	ST7-AS2	26.1804	0.835405	4.44354e-151	1.22042e-146
499	ExN	IL7	26.1533	0.737784	9.04664e-151	2.48466e-146
500	ExN	PCNX2	26.0979	0.808677	3.8496e-150	1.05729e-145
501	ExN	SEL1L3	26.087	1.32561	5.11955e-150	1.40609e-145
503	ExN	ELAVL4	26.0477	1.15544	1.4289e-149	3.92448e-145
504	ExN	AC040168.1	26.0194	1.2083	2.98691e-149	8.20356e-145
505	ExN	LZTS1-AS1	26.0094	1.34396	3.87583e-149	1.0645e-144
506	ExN	ATP2C2	25.9705	1.28497	1.06667e-148	2.92961e-144
507	ExN	LINC01811	25.9685	2.26255	1.12452e-148	3.0885e-144
508	ExN	GARNL3	25.9469	0.937846	1.96887e-148	5.4075e-144
509	ExN	AC062022.2	25.9382	1.99364	2.4715e-148	6.78796e-144
511	ExN	NR4A3	25.8551	2.11662	2.13235e-147	5.85649e-143
512	ExN	CSMD3	25.8344	1.10596	3.64448e-147	1.00096e-142
513	ExN	AL445193.2	25.8168	2.00918	5.74641e-147	1.57825e-142
515	ExN	GAP43	25.7913	0.779649	1.11072e-146	3.05058e-142
516	ExN	AL354949.1	25.7748	1.87542	1.69888e-146	4.66599e-142
517	ExN	TCF20	25.7484	0.772507	3.35771e-146	9.22195e-142
518	ExN	ACTL6B	25.7241	1.18947	6.27723e-146	1.72404e-141
519	ExN	MICAL2	25.6877	2.00973	1.60571e-145	4.41009e-141
520	ExN	RABGAP1L	25.6768	0.670674	2.12541e-145	5.83745e-141
521	ExN	KCNQ5-AS1	25.6272	4.38695	7.5851e-145	2.08325e-140
523	ExN	GABRG3-AS1	25.5894	1.43294	1.99942e-144	5.49141e-140
524	ExN	SLC44A5	25.5864	0.798986	2.16303e-144	5.94077e-140
525	ExN	MAP1B	25.5544	0.557941	4.90225e-144	1.3464e-139
526	ExN	ZBTB18	25.5523	1.30614	5.17668e-144	1.42178e-139
527	ExN	KAZN	25.5205	0.795065	1.16889e-143	3.21036e-139
528	ExN	STX17-AS1	25.5084	1.79096	1.59252e-143	4.37386e-139
529	ExN	PALMD	25.5012	1.57824	1.91138e-143	5.24961e-139
530	ExN	CSAD	25.5003	0.828315	1.95596e-143	5.37204e-139
531	ExN	VSNL1	25.4883	1.52244	2.65899e-143	7.30291e-139
532	ExN	SGK1	25.4883	1.24166	2.66082e-143	7.30793e-139
534	ExN	AC053513.1	25.4795	0.743273	3.3253e-143	9.13292e-139
535	ExN	MAPK8	25.4764	0.669331	3.60307e-143	9.89584e-139
536	ExN	SCUBE1	25.4619	1.68018	5.21209e-143	1.4315e-138
537	ExN	RGS7BP	25.4396	1.21015	9.19124e-143	2.52437e-138
538	ExN	GRIK3	25.424	1.15048	1.37e-142	3.76271e-138
540	ExN	DPY19L2	25.3949	1.19647	2.87134e-142	7.88615e-138
542	ExN	BMPR2	25.3757	0.607181	4.68144e-142	1.28576e-137
543	ExN	GPD1L	25.3656	1.73398	6.04441e-142	1.6601e-137
544	ExN	CSMD2	25.3545	1.32242	8.00948e-142	2.1998e-137
545	ExN	KLHL29	25.3509	0.905518	8.78919e-142	2.41395e-137
546	ExN	OTUD7A	25.2939	0.831687	3.73232e-141	1.02508e-136
547	ExN	PEX5L	25.2921	1.21244	3.90443e-141	1.07235e-136
549	ExN	AL158058.1	25.2317	3.59311	1.79736e-140	4.93644e-136
550	ExN	DIO2-AS1	25.2272	1.58767	2.01548e-140	5.53553e-136
551	ExN	AC211433.1	25.2199	0.708296	2.4247e-140	6.65945e-136
553	ExN	OCA2	25.1141	2.11002	3.49178e-139	9.59017e-135
554	ExN	ZFHX2-AS1	25.0527	1.13053	1.63289e-138	4.48474e-134
555	ExN	FGF13	25.0289	0.778931	2.96566e-138	8.14518e-134
556	ExN	LINC02144	25.0068	1.29104	5.1595e-138	1.41706e-133
557	ExN	PTPRZ1	24.9961	0.755367	6.74674e-138	1.85299e-133
558	ExN	ANKRD36	24.9749	0.683703	1.14633e-137	3.1484e-133
559	ExN	HERC1	24.9662	0.619303	1.42301e-137	3.9083e-133
561	ExN	RNF24	24.9634	0.701782	1.52762e-137	4.1956e-133
562	ExN	SMARCA2	24.9609	0.934547	1.62755e-137	4.47005e-133
563	ExN	ATXN7L1	24.9558	0.735362	1.84737e-137	5.0738e-133
564	ExN	AC016746.1	24.9415	4.09861	2.63993e-137	7.25058e-133
566	ExN	KLHL23	24.797	0.690609	9.65372e-136	2.65139e-131
569	ExN	NRSN1	24.7435	1.13254	3.64123e-135	1.00006e-130
570	ExN	BICDL1	24.7017	0.842088	1.02435e-134	2.81339e-130
571	ExN	KIFAP3	24.6652	0.781699	2.53044e-134	6.94984e-130
574	ExN	AC027251.1	24.6066	2.44062	1.07246e-133	2.94552e-129
575	ExN	SEMA3C	24.5975	1.14493	1.3425e-133	3.68718e-129
576	ExN	FAM117B	24.577	0.770677	2.22671e-133	6.11567e-129
577	ExN	TIMP3	24.5642	0.877804	3.05326e-133	8.38577e-129
581	ExN	SRGAP2	24.5146	0.872236	1.03164e-132	2.83339e-128
582	ExN	CACNA1C	24.4893	0.724909	1.92283e-132	5.28104e-128
583	ExN	C3orf14	24.4195	1.20623	1.06258e-131	2.91837e-127
587	ExN	RAP1GAP2	24.3646	0.888122	4.0602e-131	1.11513e-126
588	ExN	MACO1	24.3345	0.755576	8.45581e-131	2.32239e-126
589	ExN	PPP2R2C	24.2908	1.19062	2.4537e-130	6.73909e-126
590	ExN	CACNA1D	24.267	0.837316	4.3722e-130	1.20082e-125
591	ExN	AC018643.1	24.2471	1.85954	7.10227e-130	1.95064e-125
592	ExN	CHD5	24.2321	1.13813	1.02211e-129	2.80721e-125
594	ExN	AC010974.2	24.2243	0.991801	1.23445e-129	3.39042e-125
595	ExN	GABRG3	24.2226	1.2475	1.2874e-129	3.53585e-125
598	ExN	AF305872.2	24.1952	5.47433	2.49885e-129	6.86309e-125
599	ExN	CCDC3	24.1943	1.10142	2.55131e-129	7.00717e-125
600	ExN	HIP1R	24.1834	0.841785	3.32478e-129	9.13152e-125
601	ExN	FAM107B	24.1496	0.964642	7.54527e-129	2.07231e-124
602	ExN	NFIX	24.1436	0.968354	8.7238e-129	2.39599e-124
603	ExN	ST7	24.1273	0.762992	1.29294e-128	3.55106e-124
604	ExN	CDH18-AS1	24.1215	2.19909	1.48563e-128	4.08027e-124
605	ExN	SSH2	24.1084	0.619623	2.04095e-128	5.60546e-124
606	ExN	TAFA5	24.092	0.845331	3.03189e-128	8.32709e-124
607	ExN	CORO2B	24.0551	0.910781	7.37739e-128	2.0262e-123
608	ExN	SRRM3	24.0366	0.7745	1.15186e-127	3.16359e-123
609	ExN	ST8SIA2	23.9977	0.951323	2.93736e-127	8.06746e-123
610	ExN	MED13L	23.9788	0.53068	4.63355e-127	1.27261e-122
611	ExN	ST6GAL2	23.9773	0.951758	4.79499e-127	1.31694e-122
612	ExN	VEZT	23.9336	0.585308	1.37018e-126	3.7632e-122
613	ExN	RNF165	23.8909	0.780562	3.80974e-126	1.04635e-121
614	ExN	KCNMA1	23.8842	0.867839	4.47314e-126	1.22855e-121
615	ExN	CSRP2	23.8807	1.14866	4.86342e-126	1.33574e-121
616	ExN	TSPAN2	23.8741	1.53911	5.68734e-126	1.56203e-121
617	ExN	PIPOX	23.8405	1.00402	1.27118e-125	3.4913e-121
618	ExN	COL12A1	23.8274	2.57174	1.73858e-125	4.77502e-121
619	ExN	AC091946.1	23.7996	1.49942	3.37466e-125	9.26852e-121
620	ExN	RYR3	23.7846	1.00297	4.82608e-125	1.32548e-120
621	ExN	ATP8A1	23.768	0.776843	7.15708e-125	1.96569e-120
622	ExN	GPR137C	23.7465	0.721048	1.19446e-124	3.28058e-120
623	ExN	MIAT	23.7154	0.677557	2.50368e-124	6.87637e-120
624	ExN	OSBP2	23.7013	0.779585	3.49992e-124	9.61254e-120
625	ExN	MAPT-AS1	23.691	1.25455	4.46047e-124	1.22507e-119
626	ExN	GALNT14	23.6901	1.14582	4.56022e-124	1.25246e-119
627	ExN	B3GAT2	23.6507	1.10253	1.16195e-123	3.19131e-119
628	ExN	RALGPS1	23.6245	0.691229	2.15773e-123	5.92622e-119
629	ExN	MCF2L	23.5974	0.948338	4.10066e-123	1.12625e-118
630	ExN	NHSL1	23.5942	0.859991	4.42492e-123	1.2153e-118
631	ExN	TMEM150C	23.5742	1.18828	7.09717e-123	1.94924e-118
632	ExN	TMEM132B	23.5525	0.79252	1.18256e-122	3.24789e-118
635	ExN	AL050309.1	23.4163	0.73802	2.91888e-121	8.0167e-117
636	ExN	TTN	23.394	0.796011	4.91502e-121	1.34991e-116
637	ExN	PCSK2	23.3853	1.36382	6.02922e-121	1.65592e-116
638	ExN	MEP1B	23.3235	1.88137	2.55972e-120	7.03026e-116
639	ExN	ARMH4	23.3016	0.661902	4.26583e-120	1.17161e-115
640	ExN	CARMIL3	23.3016	1.30895	4.27289e-120	1.17355e-115
641	ExN	FLNB	23.2583	0.88442	1.1727e-119	3.22082e-115
642	ExN	CELF6	23.223	1.11547	2.66447e-119	7.31797e-115
643	ExN	RORB	23.2113	1.15982	3.49943e-119	9.61119e-115
644	ExN	ATCAY	23.1667	0.750724	9.8782e-119	2.71305e-114
645	ExN	ZNF883	23.1244	0.890889	2.63169e-118	7.22795e-114
646	ExN	YEATS2	23.1127	0.588441	3.44991e-118	9.47518e-114
647	ExN	LRP1B	23.1049	0.994222	4.12973e-118	1.13423e-113
649	ExN	MYT1L-AS1	23.0723	1.89308	8.78375e-118	2.41246e-113
650	ExN	KIF21B	23.057	1.04388	1.25043e-117	3.4343e-113
651	ExN	RTF1	23.0545	0.635844	1.32574e-117	3.64115e-113
652	ExN	GMDS	23.0335	0.730778	2.15037e-117	5.906e-113
653	ExN	LPL	23.0323	2.2835	2.21411e-117	6.08106e-113
654	ExN	CABP1	23.0267	1.62128	2.51898e-117	6.91837e-113
655	ExN	ADARB1	22.985	0.878745	6.59037e-117	1.81004e-112
656	ExN	HMGCLL1	22.9643	0.926089	1.06107e-116	2.91424e-112
657	ExN	CLSTN2	22.9357	1.00062	2.04524e-116	5.61724e-112
658	ExN	ZEB2	22.9069	0.772909	3.96617e-116	1.08931e-111
660	ExN	WDR47	22.892	0.76874	5.58069e-116	1.53274e-111
661	ExN	AC092969.1	22.8828	0.824841	6.89808e-116	1.89456e-111
663	ExN	SULT4A1	22.8303	1.27133	2.29526e-115	6.30394e-111
664	ExN	MEF2C-AS1	22.8226	1.08774	2.73367e-115	7.50801e-111
665	ExN	PGM2L1	22.7764	0.787901	7.85345e-115	2.15695e-110
666	ExN	TMEM132A	22.7682	1.01346	9.46532e-115	2.59965e-110
667	ExN	SCAPER	22.7624	0.6244	1.08255e-114	2.97323e-110
668	ExN	ABCD2	22.7458	1.46311	1.57747e-114	4.33251e-110
669	ExN	SNX7	22.7384	1.23359	1.87008e-114	5.13618e-110
670	ExN	PCDH9-AS2	22.7328	0.857049	2.12218e-114	5.82856e-110
672	ExN	ZNF385B	22.7013	1.58658	4.34896e-114	1.19444e-109
673	ExN	AP3B2	22.6995	0.919529	4.53244e-114	1.24484e-109
674	ExN	SCN8A	22.6677	0.725735	9.34426e-114	2.5664e-109
675	ExN	EPHB1	22.6672	0.713229	9.43239e-114	2.59061e-109
676	ExN	DISP2	22.6637	1.5079	1.02163e-113	2.80592e-109
677	ExN	ASTN1	22.6599	0.714609	1.11549e-113	3.06368e-109
678	ExN	DOCK9-AS1	22.65	3.40605	1.39454e-113	3.83011e-109
679	ExN	UPP2	22.6424	1.09846	1.65742e-113	4.55209e-109
680	ExN	AC022679.2	22.635	1.26229	1.96138e-113	5.38693e-109
681	ExN	PELI2	22.6164	0.814378	2.98564e-113	8.20005e-109
682	ExN	PDE5A	22.5924	0.588948	5.15202e-113	1.415e-108
683	ExN	HERC3	22.5888	0.890827	5.58258e-113	1.53325e-108
684	ExN	CPEB1-AS1	22.5805	1.15945	6.73513e-113	1.8498e-108
685	ExN	GRIP1	22.5791	0.64756	6.95431e-113	1.91e-108
686	ExN	HS3ST2	22.5735	1.48609	7.89083e-113	2.16722e-108
687	ExN	PPP1R13B	22.5555	0.796663	1.18497e-112	3.25453e-108
688	ExN	BICRAL	22.5544	0.721927	1.21659e-112	3.34136e-108
689	ExN	PODXL2	22.5414	0.949514	1.63117e-112	4.48002e-108
691	ExN	CARMIL1	22.4947	0.798879	4.67636e-112	1.28436e-107
692	ExN	ZNF804A	22.4922	0.901738	4.94702e-112	1.3587e-107
693	ExN	PCSK5	22.4604	1.05023	1.01377e-111	2.78431e-107
694	ExN	NUMB	22.4503	0.632207	1.27022e-111	3.48865e-107
695	ExN	ZRANB2-AS2	22.4169	0.880929	2.69317e-111	7.39678e-107
696	ExN	AFDN-DT	22.3593	0.972182	9.81199e-111	2.69486e-106
698	ExN	RCAN1	22.3451	1.21359	1.34614e-110	3.69718e-106
699	ExN	AC079781.5	22.3317	0.598084	1.81678e-110	4.98979e-106
701	ExN	AC027018.1	22.3196	0.693902	2.38151e-110	6.54082e-106
702	ExN	MAP4K4	22.3069	0.567726	3.16781e-110	8.70038e-106
703	ExN	SLC1A1	22.3044	0.99802	3.35248e-110	9.2076e-106
704	ExN	FBXL17	22.2979	0.597006	3.87678e-110	1.06476e-105
706	ExN	AC005009.2	22.2818	1.22134	5.55411e-110	1.52544e-105
708	ExN	LINGO2	22.2697	0.838465	7.26572e-110	1.99553e-105
709	ExN	LRP8	22.2488	0.849048	1.15776e-109	3.17979e-105
714	ExN	RGL1	22.1902	0.756406	4.26743e-109	1.17205e-104
715	ExN	GPR158	22.175	0.890288	5.9922e-109	1.64576e-104
716	ExN	HOMER1	22.1508	0.766499	1.02534e-108	2.81608e-104
717	ExN	GABRG2	22.13	1.2904	1.6258e-108	4.46526e-104
718	ExN	STAG3	22.085	0.731932	4.40472e-108	1.20976e-103
720	ExN	ELAVL2	22.0561	0.743084	8.34517e-108	2.292e-103
721	ExN	GNAL	22.0533	0.808214	8.88602e-108	2.44055e-103
722	ExN	C8orf34-AS1	22.0267	3.28604	1.59655e-107	4.38491e-103
723	ExN	B3GAT1	22.024	1.2148	1.69695e-107	4.66067e-103
724	ExN	GAS2	22.0189	1.08301	1.89665e-107	5.20914e-103
725	ExN	CCDC85A	21.9981	1.1849	3.00376e-107	8.24982e-103
726	ExN	FBXL2	21.9974	0.628449	3.05104e-107	8.37969e-103
727	ExN	GNB5	21.9782	0.848181	4.65144e-107	1.27752e-102
728	ExN	GDPD1	21.9685	0.749748	5.76021e-107	1.58204e-102
729	ExN	AL442636.1	21.9454	1.46414	9.59238e-107	2.63455e-102
730	ExN	NAV2	21.9396	0.649579	1.08934e-106	2.99188e-102
731	ExN	HOOK2	21.934	0.65125	1.23156e-106	3.38248e-102
732	ExN	STAU2	21.9218	0.566373	1.60858e-106	4.41798e-102
733	ExN	KCNV1	21.9178	3.72095	1.75835e-106	4.82932e-102
734	ExN	NEURL1	21.9177	1.00044	1.76142e-106	4.83773e-102
735	ExN	BICD1	21.9071	0.587489	2.22465e-106	6.11001e-102
737	ExN	KCNQ2	21.8776	0.96308	4.24446e-106	1.16574e-101
738	ExN	ITPRID1	21.871	2.66177	4.90308e-106	1.34663e-101
740	ExN	CPEB3	21.8499	0.643399	7.79686e-106	2.14141e-101
741	ExN	AC095056.1	21.7995	1.90485	2.34336e-105	6.43605e-101
742	ExN	AC103876.1	21.7681	0.726983	4.65247e-105	1.2778e-100
743	ExN	AC104964.1	21.7539	1.84854	6.34098e-105	1.74155e-100
744	ExN	SCG3	21.7518	0.907297	6.6395e-105	1.82354e-100
745	ExN	AC112236.1	21.7516	1.9607	6.66795e-105	1.83135e-100
746	ExN	AP004608.1	21.748	1.04879	7.21592e-105	1.98185e-100
748	ExN	PAK1	21.7263	0.650371	1.15879e-104	3.1826e-100
749	ExN	FXYD6	21.7236	0.743728	1.22827e-104	3.37344e-100
751	ExN	SLC8A3	21.7051	1.12731	1.83564e-104	5.0416e-100
752	ExN	KAT6B	21.6984	0.624566	2.12227e-104	5.82882e-100
753	ExN	RFPL1S	21.6923	1.1591	2.42502e-104	6.66033e-100
754	ExN	PTPN4	21.6661	0.653618	4.28509e-104	1.1769e-99
755	ExN	TMEM178B	21.6535	0.606737	5.63692e-104	1.54818e-99
757	ExN	FAM155A	21.6424	0.748557	7.16265e-104	1.96722e-99
758	ExN	ATP9A	21.6303	0.630359	9.31612e-104	2.55867e-99
759	ExN	AP006545.3	21.6247	1.86805	1.05162e-103	2.88828e-99
760	ExN	ABCA3	21.6106	0.817913	1.42834e-103	3.92293e-99
761	ExN	PHC2	21.5379	0.742553	6.87585e-103	1.88845e-98
762	ExN	FMN2	21.5002	0.596391	1.54942e-102	4.25549e-98
763	ExN	KLHL7	21.4921	0.651099	1.84637e-102	5.07104e-98
764	ExN	TAFA2	21.4695	1.00146	3.00334e-102	8.24867e-98
765	ExN	FAM189A1	21.4633	0.965717	3.43399e-102	9.43146e-98
766	ExN	LINC02488	21.4553	1.28902	4.07335e-102	1.11875e-97
767	ExN	NCKAP5	21.4548	0.659759	4.11604e-102	1.13047e-97
768	ExN	SRPK1	21.439	0.592655	5.78656e-102	1.58928e-97
769	ExN	AC011346.1	21.4343	0.788529	6.39627e-102	1.75674e-97
770	ExN	BSN	21.4156	0.870848	9.55534e-102	2.62437e-97
771	ExN	DTNA	21.3965	0.640476	1.43977e-101	3.95432e-97
773	ExN	GRIK5	21.3857	0.816181	1.81431e-101	4.98301e-97
774	ExN	USP3-AS1	21.3851	0.670015	1.84081e-101	5.05577e-97
775	ExN	ZNF609	21.3624	0.54473	2.98957e-101	8.21086e-97
776	ExN	PKIA	21.3618	0.659765	3.02803e-101	8.31649e-97
777	ExN	LINC01793	21.3413	2.70597	4.69826e-101	1.29038e-96
778	ExN	AC116903.2	21.298	1.46027	1.18541e-100	3.25574e-96
779	ExN	AC092436.3	21.2958	1.98746	1.24149e-100	3.40975e-96
781	ExN	ZSWIM5	21.2839	0.618719	1.59971e-100	4.3936e-96
782	ExN	PGBD5	21.2744	0.922645	1.96211e-100	5.38894e-96
783	ExN	CACNA1A	21.252	1.06342	3.15794e-100	8.67328e-96
784	ExN	BX005019.1	21.248	1.87824	3.43919e-100	9.44572e-96
785	ExN	TTN-AS1	21.2404	0.722568	4.04776e-100	1.11172e-95
786	ExN	AC079822.1	21.2385	2.28522	4.2084e-100	1.15584e-95
787	ExN	C11orf80	21.2173	0.60436	6.6047e-100	1.81398e-95
788	ExN	FGF12-AS1	21.1713	1.21275	1.75529e-99	4.82091e-95
789	ExN	FAM110B	21.164	0.669464	2.04854e-99	5.62631e-95
793	ExN	LMO7-AS1	21.0537	0.938195	2.11658e-98	5.81319e-94
794	ExN	CCNT2-AS1	21.0457	1.03324	2.50286e-98	6.8741e-94
795	ExN	SORL1	21.0411	0.938716	2.75758e-98	7.57371e-94
797	ExN	KIDINS220	21.0339	0.565219	3.21284e-98	8.82406e-94
798	ExN	IGSF3	21.026	1.11933	3.7947e-98	1.04221e-93
800	ExN	SORBS1	21.0142	0.587458	4.86083e-98	1.33503e-93
801	ExN	FAM78B	21.0138	1.4372	4.90467e-98	1.34707e-93
804	ExN	BCAP29	20.9816	1.03782	9.66572e-98	2.65469e-93
806	ExN	ACTR3B	20.9673	0.764638	1.30433e-97	3.58234e-93
807	ExN	SOGA3	20.9652	0.690615	1.36275e-97	3.7428e-93
808	ExN	CRLF3	20.9633	0.535184	1.41844e-97	3.89576e-93
809	ExN	DLGAP1-AS3	20.9481	1.86657	1.9541e-97	5.36694e-93
810	ExN	PDE10A	20.9457	0.599939	2.05295e-97	5.63843e-93
811	ExN	DPP10	20.9221	0.847973	3.37144e-97	9.25967e-93
812	ExN	ASTN2	20.8915	0.947247	6.40098e-97	1.75803e-92
814	ExN	UBE3A	20.873	0.508056	9.41553e-97	2.58597e-92
815	ExN	GAL3ST4	20.8714	1.35072	9.75296e-97	2.67865e-92
816	ExN	EVL	20.8642	0.568425	1.13261e-96	3.11072e-92
817	ExN	NREP	20.8615	0.650314	1.19774e-96	3.2896e-92
818	ExN	KLF3-AS1	20.8306	0.842324	2.2879e-96	6.28373e-92
819	ExN	DNM3	20.8237	0.610062	2.63763e-96	7.24424e-92
820	ExN	GABPB1-AS1	20.8183	0.54435	2.95174e-96	8.10695e-92
822	ExN	PRKAG2	20.7813	0.75737	6.38805e-96	1.75448e-91
824	ExN	SHB	20.7758	1.04393	7.16202e-96	1.96705e-91
825	ExN	MCTP1	20.7656	1.03881	8.85392e-96	2.43173e-91
828	ExN	DCLK3	20.734	2.96216	1.71062e-95	4.69821e-91
829	ExN	AC068725.1	20.7283	1.11376	1.92404e-95	5.28439e-91
830	ExN	AC009690.2	20.7257	0.708275	2.03172e-95	5.58011e-91
831	ExN	AC091885.2	20.7194	0.964326	2.31545e-95	6.35939e-91
832	ExN	SEMA4D	20.7191	0.990139	2.33089e-95	6.4018e-91
834	ExN	OVCH1-AS1	20.6745	2.08074	5.88004e-95	1.61495e-90
835	ExN	FAM126A	20.6642	0.815673	7.26872e-95	1.99635e-90
836	ExN	RAB3C	20.6577	0.604548	8.33052e-95	2.28798e-90
837	ExN	AP001347.1	20.6466	0.72653	1.04752e-94	2.87702e-90
838	ExN	DLGAP2	20.6402	0.790398	1.19471e-94	3.28128e-90
839	ExN	FAM49B	20.6297	0.62004	1.48647e-94	4.08258e-90
840	ExN	RNF144A	20.5955	0.70409	3.01026e-94	8.26768e-90
841	ExN	NFE2L3	20.593	0.809382	3.1684e-94	8.70202e-90
843	ExN	ZNF821	20.5413	0.6665	9.21301e-94	2.53035e-89
844	ExN	DAPK1	20.5315	0.656409	1.12748e-93	3.09663e-89
845	ExN	AC006019.1	20.5303	2.40252	1.1536e-93	3.16836e-89
847	ExN	VRK1	20.4954	0.845046	2.36725e-93	6.50165e-89
848	ExN	C2CD5	20.489	0.613769	2.70083e-93	7.41784e-89
849	ExN	SMPD3	20.4848	0.877847	2.94397e-93	8.08562e-89
850	ExN	AC004039.1	20.4811	0.666544	3.17242e-93	8.71305e-89
851	ExN	LINC00342	20.4733	0.677757	3.72396e-93	1.02279e-88
853	ExN	LINC01917	20.4597	1.55486	4.92642e-93	1.35304e-88
855	ExN	AC015961.2	20.4385	1.09927	7.60651e-93	2.08913e-88
856	ExN	RTN2	20.4332	1.26483	8.46823e-93	2.3258e-88
857	ExN	KIF5A	20.3928	0.777022	1.9371e-92	5.32025e-88
860	ExN	PLXND1	20.3815	1.54362	2.43858e-92	6.69756e-88
861	ExN	MTMR12	20.3724	0.727279	2.94062e-92	8.0764e-88
864	ExN	KHDRBS2	20.3546	0.684793	4.22465e-92	1.1603e-87
866	ExN	AC079089.1	20.3212	1.16726	8.35727e-92	2.29532e-87
867	ExN	CADPS	20.3179	0.574613	8.93687e-92	2.45451e-87
868	ExN	AC084816.1	20.2846	1.47794	1.76051e-91	4.83523e-87
869	ExN	AL031293.1	20.2488	1.04099	3.64121e-91	1.00006e-86
870	ExN	AC007495.1	20.2401	1.42702	4.34035e-91	1.19208e-86
872	ExN	PLCB1	20.2019	0.558482	9.42336e-91	2.58813e-86
874	ExN	AC023385.1	20.1983	1.52098	1.01358e-90	2.7838e-86
875	ExN	TMOD2	20.1938	0.759712	1.11077e-90	3.05073e-86
877	ExN	AP000857.2	20.1689	1.1849	1.83715e-90	5.04573e-86
878	ExN	ACMSD	20.1585	1.09024	2.26658e-90	6.22517e-86
879	ExN	FER	20.1393	0.530618	3.34194e-90	9.17865e-86
881	ExN	FCHO2	20.0923	0.719426	8.6153e-90	2.36619e-85
883	ExN	SCN2A	20.0868	0.676087	9.63348e-90	2.64583e-85
884	ExN	AC012513.1	20.0498	2.46743	2.02502e-89	5.56173e-85
885	ExN	LINC01360	20.0189	4.65641	3.7679e-89	1.03485e-84
886	ExN	LINC00882	20.0095	0.704453	4.54824e-89	1.24917e-84
887	ExN	SLC6A15	19.9869	0.780852	7.15428e-89	1.96492e-84
890	ExN	KCNK12	19.9773	1.11233	8.67271e-89	2.38196e-84
894	ExN	MBOAT2	19.9306	0.573229	2.21033e-88	6.07068e-84
895	ExN	FAM171B	19.9212	0.713123	2.66585e-88	7.32177e-84
896	ExN	FAM149A	19.9018	1.29176	3.9294e-88	1.07921e-83
897	ExN	AL157829.1	19.8951	1.77891	4.49046e-88	1.2333e-83
899	ExN	MFSD6	19.8926	0.942873	4.71884e-88	1.29603e-83
900	ExN	PRSS51	19.8814	1.12352	5.89841e-88	1.62e-83
902	ExN	HDGFL3	19.868	0.563173	7.6987e-88	2.11445e-83
903	ExN	OSBPL5	19.8624	0.783747	8.60483e-88	2.36332e-83
904	ExN	KCNJ6	19.8483	0.927412	1.14005e-87	3.13113e-83
905	ExN	DISC1	19.8288	0.892261	1.67919e-87	4.61189e-83
906	ExN	KCNK2	19.807	1.43955	2.58867e-87	7.10978e-83
907	ExN	LCOR	19.8026	0.519356	2.82663e-87	7.76333e-83
908	ExN	TRDN	19.7971	2.42634	3.15605e-87	8.66808e-83
909	ExN	AC007682.1	19.7829	1.57999	4.1832e-87	1.14892e-82
910	ExN	ATL1	19.7669	0.69947	5.74241e-87	1.57715e-82
911	ExN	MPP6	19.7659	0.710927	5.85297e-87	1.60752e-82
912	ExN	AC073167.1	19.7568	0.644783	7.00658e-87	1.92436e-82
913	ExN	AC104009.1	19.7522	1.72895	7.67247e-87	2.10724e-82
914	ExN	RAP2A	19.7382	0.770356	1.01234e-86	2.78039e-82
915	ExN	CNTN3	19.7292	1.13739	1.2103e-86	3.32408e-82
916	ExN	TSPAN7	19.7167	0.70359	1.54901e-86	4.25435e-82
917	ExN	STK10	19.7166	1.03142	1.55439e-86	4.26913e-82
920	ExN	AP002802.1	19.6558	4.10554	5.158e-86	1.41665e-81
921	ExN	SMYD3	19.6416	0.507618	6.82214e-86	1.8737e-81
923	ExN	PIK3R3	19.6216	0.573295	1.01064e-85	2.77573e-81
924	ExN	SPAST	19.5803	0.611316	2.27742e-85	6.25492e-81
925	ExN	AL096803.2	19.5718	0.6962	2.6923e-85	7.39439e-81
927	ExN	EVC	19.5489	0.87136	4.21437e-85	1.15748e-80
928	ExN	ELAVL3	19.5476	0.596122	4.32417e-85	1.18763e-80
929	ExN	TCF4-AS1	19.5315	0.864432	5.92159e-85	1.62637e-80
930	ExN	AC092839.1	19.5282	0.810352	6.32156e-85	1.73622e-80
931	ExN	PHTF2	19.5024	0.578509	1.04811e-84	2.87863e-80
932	ExN	TMPRSS11D	19.4937	1.04732	1.24118e-84	3.40889e-80
933	ExN	JAKMIP2	19.4825	0.523791	1.5443e-84	4.24143e-80
935	ExN	NRXN2	19.4782	0.753445	1.68181e-84	4.61909e-80
936	ExN	STX1A	19.4767	1.06033	1.73005e-84	4.75159e-80
937	ExN	DAB1-AS1	19.4568	2.03291	2.55365e-84	7.01359e-80
939	ExN	ABRACL	19.4517	1.27511	2.81827e-84	7.74039e-80
940	ExN	AC023905.1	19.4468	0.972407	3.1042e-84	8.5257e-80
941	ExN	TMEM151B	19.4079	1.07995	6.61756e-84	1.81751e-79
942	ExN	CDKL1	19.4059	0.670086	6.88015e-84	1.88963e-79
943	ExN	MDGA1	19.3872	1.2959	9.89169e-84	2.71675e-79
945	ExN	MARCH3	19.3634	0.676506	1.57198e-83	4.31745e-79
946	ExN	KCNMB4	19.3617	0.750372	1.62447e-83	4.4616e-79
947	ExN	SPIRE2	19.3092	0.847131	4.49442e-83	1.23439e-78
948	ExN	AP003025.2	19.2972	0.986578	5.6741e-83	1.55839e-78
949	ExN	CBR3-AS1	19.2963	1.20914	5.76926e-83	1.58453e-78
950	ExN	CALN1	19.2887	0.760182	6.68188e-83	1.83518e-78
951	ExN	LINC02391	19.272	2.83803	9.23554e-83	2.53654e-78
953	ExN	FGD4	19.2578	0.587174	1.2144e-82	3.33535e-78
954	ExN	AC117461.1	19.2548	0.876674	1.2859e-82	3.53172e-78
955	ExN	AC074124.1	19.2526	1.54642	1.34135e-82	3.68401e-78
956	ExN	MEGF9	19.2047	0.607763	3.38217e-82	9.28914e-78
957	ExN	DPYSL5	19.1629	0.584706	7.54734e-82	2.07288e-77
958	ExN	AC034111.2	19.1569	1.66257	8.47483e-82	2.32761e-77
962	ExN	SYCP2L	19.1015	0.72834	2.45519e-81	6.74319e-77
963	ExN	AC025809.1	19.0997	1.27966	2.53883e-81	6.97288e-77
964	ExN	SGSM1	19.0813	0.819283	3.61086e-81	9.91722e-77
965	ExN	GABRA4	19.067	2.40291	4.74454e-81	1.30309e-76
966	ExN	HCRTR2	19.0621	1.7142	5.20954e-81	1.4308e-76
968	ExN	EPHA10	19.0189	1.11083	1.19064e-80	3.27008e-76
969	ExN	DOP1A	19.0148	0.548558	1.28743e-80	3.53594e-76
971	ExN	SEZ6L2	19.0064	0.751596	1.51002e-80	4.14728e-76
972	ExN	CACNG2	18.9898	1.01022	2.06978e-80	5.68465e-76
973	ExN	PPEF1	18.9713	1.56143	2.94423e-80	8.08633e-76
974	ExN	LRRC37B	18.9537	0.695662	4.1143e-80	1.12999e-75
976	ExN	SOX5-AS1	18.9389	1.03108	5.45105e-80	1.49713e-75
977	ExN	PPARG	18.9372	2.13832	5.63313e-80	1.54714e-75
979	ExN	ANK1	18.9336	0.938519	6.03315e-80	1.657e-75
981	ExN	TMEM59L	18.8457	0.694147	3.18818e-79	8.75635e-75
983	ExN	AC092691.1	18.8151	0.665891	5.68395e-79	1.5611e-74
984	ExN	SLC38A9	18.8048	0.626945	6.89617e-79	1.89403e-74
985	ExN	ABCB9	18.7847	0.89183	1.00724e-78	2.76639e-74
990	ExN	NCK2	18.742	0.684757	2.24939e-78	6.17794e-74
993	ExN	AC116565.1	18.6804	1.03288	7.14689e-78	1.96289e-73
995	ExN	SFTA1P	18.6752	3.61679	7.88234e-78	2.16489e-73
996	ExN	AP003025.1	18.6605	0.984462	1.03838e-77	2.85192e-73
997	ExN	AC131568.1	18.652	1.03261	1.21581e-77	3.33922e-73
998	ExN	LINC01456	18.6285	0.706993	1.88906e-77	5.18831e-73
999	ExN	STX6	18.6001	0.683801	3.20563e-77	8.80425e-73
1000	ExN	GRK3	18.5892	0.564982	3.92668e-77	1.07846e-72
1001	ExN	FAM228B	18.5798	0.60219	4.68489e-77	1.2867e-72
1002	ExN	SYBU	18.5559	0.77637	7.30719e-77	2.00692e-72
1004	ExN	CDC42EP3	18.5434	0.781781	9.21546e-77	2.53103e-72
1006	ExN	AC104964.3	18.5111	1.71175	1.67996e-76	4.61401e-72
1007	ExN	ABCB1	18.4854	0.808104	2.70757e-76	7.43633e-72
1008	ExN	AL445623.2	18.481	0.798433	2.9345e-76	8.0596e-72
1009	ExN	AMN1	18.4702	0.677993	3.58447e-76	9.84474e-72
1010	ExN	ARG2	18.4584	0.788763	4.46378e-76	1.22598e-71
1011	ExN	PKIA-AS1	18.4509	0.663184	5.1273e-76	1.40821e-71
1013	ExN	LRRC3B	18.3868	0.619593	1.67682e-75	4.60538e-71
1014	ExN	AP001783.1	18.3636	1.11832	2.57063e-75	7.06025e-71
1017	ExN	TXNDC16	18.3358	0.5913	4.28539e-75	1.17698e-70
1018	ExN	CCDC92	18.329	0.658251	4.85689e-75	1.33394e-70
1019	ExN	JAKMIP2-AS1	18.325	0.556998	5.22788e-75	1.43584e-70
1020	ExN	FAM241A	18.3248	1.86788	5.25186e-75	1.44242e-70
1021	ExN	GLCE	18.3031	0.682311	7.81262e-75	2.14574e-70
1023	ExN	KCNC1	18.2807	0.679345	1.17825e-74	3.23605e-70
1024	ExN	CHST8	18.2747	1.45526	1.316e-74	3.61439e-70
1025	ExN	CTIF	18.2644	0.540777	1.58985e-74	4.36653e-70
1027	ExN	VRK2	18.211	1.64784	4.2192e-74	1.1588e-69
1029	ExN	KIAA1549	18.1803	0.587477	7.39062e-74	2.02983e-69
1030	ExN	DLC1	18.1399	1.44164	1.542e-73	4.23511e-69
1031	ExN	SPATS2	18.1171	0.541797	2.33701e-73	6.4186e-69
1033	ExN	VLDLR-AS1	18.1106	0.601364	2.62797e-73	7.21773e-69
1034	ExN	SH2D4B	18.1078	1.664	2.76766e-73	7.60138e-69
1035	ExN	GALNTL6	18.0962	0.872092	3.41393e-73	9.37636e-69
1037	ExN	CAV3	18.0823	0.894635	4.39425e-73	1.20688e-68
1039	ExN	AC011625.1	18.0521	1.68887	7.59516e-73	2.08601e-68
1040	ExN	BZW2	18.0479	0.637515	8.20075e-73	2.25233e-68
1041	ExN	MIPOL1	18.0458	0.600056	8.51449e-73	2.3385e-68
1042	ExN	SOGA1	18.0295	0.629242	1.14263e-72	3.13824e-68
1043	ExN	STX18-AS1	18.0263	0.576557	1.2114e-72	3.32712e-68
1045	ExN	CAMK1D	18.0136	0.521044	1.52409e-72	4.18592e-68
1047	ExN	ZNF551	17.9908	0.680264	2.30048e-72	6.31827e-68
1049	ExN	AL353612.2	17.979	2.19975	2.84346e-72	7.80957e-68
1050	ExN	SYNDIG1	17.9758	1.02188	3.01368e-72	8.27706e-68
1053	ExN	MEF2C-AS2	17.9666	0.566389	3.55797e-72	9.77196e-68
1056	ExN	AC079336.4	17.9225	1.52942	7.87711e-72	2.16345e-67
1057	ExN	OSBPL10	17.9149	0.988877	9.02947e-72	2.47994e-67
1058	ExN	RGS17	17.9132	0.618378	9.29769e-72	2.55361e-67
1059	ExN	RTN4RL1	17.9122	1.08281	9.47968e-72	2.60359e-67
1060	ExN	SOBP	17.8974	0.561249	1.23459e-71	3.39079e-67
1062	ExN	AL157896.1	17.8915	1.35896	1.37423e-71	3.77432e-67
1065	ExN	SRCIN1	17.8776	0.723693	1.76172e-71	4.83856e-67
1066	ExN	TMEM130	17.8761	0.9736	1.81222e-71	4.97725e-67
1068	ExN	TMPRSS11A	17.854	1.131	2.6915e-71	7.3922e-67
1069	ExN	CCDC7	17.843	0.606736	3.27858e-71	9.00461e-67
1070	ExN	AC105430.1	17.8214	1.60814	4.82085e-71	1.32405e-66
1071	ExN	APOBEC4	17.8155	1.33544	5.36101e-71	1.4724e-66
1072	ExN	TBC1D30	17.8026	0.897546	6.74758e-71	1.85322e-66
1076	ExN	NELL1	17.777	0.925976	1.06457e-70	2.92384e-66
1077	ExN	TMEM63C	17.7638	0.744948	1.34886e-70	3.70465e-66
1078	ExN	STRBP	17.756	0.507805	1.54864e-70	4.25335e-66
1082	ExN	SLC14A2	17.7136	1.14907	3.29296e-70	9.04411e-66
1083	ExN	NCALD	17.6899	0.60179	5.0129e-70	1.37679e-65
1084	ExN	RIPOR2	17.6898	0.701084	5.02342e-70	1.37968e-65
1085	ExN	THRA	17.6878	0.843077	5.20798e-70	1.43037e-65
1086	ExN	TTC9B	17.6852	1.07733	5.44945e-70	1.49669e-65
1087	ExN	RNF182	17.684	1.1487	5.57383e-70	1.53085e-65
1088	ExN	TMEM178A	17.6801	0.9294	5.97063e-70	1.63983e-65
1090	ExN	AC009228.1	17.6517	1.21778	9.87712e-70	2.71275e-65
1091	ExN	TTLL11	17.6483	0.680864	1.04775e-69	2.87764e-65
1092	ExN	MYCBP2-AS1	17.6415	0.539698	1.18287e-69	3.24877e-65
1093	ExN	RASGRF1	17.64	1.09204	1.21377e-69	3.33363e-65
1094	ExN	CES4A	17.6398	1.37013	1.21998e-69	3.35068e-65
1095	ExN	LINC02082	17.5917	1.20176	2.85219e-69	7.83355e-65
1097	ExN	KRTAP5-AS1	17.5838	0.874427	3.27819e-69	9.00356e-65
1098	ExN	NRN1	17.582	1.27092	3.38274e-69	9.29071e-65
1099	ExN	APBA2	17.5819	0.51654	3.39024e-69	9.31129e-65
1100	ExN	CPB2	17.5818	1.01378	3.39375e-69	9.32093e-65
1103	ExN	FARP1	17.546	0.504904	6.38597e-69	1.75391e-64
1104	ExN	LINC02326	17.5224	2.079	9.66102e-69	2.6534e-64
1106	ExN	AC025576.3	17.5033	1.15754	1.35175e-68	3.71258e-64
1107	ExN	EBF3	17.4858	1.00246	1.83964e-68	5.05258e-64
1109	ExN	GNPTAB	17.4703	0.55819	2.41357e-68	6.62887e-64
1110	ExN	LONRF2	17.4673	0.682005	2.54223e-68	6.98222e-64
1111	ExN	AP3S1	17.4622	0.580725	2.77973e-68	7.63454e-64
1116	ExN	DYNC1I2	17.4355	0.503464	4.4379e-68	1.21887e-63
1117	ExN	DNAH17	17.4262	0.745605	5.21871e-68	1.43332e-63
1120	ExN	AC024270.5	17.3952	1.24178	8.96542e-68	2.46235e-63
1121	ExN	SATB2-AS1	17.3924	2.78334	9.41607e-68	2.58612e-63
1122	ExN	CELF3	17.3836	0.853767	1.09815e-67	3.01606e-63
1124	ExN	PPP1R16B	17.3814	1.10141	1.141e-67	3.13376e-63
1125	ExN	AL139147.1	17.3768	0.865657	1.23637e-67	3.39569e-63
1126	ExN	EVI5L	17.3665	0.784986	1.48045e-67	4.06606e-63
1129	ExN	CRIM1	17.3611	0.695432	1.6258e-67	4.46526e-63
1130	ExN	SLC9B2	17.3603	0.686508	1.64859e-67	4.52784e-63
1131	ExN	UNC80	17.3535	0.67516	1.8554e-67	5.09585e-63
1132	ExN	SCAMP5	17.3365	0.625286	2.49401e-67	6.84979e-63
1133	ExN	AC002463.1	17.3278	0.508203	2.90073e-67	7.96687e-63
1134	ExN	CNTNAP4	17.3255	0.908448	3.01923e-67	8.2923e-63
1135	ExN	KIFC3	17.3125	0.822399	3.78721e-67	1.04016e-62
1136	ExN	MAK	17.2998	0.513223	4.72052e-67	1.29649e-62
1138	ExN	PTCH2	17.2917	0.757176	5.43376e-67	1.49238e-62
1140	ExN	WWC1	17.2824	0.728353	6.3864e-67	1.75403e-62
1141	ExN	BHLHE22	17.2812	2.03141	6.52344e-67	1.79166e-62
1142	ExN	MIRLET7BHG	17.273	0.82048	7.51344e-67	2.06357e-62
1144	ExN	GUCY1B1	17.2658	0.987366	8.51348e-67	2.33823e-62
1145	ExN	ANKRD13B	17.2656	0.958604	8.54605e-67	2.34717e-62
1146	ExN	PSD	17.258	0.760255	9.74566e-67	2.67665e-62
1147	ExN	GALNT18	17.2578	0.783235	9.7698e-67	2.68328e-62
1148	ExN	GRM5-AS1	17.2569	1.18501	9.92396e-67	2.72561e-62
1149	ExN	AC113386.1	17.2499	1.02209	1.12016e-66	3.07651e-62
1150	ExN	DOCK4-AS1	17.2396	1.19474	1.34042e-66	3.68146e-62
1151	ExN	SARM1	17.2247	0.602134	1.73193e-66	4.75675e-62
1152	ExN	JAZF1	17.2197	0.529383	1.88963e-66	5.18988e-62
1153	ExN	AP003464.1	17.2165	1.12306	1.99539e-66	5.48033e-62
1154	ExN	TMEM62	17.2154	0.740669	2.03473e-66	5.58838e-62
1155	ExN	FBLIM1	17.2145	0.978089	2.06679e-66	5.67645e-62
1156	ExN	LINC01237	17.21	1.08252	2.23336e-66	6.13394e-62
1160	ExN	CYFIP2	17.1595	0.547286	5.33474e-66	1.46519e-61
1161	ExN	SSX2IP	17.1594	0.895683	5.35012e-66	1.46941e-61
1162	ExN	AC023906.4	17.1572	1.15069	5.55376e-66	1.52534e-61
1163	ExN	CACNG8	17.1551	0.856335	5.76097e-66	1.58225e-61
1165	ExN	ROBO1	17.1469	0.609729	6.63012e-66	1.82096e-61
1166	ExN	AC060809.1	17.1324	0.523521	8.50646e-66	2.3363e-61
1167	ExN	AGPAT4	17.1246	0.511956	9.73378e-66	2.67338e-61
1169	ExN	DDX25	17.1109	1.07942	1.22985e-65	3.37779e-61
1170	ExN	JCAD	17.1054	1.39962	1.35301e-65	3.71603e-61
1172	ExN	AFF2	17.1036	0.60885	1.39504e-65	3.83148e-61
1173	ExN	DLGAP4-AS1	17.1017	0.75765	1.44184e-65	3.96002e-61
1175	ExN	AC117377.1	17.0837	2.04746	1.96363e-65	5.39311e-61
1179	ExN	SH3PXD2A	17.0399	0.60864	4.15512e-65	1.1412e-60
1180	ExN	MAP1LC3A	17.0348	0.744806	4.53304e-65	1.245e-60
1182	ExN	AC025211.1	17.0209	1.19265	5.75269e-65	1.57998e-60
1183	ExN	MAL2-AS1	17.0204	2.2775	5.79393e-65	1.5913e-60
1184	ExN	ARHGAP33	17.0066	0.828592	7.34231e-65	2.01656e-60
1185	ExN	NDUFB9	17.0028	0.61596	7.82554e-65	2.14928e-60
1186	ExN	AC006270.1	16.9951	0.968623	8.93369e-65	2.45364e-60
1188	ExN	AC009505.1	16.9648	0.901381	1.49705e-64	4.11166e-60
1189	ExN	AC023389.1	16.9549	0.635729	1.77021e-64	4.86188e-60
1191	ExN	EPHA5-AS1	16.9202	0.935587	3.19421e-64	8.77288e-60
1192	ExN	AC092819.3	16.9159	3.47663	3.43356e-64	9.43028e-60
1193	ExN	FSTL5	16.8753	0.80736	6.83971e-64	1.87853e-59
1195	ExN	MAL2	16.8577	1.87308	9.21815e-64	2.53177e-59
1196	ExN	SLC5A4-AS1	16.8537	0.692723	9.85288e-64	2.70609e-59
1198	ExN	INHBA-AS1	16.8458	1.49468	1.12708e-63	3.09553e-59
1200	ExN	ADORA1	16.8413	1.15815	1.21582e-63	3.33926e-59
1202	ExN	GALNT8	16.8366	0.652922	1.31507e-63	3.61184e-59
1203	ExN	BEAN1	16.8316	0.801314	1.43285e-63	3.93531e-59
1205	ExN	CAMKK2	16.8126	0.797229	1.97336e-63	5.41983e-59
1206	ExN	CDH6	16.8097	0.718517	2.07369e-63	5.69539e-59
1207	ExN	AMER2	16.7939	0.787904	2.70406e-63	7.42671e-59
1209	ExN	AC027698.1	16.7843	0.694686	3.18045e-63	8.7351e-59
1210	ExN	EYS	16.7652	0.643571	4.38259e-63	1.20368e-58
1211	ExN	KIAA0513	16.7597	0.812738	4.8126e-63	1.32178e-58
1212	ExN	ICA1L	16.7526	0.522898	5.42355e-63	1.48958e-58
1214	ExN	EPB41L1	16.7454	0.597519	6.1202e-63	1.68091e-58
1215	ExN	CCDC112	16.7418	0.640819	6.50167e-63	1.78568e-58
1216	ExN	ZNF583	16.7374	0.77734	6.99637e-63	1.92155e-58
1217	ExN	DIO2	16.7219	1.57014	9.07452e-63	2.49232e-58
1218	ExN	LHX2	16.7185	0.923267	9.60414e-63	2.63778e-58
1219	ExN	CDH7	16.713	1.0309	1.05312e-62	2.89238e-58
1221	ExN	WNT5B	16.6851	0.607069	1.68205e-62	4.61976e-58
1223	ExN	CYTH1	16.6806	0.55849	1.81405e-62	4.98229e-58
1224	ExN	DNAJC6	16.6752	0.601267	1.98435e-62	5.45001e-58
1225	ExN	EBF2	16.662	1.64385	2.47429e-62	6.79565e-58
1226	ExN	BID	16.6473	1.15181	3.16536e-62	8.69367e-58
1228	ExN	MCF2	16.6448	1.5677	3.3016e-62	9.06785e-58
1229	ExN	TANGO6	16.6411	0.614235	3.51199e-62	9.64567e-58
1230	ExN	PDE3B	16.6407	0.5455	3.53547e-62	9.71016e-58
1232	ExN	GNG4	16.6287	0.587345	4.32091e-62	1.18674e-57
1233	ExN	GRK4	16.6263	0.577037	4.4921e-62	1.23375e-57
1234	ExN	AC068724.3	16.6214	0.645155	4.87882e-62	1.33997e-57
1240	ExN	LINC02389	16.5589	1.3496	1.38106e-61	3.79308e-57
1241	ExN	RIMKLA	16.529	0.862782	2.26699e-61	6.2263e-57
1247	ExN	GAS7	16.4975	0.603716	3.82277e-61	1.04992e-56
1248	ExN	GPC2	16.4888	0.772266	4.41453e-61	1.21245e-56
1249	ExN	SLC5A4	16.4688	0.787636	6.15068e-61	1.68928e-56
1250	ExN	RSPO3	16.4499	1.62216	8.40419e-61	2.30821e-56
1251	ExN	PRKCB	16.441	0.828601	9.7381e-61	2.67457e-56
1253	ExN	AC092567.1	16.4275	0.584052	1.21586e-60	3.33937e-56
1262	ExN	COX10-AS1	16.389	0.589677	2.2912e-60	6.29277e-56
1264	ExN	AC005833.2	16.377	1.34584	2.79068e-60	7.66461e-56
1265	ExN	COL5A3	16.3582	1.28539	3.80334e-60	1.04459e-55
1267	ExN	AC073336.1	16.3575	1.92723	3.8485e-60	1.05699e-55
1270	ExN	PPP1R1C	16.3489	1.36175	4.42971e-60	1.21662e-55
1271	ExN	SEPTIN1	16.3414	0.728744	5.01291e-60	1.37679e-55
1272	ExN	TMEM213	16.3362	1.11036	5.45577e-60	1.49843e-55
1273	ExN	AC048382.5	16.3322	0.739702	5.82519e-60	1.59989e-55
1274	ExN	KCNK9	16.3282	1.72596	6.21974e-60	1.70825e-55
1275	ExN	AC105402.3	16.31	0.554907	8.38516e-60	2.30298e-55
1276	ExN	GSTA4	16.29	0.56698	1.16142e-59	3.18983e-55
1278	ExN	ADCY1	16.2852	0.68799	1.2579e-59	3.45483e-55
1279	ExN	AC015522.1	16.2739	1.70756	1.51331e-59	4.15629e-55
1280	ExN	IGFBP5	16.2525	0.826634	2.14434e-59	5.88943e-55
1281	ExN	FAR2	16.2514	0.717833	2.18211e-59	5.99316e-55
1282	ExN	RAPGEF1	16.2356	0.532044	2.8237e-59	7.75528e-55
1283	ExN	MAML3	16.2336	0.508	2.91826e-59	8.01501e-55
1284	ExN	AL672277.1	16.2291	1.16316	3.1385e-59	8.61989e-55
1285	ExN	ZNF33A	16.213	0.51975	4.08263e-59	1.12129e-54
1286	ExN	AL160254.1	16.2101	0.724529	4.27674e-59	1.17461e-54
1289	ExN	DACT1	16.1916	1.29013	5.77814e-59	1.58697e-54
1290	ExN	SLC6A6	16.19	0.839236	5.9335e-59	1.62964e-54
1292	ExN	CELF2-DT	16.1771	2.2128	7.31858e-59	2.01005e-54
1293	ExN	AL139231.1	16.1744	2.55421	7.64992e-59	2.10105e-54
1294	ExN	XKR7	16.172	1.13289	7.95356e-59	2.18445e-54
1298	ExN	TMSB15B-AS1	16.1514	0.710227	1.1101e-58	3.04889e-54
1299	ExN	AL357873.1	16.1478	0.905867	1.17727e-58	3.23338e-54
1301	ExN	CHCHD6	16.1384	0.523808	1.3698e-58	3.76214e-54
1303	ExN	AC079921.1	16.128	0.584141	1.62145e-58	4.45331e-54
1305	ExN	CASTOR3	16.1213	0.510108	1.80814e-58	4.96606e-54
1308	ExN	ETV1	16.0793	0.80141	3.5648e-58	9.79073e-54
1311	ExN	VCAN-AS1	16.06	0.771287	4.86329e-58	1.3357e-53
1312	ExN	AC090541.1	16.0572	2.24776	5.09107e-58	1.39826e-53
1313	ExN	RAB11FIP4	16.0316	0.689882	7.68584e-58	2.11092e-53
1315	ExN	AL139294.1	16.0276	0.676115	8.1939e-58	2.25045e-53
1317	ExN	SLC7A14-AS1	16.0206	0.850092	9.17419e-58	2.51969e-53
1319	ExN	DLGAP3	16.0124	1.02862	1.04651e-57	2.87423e-53
1320	ExN	AC112254.1	16.01	1.21552	1.0873e-57	2.98627e-53
1325	ExN	TCF4-AS2	15.9876	1.00166	1.56022e-57	4.28514e-53
1326	ExN	DNER	15.9756	0.577047	1.88994e-57	5.19073e-53
1329	ExN	ABLIM2	15.9375	0.74465	3.48009e-57	9.55807e-53
1331	ExN	AL356807.1	15.9332	2.7326	3.72878e-57	1.02411e-52
1332	ExN	TMEM145	15.9327	0.830241	3.75927e-57	1.03248e-52
1333	ExN	VASH1	15.9177	0.709164	4.77801e-57	1.31228e-52
1334	ExN	KCNN2	15.9038	0.952435	5.96389e-57	1.63798e-52
1339	ExN	PLA2G4C	15.8902	0.661915	7.40506e-57	2.0338e-52
1340	ExN	AC139722.1	15.8893	2.52643	7.51786e-57	2.06478e-52
1342	ExN	ZFP69B	15.8846	0.943758	8.09567e-57	2.22347e-52
1343	ExN	KIRREL3-AS1	15.8767	1.22776	9.192e-57	2.52458e-52
1345	ExN	NDRG1	15.8726	0.983456	9.81108e-57	2.69461e-52
1347	ExN	PRELID3A	15.8214	0.959357	2.21634e-56	6.08717e-52
1348	ExN	GOLGA7B	15.8139	1.38199	2.49634e-56	6.85619e-52
1349	ExN	AP000757.1	15.8074	0.966861	2.76628e-56	7.59758e-52
1350	ExN	EFNA5	15.8034	0.61884	2.94697e-56	8.09386e-52
1353	ExN	SLC6A17	15.7841	1.54222	4.00349e-56	1.09956e-51
1355	ExN	ADAMTS10	15.762	0.647689	5.67693e-56	1.55917e-51
1357	ExN	AL596087.2	15.7418	1.50347	7.82211e-56	2.14834e-51
1358	ExN	KIAA0408	15.7324	0.601363	9.06641e-56	2.49009e-51
1359	ExN	AC079447.1	15.7229	0.542034	1.0534e-55	2.89317e-51
1361	ExN	KCNK1	15.7134	1.53997	1.22516e-55	3.3649e-51
1362	ExN	AL035446.2	15.7085	1.67422	1.32202e-55	3.63092e-51
1365	ExN	SFXN3	15.6939	0.828379	1.66409e-55	4.57042e-51
1366	ExN	LINC01102	15.6899	0.995381	1.7747e-55	4.87423e-51
1367	ExN	ZFP90	15.6823	0.50825	1.99951e-55	5.49167e-51
1368	ExN	KIAA0895L	15.6779	0.540706	2.14285e-55	5.88533e-51
1370	ExN	AMOTL1	15.6713	0.561816	2.37682e-55	6.52793e-51
1371	ExN	LUARIS	15.6607	1.70283	2.80881e-55	7.71439e-51
1372	ExN	ZBTB38	15.659	0.640528	2.88212e-55	7.91576e-51
1373	ExN	AC073333.1	15.6531	1.01387	3.16614e-55	8.69579e-51
1377	ExN	HCG17	15.6318	0.570909	4.42215e-55	1.21454e-50
1378	ExN	FMO5	15.6164	0.952945	5.63178e-55	1.54677e-50
1379	ExN	SAMD14	15.6148	0.84742	5.77606e-55	1.58639e-50
1382	ExN	PRKAR1B	15.6094	0.646761	6.27921e-55	1.72459e-50
1383	ExN	SYT5	15.6083	0.858836	6.38992e-55	1.75499e-50
1385	ExN	SUSD4	15.5745	0.778937	1.08465e-54	2.979e-50
1387	ExN	AL513327.1	15.5641	0.547049	1.2773e-54	3.50812e-50
1388	ExN	SRGAP2C	15.5612	0.615342	1.33587e-54	3.66896e-50
1389	ExN	YPEL1	15.5557	0.582214	1.45621e-54	3.99948e-50
1397	ExN	AC024901.1	15.4868	0.689503	4.25727e-54	1.16926e-49
1400	ExN	PDE2A	15.4766	1.10797	4.99527e-54	1.37195e-49
1401	ExN	PLEKHA6	15.4734	0.52984	5.24786e-54	1.44133e-49
1405	ExN	AC104623.1	15.4419	2.86135	8.54791e-54	2.34768e-49
1407	ExN	LRRC20	15.4386	0.830189	9.00761e-54	2.47394e-49
1409	ExN	UNC13B	15.4371	0.543913	9.22151e-54	2.53269e-49
1410	ExN	TMEM241	15.434	0.580189	9.66176e-54	2.6536e-49
1412	ExN	IGSF21-AS1	15.4239	2.4177	1.13111e-53	3.1066e-49
1414	ExN	AC011933.4	15.4113	0.559429	1.37469e-53	3.77559e-49
1416	ExN	AC016642.1	15.4076	0.631556	1.45445e-53	3.99466e-49
1417	ExN	ABHD15-AS1	15.4051	0.520679	1.51287e-53	4.15509e-49
1418	ExN	FCHO1	15.3859	0.775934	2.03445e-53	5.58762e-49
1421	ExN	AC079793.1	15.3746	2.11032	2.42321e-53	6.65535e-49
1423	ExN	FAXC	15.3598	0.633142	3.04281e-53	8.35709e-49
1425	ExN	ZNF891	15.3567	0.610165	3.19524e-53	8.77573e-49
1428	ExN	POLB	15.3311	0.660389	4.73621e-53	1.3008e-48
1430	ExN	PLXDC2	15.3284	0.581851	4.93774e-53	1.35615e-48
1431	ExN	LINC02327	15.3271	1.96001	5.04161e-53	1.38468e-48
1439	ExN	ARAP3	15.2631	0.957903	1.34714e-52	3.69991e-48
1444	ExN	AC092691.3	15.2411	0.699248	1.88725e-52	5.18332e-48
1445	ExN	PRKCZ	15.2373	0.769331	2.00006e-52	5.49315e-48
1446	ExN	CDH10	15.2226	0.664776	2.50535e-52	6.88096e-48
1447	ExN	TFR2	15.2195	0.757017	2.62515e-52	7.20997e-48
1448	ExN	UBE2QL1	15.2182	0.928659	2.67664e-52	7.3514e-48
1450	ExN	RAB26	15.215	0.911466	2.81189e-52	7.72286e-48
1451	ExN	AC008728.1	15.2068	1.22335	3.18574e-52	8.74964e-48
1455	ExN	ST6GAL1	15.1922	0.569353	3.98297e-52	1.09392e-47
1456	ExN	BEGAIN	15.1909	1.01275	4.0608e-52	1.1153e-47
1461	ExN	AC005828.1	15.1575	1.00831	6.7599e-52	1.85661e-47
1462	ExN	MAP6	15.1542	0.526124	7.10752e-52	1.95208e-47
1463	ExN	AC099792.1	15.1478	0.570248	7.83845e-52	2.15283e-47
1464	ExN	PDZD7	15.1475	0.911428	7.86621e-52	2.16045e-47
1465	ExN	AC092943.2	15.1468	2.15572	7.94859e-52	2.18308e-47
1468	ExN	AC016994.1	15.1427	1.26562	8.46709e-52	2.32549e-47
1470	ExN	CDH3	15.1186	0.878804	1.22041e-51	3.35185e-47
1472	ExN	AL357568.1	15.11	1.57349	1.39159e-51	3.822e-47
1473	ExN	CPB2-AS1	15.1073	0.759263	1.44929e-51	3.98047e-47
1474	ExN	SLC5A8	15.1036	3.03817	1.53333e-51	4.2113e-47
1475	ExN	AF064866.1	15.1028	1.53548	1.55088e-51	4.25948e-47
1476	ExN	OGG1	15.0969	0.582201	1.69837e-51	4.66457e-47
1478	ExN	AL357568.2	15.0768	1.48359	2.30316e-51	6.32563e-47
1480	ExN	INTS6L	15.0587	0.621089	3.02686e-51	8.31328e-47
1481	ExN	AP000438.1	15.0446	3.33233	3.74371e-51	1.02821e-46
1482	ExN	MALRD1	15.0441	1.20033	3.77567e-51	1.03699e-46
1484	ExN	ASPHD1	15.0321	0.614487	4.52404e-51	1.24253e-46
1485	ExN	TTC39B	15.0261	0.730672	4.95067e-51	1.3597e-46
1489	ExN	KCNIP1	15.0206	0.668383	5.38257e-51	1.47832e-46
1493	ExN	AC051619.6	14.997	1.02171	7.68368e-51	2.11032e-46
1494	ExN	ATP11C	14.9943	0.562585	7.99978e-51	2.19714e-46
1495	ExN	ARRB1	14.9941	0.891364	8.02291e-51	2.20349e-46
1497	ExN	TMEM120B	14.9803	0.545337	9.87945e-51	2.71339e-46
1501	ExN	IGFBPL1	14.9597	0.903083	1.34599e-50	3.69677e-46
1502	ExN	PPP1R26-AS1	14.9528	0.963143	1.49275e-50	4.09985e-46
1503	ExN	GRIN1	14.9508	1.64188	1.53875e-50	4.22618e-46
1504	ExN	FRMD6-AS2	14.9477	1.8419	1.6112e-50	4.42517e-46
1505	ExN	ANKRD36B	14.9471	0.524739	1.62761e-50	4.47023e-46
1506	ExN	OGFRP1	14.9414	1.04616	1.77094e-50	4.86389e-46
1507	ExN	PAFAH1B3	14.9357	0.669714	1.92969e-50	5.29988e-46
1508	ExN	SBK1	14.9323	0.751946	2.03132e-50	5.57901e-46
1510	ExN	PREP	14.9225	0.635516	2.35448e-50	6.46659e-46
1511	ExN	AL021707.1	14.9216	0.823501	2.38366e-50	6.54673e-46
1513	ExN	AC010623.1	14.9178	1.17236	2.52361e-50	6.93108e-46
1518	ExN	AP000842.2	14.873	1.16817	4.93381e-50	1.35507e-45
1524	ExN	AP001442.1	14.847	0.510971	7.27624e-50	1.99842e-45
1525	ExN	ARMC2	14.8448	0.546421	7.51942e-50	2.06521e-45
1526	ExN	TNS2	14.844	1.18887	7.60472e-50	2.08864e-45
1527	ExN	MIR3936HG	14.8408	0.531979	7.98266e-50	2.19244e-45
1529	ExN	FEZ2	14.8347	0.538805	8.74064e-50	2.40062e-45
1535	ExN	LINC01357	14.8142	1.37778	1.18658e-49	3.25895e-45
1540	ExN	SHANK2-AS1	14.7804	0.698402	1.96001e-49	5.38317e-45
1542	ExN	NDUFA6-DT	14.7748	0.719445	2.12858e-49	5.84616e-45
1543	ExN	AC068533.3	14.7737	0.556734	2.16614e-49	5.94929e-45
1546	ExN	ABHD2	14.7494	0.578584	3.1024e-49	8.52074e-45
1551	ExN	CUX2	14.6985	0.593097	6.59175e-49	1.81042e-44
1553	ExN	CAMSAP3	14.6883	0.823501	7.66591e-49	2.10544e-44
1554	ExN	HEATR4	14.6702	0.712365	9.99916e-49	2.74627e-44
1556	ExN	MTMR4	14.6575	0.515778	1.20687e-48	3.31467e-44
1558	ExN	CCBE1	14.6461	1.54292	1.42568e-48	3.91564e-44
1559	ExN	ZNF341	14.6455	1.03079	1.43923e-48	3.95285e-44
1562	ExN	ARSB	14.6331	0.662873	1.72835e-48	4.74691e-44
1564	ExN	IQSEC3	14.6286	0.792073	1.84548e-48	5.06862e-44
1568	ExN	SRD5A3	14.6023	0.914935	2.7156e-48	7.45841e-44
1570	ExN	PARP16	14.5946	0.616638	3.04062e-48	8.35106e-44
1573	ExN	RABEPK	14.565	0.63304	4.69159e-48	1.28854e-43
1574	ExN	AC007535.1	14.5635	0.819051	4.79039e-48	1.31568e-43
1576	ExN	PACS2	14.5574	0.515644	5.23757e-48	1.4385e-43
1578	ExN	TENM1	14.5535	0.659914	5.54494e-48	1.52292e-43
1579	ExN	TRDN-AS1	14.5533	2.72462	5.56809e-48	1.52928e-43
1581	ExN	LINC02060	14.5426	0.702214	6.50764e-48	1.78732e-43
1582	ExN	SORCS3	14.5417	0.541517	6.59801e-48	1.81214e-43
1583	ExN	HDX	14.5368	0.542737	7.08196e-48	1.94506e-43
1584	ExN	PCDH11X	14.5269	0.518503	8.17989e-48	2.24661e-43
1585	ExN	TCTEX1D2	14.5268	0.510858	8.19482e-48	2.25071e-43
1591	ExN	ANKDD1A	14.4962	0.569288	1.28e-47	3.51552e-43
1592	ExN	TRIM46	14.4952	0.819108	1.29833e-47	3.56585e-43
1593	ExN	PTPRD-AS1	14.4857	1.53312	1.49292e-47	4.10032e-43
1594	ExN	AC008067.1	14.4657	0.699769	1.99699e-47	5.48472e-43
1597	ExN	ZNF354A	14.4598	0.586926	2.17563e-47	5.97537e-43
1598	ExN	FAM13A-AS1	14.4584	0.891762	2.21933e-47	6.0954e-43
1601	ExN	ANTXR2	14.4494	0.691274	2.52922e-47	6.94649e-43
1603	ExN	ADCYAP1	14.4447	1.61804	2.70538e-47	7.43034e-43
1604	ExN	KLHL34	14.4436	1.45065	2.75156e-47	7.55715e-43
1606	ExN	VCAN	14.4209	0.589067	3.82198e-47	1.04971e-42
1609	ExN	TMEM63B	14.4015	0.592801	5.06526e-47	1.39117e-42
1612	ExN	ZMIZ2	14.3699	0.577719	7.99793e-47	2.19663e-42
1613	ExN	TRIM67	14.3623	0.890652	8.92507e-47	2.45127e-42
1614	ExN	AC092939.1	14.3522	1.19412	1.03155e-46	2.83316e-42
1615	ExN	ADAMTS19-AS1	14.3402	1.83061	1.22731e-46	3.3708e-42
1616	ExN	AC008105.3	14.3367	1.15521	1.28979e-46	3.54242e-42
1619	ExN	GRAMD1B	14.319	0.670215	1.66616e-46	4.5761e-42
1620	ExN	AP000926.2	14.3087	0.840167	1.93014e-46	5.30114e-42
1623	ExN	AC068481.1	14.279	0.835796	2.95616e-46	8.1191e-42
1626	ExN	CTDSPL	14.2666	0.504363	3.53265e-46	9.70242e-42
1630	ExN	ZFR2	14.253	0.737225	4.29653e-46	1.18004e-41
1633	ExN	ARL9	14.2441	1.28392	4.8762e-46	1.33925e-41
1634	ExN	DPP10-AS3	14.2391	1.29132	5.23877e-46	1.43883e-41
1635	ExN	SHISA7	14.2389	1.14933	5.25393e-46	1.44299e-41
1636	ExN	RAPGEF5	14.2285	0.719826	6.09722e-46	1.6746e-41
1638	ExN	LGALSL-DT	14.2217	0.854915	6.71627e-46	1.84462e-41
1641	ExN	CYP4X1	14.2148	1.29742	7.41374e-46	2.03618e-41
1644	ExN	UCHL3	14.2033	0.565448	8.7342e-46	2.39885e-41
1648	ExN	MINAR2	14.1879	2.11187	1.08836e-45	2.98918e-41
1650	ExN	AC007222.2	14.1769	1.72509	1.27323e-45	3.49693e-41
1652	ExN	AL049775.1	14.1635	1.78121	1.54117e-45	4.23283e-41
1653	ExN	CGREF1	14.154	0.950882	1.76505e-45	4.84772e-41
1654	ExN	AC104964.2	14.1512	1.82776	1.83678e-45	5.04471e-41
1656	ExN	ZNF25	14.1441	0.525414	2.03188e-45	5.58057e-41
1657	ExN	RAD18	14.1408	0.554588	2.12803e-45	5.84463e-41
1658	ExN	BRSK2	14.1402	0.657417	2.14692e-45	5.89651e-41
1661	ExN	FREM1	14.1155	0.879108	3.04839e-45	8.3724e-41
1662	ExN	CD200	14.1134	0.532339	3.13993e-45	8.62383e-41
1666	ExN	AL355881.1	14.1028	1.54812	3.65101e-45	1.00275e-40
1669	ExN	RIPPLY2	14.0941	2.04326	4.12607e-45	1.13323e-40
1670	ExN	MICAL1	14.0907	0.74908	4.33405e-45	1.19035e-40
1671	ExN	PTPRC	14.0876	1.5899	4.52838e-45	1.24372e-40
1672	ExN	AC020892.2	14.0858	1.2487	4.64605e-45	1.27604e-40
1675	ExN	LOXL2	14.0635	0.729003	6.3689e-45	1.74922e-40
1676	ExN	HULC	14.0609	0.547118	6.60876e-45	1.8151e-40
1684	ExN	TMEM25	14.0286	0.73565	1.0414e-44	2.86021e-40
1685	ExN	AC005400.1	14.0229	0.816586	1.12858e-44	3.09964e-40
1686	ExN	CORO2A	14.0208	1.34846	1.16225e-44	3.19212e-40
1688	ExN	TACR1	14.0111	0.674841	1.3326e-44	3.66e-40
1690	ExN	SUN2	14.0021	0.70266	1.51336e-44	4.15644e-40
1693	ExN	CLVS2	13.9752	0.574341	2.20968e-44	6.06889e-40
1694	ExN	SPNS2	13.9706	0.830745	2.35554e-44	6.46949e-40
1698	ExN	GLIS1	13.9596	1.01052	2.7501e-44	7.55316e-40
1699	ExN	LIPI	13.9534	0.875599	2.99884e-44	8.23631e-40
1701	ExN	CAPN14	13.9457	1.53382	3.34043e-44	9.17448e-40
1703	ExN	CAND2	13.9433	0.686742	3.45386e-44	9.48602e-40
1707	ExN	AC026991.2	13.9284	2.28358	4.25861e-44	1.16963e-39
1709	ExN	AC010157.1	13.9255	1.43175	4.43132e-44	1.21706e-39
1710	ExN	CLCN4	13.9206	0.63422	4.75113e-44	1.3049e-39
1714	ExN	AC078881.1	13.9	0.606023	6.33531e-44	1.73999e-39
1719	ExN	KAZN-AS1	13.866	1.01104	1.01732e-43	2.79407e-39
1720	ExN	DRAXIN	13.8603	0.572259	1.10273e-43	3.02865e-39
1722	ExN	AC009961.1	13.8463	0.774662	1.33954e-43	3.67904e-39
1723	ExN	CNNM1	13.8436	0.981999	1.38978e-43	3.81703e-39
1725	ExN	AC113423.2	13.8381	1.53915	1.5015e-43	4.12387e-39
1728	ExN	NDUFV2-AS1	13.8224	0.616385	1.86735e-43	5.12867e-39
1730	ExN	AC010941.1	13.81	2.26428	2.21893e-43	6.09429e-39
1731	ExN	CATSPERG	13.8065	0.64034	2.32903e-43	6.39669e-39
1732	ExN	MKRN2OS	13.8027	0.542799	2.45578e-43	6.74481e-39
1733	ExN	MTUS2	13.8008	0.740704	2.52044e-43	6.92238e-39
1734	ExN	AC036108.1	13.7983	0.891105	2.60894e-43	7.16545e-39
1737	ExN	SRGAP2B	13.7786	0.629146	3.42663e-43	9.41125e-39
1740	ExN	C4orf45	13.7639	0.705239	4.20441e-43	1.15474e-38
1744	ExN	FAAH	13.733	0.895009	6.43701e-43	1.76792e-38
1745	ExN	SHF	13.7308	0.699043	6.63985e-43	1.82363e-38
1746	ExN	SH2D3C	13.7274	0.729701	6.95857e-43	1.91117e-38
1749	ExN	LINC02398	13.7219	0.822635	7.512e-43	2.06317e-38
1752	ExN	MRAP2	13.7163	1.62118	8.11034e-43	2.2275e-38
1753	ExN	SYT7	13.7001	0.957146	1.01385e-42	2.78455e-38
1754	ExN	GFRAL	13.691	1.0763	1.14935e-42	3.15669e-38
1757	ExN	TP53I11	13.6792	0.632463	1.35164e-42	3.71229e-38
1758	ExN	AC093390.2	13.6773	2.37168	1.38837e-42	3.81316e-38
1761	ExN	NPTXR	13.6616	0.760347	1.72167e-42	4.72857e-38
1762	ExN	KCNG1	13.6577	1.02203	1.81532e-42	4.98577e-38
1764	ExN	AC117480.1	13.6411	1.11936	2.2819e-42	6.26723e-38
1766	ExN	GPRIN1	13.6361	1.01596	2.44223e-42	6.70757e-38
1767	ExN	MYRIP	13.6359	0.680172	2.45063e-42	6.73066e-38
1769	ExN	AL513422.1	13.6282	2.7425	2.7206e-42	7.47212e-38
1771	ExN	AC092652.2	13.6176	2.15211	3.14726e-42	8.64395e-38
1772	ExN	AP001970.1	13.6171	1.97519	3.16854e-42	8.70239e-38
1774	ExN	GPR82	13.614	0.569597	3.3042e-42	9.07498e-38
1775	ExN	DPF1	13.6006	0.607689	3.97295e-42	1.09117e-37
1777	ExN	CELSR3	13.5968	0.839035	4.18173e-42	1.14851e-37
1778	ExN	VPS9D1	13.5866	0.563146	4.81091e-42	1.32132e-37
1779	ExN	AC008554.1	13.5836	0.533224	5.00796e-42	1.37544e-37
1780	ExN	LINC02008	13.5798	1.73464	5.27759e-42	1.44949e-37
1781	ExN	ADGRL1	13.5794	0.51454	5.30374e-42	1.45667e-37
1783	ExN	ANO5	13.5619	0.510387	6.73342e-42	1.84933e-37
1791	ExN	AC009102.4	13.525	0.862841	1.11294e-41	3.0567e-37
1795	ExN	GFOD2	13.5175	0.547061	1.23342e-41	3.38759e-37
1796	ExN	AC025043.1	13.5155	0.510652	1.26684e-41	3.47936e-37
1799	ExN	FGF17	13.5109	1.68037	1.34909e-41	3.70528e-37
1800	ExN	TMEM229B	13.5022	1.27466	1.51854e-41	4.17068e-37
1804	ExN	ATP1A3	13.4934	0.575392	1.71107e-41	4.69945e-37
1808	ExN	GSDME	13.4736	0.68056	2.23814e-41	6.14706e-37
1810	ExN	VSTM2B	13.4636	1.19581	2.562e-41	7.03655e-37
1813	ExN	AC005828.3	13.4414	1.28474	3.45932e-41	9.50103e-37
1814	ExN	AL079338.1	13.4335	1.30145	3.84813e-41	1.05689e-36
1817	ExN	NAB1	13.423	0.897505	4.43219e-41	1.2173e-36
1818	ExN	AL513327.2	13.4193	0.782921	4.66299e-41	1.28069e-36
1819	ExN	KRT222	13.4191	1.77663	4.67649e-41	1.2844e-36
1820	ExN	AL589843.1	13.4183	0.517823	4.7227e-41	1.29709e-36
1822	ExN	LBH	13.4076	0.691425	5.45985e-41	1.49955e-36
1826	ExN	ZC3H7B	13.3833	0.538481	7.57235e-41	2.07974e-36
1828	ExN	ASRGL1	13.3721	0.535668	8.79753e-41	2.41624e-36
1829	ExN	AC009234.1	13.3706	1.7598	8.98199e-41	2.4669e-36
1831	ExN	Z99756.1	13.3668	2.43653	9.45378e-41	2.59648e-36
1834	ExN	HDAC5	13.3595	0.501455	1.04241e-40	2.86297e-36
1835	ExN	NCKAP5-AS1	13.3573	0.847066	1.07339e-40	2.94805e-36
1837	ExN	MPPED2-AS1	13.3522	1.42771	1.15028e-40	3.15924e-36
1840	ExN	GSTK1	13.3376	0.608248	1.39898e-40	3.8423e-36
1844	ExN	PRMT8	13.3219	0.75243	1.72635e-40	4.74142e-36
1845	ExN	FMNL1	13.3051	1.36129	2.16132e-40	5.93605e-36
1847	ExN	BX546033.1	13.3049	5.02509	2.16871e-40	5.95637e-36
1848	ExN	ATP13A2	13.2853	0.604196	2.81612e-40	7.73448e-36
1850	ExN	TH2LCRR	13.2761	0.692053	3.1855e-40	8.74897e-36
1852	ExN	AL049569.1	13.2659	0.681362	3.65029e-40	1.00255e-35
1858	ExN	ID2	13.2333	0.576996	5.63868e-40	1.54866e-35
1860	ExN	GAU1	13.2127	0.591556	7.41386e-40	2.03622e-35
1863	ExN	SH3BP2	13.1985	0.616121	8.95047e-40	2.45825e-35
1865	ExN	PNPLA3	13.1902	0.649062	9.98909e-40	2.7435e-35
1866	ExN	AL357054.2	13.1851	0.738756	1.06897e-39	2.93592e-35
1869	ExN	INTS7	13.1822	0.511205	1.11093e-39	3.05118e-35
1870	ExN	HEXD	13.1812	0.552601	1.1263e-39	3.09339e-35
1871	ExN	AP000894.2	13.1804	2.00739	1.1374e-39	3.12386e-35
1876	ExN	GABPB2	13.1594	0.604813	1.50373e-39	4.12999e-35
1877	ExN	ZNF561-AS1	13.1576	0.512579	1.53893e-39	4.22668e-35
1879	ExN	HID1	13.151	0.665219	1.67968e-39	4.61325e-35
1880	ExN	AL713852.1	13.1481	0.881105	1.74418e-39	4.7904e-35
1883	ExN	GPR37	13.1446	1.68842	1.82807e-39	5.02081e-35
1884	ExN	ZNF135	13.1434	0.586606	1.85743e-39	5.10144e-35
1887	ExN	RNF112	13.1327	1.19893	2.13964e-39	5.87652e-35
1892	ExN	KLHL35	13.118	0.914808	2.59685e-39	7.13226e-35
1898	ExN	NPM2	13.0848	1.11941	4.01998e-39	1.10409e-34
1900	ExN	ELOVL2	13.075	0.51784	4.57819e-39	1.2574e-34
1901	ExN	AL445526.1	13.074	0.78271	4.63408e-39	1.27275e-34
1907	ExN	COMMD2	13.0582	0.553684	5.7095e-39	1.56812e-34
1908	ExN	AC099482.1	13.058	4.09148	5.72381e-39	1.57204e-34
1912	ExN	DMTN	13.0527	0.930679	6.13478e-39	1.68492e-34
1914	ExN	GDPD5	13.0456	0.892255	6.73661e-39	1.85021e-34
1919	ExN	ZSCAN2	13.0188	0.722481	9.56111e-39	2.62596e-34
1920	ExN	C9orf92	13.0106	1.54286	1.06509e-38	2.92527e-34
1927	ExN	AC015971.1	12.9928	0.527078	1.34492e-38	3.69382e-34
1928	ExN	SSTR2	12.989	0.989328	1.41238e-38	3.87911e-34
1929	ExN	ADCY3	12.9831	0.534454	1.52526e-38	4.18913e-34
1930	ExN	NCOA7	12.98	0.545636	1.58854e-38	4.36292e-34
1932	ExN	SEPTIN3	12.9694	0.542146	1.82549e-38	5.01371e-34
1936	ExN	AC025287.4	12.9595	0.880787	2.077e-38	5.70448e-34
1940	ExN	LINC02223	12.932	0.680447	2.96982e-38	8.15661e-34
1941	ExN	DGCR2	12.9193	0.501359	3.50189e-38	9.61793e-34
1942	ExN	OVCH1	12.9123	1.69529	3.83758e-38	1.05399e-33
1948	ExN	LINC01098	12.8635	1.31782	7.22704e-38	1.98491e-33
1950	ExN	AC016931.1	12.859	1.11054	7.65554e-38	2.10259e-33
1954	ExN	SRD5A3-AS1	12.8452	0.953643	9.15694e-38	2.51495e-33
1955	ExN	AC009899.1	12.8424	0.624317	9.48812e-38	2.60591e-33
1956	ExN	AC020930.1	12.8331	1.26164	1.06958e-37	2.93761e-33
1959	ExN	AC026341.1	12.8209	0.563269	1.25226e-37	3.43932e-33
1960	ExN	AC126773.3	12.8148	0.923413	1.35446e-37	3.72003e-33
1961	ExN	AL138826.1	12.81	3.17115	1.4417e-37	3.95964e-33
1962	ExN	NWD2	12.8074	1.36311	1.49008e-37	4.09249e-33
1967	ExN	AL138760.1	12.7891	0.680275	1.88528e-37	5.17792e-33
1970	ExN	CAMK1	12.7808	0.63206	2.09779e-37	5.76157e-33
1971	ExN	TM6SF1	12.7794	0.706529	2.13783e-37	5.87156e-33
1972	ExN	NAV2-AS3	12.7757	0.720228	2.241e-37	6.15491e-33
1975	ExN	KY	12.7548	1.00473	2.93166e-37	8.0518e-33
1976	ExN	AC131956.2	12.7489	1.97082	3.1618e-37	8.68387e-33
1979	ExN	VSTM2L	12.744	0.774975	3.36716e-37	9.2479e-33
1980	ExN	PTPN5	12.739	0.686846	3.59126e-37	9.86339e-33
1987	ExN	SRGAP2-AS1	12.7132	0.812826	4.99542e-37	1.37199e-32
1989	ExN	SLC7A14	12.705	0.828367	5.54967e-37	1.52422e-32
1993	ExN	NTM-AS1	12.6945	0.878417	6.34425e-37	1.74245e-32
1999	ExN	AC091564.5	12.6775	0.832856	7.88011e-37	2.16427e-32
2001	ExN	GRID1-AS1	12.6689	1.00279	8.796e-37	2.41582e-32
2005	ExN	FAAH2	12.6612	0.615521	9.69761e-37	2.66345e-32
2013	ExN	AC010343.3	12.6258	1.94888	1.52184e-36	4.17974e-32
2018	ExN	AL365184.1	12.6028	1.90759	2.03823e-36	5.598e-32
2019	ExN	FAM228A	12.6022	0.932468	2.05251e-36	5.63722e-32
2020	ExN	DTX1	12.595	0.745725	2.24989e-36	6.17932e-32
2029	ExN	GABRA3	12.5682	0.598945	3.15781e-36	8.67293e-32
2030	ExN	AP003049.2	12.5674	0.950549	3.19097e-36	8.76401e-32
2034	ExN	ZNF318	12.5583	0.558797	3.57877e-36	9.82908e-32
2037	ExN	AL353586.1	12.5447	1.04281	4.24844e-36	1.16684e-31
2039	ExN	NSG1	12.5321	0.613813	4.98115e-36	1.36807e-31
2040	ExN	AMY2B	12.5317	0.62205	5.00806e-36	1.37546e-31
2042	ExN	WAC-AS1	12.5304	0.557224	5.09217e-36	1.39856e-31
2043	ExN	AC124242.1	12.5255	1.46112	5.41495e-36	1.48722e-31
2044	ExN	AL596330.2	12.5239	1.44182	5.52751e-36	1.51813e-31
2048	ExN	ANKRD23	12.5067	0.512095	6.85826e-36	1.88362e-31
2049	ExN	RALGDS	12.4968	0.514957	7.77019e-36	2.13408e-31
2050	ExN	AP003718.1	12.4954	1.02561	7.90587e-36	2.17135e-31
2052	ExN	TTC9	12.4845	0.782612	9.07664e-36	2.4929e-31
2053	ExN	COL9A3	12.4819	1.48268	9.36661e-36	2.57254e-31
2054	ExN	LINC01618	12.481	0.760554	9.47838e-36	2.60324e-31
2064	ExN	AC233701.1	12.4475	1.87855	1.44332e-35	3.96407e-31
2065	ExN	CNTN2	12.4462	0.915197	1.46713e-35	4.02946e-31
2067	ExN	AL023584.2	12.435	1.0978	1.68794e-35	4.63594e-31
2070	ExN	AC005972.3	12.4312	0.993289	1.77e-35	4.86131e-31
2072	ExN	ULK3	12.4256	0.646436	1.89819e-35	5.21337e-31
2076	ExN	NOVA2	12.4062	0.522377	2.41954e-35	6.64526e-31
2077	ExN	TMEM175	12.403	0.530234	2.51745e-35	6.91418e-31
2080	ExN	AL133395.1	12.396	1.0633	2.74576e-35	7.54124e-31
2081	ExN	AC138207.7	12.3922	1.63292	2.88084e-35	7.91222e-31
2082	ExN	SLC8A2	12.387	0.763451	3.07362e-35	8.44169e-31
2085	ExN	PPFIA4	12.3822	0.636483	3.26108e-35	8.95657e-31
2088	ExN	AC092683.1	12.3785	0.772739	3.41676e-35	9.38412e-31
2089	ExN	SLC29A4	12.378	0.578138	3.43764e-35	9.44149e-31
2091	ExN	AL162426.1	12.3695	0.99444	3.82367e-35	1.05017e-30
2092	ExN	AL136171.2	12.3681	0.911938	3.8892e-35	1.06817e-30
2095	ExN	AL355347.1	12.3558	0.811924	4.53298e-35	1.24498e-30
2100	ExN	PHF24	12.3346	1.59038	5.90145e-35	1.62083e-30
2101	ExN	AC004862.1	12.33	2.09741	6.24084e-35	1.71405e-30
2106	ExN	AL031985.4	12.3077	1.04915	8.23648e-35	2.26215e-30
2107	ExN	ADAM19	12.306	0.548094	8.41273e-35	2.31056e-30
2110	ExN	SHISA8	12.2958	1.59129	9.53809e-35	2.61964e-30
2113	ExN	KCNH3	12.2895	1.2073	1.03193e-34	2.83421e-30
2115	ExN	AL157893.2	12.2792	0.781079	1.17146e-34	3.21741e-30
2117	ExN	CDKL2	12.2665	0.560113	1.37076e-34	3.76479e-30
2118	ExN	KIAA0930	12.2638	0.594126	1.41779e-34	3.89397e-30
2119	ExN	GABRA6	12.2565	1.60198	1.55119e-34	4.26033e-30
2121	ExN	ABLIM3	12.2539	0.615517	1.6009e-34	4.39687e-30
2125	ExN	PCDHGA10	12.228	0.711614	2.20293e-34	6.05035e-30
2129	ExN	EMID1	12.2074	0.579048	2.83815e-34	7.79498e-30
2130	ExN	PFN4	12.205	0.900898	2.92464e-34	8.03252e-30
2131	ExN	ATP6V0E2	12.1995	0.544556	3.12664e-34	8.5873e-30
2134	ExN	PACSIN1	12.1887	1.04172	3.572e-34	9.81051e-30
2135	ExN	UNC5D	12.1876	0.665565	3.62135e-34	9.94603e-30
2137	ExN	NEIL1	12.184	0.69904	3.78073e-34	1.03838e-29
2141	ExN	GPR161	12.171	0.560319	4.43395e-34	1.21778e-29
2146	ExN	GLT1D1	12.1626	0.743766	4.91714e-34	1.35049e-29
2147	ExN	MAP3K10	12.1601	0.632233	5.06845e-34	1.39205e-29
2150	ExN	AC104699.1	12.1554	0.912876	5.36932e-34	1.47469e-29
2152	ExN	GMIP	12.1492	0.896318	5.78954e-34	1.5901e-29
2154	ExN	ST3GAL6	12.1427	0.607402	6.27318e-34	1.72293e-29
2166	ExN	PEX5L-AS2	12.1147	1.40724	8.82666e-34	2.42424e-29
2167	ExN	CFAP161	12.1146	0.962983	8.83974e-34	2.42783e-29
2171	ExN	AL160313.1	12.1025	0.956605	1.02473e-33	2.81442e-29
2182	ExN	AL445259.1	12.0676	3.44217	1.56605e-33	4.30115e-29
2186	ExN	Z83843.1	12.0506	0.568869	1.92634e-33	5.2907e-29
2195	ExN	AP1S3	12.0138	0.743251	3.00816e-33	8.26191e-29
2196	ExN	RHBDL3	12.0126	0.549354	3.05263e-33	8.38404e-29
2199	ExN	AL009177.1	11.9998	1.47753	3.56371e-33	9.78773e-29
2201	ExN	TMPRSS13	11.9924	2.7363	3.89494e-33	1.06975e-28
2202	ExN	PRKCA-AS1	11.9895	0.509033	4.03394e-33	1.10792e-28
2208	ExN	FRRS1L	11.9715	0.531543	5.01277e-33	1.37676e-28
2211	ExN	FDX2	11.9668	0.548971	5.30535e-33	1.45711e-28
2212	ExN	CCSAP	11.9633	0.599981	5.52994e-33	1.5188e-28
2224	ExN	AK5	11.9271	0.765088	8.55006e-33	2.34828e-28
2226	ExN	TRHR	11.91	1.19462	1.04916e-32	2.88151e-28
2227	ExN	AL008633.1	11.9062	0.700859	1.09897e-32	3.01832e-28
2231	ExN	PTPRD-AS2	11.8876	2.19347	1.37319e-32	3.77148e-28
2232	ExN	JPH3	11.8768	0.60158	1.56228e-32	4.29081e-28
2233	ExN	AC006460.1	11.8734	1.30289	1.6265e-32	4.46719e-28
2238	ExN	AC005229.5	11.8693	1.67768	1.70899e-32	4.69375e-28
2240	ExN	AL365255.1	11.8656	1.40203	1.78668e-32	4.90713e-28
2243	ExN	LINC00903	11.8618	0.743641	1.86845e-32	5.13171e-28
2247	ExN	AC104024.4	11.8523	1.55222	2.09474e-32	5.75322e-28
2250	ExN	AP001266.2	11.8448	0.634352	2.28893e-32	6.28656e-28
2252	ExN	SLC16A7	11.843	0.51782	2.33951e-32	6.42546e-28
2255	ExN	SCNN1G	11.8318	3.21024	2.67352e-32	7.34281e-28
2265	ExN	TECPR1	11.7799	0.505185	4.95288e-32	1.36031e-27
2267	ExN	SHC3	11.7655	0.503796	5.877e-32	1.61412e-27
2269	ExN	THY1	11.7609	0.900915	6.20906e-32	1.70532e-27
2270	ExN	AC011944.1	11.7589	1.37421	6.3526e-32	1.74474e-27
2275	ExN	AC021915.2	11.7479	1.53215	7.23783e-32	1.98787e-27
2276	ExN	PCDH9-AS4	11.7474	0.642961	7.28298e-32	2.00027e-27
2280	ExN	GPR139	11.7287	1.65173	9.08046e-32	2.49395e-27
2283	ExN	COLQ	11.7174	0.566125	1.03825e-31	2.85154e-27
2286	ExN	CADM2-AS1	11.7121	0.854417	1.10526e-31	3.0356e-27
2288	ExN	NUAK1	11.7103	0.68546	1.12851e-31	3.09946e-27
2289	ExN	AP000462.3	11.707	0.847284	1.17333e-31	3.22254e-27
2302	ExN	AC079177.1	11.6649	1.52359	1.92672e-31	5.29174e-27
2309	ExN	GPR12	11.6532	1.99096	2.20938e-31	6.06807e-27
2311	ExN	AC242426.2	11.6402	0.663008	2.57297e-31	7.06665e-27
2312	ExN	AC093516.1	11.6366	2.90419	2.6836e-31	7.3705e-27
2314	ExN	AC104248.1	11.6287	0.851564	2.9458e-31	8.09063e-27
2317	ExN	TLE2	11.6262	0.664498	3.03439e-31	8.33395e-27
2321	ExN	ZNF300	11.6076	0.724566	3.76882e-31	1.03511e-26
2326	ExN	AP001120.5	11.585	0.933914	4.91003e-31	1.34854e-26
2329	ExN	CHKB-DT	11.5752	0.540542	5.50231e-31	1.51121e-26
2330	ExN	LINC00863	11.5744	0.508292	5.55585e-31	1.52591e-26
2337	ExN	TIRAP	11.5534	0.650333	7.09941e-31	1.94985e-26
2340	ExN	LEMD1	11.5503	0.611096	7.35686e-31	2.02056e-26
2344	ExN	FO393401.1	11.5289	0.553735	9.43395e-31	2.59103e-26
2350	ExN	TRMT2B-AS1	11.5133	1.11496	1.13064e-30	3.1053e-26
2351	ExN	AL445584.2	11.5125	1.56276	1.14181e-30	3.13599e-26
2352	ExN	SHISAL1	11.5115	1.03402	1.15418e-30	3.16996e-26
2355	ExN	RASGEF1A	11.5071	1.25144	1.21539e-30	3.33807e-26
2364	ExN	KLF8	11.478	0.891285	1.70174e-30	4.67382e-26
2366	ExN	AC016717.2	11.4762	1.47728	1.73779e-30	4.77285e-26
2368	ExN	AL022724.3	11.4741	3.85745	1.78111e-30	4.89182e-26
2373	ExN	LINC01103	11.4586	1.2892	2.12945e-30	5.84853e-26
2375	ExN	GPLD1	11.4549	0.586107	2.22192e-30	6.10249e-26
2384	ExN	AP000892.1	11.4326	0.621705	2.87448e-30	7.89477e-26
2385	ExN	CPHXL	11.4281	0.971449	3.02493e-30	8.30797e-26
2386	ExN	AL157912.1	11.4252	0.543197	3.13e-30	8.59654e-26
2394	ExN	DAGLA	11.4096	0.931957	3.74396e-30	1.02828e-25
2397	ExN	SLC26A4-AS1	11.4051	2.18221	3.94111e-30	1.08243e-25
2404	ExN	CLTCL1	11.3892	0.50413	4.7323e-30	1.29973e-25
2406	ExN	AC022973.3	11.3884	1.07826	4.77788e-30	1.31224e-25
2411	ExN	AC245060.6	11.3718	0.50537	5.77518e-30	1.58615e-25
2414	ExN	PSD2	11.3643	0.675215	6.29999e-30	1.73029e-25
2415	ExN	AL031772.1	11.3533	0.699787	7.13797e-30	1.96044e-25
2417	ExN	AC004875.1	11.3471	1.71804	7.66492e-30	2.10517e-25
2418	ExN	AC008574.1	11.3401	2.3216	8.30604e-30	2.28125e-25
2422	ExN	PRDM10	11.3284	0.500378	9.48704e-30	2.60562e-25
2425	ExN	AC012501.2	11.3249	0.70488	9.87447e-30	2.71202e-25
2426	ExN	SLC1A6	11.3249	1.01113	9.87892e-30	2.71325e-25
2430	ExN	LNX1-AS1	11.3198	1.34326	1.04743e-29	2.87677e-25
2433	ExN	CAMK2N1	11.3096	0.571714	1.17606e-29	3.23005e-25
2437	ExN	IQSEC2	11.2929	0.641252	1.42286e-29	3.90788e-25
2438	ExN	AGAP2	11.2911	0.942551	1.4521e-29	3.9882e-25
2441	ExN	SORCS1	11.2777	0.681338	1.69104e-29	4.64445e-25
2449	ExN	CDHR2	11.2616	0.922885	2.03145e-29	5.57939e-25
2450	ExN	HYLS1	11.2597	0.825224	2.07578e-29	5.70114e-25
2455	ExN	AP002528.1	11.2407	1.67487	2.57377e-29	7.06886e-25
2458	ExN	MFSD13A	11.2362	0.6696	2.70841e-29	7.43866e-25
2461	ExN	SRC	11.2284	0.563528	2.95752e-29	8.12284e-25
2467	ExN	AL355073.1	11.2184	1.36149	3.31024e-29	9.09157e-25
2473	ExN	ZNF610	11.1979	0.500326	4.17616e-29	1.14698e-24
2474	ExN	ETFBKMT	11.1967	0.814569	4.23057e-29	1.16193e-24
2478	ExN	ITPR1	11.1918	0.69897	4.4718e-29	1.22818e-24
2479	ExN	SLC14A2-AS1	11.1902	1.49448	4.55364e-29	1.25066e-24
2481	ExN	KBTBD12	11.1823	0.803735	4.97902e-29	1.36749e-24
2483	ExN	LINC02284	11.1758	1.09607	5.35776e-29	1.47151e-24
2484	ExN	AC004692.2	11.1748	1.81191	5.41502e-29	1.48724e-24
2488	ExN	CRHR1	11.1634	0.988688	6.15964e-29	1.69175e-24
2489	ExN	GLB1L2	11.1568	0.989212	6.63726e-29	1.82292e-24
2490	ExN	ARHGAP23	11.1533	0.629591	6.90002e-29	1.89509e-24
2496	ExN	AL035587.1	11.1482	0.650297	7.30497e-29	2.00631e-24
2498	ExN	GPR85	11.1387	0.825487	8.12993e-29	2.23288e-24
2500	ExN	CNDP1	11.1366	0.898036	8.32066e-29	2.28527e-24
2503	ExN	TRAPPC12-AS1	11.1331	0.994543	8.66e-29	2.37847e-24
2510	ExN	HHIPL1	11.11	1.00359	1.12165e-28	3.08061e-24
2513	ExN	AC019330.1	11.105	2.01428	1.18554e-28	3.25609e-24
2514	ExN	AC024996.1	11.1038	1.22924	1.20161e-28	3.30023e-24
2515	ExN	PCDHA4	11.1008	0.722641	1.24284e-28	3.41346e-24
2523	ExN	AL080273.1	11.0682	1.08751	1.78988e-28	4.9159e-24
2524	ExN	CADM2-AS2	11.0644	0.890434	1.86641e-28	5.1261e-24
2525	ExN	CPNE6	11.0636	2.81031	1.8835e-28	5.17305e-24
2527	ExN	POP1	11.0503	0.509755	2.1843e-28	5.99917e-24
2528	ExN	AC107214.1	11.0474	0.523975	2.25549e-28	6.19469e-24
2531	ExN	TDRG1	11.0386	1.80357	2.48851e-28	6.8347e-24
2532	ExN	TSPAN1	11.0359	1.40478	2.56552e-28	7.04621e-24
2534	ExN	AC108519.1	11.0265	0.518897	2.84603e-28	7.81663e-24
2537	ExN	LINC02112	11.0184	0.674512	3.11499e-28	8.55533e-24
2540	ExN	LINC00051	11.0102	1.4025	3.41237e-28	9.37207e-24
2548	ExN	AL157392.2	10.99	0.503167	4.27074e-28	1.17296e-23
2550	ExN	CACNG3	10.9879	0.98785	4.36859e-28	1.19983e-23
2552	ExN	JUP	10.9833	0.613495	4.59969e-28	1.26331e-23
2557	ExN	LIMD2	10.966	0.662534	5.57069e-28	1.52999e-23
2562	ExN	AC008073.2	10.9523	1.18444	6.4766e-28	1.7788e-23
2563	ExN	AC013472.2	10.952	0.582141	6.50068e-28	1.78541e-23
2566	ExN	LINGO1-AS1	10.946	1.7354	6.94347e-28	1.90702e-23
2567	ExN	NEURL1B	10.9429	0.685144	7.1895e-28	1.9746e-23
2568	ExN	TTBK1	10.9423	0.571443	7.23164e-28	1.98617e-23
2571	ExN	AC113615.2	10.933	1.4363	8.01287e-28	2.20074e-23
2572	ExN	AL356481.1	10.9303	0.790327	8.25782e-28	2.26801e-23
2576	ExN	LINC01476	10.921	1.19266	9.14848e-28	2.51263e-23
2577	ExN	ZNF285	10.9202	0.766098	9.23323e-28	2.53591e-23
2585	ExN	AC106845.1	10.9088	1.69768	1.04643e-27	2.87401e-23
2587	ExN	LINC01099	10.9015	1.09106	1.13314e-27	3.11218e-23
2590	ExN	SLC2A6	10.8911	0.651311	1.27127e-27	3.49153e-23
2596	ExN	NLGN1-AS1	10.8659	1.05584	1.67566e-27	4.60219e-23
2597	ExN	TTLL1	10.8639	0.517731	1.71201e-27	4.70205e-23
2598	ExN	WIPF3	10.8633	0.664367	1.72456e-27	4.73651e-23
2600	ExN	LINC02231	10.8578	1.21039	1.83012e-27	5.02642e-23
2601	ExN	FOXO6	10.8573	1.3068	1.84121e-27	5.05689e-23
2604	ExN	AL158071.1	10.8518	1.02811	1.9559e-27	5.37188e-23
2610	ExN	AC131944.1	10.8378	1.20798	2.27834e-27	6.25745e-23
2613	ExN	AC046168.2	10.8267	1.3031	2.57135e-27	7.0622e-23
2614	ExN	AP002383.2	10.8258	0.775771	2.59771e-27	7.13461e-23
2617	ExN	PIK3CD	10.8177	0.939878	2.83759e-27	7.79344e-23
2620	ExN	CSDC2	10.8122	0.847223	3.01469e-27	8.27985e-23
2622	ExN	TMC3-AS1	10.806	0.630122	3.22511e-27	8.85776e-23
2629	ExN	NSMF	10.793	0.582748	3.71444e-27	1.02017e-22
2636	ExN	PCOLCE2	10.778	0.781074	4.37264e-27	1.20094e-22
2638	ExN	ADGRB2	10.7734	0.603836	4.59757e-27	1.26272e-22
2641	ExN	CHRNB4	10.7667	1.51032	4.94367e-27	1.35778e-22
2646	ExN	AC068616.2	10.7581	2.59028	5.42796e-27	1.49079e-22
2647	ExN	CD163L1	10.756	1.37025	5.55242e-27	1.52497e-22
2649	ExN	AC022068.1	10.7489	2.09686	5.99915e-27	1.64767e-22
2657	ExN	AC093610.1	10.7385	1.32031	6.71475e-27	1.84421e-22
2658	ExN	TMEM74B	10.7249	0.776096	7.77958e-27	2.13666e-22
2659	ExN	GRM1	10.7226	0.684681	7.97586e-27	2.19057e-22
2662	ExN	NIPSNAP3A	10.7143	0.786543	8.72124e-27	2.39529e-22
2667	ExN	AP4B1-AS1	10.6961	0.630609	1.06178e-26	2.91618e-22
2669	ExN	DAO	10.6904	0.946373	1.12875e-26	3.10012e-22
2682	ExN	KIFC2	10.6649	0.521289	1.48516e-26	4.07898e-22
2683	ExN	AC138304.1	10.6595	1.3117	1.57381e-26	4.32246e-22
2684	ExN	WDR86	10.6569	0.513037	1.61965e-26	4.44836e-22
2685	ExN	CDH9	10.6544	0.618003	1.66383e-26	4.5697e-22
2686	ExN	AL353135.2	10.654	0.724883	1.66974e-26	4.58595e-22
2687	ExN	AC012050.1	10.6492	1.08099	1.75823e-26	4.82897e-22
2690	ExN	GABRA1	10.6425	1.35023	1.89062e-26	5.19258e-22
2691	ExN	FBXO44	10.6418	0.532214	1.90434e-26	5.23026e-22
2692	ExN	ADCYAP1R1	10.6411	0.751072	1.91832e-26	5.26867e-22
2699	ExN	AC010230.1	10.6301	1.38296	2.15851e-26	5.92834e-22
2708	ExN	KCNMA1-AS1	10.6064	0.848019	2.784e-26	7.64625e-22
2713	ExN	CHRM5	10.5914	0.616347	3.26807e-26	8.97575e-22
2717	ExN	TMEM43	10.5785	0.514246	3.74745e-26	1.02924e-21
2718	ExN	NPTX1	10.5773	1.38398	3.79945e-26	1.04352e-21
2725	ExN	TRIM62	10.5585	0.744198	4.64142e-26	1.27477e-21
2726	ExN	ASIC2	10.5561	0.749378	4.76095e-26	1.3076e-21
2728	ExN	AC068254.1	10.5528	1.39904	4.93186e-26	1.35454e-21
2733	ExN	AC009951.5	10.54	1.03126	5.64888e-26	1.55146e-21
2734	ExN	CPNE5	10.5399	0.537932	5.65314e-26	1.55264e-21
2735	ExN	CKMT1B	10.5367	0.964822	5.84977e-26	1.60664e-21
2737	ExN	PTPN18	10.5359	0.535425	5.8999e-26	1.62041e-21
2744	ExN	LINC02802	10.5134	0.952497	7.49682e-26	2.059e-21
2748	ExN	ABCC8	10.508	0.655576	7.93793e-26	2.18015e-21
2751	ExN	FAM161B	10.4977	0.558354	8.8476e-26	2.42999e-21
2754	ExN	AL592430.1	10.4909	0.61577	9.51468e-26	2.61321e-21
2758	ExN	AC119396.1	10.4841	0.538572	1.02202e-25	2.80699e-21
2761	ExN	AC083967.1	10.4771	3.08236	1.10073e-25	3.02314e-21
2762	ExN	OLFM3	10.4767	0.532682	1.10542e-25	3.03604e-21
2768	ExN	C3orf70	10.47	0.631114	1.18649e-25	3.2587e-21
2769	ExN	TMEM169	10.4681	0.560345	1.21008e-25	3.32349e-21
2772	ExN	FAM71C	10.4634	2.88577	1.27201e-25	3.49358e-21
2773	ExN	LYG2	10.4592	0.658146	1.32939e-25	3.65116e-21
2774	ExN	AL590807.1	10.4589	1.03645	1.33333e-25	3.662e-21
2776	ExN	AC013640.1	10.4519	0.511097	1.4364e-25	3.94508e-21
2787	ExN	COL15A1	10.4204	1.27437	2.00046e-25	5.49426e-21
2791	ExN	PHYHIP	10.4035	1.49222	2.3904e-25	6.56523e-21
2792	ExN	LINC02663	10.4028	3.29027	2.40745e-25	6.61206e-21
2794	ExN	NGEF	10.3937	0.766735	2.6483e-25	7.27356e-21
2795	ExN	HIPK4	10.3907	0.728152	2.73429e-25	7.50973e-21
2798	ExN	CABLES1	10.3845	0.615474	2.91684e-25	8.01111e-21
2799	ExN	EIF4E3	10.3824	0.590715	2.98036e-25	8.18555e-21
2800	ExN	CNTN5	10.3796	0.52494	3.07134e-25	8.43544e-21
2803	ExN	RASL11B	10.3718	1.56915	3.33188e-25	9.151e-21
2808	ExN	ARPP21-AS1	10.3555	5.07319	3.95066e-25	1.08505e-20
2816	ExN	TMEM74	10.3402	1.28456	4.63701e-25	1.27356e-20
2823	ExN	SV2B	10.3301	0.98164	5.14902e-25	1.41418e-20
2826	ExN	LCMT1-AS1	10.3177	0.555451	5.86146e-25	1.60985e-20
2834	ExN	AC097634.3	10.2986	0.764132	7.15138e-25	1.96413e-20
2838	ExN	AC092343.1	10.2907	1.00765	7.75862e-25	2.13091e-20
2842	ExN	CCN5	10.2817	0.887625	8.52404e-25	2.34113e-20
2847	ExN	AL139042.1	10.2758	1.57147	9.05921e-25	2.48811e-20
2848	ExN	NNAT	10.2754	0.618456	9.09594e-25	2.4982e-20
2852	ExN	AL109838.1	10.2623	0.790364	1.04213e-24	2.86221e-20
2855	ExN	MPP3	10.2592	0.535576	1.07611e-24	2.95552e-20
2858	ExN	CCKBR	10.2565	1.23577	1.10696e-24	3.04028e-20
2869	ExN	GP1BB	10.2299	0.682225	1.45611e-24	3.99919e-20
2872	ExN	FBXO41	10.2217	0.843205	1.58468e-24	4.35231e-20
2875	ExN	AC025253.1	10.2164	2.9532	1.67471e-24	4.5996e-20
2880	ExN	AC092681.2	10.202	3.64839	1.94248e-24	5.33503e-20
2883	ExN	STIMATE	10.1992	0.542805	1.99816e-24	5.48796e-20
2892	ExN	SLIT1-AS1	10.1806	1.87994	2.42188e-24	6.65169e-20
2894	ExN	LINC01500	10.1796	0.847914	2.44597e-24	6.71785e-20
2898	ExN	LINC01776	10.1653	0.938963	2.8336e-24	7.78248e-20
2906	ExN	MMP28	10.1421	1.14121	3.59108e-24	9.86289e-20
2907	ExN	MAPK11	10.1377	0.78949	3.75836e-24	1.03223e-19
2908	ExN	AP001318.2	10.1364	0.615636	3.80903e-24	1.04615e-19
2922	ExN	ASB14	10.1109	0.531189	4.94325e-24	1.35766e-19
2927	ExN	GMEB1	10.1042	0.541564	5.29262e-24	1.45362e-19
2929	ExN	ATP6V1E2	10.0994	0.541684	5.55734e-24	1.52632e-19
2930	ExN	CADM3	10.0992	0.554179	5.57095e-24	1.53006e-19
2943	ExN	SVBP	10.0693	0.547751	7.54984e-24	2.07356e-19
2945	ExN	TRPM2	10.0679	1.8669	7.65805e-24	2.10328e-19
2948	ExN	HSF2BP	10.0603	0.757926	8.27149e-24	2.27176e-19
2949	ExN	AL355512.1	10.0591	1.48113	8.37646e-24	2.30059e-19
2951	ExN	TRIM3	10.0564	0.547615	8.60825e-24	2.36426e-19
2953	ExN	AC007614.1	10.0476	0.904815	9.417e-24	2.58638e-19
2955	ExN	DCHS1	10.0445	0.653236	9.71871e-24	2.66924e-19
2957	ExN	TMPRSS11F	10.0422	1.43937	9.93954e-24	2.7299e-19
2961	ExN	TINAG	10.0295	1.78792	1.13068e-23	3.10541e-19
2965	ExN	FAM124A	10.0265	0.538263	1.16525e-23	3.20037e-19
2972	ExN	ZNF350-AS1	10.0063	0.528884	1.42951e-23	3.92615e-19
2977	ExN	CYP51A1-AS1	10.0001	0.667794	1.5231e-23	4.18319e-19
2983	ExN	AL158071.3	9.9881	1.0244	1.71851e-23	4.71989e-19
2984	ExN	AC040936.1	9.9874	2.00547	1.73067e-23	4.75329e-19
2986	ExN	RBM11	9.98152	0.846302	1.83625e-23	5.04327e-19
2994	ExN	AC007920.2	9.96728	2.45371	2.11959e-23	5.82145e-19
2999	ExN	AP006545.2	9.95908	1.53757	2.30173e-23	6.3217e-19
3006	ExN	AL117353.1	9.94493	2.25723	2.65353e-23	7.28793e-19
3009	ExN	ASIC1	9.94116	0.648764	2.75589e-23	7.56905e-19
3012	ExN	LAMC2	9.93683	1.55962	2.87848e-23	7.90574e-19
3016	ExN	GNRHR	9.92623	0.697941	3.2012e-23	8.7921e-19
3021	ExN	TPTE2	9.91567	0.681303	3.55857e-23	9.77361e-19
3022	ExN	GSS	9.9123	0.529774	3.68074e-23	1.01091e-18
3023	ExN	AC073023.1	9.91158	4.59075	3.70747e-23	1.01826e-18
3027	ExN	AC005609.5	9.90651	0.616379	3.90041e-23	1.07125e-18
3029	ExN	ECE2	9.9015	1.50371	4.10074e-23	1.12627e-18
3030	ExN	GRM2	9.90091	1.66191	4.12511e-23	1.13296e-18
3033	ExN	LINC02263	9.89455	2.45813	4.39584e-23	1.20732e-18
3040	ExN	C20orf203	9.88389	0.531727	4.88994e-23	1.34302e-18
3044	ExN	AP001922.5	9.88211	0.870946	4.97742e-23	1.36705e-18
3046	ExN	P2RX7	9.88043	0.6648	5.06158e-23	1.39016e-18
3052	ExN	MATK	9.86533	1.33514	5.88412e-23	1.61607e-18
3053	ExN	CPLX1	9.86392	0.577793	5.96757e-23	1.63899e-18
3054	ExN	EIF4E1B	9.86366	1.01195	5.98304e-23	1.64324e-18
3056	ExN	AL512655.1	9.86163	1.86246	6.10518e-23	1.67679e-18
3058	ExN	CACNB3	9.85889	0.596338	6.27401e-23	1.72316e-18
3066	ExN	ANKS4B	9.84292	2.6861	7.35433e-23	2.01987e-18
3067	ExN	AC020892.1	9.82978	1.19428	8.37998e-23	2.30156e-18
3068	ExN	KCNE1	9.82371	1.27496	8.90039e-23	2.44449e-18
3072	ExN	AC104066.4	9.81716	0.897609	9.49852e-23	2.60877e-18
3073	ExN	AC010491.2	9.81458	1.83778	9.74395e-23	2.67618e-18
3074	ExN	TMEM44	9.81072	0.574297	1.01242e-22	2.7806e-18
3081	ExN	AL158058.2	9.79309	2.16399	1.20558e-22	3.31114e-18
3085	ExN	AC027312.1	9.78858	0.722233	1.26048e-22	3.46192e-18
3087	ExN	AC025165.2	9.78179	0.517757	1.34801e-22	3.70232e-18
3089	ExN	SEMA4F	9.78145	0.657807	1.35258e-22	3.71486e-18
3099	ExN	OLFM1	9.75384	0.501441	1.77627e-22	4.87852e-18
3100	ExN	AC011442.1	9.75324	0.786787	1.78665e-22	4.90704e-18
3103	ExN	NLRP2	9.74534	0.754996	1.93136e-22	5.30447e-18
3106	ExN	AL109933.5	9.73723	1.04992	2.09171e-22	5.74488e-18
3108	ExN	RASGEF1C	9.73634	0.631172	2.11025e-22	5.7958e-18
3109	ExN	DLL3	9.73446	0.652183	2.14955e-22	5.90373e-18
3117	ExN	AC008676.1	9.71465	0.873672	2.61153e-22	7.17257e-18
3129	ExN	AC109439.2	9.6923	0.643969	3.25125e-22	8.92957e-18
3131	ExN	AL390071.1	9.69075	1.63225	3.30082e-22	9.0657e-18
3135	ExN	LINC01609	9.6863	1.92835	3.44806e-22	9.47011e-18
3136	ExN	IL17RD	9.68189	0.519091	3.60006e-22	9.88756e-18
3137	ExN	SLC14A1	9.68118	0.985022	3.62502e-22	9.95611e-18
3141	ExN	MRAS	9.6735	0.575634	3.90793e-22	1.07331e-17
3144	ExN	FAM90A1	9.67071	0.816762	4.016e-22	1.103e-17
3146	ExN	OPCML-IT1	9.66277	3.72811	4.33977e-22	1.19192e-17
3153	ExN	AC009403.2	9.65203	0.576666	4.81924e-22	1.3236e-17
3154	ExN	AP001993.1	9.64956	2.177	4.93676e-22	1.35588e-17
3161	ExN	AL022397.1	9.64123	1.09272	5.35419e-22	1.47053e-17
3164	ExN	AC009227.1	9.63326	1.34002	5.78647e-22	1.58925e-17
3172	ExN	STAC3	9.61852	0.562478	6.67842e-22	1.83423e-17
3178	ExN	ZNF74	9.60799	0.516106	7.39814e-22	2.0319e-17
3179	ExN	LINC01772	9.60753	0.581039	7.43132e-22	2.04101e-17
3183	ExN	FP325335.1	9.60077	1.6507	7.93518e-22	2.1794e-17
3189	ExN	CMTM2	9.59058	1.24878	8.7594e-22	2.40577e-17
3192	ExN	TMEM269	9.58771	0.520656	9.00618e-22	2.47355e-17
3193	ExN	AL606760.1	9.58602	0.972497	9.15506e-22	2.51444e-17
3196	ExN	HYAL1	9.57625	0.839751	1.00628e-21	2.76373e-17
3197	ExN	AL161785.1	9.57513	0.890084	1.0173e-21	2.79402e-17
3201	ExN	LHX9	9.56928	1.2205	1.07655e-21	2.95675e-17
3204	ExN	NIT2	9.56355	0.56304	1.13783e-21	3.12505e-17
3207	ExN	AC021915.1	9.55884	1.91723	1.19083e-21	3.27061e-17
3211	ExN	TUSC7	9.55725	0.73665	1.20929e-21	3.32131e-17
3220	ExN	AC100832.2	9.53721	1.11967	1.46725e-21	4.02979e-17
3222	ExN	IZUMO1	9.5339	1.46544	1.5149e-21	4.16067e-17
3223	ExN	CDK15	9.5297	1.03577	1.57734e-21	4.33216e-17
3225	ExN	AC091096.1	9.52693	1.50256	1.61998e-21	4.44927e-17
3230	ExN	HCN1	9.51775	0.669124	1.76961e-21	4.86024e-17
3231	ExN	KIAA2012	9.51431	0.62446	1.82919e-21	5.02386e-17
3235	ExN	AC105230.1	9.49919	1.05657	2.11525e-21	5.80953e-17
3237	ExN	AL357054.5	9.49256	0.653734	2.25431e-21	6.19146e-17
3239	ExN	LINC00970	9.48922	0.985457	2.32762e-21	6.39281e-17
3246	ExN	AC007114.2	9.47194	0.647442	2.74704e-21	7.54474e-17
3250	ExN	AP001092.1	9.46547	0.977048	2.92246e-21	8.02653e-17
3254	ExN	AC007681.1	9.46127	0.603305	3.04233e-21	8.35576e-17
3260	ExN	EPX	9.44477	0.575673	3.56185e-21	9.78262e-17
3264	ExN	NMRK1	9.43629	0.616864	3.86213e-21	1.06073e-16
3273	ExN	Z99774.1	9.42019	0.542587	4.5026e-21	1.23664e-16
3275	ExN	KCNK15-AS1	9.41676	0.746869	4.6524e-21	1.27778e-16
3277	ExN	SYT2	9.41207	0.61473	4.86454e-21	1.33605e-16
3284	ExN	AC006148.1	9.39412	0.619958	5.76985e-21	1.58469e-16
3288	ExN	LINC01277	9.38818	0.568695	6.10488e-21	1.6767e-16
3291	ExN	FGF12-AS3	9.37872	1.79349	6.67791e-21	1.83409e-16
3296	ExN	AC005234.1	9.3705	1.18092	7.21905e-21	1.98271e-16
3297	ExN	AC254629.1	9.36834	2.73667	7.36812e-21	2.02365e-16
3300	ExN	FAM151B	9.36329	0.552657	7.72884e-21	2.12273e-16
3305	ExN	COL20A1	9.35408	1.10613	8.43314e-21	2.31616e-16
3306	ExN	CORO1A	9.3534	1.14197	8.48717e-21	2.331e-16
3307	ExN	JAKMIP3	9.3508	0.573183	8.69911e-21	2.38921e-16
3308	ExN	AC112236.3	9.34542	1.56948	9.15277e-21	2.51381e-16
3316	ExN	BMP3	9.3289	2.61475	1.06973e-20	2.93802e-16
3320	ExN	CARMIL2	9.32038	0.835757	1.15928e-20	3.18397e-16
3322	ExN	AC005692.3	9.31756	0.542962	1.19049e-20	3.26968e-16
3330	ExN	SEPTIN5	9.30167	0.830283	1.38255e-20	3.79718e-16
3337	ExN	AL139142.1	9.29027	0.998449	1.53892e-20	4.22664e-16
3346	ExN	B4GALNT1	9.27969	0.604338	1.69972e-20	4.66828e-16
3348	ExN	SPINK13	9.27342	0.988536	1.80271e-20	4.95114e-16
3353	ExN	HLF	9.25484	1.02656	2.14557e-20	5.8928e-16
3354	ExN	AC121334.3	9.25276	1.84745	2.18776e-20	6.00869e-16
3355	ExN	AC005609.1	9.24752	0.772055	2.2977e-20	6.31063e-16
3357	ExN	AC016650.1	9.24061	0.750088	2.45104e-20	6.73179e-16
3358	ExN	MORN3	9.23847	0.913659	2.50056e-20	6.86779e-16
3362	ExN	LYPD6B	9.22818	1.17078	2.75274e-20	7.56041e-16
3363	ExN	C1orf216	9.22697	1.0234	2.78399e-20	7.64623e-16
3366	ExN	PDC	9.2245	0.596934	2.84898e-20	7.82471e-16
3368	ExN	CSMD2-AS1	9.22211	1.62541	2.91312e-20	8.0009e-16
3373	ExN	MAPK8IP2	9.21981	0.590528	2.97638e-20	8.17464e-16
3380	ExN	AC103974.1	9.20366	0.667792	3.45956e-20	9.50169e-16
3381	ExN	TCTE1	9.2033	1.13675	3.47137e-20	9.5341e-16
3383	ExN	AC055811.1	9.19517	0.692325	3.74414e-20	1.02833e-15
3408	ExN	AC005908.3	9.15832	1.34794	5.27114e-20	1.44772e-15
3415	ExN	PLXDC1	9.15197	0.67758	5.59046e-20	1.53542e-15
3424	ExN	ATP2B3	9.13927	1.08773	6.28744e-20	1.72685e-15
3425	ExN	AC015563.2	9.1382	2.10805	6.35027e-20	1.7441e-15
3428	ExN	C17orf78	9.13298	0.848856	6.66393e-20	1.83025e-15
3429	ExN	RFPL2	9.13189	0.877146	6.7311e-20	1.8487e-15
3431	ExN	AC011901.1	9.13009	2.36713	6.84452e-20	1.87985e-15
3437	ExN	AC006511.6	9.12317	0.931429	7.29606e-20	2.00386e-15
3443	ExN	AC073593.2	9.11215	0.561097	8.07663e-20	2.21825e-15
3448	ExN	NLGN3	9.10116	0.652736	8.93733e-20	2.45464e-15
3449	ExN	P2RX3	9.10039	1.18487	9.00045e-20	2.47197e-15
3453	ExN	ASTN2-AS1	9.09442	0.690893	9.50903e-20	2.61166e-15
3454	ExN	PTPRU	9.09169	0.707398	9.75076e-20	2.67805e-15
3457	ExN	AC092608.1	9.08553	2.08031	1.03199e-19	2.83437e-15
3466	ExN	Z73495.1	9.06805	1.04054	1.21164e-19	3.32777e-15
3473	ExN	IQCJ	9.06012	1.9621	1.30311e-19	3.57899e-15
3474	ExN	AC087260.1	9.05774	2.72517	1.33185e-19	3.65794e-15
3495	ExN	NCR3LG1	9.01918	0.565108	1.8951e-19	5.20489e-15
3499	ExN	AL355990.1	9.00964	2.20771	2.06729e-19	5.67781e-15
3503	ExN	CNGB1	9.00329	0.714456	2.19062e-19	6.01653e-15
3513	ExN	ADCY10	8.98708	0.623151	2.53882e-19	6.97288e-15
3517	ExN	PDYN	8.97808	2.63652	2.7553e-19	7.56743e-15
3520	ExN	AC079866.2	8.97412	1.39057	2.85634e-19	7.84495e-15
3529	ExN	AC099508.2	8.95824	1.43737	3.29896e-19	9.06059e-15
3530	ExN	AC006511.4	8.95751	1.31167	3.32094e-19	9.12097e-15
3531	ExN	AL353595.1	8.95748	1.95338	3.32194e-19	9.12371e-15
3533	ExN	AP002852.1	8.95646	2.16259	3.35253e-19	9.20774e-15
3537	ExN	AL158136.1	8.95192	1.02497	3.49363e-19	9.59524e-15
3538	ExN	AC073052.2	8.95186	0.721859	3.49537e-19	9.60004e-15
3541	ExN	DPP10-AS1	8.94617	0.915312	3.68033e-19	1.0108e-14
3543	ExN	SCRT1	8.93748	0.727379	3.98162e-19	1.09355e-14
3548	ExN	TRIM16L	8.93087	0.532678	4.22672e-19	1.16087e-14
3550	ExN	AC010261.2	8.92674	0.7676	4.38757e-19	1.20505e-14
3557	ExN	PLAC4	8.91412	1.76368	4.91684e-19	1.35041e-14
3559	ExN	SOX10	8.91178	0.533561	5.02179e-19	1.37923e-14
3563	ExN	ZNF71	8.90657	0.513941	5.2634e-19	1.44559e-14
3583	ExN	ACSM6	8.87685	0.713399	6.87834e-19	1.88914e-14
3585	ExN	SMC1B	8.87437	0.57443	7.03285e-19	1.93157e-14
3587	ExN	THSD7B	8.87279	0.86825	7.13362e-19	1.95925e-14
3588	ExN	AC079779.2	8.87245	1.37139	7.15573e-19	1.96532e-14
3589	ExN	ROGDI	8.87193	0.541228	7.1891e-19	1.97449e-14
3591	ExN	C16orf95	8.86878	0.510328	7.39543e-19	2.03116e-14
3592	ExN	KCNG2	8.86798	0.996999	7.4486e-19	2.04576e-14
3596	ExN	JAG2	8.85896	0.771602	8.07644e-19	2.21819e-14
3611	ExN	AL391840.1	8.84002	0.529014	9.5699e-19	2.62837e-14
3613	ExN	KEL	8.83764	0.996684	9.77659e-19	2.68514e-14
3618	ExN	LINC02220	8.83219	2.64357	1.02642e-18	2.81905e-14
3629	ExN	AP004606.1	8.80866	3.02484	1.26654e-18	3.47856e-14
3638	ExN	AC004930.1	8.79604	2.9616	1.41726e-18	3.89251e-14
3641	ExN	PTRH1	8.7856	0.564698	1.5553e-18	4.27162e-14
3642	ExN	AC016910.1	8.78422	0.722555	1.57459e-18	4.32462e-14
3644	ExN	CES5A	8.78237	2.26401	1.60066e-18	4.39621e-14
3647	ExN	AC007877.1	8.77721	3.01599	1.67574e-18	4.60243e-14
3648	ExN	DGKQ	8.77596	0.500273	1.69456e-18	4.6541e-14
3652	ExN	ITGA2B	8.77015	0.619244	1.78422e-18	4.90037e-14
3656	ExN	AC104002.3	8.76539	1.35059	1.86132e-18	5.11212e-14
3657	ExN	ATP6V0E2-AS1	8.76386	0.503645	1.88678e-18	5.18205e-14
3664	ExN	SH2D4A	8.75445	1.12254	2.05107e-18	5.63325e-14
3677	ExN	LINC01503	8.73675	0.796672	2.39908e-18	6.58908e-14
3680	ExN	SAXO1	8.72856	0.655943	2.57941e-18	7.08436e-14
3681	ExN	AC016027.2	8.72833	0.885526	2.58456e-18	7.09849e-14
3688	ExN	AC105219.4	8.71109	1.75101	3.00966e-18	8.26603e-14
3690	ExN	SPTB	8.70972	0.968948	3.04634e-18	8.36678e-14
3693	ExN	LINC02798	8.7079	0.647521	3.0957e-18	8.50234e-14
3707	ExN	Z84468.1	8.68214	1.1894	3.88406e-18	1.06676e-13
3711	ExN	AL512343.2	8.67881	0.729654	3.9994e-18	1.09844e-13
3713	ExN	SEMA3F-AS1	8.6749	0.764286	4.13917e-18	1.13682e-13
3714	ExN	AL049838.1	8.67287	1.15349	4.21367e-18	1.15729e-13
3723	ExN	SP140	8.65302	0.827669	5.01535e-18	1.37747e-13
3726	ExN	CHRNA5	8.6498	0.669123	5.15894e-18	1.4169e-13
3738	ExN	AP001831.1	8.6334	0.511832	5.9556e-18	1.6357e-13
3739	ExN	KCNN1	8.63152	0.551253	6.05443e-18	1.66285e-13
3743	ExN	C19orf57	8.62374	0.511026	6.48031e-18	1.77982e-13
3752	ExN	AL133257.1	8.61329	1.91991	7.09943e-18	1.94986e-13
3758	ExN	CD226	8.60821	0.710685	7.42116e-18	2.03822e-13
3759	ExN	AC106795.3	8.60676	0.621939	7.51529e-18	2.06407e-13
3768	ExN	SHISA2	8.58848	1.39399	8.81274e-18	2.42042e-13
3771	ExN	AC138649.1	8.57746	0.777323	9.6988e-18	2.66378e-13
3775	ExN	DLGAP2-AS1	8.57069	1.03582	1.02865e-17	2.8252e-13
3784	ExN	CHRM1	8.55457	2.76723	1.18312e-17	3.24943e-13
3785	ExN	LINC02515	8.55417	1.26847	1.18716e-17	3.26052e-13
3789	ExN	CD81-AS1	8.5444	0.608409	1.29202e-17	3.54852e-13
3793	ExN	HRH2	8.53631	0.671049	1.38581e-17	3.80613e-13
3796	ExN	DLK2	8.53211	0.982501	1.43699e-17	3.9467e-13
3800	ExN	PDCD1LG2	8.52916	0.559485	1.4741e-17	4.04862e-13
3803	ExN	AL122014.1	8.52365	1.15402	1.54603e-17	4.24618e-13
3804	ExN	AC006974.2	8.52077	2.0266	1.58498e-17	4.35316e-13
3807	ExN	AC007376.2	8.51202	0.797442	1.70935e-17	4.69474e-13
3809	ExN	ADAM11	8.50979	0.633315	1.74243e-17	4.78559e-13
3810	ExN	AC010649.1	8.5087	1.11724	1.759e-17	4.83109e-13
3812	ExN	AC110491.1	8.50507	2.41623	1.81493e-17	4.98471e-13
3831	ExN	MYO1H	8.48034	0.618873	2.24531e-17	6.16674e-13
3834	ExN	IGLON5	8.4745	0.541338	2.3609e-17	6.48422e-13
3835	ExN	SLC19A1	8.47101	0.552662	2.43274e-17	6.68151e-13
3846	ExN	PLEKHD1	8.4615	1.13035	2.63949e-17	7.24935e-13
3847	ExN	AC091151.5	8.46092	0.998386	2.65273e-17	7.28572e-13
3851	ExN	LINC02343	8.45553	1.31228	2.77811e-17	7.63009e-13
3852	ExN	GABRA5	8.45416	0.933121	2.81112e-17	7.72075e-13
3858	ExN	AC005697.2	8.44904	0.660563	2.93718e-17	8.06697e-13
3862	ExN	AL133259.1	8.44362	0.682151	3.07658e-17	8.44981e-13
3864	ExN	AC010468.2	8.44196	1.97408	3.12061e-17	8.57075e-13
3865	ExN	NYNRIN	8.44164	0.746768	3.12909e-17	8.59405e-13
3871	ExN	ARHGEF33	8.43533	0.677767	3.30279e-17	9.0711e-13
3875	ExN	LINGO1-AS2	8.42811	1.95773	3.51291e-17	9.64822e-13
3880	ExN	RNPEPL1	8.42082	0.575093	3.73851e-17	1.02678e-12
3884	ExN	AP006545.1	8.41537	1.1784	3.91658e-17	1.07569e-12
3896	ExN	C3orf49	8.40442	0.643733	4.3e-17	1.181e-12
3897	ExN	AC009137.1	8.40239	0.715445	4.37487e-17	1.20156e-12
3899	ExN	SCN2B	8.40007	1.67036	4.46193e-17	1.22547e-12
3907	ExN	AP001021.3	8.38998	0.564159	4.86213e-17	1.33538e-12
3909	ExN	IQANK1	8.38615	0.925729	5.02343e-17	1.37968e-12
3910	ExN	AC010157.2	8.38552	1.64278	5.05025e-17	1.38705e-12
3913	ExN	FO681492.1	8.37507	1.23408	5.51897e-17	1.51579e-12
3915	ExN	AL589765.1	8.37105	1.03961	5.71078e-17	1.56847e-12
3917	ExN	ZNF157	8.37062	0.641701	5.73146e-17	1.57414e-12
3918	ExN	AC008758.2	8.36703	0.52406	5.90881e-17	1.62285e-12
3919	ExN	SYN1	8.36419	0.579946	6.05297e-17	1.66245e-12
3920	ExN	LINC02646	8.36383	0.644999	6.07143e-17	1.66752e-12
3923	ExN	MANEAL	8.36126	0.654188	6.20525e-17	1.70427e-12
3939	ExN	STAMBPL1	8.33515	0.535946	7.73991e-17	2.12577e-12
3943	ExN	HSF4	8.3258	0.557643	8.37596e-17	2.30046e-12
3952	ExN	ZNF641	8.32014	0.515894	8.78584e-17	2.41303e-12
3964	ExN	CARD10	8.30174	1.35762	1.02595e-16	2.81776e-12
3969	ExN	AL449223.1	8.29785	1.69187	1.06012e-16	2.91162e-12
3971	ExN	BMPER	8.29432	0.789552	1.09206e-16	2.99935e-12
3978	ExN	CERS6-AS1	8.28995	1.00543	1.13292e-16	3.11158e-12
3983	ExN	AC004112.1	8.28503	0.517249	1.18077e-16	3.243e-12
4002	ExN	HK3	8.25667	1.80231	1.49799e-16	4.11422e-12
4016	ExN	AL109628.2	8.23855	0.524548	1.74313e-16	4.78751e-12
4022	ExN	AC004784.1	8.23176	1.28753	1.84476e-16	5.06663e-12
4023	ExN	GAS6-AS1	8.23108	0.638348	1.85532e-16	5.09563e-12
4025	ExN	AC026979.4	8.23014	0.959476	1.86997e-16	5.13587e-12
4029	ExN	MEOX1	8.22389	0.853785	1.97012e-16	5.41093e-12
4030	ExN	MYCN	8.22366	0.882349	1.97388e-16	5.42125e-12
4040	ExN	PCDH1	8.21603	0.541563	2.10342e-16	5.77704e-12
4045	ExN	YPEL4	8.21156	0.573114	2.18336e-16	5.99659e-12
4077	ExN	AC005234.2	8.17907	1.08444	2.86048e-16	7.8563e-12
4080	ExN	LNX1	8.16904	0.600396	3.10848e-16	8.53745e-12
4095	ExN	ANKRD34C-AS1	8.15446	1.40812	3.50751e-16	9.63337e-12
4100	ExN	SLC24A4	8.14632	1.24808	3.75164e-16	1.03039e-11
4102	ExN	CDH24	8.14042	0.787919	3.93926e-16	1.08192e-11
4110	ExN	AC116666.1	8.12957	0.92273	4.30806e-16	1.18321e-11
4112	ExN	HECW1-IT1	8.1228	1.69107	4.55536e-16	1.25113e-11
4118	ExN	ADORA2A-AS1	8.11254	0.907736	4.95737e-16	1.36154e-11
4120	ExN	LINC02607	8.10919	1.27112	5.09585e-16	1.39958e-11
4124	ExN	AP001407.1	8.10706	0.866971	5.18586e-16	1.4243e-11
4136	ExN	AC018467.1	8.09062	1.1903	5.93636e-16	1.63042e-11
4141	ExN	LINC02282	8.08279	1.88989	6.33004e-16	1.73854e-11
4148	ExN	AC025253.2	8.07035	2.44151	7.0096e-16	1.92519e-11
4149	ExN	AC127526.2	8.0687	0.546245	7.10501e-16	1.95139e-11
4158	ExN	CD5	8.05879	0.676873	7.70517e-16	2.11622e-11
4173	ExN	AC023855.1	8.04461	0.863665	8.65205e-16	2.37628e-11
4179	ExN	AC092123.1	8.04027	0.566028	8.96413e-16	2.462e-11
4180	ExN	ATP1B3-AS1	8.03764	0.883288	9.15846e-16	2.51537e-11
4181	ExN	AC005753.3	8.03426	1.26108	9.41468e-16	2.58574e-11
4187	ExN	AC097478.3	8.02553	1.4725	1.01092e-15	2.77649e-11
4188	ExN	AP001107.9	8.02219	0.600272	1.03879e-15	2.85304e-11
4196	ExN	TTLL12	8.00838	0.68017	1.16231e-15	3.19227e-11
4201	ExN	AC010542.2	8.00338	0.726689	1.21051e-15	3.32466e-11
4205	ExN	AP000462.2	7.99902	1.00105	1.25411e-15	3.44442e-11
4211	ExN	AC093642.7	7.98476	2.00275	1.40799e-15	3.86704e-11
4219	ExN	PEX5L-AS1	7.9793	1.39955	1.4716e-15	4.04174e-11
4224	ExN	CALB2	7.97591	0.710736	1.51262e-15	4.15441e-11
4229	ExN	PPM1N	7.97125	0.766421	1.57074e-15	4.31404e-11
4241	ExN	AC124016.2	7.94876	0.67396	1.88394e-15	5.17423e-11
4242	ExN	WNT10B	7.94711	1.02431	1.90906e-15	5.24322e-11
4245	ExN	PCDHA12	7.94445	0.591042	1.95053e-15	5.35713e-11
4246	ExN	SLC25A41	7.94265	0.97576	1.97906e-15	5.43548e-11
4250	ExN	NOXO1	7.93869	1.45061	2.04328e-15	5.61188e-11
4255	ExN	AC006369.1	7.93491	0.959165	2.10645e-15	5.78536e-11
4258	ExN	AOAH	7.93217	0.528961	2.15356e-15	5.91475e-11
4259	ExN	PCED1B	7.93216	0.541356	2.15368e-15	5.91507e-11
4261	ExN	AC012613.1	7.93039	0.712909	2.18458e-15	5.99995e-11
4273	ExN	TMC2	7.91621	0.92708	2.44863e-15	6.72515e-11
4276	ExN	MPIG6B	7.91292	0.647581	2.51431e-15	6.90555e-11
4278	ExN	AL645608.6	7.90971	0.6323	2.57991e-15	7.08573e-11
4285	ExN	MAP3K21	7.9045	0.536403	2.69016e-15	7.38853e-11
4293	ExN	RAI2	7.89291	0.551672	2.95226e-15	8.10837e-11
4294	ExN	MARCOL	7.89148	1.26786	2.98629e-15	8.20184e-11
4297	ExN	LINC01250	7.88446	0.597681	3.15892e-15	8.67598e-11
4302	ExN	AL158151.4	7.87861	0.911074	3.31038e-15	9.09196e-11
4313	ExN	USP2-AS1	7.8618	0.749494	3.7864e-15	1.03993e-10
4319	ExN	ANKRD44-IT1	7.85563	1.41712	3.97774e-15	1.09249e-10
4322	ExN	SLC27A6	7.85217	0.693288	4.08914e-15	1.12308e-10
4329	ExN	AL390964.1	7.83596	1.52526	4.65287e-15	1.27791e-10
4341	ExN	ZNF774	7.82089	0.53376	5.24511e-15	1.44057e-10
4343	ExN	AMER3	7.8181	1.0469	5.36266e-15	1.47286e-10
4348	ExN	ADTRP	7.81179	2.28056	5.63822e-15	1.54854e-10
4356	ExN	AC026369.3	7.80553	0.857761	5.92504e-15	1.62731e-10
4357	ExN	APCDD1L	7.80505	0.560465	5.94761e-15	1.63351e-10
4365	ExN	PAOX	7.80091	0.600004	6.146e-15	1.688e-10
4369	ExN	MPP1	7.79835	0.965075	6.27242e-15	1.72272e-10
4387	ExN	SERP2	7.76672	0.729151	8.05424e-15	2.2121e-10
4392	ExN	DNAH3	7.76319	0.691226	8.28181e-15	2.2746e-10
[truncated: 18,520 more rows]

## Sheet: ST5B
	group	names	scores	logfoldchanges	pvals	pvals_adj
0	ExN_C_DLN1	HS3ST4	41.3782	3.95156	0	0
1	ExN_C_DLN1	CSMD1	37.8282	4.12351	0	0
2	ExN_C_DLN1	ARHGAP20	35.6478	3.2679	2.54615e-278	6.993e-274
3	ExN_C_DLN1	RGS7	35.4572	3.14742	2.24879e-275	6.17631e-271
4	ExN_C_DLN1	SORCS1	35.3625	4.0291	6.44395e-274	1.76983e-269
5	ExN_C_DLN1	MLIP	35.3192	3.97239	2.98006e-273	8.18473e-269
6	ExN_C_DLN1	LMO3	35.1266	3.41147	2.65064e-270	7.27997e-266
7	ExN_C_DLN1	SLC15A5	33.4032	4.33728	1.23295e-244	3.3863e-240
8	ExN_C_DLN1	LINC01435	32.9425	4.02953	5.42389e-238	1.48967e-233
9	ExN_C_DLN1	GRIK3	32.3771	2.97629	5.77571e-230	1.5863e-225
10	ExN_C_DLN1	MGST1	32.3458	3.00806	1.58884e-229	4.36374e-225
11	ExN_C_DLN1	ASTN2	32.2089	3.11474	1.32409e-227	3.63661e-223
12	ExN_C_DLN1	CTNND2	32.0033	2.11724	9.81501e-225	2.69569e-220
13	ExN_C_DLN1	DMD	31.5275	2.43964	3.64828e-218	1.002e-213
14	ExN_C_DLN1	RALYL	31.2737	3.10873	1.06377e-214	2.92165e-210
15	ExN_C_DLN1	KAZN	31.1117	2.44622	1.6722e-212	4.59269e-208
16	ExN_C_DLN1	KHDRBS3	30.7234	2.89102	2.76918e-207	7.60554e-203
17	ExN_C_DLN1	PLXDC2	30.6545	2.64782	2.30088e-206	6.31936e-202
18	ExN_C_DLN1	MDGA2	30.5316	2.63539	9.91833e-205	2.72407e-200
19	ExN_C_DLN1	CSGALNACT1	29.6789	2.64572	1.43689e-193	3.94641e-189
20	ExN_C_DLN1	TMEM108	29.5503	2.49302	6.50786e-192	1.78738e-187
21	ExN_C_DLN1	PDE1C	29.305	2.73062	8.94524e-189	2.45681e-184
22	ExN_C_DLN1	ROBO2	29.2363	2.73384	6.70459e-188	1.84142e-183
23	ExN_C_DLN1	NKAIN2	29.1056	3.13798	3.04769e-186	8.37049e-182
24	ExN_C_DLN1	RBFOX1	28.9324	2.81874	4.66914e-184	1.28238e-179
25	ExN_C_DLN1	SLC24A2	28.8649	2.51797	3.29076e-183	9.03808e-179
26	ExN_C_DLN1	VCAN	28.8028	2.60792	1.97756e-182	5.43138e-178
28	ExN_C_DLN1	NRG3	28.5928	2.12171	8.26806e-180	2.27082e-175
29	ExN_C_DLN1	SYN2	28.5614	2.43151	2.02934e-179	5.57357e-175
30	ExN_C_DLN1	ADAMTSL1	28.3649	3.04529	5.49035e-177	1.50792e-172
31	ExN_C_DLN1	LRRTM4	28.0494	2.34079	4.06243e-173	1.11575e-168
32	ExN_C_DLN1	OPCML	27.9957	3.0514	1.83379e-172	5.0365e-168
33	ExN_C_DLN1	ARHGAP44	27.924	2.16321	1.36416e-171	3.74667e-167
34	ExN_C_DLN1	CSMD3	27.6496	2.7236	2.81968e-168	7.74426e-164
35	ExN_C_DLN1	DOCK9	27.3523	2.25032	1.01296e-164	2.7821e-160
36	ExN_C_DLN1	MPPED1	27.3476	2.45907	1.15412e-164	3.16979e-160
37	ExN_C_DLN1	ADAMTS3	27.3375	2.44785	1.51956e-164	4.17347e-160
38	ExN_C_DLN1	SPHKAP	27.2948	3.20413	4.89225e-164	1.34366e-159
39	ExN_C_DLN1	CNTN1	27.2906	2.24016	5.48903e-164	1.50756e-159
40	ExN_C_DLN1	NEGR1	26.9111	2.59389	1.62983e-159	4.47634e-155
41	ExN_C_DLN1	NFIA	26.8804	2.14405	3.72557e-159	1.02323e-154
42	ExN_C_DLN1	COL12A1	26.8716	3.82785	4.71517e-159	1.29502e-154
43	ExN_C_DLN1	DAB1	26.8548	2.18291	7.42116e-159	2.03822e-154
44	ExN_C_DLN1	GABRG3	26.8178	2.63089	2.0061e-158	5.50975e-154
45	ExN_C_DLN1	SEL1L3	26.7395	2.5481	1.63622e-157	4.49388e-153
46	ExN_C_DLN1	FAM189A1	26.6948	2.45727	5.40647e-157	1.48489e-152
47	ExN_C_DLN1	C8orf34	26.6203	2.40569	3.95552e-156	1.08638e-151
48	ExN_C_DLN1	SYN3	26.2434	2.16226	8.506e-152	2.33617e-147
49	ExN_C_DLN1	PTPRD	25.9696	1.874	1.09125e-148	2.99711e-144
50	ExN_C_DLN1	GALNT13	25.9633	2.3333	1.28596e-148	3.5319e-144
51	ExN_C_DLN1	SH3GL2	25.8383	2.10395	3.28996e-147	9.03588e-143
52	ExN_C_DLN1	SLC26A4	25.7664	2.442	2.1104e-146	5.7962e-142
53	ExN_C_DLN1	LRP1B	25.7496	2.74206	3.25672e-146	8.94457e-142
54	ExN_C_DLN1	KCNJ3	25.2064	2.1675	3.41011e-140	9.36587e-136
55	ExN_C_DLN1	FLRT2	25.1849	2.26989	5.8705e-140	1.61233e-135
56	ExN_C_DLN1	HCRTR2	25.1745	3.56273	7.62213e-140	2.09342e-135
57	ExN_C_DLN1	PRKCE	25.1427	1.82006	1.69945e-139	4.66754e-135
58	ExN_C_DLN1	PDE1A	25.0845	2.2009	7.34908e-139	2.01843e-134
59	ExN_C_DLN1	OSBPL10	25.0277	2.60471	3.05419e-138	8.38834e-134
60	ExN_C_DLN1	AL157829.1	25.0032	3.25988	5.64544e-138	1.55052e-133
61	ExN_C_DLN1	TANC2	24.9952	1.39293	6.88741e-138	1.89163e-133
62	ExN_C_DLN1	EPHA6	24.9943	2.47743	7.05298e-138	1.9371e-133
63	ExN_C_DLN1	VCAN-AS1	24.9754	2.4935	1.13228e-137	3.1098e-133
64	ExN_C_DLN1	NRXN1	24.8088	1.36734	7.20146e-136	1.97788e-131
65	ExN_C_DLN1	FRMPD4	24.592	2.78841	1.53905e-133	4.22701e-129
66	ExN_C_DLN1	TLE4	24.5903	2.3791	1.60582e-133	4.41039e-129
67	ExN_C_DLN1	ARPP21	24.5591	2.21746	3.45985e-133	9.50248e-129
68	ExN_C_DLN1	GABRG3-AS1	24.5502	2.52158	4.3089e-133	1.18344e-128
69	ExN_C_DLN1	CCBE1	24.491	3.51454	1.84279e-132	5.06122e-128
70	ExN_C_DLN1	DSCAM	24.3654	1.87577	3.98298e-131	1.09392e-126
71	ExN_C_DLN1	PCSK5	24.2169	2.2857	1.47532e-129	4.05198e-125
73	ExN_C_DLN1	RYR2	24.1611	2.33376	5.70843e-129	1.56782e-124
74	ExN_C_DLN1	PTPRG	24.0206	1.70786	1.69347e-127	4.65111e-123
75	ExN_C_DLN1	KCNMA1	23.9333	2.04332	1.38045e-126	3.7914e-122
76	ExN_C_DLN1	CARMIL1	23.8608	1.94355	7.82516e-126	2.14918e-121
77	ExN_C_DLN1	NAV3	23.8345	1.51537	1.46486e-125	4.02323e-121
78	ExN_C_DLN1	GDA	23.7511	3.60697	1.06977e-124	2.93811e-120
79	ExN_C_DLN1	LDB2	23.7453	2.03235	1.2292e-124	3.376e-120
80	ExN_C_DLN1	GRIA2	23.7439	1.52624	1.2708e-124	3.49025e-120
81	ExN_C_DLN1	BRINP1	23.7395	2.08277	1.41158e-124	3.87689e-120
82	ExN_C_DLN1	SOX5	23.684	1.84778	5.27217e-124	1.448e-119
83	ExN_C_DLN1	DSCAML1	23.5518	1.75739	1.20323e-122	3.30467e-118
84	ExN_C_DLN1	ZFPM2	23.5481	2.06445	1.31174e-122	3.60268e-118
85	ExN_C_DLN1	PDGFC	23.4188	1.97215	2.7514e-121	7.55673e-117
86	ExN_C_DLN1	EPHA7	23.3596	1.92416	1.1012e-120	3.02446e-116
87	ExN_C_DLN1	AC008591.1	23.2343	2.24381	2.05141e-119	5.63419e-115
88	ExN_C_DLN1	NTRK2	23.0514	1.9502	1.42315e-117	3.90869e-113
89	ExN_C_DLN1	AC092131.1	22.9378	3.40421	1.95096e-116	5.35832e-112
90	ExN_C_DLN1	LMO7	22.9179	1.91498	3.08123e-116	8.46259e-112
91	ExN_C_DLN1	CHSY3	22.7864	2.15647	6.25503e-115	1.71795e-110
92	ExN_C_DLN1	ZFPM2-AS1	22.5463	2.02583	1.45989e-112	4.00958e-108
93	ExN_C_DLN1	NBEA	22.4122	1.2411	2.98999e-111	8.212e-107
94	ExN_C_DLN1	AL133395.1	22.3076	3.14146	3.12122e-110	8.57243e-106
96	ExN_C_DLN1	CACNA1E	22.0401	1.66672	1.18863e-107	3.26457e-103
97	ExN_C_DLN1	STUM	21.9496	2.35735	8.72773e-107	2.39707e-102
98	ExN_C_DLN1	CTTNBP2	21.8389	1.72025	9.9158e-106	2.72338e-101
99	ExN_C_DLN1	RYR3	21.6413	1.934	7.33768e-104	2.01529e-99
100	ExN_C_DLN1	XKR4	21.5876	1.80668	2.34708e-103	6.44627e-99
101	ExN_C_DLN1	GRIN2B	21.5676	1.44999	3.62292e-103	9.95034e-99
102	ExN_C_DLN1	BACE2	21.4506	2.362	4.50497e-102	1.23729e-97
103	ExN_C_DLN1	TIMP3	21.3978	1.85268	1.40029e-101	3.8459e-97
104	ExN_C_DLN1	DYNC1I1	21.2952	1.79511	1.2582e-100	3.45563e-96
105	ExN_C_DLN1	MICAL2	21.253	2.51416	3.09111e-100	8.48972e-96
106	ExN_C_DLN1	DPP10	21.249	2.10121	3.36481e-100	9.24144e-96
107	ExN_C_DLN1	CDH6	21.217	2.21542	6.6594e-100	1.829e-95
108	ExN_C_DLN1	ADAMTS19	21.1225	2.09822	4.946e-99	1.35842e-94
109	ExN_C_DLN1	CDH18	21.0457	2.20904	2.50299e-98	6.87446e-94
110	ExN_C_DLN1	TMEM178A	20.9398	2.1749	2.32222e-97	6.37799e-93
112	ExN_C_DLN1	NFIA-AS2	20.9367	2.01301	2.48298e-97	6.8195e-93
113	ExN_C_DLN1	GPR22	20.5547	1.99786	6.98481e-94	1.91838e-89
114	ExN_C_DLN1	MIR137HG	20.5159	1.69001	1.554e-93	4.26807e-89
115	ExN_C_DLN1	ADGRB3	20.4407	1.10908	7.27369e-93	1.99772e-88
117	ExN_C_DLN1	UNC5D	20.3689	2.50567	3.15841e-92	8.67458e-88
118	ExN_C_DLN1	PRICKLE1	20.3245	2.35896	7.81211e-92	2.1456e-87
119	ExN_C_DLN1	CACNB2	20.2953	1.51781	1.41541e-91	3.88743e-87
120	ExN_C_DLN1	DOCK3	20.2691	1.01631	2.40878e-91	6.61572e-87
122	ExN_C_DLN1	AC027251.1	20.2166	2.8485	6.99011e-91	1.91983e-86
123	ExN_C_DLN1	GAS7	20.1614	1.88548	2.13894e-90	5.87459e-86
124	ExN_C_DLN1	GARNL3	20.1438	1.65687	3.05241e-90	8.38344e-86
125	ExN_C_DLN1	MARCH3	20.0492	1.77285	2.05086e-89	5.63268e-85
126	ExN_C_DLN1	EFNA5	20.0393	1.83906	2.5042e-89	6.87778e-85
128	ExN_C_DLN1	KCNQ5	19.9944	1.92298	6.15646e-89	1.69087e-84
129	ExN_C_DLN1	CELF2	19.9728	1.22441	9.49911e-89	2.60893e-84
130	ExN_C_DLN1	PRKCB	19.9411	2.10771	1.78947e-88	4.91477e-84
131	ExN_C_DLN1	GRIK2	19.8983	1.69563	4.20767e-88	1.15564e-83
132	ExN_C_DLN1	CALN1	19.8747	1.91659	6.74429e-88	1.85232e-83
133	ExN_C_DLN1	AC015923.1	19.8015	1.3134	2.88801e-87	7.93192e-83
134	ExN_C_DLN1	HS3ST2	19.7251	2.3255	1.3135e-86	3.60753e-82
135	ExN_C_DLN1	PRICKLE2	19.5335	1.70518	5.70429e-85	1.56668e-80
136	ExN_C_DLN1	RNF217-AS1	19.4792	1.96379	1.64995e-84	4.53158e-80
137	ExN_C_DLN1	CELF4	19.4658	1.60129	2.14194e-84	5.88284e-80
138	ExN_C_DLN1	AC113386.1	19.4619	2.26141	2.3125e-84	6.35128e-80
139	ExN_C_DLN1	BCL11B	19.4386	1.67185	3.64065e-84	9.99906e-80
140	ExN_C_DLN1	AL390783.1	19.3451	2.07221	2.24111e-83	6.1552e-79
141	ExN_C_DLN1	GABRB3	19.2782	1.26632	8.18233e-83	2.24728e-78
142	ExN_C_DLN1	PPM1L	19.1406	1.38324	1.1591e-81	3.18347e-77
143	ExN_C_DLN1	CDH10	19.1265	2.02236	1.52054e-81	4.17616e-77
144	ExN_C_DLN1	MACROD2	19.121	1.41706	1.68848e-81	4.63741e-77
145	ExN_C_DLN1	BRINP3	19.1165	1.97956	1.839e-81	5.05081e-77
146	ExN_C_DLN1	MEF2C	18.8383	1.51529	3.66364e-79	1.00622e-74
147	ExN_C_DLN1	SPATA16	18.7964	2.92887	8.07822e-79	2.21868e-74
148	ExN_C_DLN1	AC091885.2	18.7877	2.03621	9.51933e-79	2.61448e-74
149	ExN_C_DLN1	MKX	18.7517	3.41664	1.87507e-78	5.14987e-74
151	ExN_C_DLN1	TNIK	18.6362	1.20083	1.63476e-77	4.48986e-73
152	ExN_C_DLN1	LINC01122	18.5924	1.39313	3.69973e-77	1.01613e-72
155	ExN_C_DLN1	R3HDM1	18.3897	1.24381	1.58786e-75	4.36106e-71
156	ExN_C_DLN1	SLC4A10	18.3756	1.3255	2.05865e-75	5.65408e-71
157	ExN_C_DLN1	FRMD4A	18.3035	1.04692	7.76449e-75	2.13252e-70
158	ExN_C_DLN1	AL031293.1	18.2583	1.81196	1.77602e-74	4.87785e-70
159	ExN_C_DLN1	GRM5	18.2448	1.75781	2.27577e-74	6.2504e-70
160	ExN_C_DLN1	PPP3CA	18.2122	1.09741	4.12846e-74	1.13388e-69
161	ExN_C_DLN1	AC079117.1	18.2117	1.79683	4.16792e-74	1.14472e-69
163	ExN_C_DLN1	APBA1	18.1502	1.2796	1.27855e-73	3.51154e-69
164	ExN_C_DLN1	ATP8A2	18.1501	1.35396	1.28078e-73	3.51767e-69
165	ExN_C_DLN1	LIN7A	18.0529	1.41403	7.48584e-73	2.05599e-68
166	ExN_C_DLN1	FAT4	18.0236	1.48361	1.27101e-72	3.49082e-68
167	ExN_C_DLN1	NCKAP5	17.9514	1.36407	4.67814e-72	1.28485e-67
169	ExN_C_DLN1	NPR3	17.9006	2.28305	1.16751e-71	3.20657e-67
170	ExN_C_DLN1	THSD7A	17.8778	1.51986	1.75596e-71	4.82274e-67
171	ExN_C_DLN1	NGEF	17.7463	2.55812	1.842e-70	5.05906e-66
172	ExN_C_DLN1	LRFN2	17.7379	1.86342	2.13793e-70	5.87184e-66
173	ExN_C_DLN1	GABRA5	17.6184	2.9236	1.77944e-69	4.88725e-65
175	ExN_C_DLN1	PITPNC1	17.5873	1.1989	3.07989e-69	8.45892e-65
176	ExN_C_DLN1	NELL2	17.4553	1.29634	3.13958e-68	8.62285e-64
177	ExN_C_DLN1	MIR4300HG	17.4149	1.76491	6.36385e-68	1.74783e-63
181	ExN_C_DLN1	ANKS1B	17.2796	1.31005	6.70043e-67	1.84027e-62
182	ExN_C_DLN1	AC092436.3	17.2631	2.45697	8.91756e-67	2.44921e-62
184	ExN_C_DLN1	GRIA3	17.2385	1.4134	1.36554e-66	3.75047e-62
186	ExN_C_DLN1	CABP1	17.1924	2.19206	3.02799e-66	8.31639e-62
187	ExN_C_DLN1	NAV2	17.1829	1.11138	3.56662e-66	9.79573e-62
188	ExN_C_DLN1	GUCY1A1	17.1809	1.72954	3.69387e-66	1.01452e-61
189	ExN_C_DLN1	DGKI	17.1262	1.29333	9.45711e-66	2.5974e-61
192	ExN_C_DLN1	SIPA1L1	16.9985	1.26236	8.42311e-65	2.31341e-60
193	ExN_C_DLN1	ASTN2-AS1	16.9625	2.48283	1.55658e-64	4.27516e-60
195	ExN_C_DLN1	ANKRD44	16.9221	1.27642	3.09235e-64	8.49314e-60
196	ExN_C_DLN1	AC009264.1	16.9133	1.87836	3.59274e-64	9.86745e-60
197	ExN_C_DLN1	FRAS1	16.862	1.86771	8.57084e-64	2.35398e-59
198	ExN_C_DLN1	TENM3	16.8519	1.2708	1.01567e-63	2.78954e-59
200	ExN_C_DLN1	AC068759.1	16.7557	2.88682	5.14788e-63	1.41387e-58
201	ExN_C_DLN1	LINC01572	16.7175	1.33183	9.77357e-63	2.68431e-58
203	ExN_C_DLN1	SLC17A7	16.5948	1.62229	7.60405e-62	2.08845e-57
204	ExN_C_DLN1	SEMA3A	16.5874	1.40423	8.5939e-62	2.36031e-57
205	ExN_C_DLN1	RASGRF1	16.5695	2.06594	1.15825e-61	3.18113e-57
206	ExN_C_DLN1	AL354771.1	16.5517	1.90443	1.55737e-61	4.27732e-57
207	ExN_C_DLN1	GNAL	16.5178	1.45374	2.73008e-61	7.49816e-57
209	ExN_C_DLN1	GAREM1	16.4314	1.29455	1.14057e-60	3.13256e-56
210	ExN_C_DLN1	PELI1	16.388	1.60776	2.32839e-60	6.39491e-56
211	ExN_C_DLN1	PLCL2	16.3774	1.20589	2.77438e-60	7.61984e-56
212	ExN_C_DLN1	NUMB	16.3686	1.10255	3.20742e-60	8.80918e-56
213	ExN_C_DLN1	CACNA2D3	16.3614	1.55823	3.60459e-60	9.9e-56
215	ExN_C_DLN1	ANO4	16.3239	1.58783	6.67008e-60	1.83194e-55
216	ExN_C_DLN1	IGSF21	16.3108	1.77482	8.2662e-60	2.27031e-55
217	ExN_C_DLN1	CHRM2	16.2907	1.91927	1.14994e-59	3.15831e-55
218	ExN_C_DLN1	AL596451.1	16.2636	1.40747	1.78888e-59	4.91316e-55
219	ExN_C_DLN1	MARCH4	16.1781	1.34747	7.19472e-59	1.97603e-54
220	ExN_C_DLN1	DOK6	16.1344	1.32108	1.46136e-58	4.01362e-54
221	ExN_C_DLN1	PCLO	16.1332	1.03719	1.49038e-58	4.09334e-54
222	ExN_C_DLN1	RAP2A	16.1058	1.47639	2.32414e-58	6.38324e-54
223	ExN_C_DLN1	PLPPR5	16.1055	1.40103	2.33348e-58	6.4089e-54
224	ExN_C_DLN1	CCDC85A	16.1024	1.80482	2.45551e-58	6.74404e-54
225	ExN_C_DLN1	DCLK1	16.072	0.781784	4.01225e-58	1.10197e-53
227	ExN_C_DLN1	CLSTN2	16.0387	1.67035	6.85721e-58	1.88333e-53
229	ExN_C_DLN1	MMP16	15.9996	1.09111	1.28612e-57	3.53233e-53
230	ExN_C_DLN1	VRK1	15.9777	1.47584	1.82788e-57	5.02026e-53
233	ExN_C_DLN1	LPL	15.8588	2.26566	1.22176e-56	3.35555e-52
234	ExN_C_DLN1	VSNL1	15.8293	1.82841	1.95417e-56	5.36712e-52
235	ExN_C_DLN1	FAM49A	15.8145	1.26586	2.47166e-56	6.78841e-52
237	ExN_C_DLN1	SIAH3	15.7769	1.84804	4.48717e-56	1.2324e-51
239	ExN_C_DLN1	FREM1	15.6528	2.04094	3.17908e-55	8.73134e-51
241	ExN_C_DLN1	OSBPL3	15.5774	1.76565	1.03672e-54	2.84734e-50
242	ExN_C_DLN1	NECAB1	15.5655	1.50248	1.24847e-54	3.42891e-50
244	ExN_C_DLN1	SATB2	15.5439	1.56075	1.75088e-54	4.8088e-50
245	ExN_C_DLN1	DLG2	15.5409	1.13842	1.83388e-54	5.03676e-50
246	ExN_C_DLN1	AC095056.1	15.5382	2.06737	1.91303e-54	5.25414e-50
247	ExN_C_DLN1	CACNG3	15.5325	2.39881	2.09051e-54	5.74159e-50
249	ExN_C_DLN1	AC069437.1	15.3824	1.37817	2.14912e-53	5.90256e-49
250	ExN_C_DLN1	JCAD	15.3215	2.19821	5.49292e-53	1.50863e-48
251	ExN_C_DLN1	FAT3	15.2749	1.14553	1.12461e-52	3.08873e-48
252	ExN_C_DLN1	GALNT18	15.2144	1.60663	2.83973e-52	7.79933e-48
253	ExN_C_DLN1	AFF3	15.2137	1.00139	2.86744e-52	7.87543e-48
254	ExN_C_DLN1	LINC01776	15.2091	2.5136	3.07548e-52	8.4468e-48
255	ExN_C_DLN1	ETV1	15.1579	1.60909	6.71374e-52	1.84393e-47
256	ExN_C_DLN1	GRIN2A	15.1574	1.91455	6.76467e-52	1.85792e-47
257	ExN_C_DLN1	FRMD6-AS2	15.117	2.83648	1.25153e-51	3.43732e-47
258	ExN_C_DLN1	NFIB	15.1148	1.43399	1.29347e-51	3.55252e-47
259	ExN_C_DLN1	SLCO3A1	15.1032	1.24467	1.54294e-51	4.23769e-47
260	ExN_C_DLN1	ZRANB2-AS2	15.0819	1.36714	2.13126e-51	5.85352e-47
262	ExN_C_DLN1	AC004160.1	14.9875	1.34946	8.85745e-51	2.4327e-46
264	ExN_C_DLN1	DLGAP1	14.8329	1.27376	8.9754e-50	2.46509e-45
266	ExN_C_DLN1	TNS3	14.7932	1.90116	1.62118e-49	4.45257e-45
268	ExN_C_DLN1	AC015522.1	14.7508	2.4787	3.03922e-49	8.34723e-45
270	ExN_C_DLN1	LRCH1	14.6188	1.08147	2.12995e-48	5.84992e-44
271	ExN_C_DLN1	NRCAM	14.5883	0.921985	3.33497e-48	9.15949e-44
273	ExN_C_DLN1	SNAP91	14.53	0.962316	7.81748e-48	2.14707e-43
276	ExN_C_DLN1	GUCY1A2	14.3843	1.29099	6.49494e-47	1.78384e-42
277	ExN_C_DLN1	HIVEP3	14.3298	1.07488	1.42515e-46	3.91416e-42
278	ExN_C_DLN1	MAL2	14.3058	2.3613	2.01239e-46	5.52703e-42
279	ExN_C_DLN1	EML1	14.2836	1.12645	2.7681e-46	7.6026e-42
281	ExN_C_DLN1	OCA2	14.2663	1.85196	3.54754e-46	9.74332e-42
282	ExN_C_DLN1	CDHR3	14.2643	1.13054	3.65e-46	1.00247e-41
283	ExN_C_DLN1	SLC44A1	14.2374	1.18756	5.3664e-46	1.47388e-41
285	ExN_C_DLN1	NYAP2	14.1931	1.09515	1.01135e-45	2.77767e-41
286	ExN_C_DLN1	MGLL	14.1831	1.2843	1.1652e-45	3.20023e-41
287	ExN_C_DLN1	SAXO1	14.1463	2.12086	1.96865e-45	5.4069e-41
289	ExN_C_DLN1	KCNH7	14.108	1.14129	3.39197e-45	9.31604e-41
290	ExN_C_DLN1	CELF2-AS2	14.0976	1.16459	3.93112e-45	1.07968e-40
292	ExN_C_DLN1	MLLT3	14.0929	0.939314	4.20043e-45	1.15365e-40
293	ExN_C_DLN1	SLIT1	14.0888	0.992516	4.4516e-45	1.22263e-40
294	ExN_C_DLN1	PBX1	14.0566	0.804501	7.01676e-45	1.92715e-40
295	ExN_C_DLN1	AC024996.1	13.9779	2.60713	2.12804e-44	5.84466e-40
297	ExN_C_DLN1	PDZD2	13.9149	1.37616	5.14605e-44	1.41336e-39
298	ExN_C_DLN1	TSHZ3	13.9099	1.34627	5.51627e-44	1.51504e-39
302	ExN_C_DLN1	SYT16	13.8482	1.15592	1.30426e-43	3.58215e-39
303	ExN_C_DLN1	AC005753.2	13.8438	1.23767	1.38763e-43	3.81114e-39
307	ExN_C_DLN1	DLC1	13.7383	2.20343	5.98767e-43	1.64451e-38
308	ExN_C_DLN1	ST3GAL1	13.6891	1.41061	1.17905e-42	3.23826e-38
309	ExN_C_DLN1	SPOCK1	13.6722	1.16607	1.4876e-42	4.0857e-38
310	ExN_C_DLN1	ARMC9	13.6553	1.15755	1.87842e-42	5.15907e-38
311	ExN_C_DLN1	AC004158.1	13.6402	1.17846	2.30904e-42	6.34177e-38
312	ExN_C_DLN1	MAL2-AS1	13.6338	2.54744	2.52033e-42	6.92209e-38
313	ExN_C_DLN1	RIPOR2	13.6298	1.35165	2.66339e-42	7.31499e-38
314	ExN_C_DLN1	TMEM108-AS1	13.6285	1.56272	2.71051e-42	7.44442e-38
315	ExN_C_DLN1	ST6GALNAC3	13.6237	1.12947	2.89688e-42	7.95629e-38
316	ExN_C_DLN1	PLPPR4	13.5858	1.28872	4.86206e-42	1.33536e-37
318	ExN_C_DLN1	MPP6	13.5435	1.13048	8.65882e-42	2.37815e-37
321	ExN_C_DLN1	ARMH4	13.501	0.923162	1.54292e-41	4.23763e-37
322	ExN_C_DLN1	CNTNAP3	13.4677	1.99522	2.42379e-41	6.65693e-37
324	ExN_C_DLN1	PPP2R2C	13.4499	1.43925	3.08343e-41	8.46863e-37
326	ExN_C_DLN1	COMMD2	13.4281	1.41287	4.13671e-41	1.13615e-36
327	ExN_C_DLN1	HMGCLL1	13.4215	1.24716	4.52331e-41	1.24233e-36
328	ExN_C_DLN1	PAPPA	13.4118	1.77563	5.15415e-41	1.41559e-36
329	ExN_C_DLN1	COL25A1	13.4007	1.41928	5.98664e-41	1.64423e-36
330	ExN_C_DLN1	NR4A2	13.3868	1.78883	7.21803e-41	1.98243e-36
331	ExN_C_DLN1	NIN	13.3702	1.00572	9.03512e-41	2.4815e-36
332	ExN_C_DLN1	CAMK4	13.3632	1.02816	9.92591e-41	2.72615e-36
333	ExN_C_DLN1	PHACTR1	13.3573	0.819233	1.0735e-40	2.94837e-36
334	ExN_C_DLN1	BACH2	13.3472	0.922304	1.23014e-40	3.37857e-36
335	ExN_C_DLN1	DPY19L2	13.3384	1.40037	1.3841e-40	3.80142e-36
338	ExN_C_DLN1	MYO16	13.2686	1.18006	3.51951e-40	9.66633e-36
339	ExN_C_DLN1	AC119868.2	13.2283	1.21797	6.02586e-40	1.655e-35
340	ExN_C_DLN1	AC026991.2	13.1953	2.75242	9.33451e-40	2.56372e-35
341	ExN_C_DLN1	FBXL17	13.1865	0.791314	1.04926e-39	2.88179e-35
342	ExN_C_DLN1	AL445433.2	13.1769	1.55075	1.1921e-39	3.27411e-35
343	ExN_C_DLN1	RAI14	13.1582	1.06342	1.52599e-39	4.19113e-35
345	ExN_C_DLN1	ARFGEF3	13.1377	1.00045	2.00222e-39	5.49909e-35
346	ExN_C_DLN1	CDH13	13.0862	1.91183	3.94702e-39	1.08405e-34
347	ExN_C_DLN1	ACVR2A	13.0837	1.01784	4.08278e-39	1.12133e-34
348	ExN_C_DLN1	ATRNL1	13.0655	0.835749	5.18411e-39	1.42382e-34
349	ExN_C_DLN1	KIAA0319	13.0353	1.25632	7.70656e-39	2.11661e-34
350	ExN_C_DLN1	AC010974.2	13.0326	1.20667	7.98203e-39	2.19227e-34
351	ExN_C_DLN1	TTC39B	13.0284	1.36659	8.43438e-39	2.3165e-34
354	ExN_C_DLN1	AL139231.1	12.9604	2.67591	2.05113e-38	5.63342e-34
356	ExN_C_DLN1	EPHA5	12.9413	1.01142	2.63134e-38	7.22698e-34
357	ExN_C_DLN1	SEZ6	12.9187	1.171	3.52894e-38	9.69224e-34
358	ExN_C_DLN1	GRID1	12.9071	1.00884	4.10733e-38	1.12808e-33
359	ExN_C_DLN1	CNTNAP5	12.8598	1.38592	7.57411e-38	2.08023e-33
360	ExN_C_DLN1	HMGA2	12.8425	1.6907	9.47176e-38	2.60142e-33
361	ExN_C_DLN1	SGSM1	12.824	1.30211	1.20251e-37	3.3027e-33
362	ExN_C_DLN1	CCDC171	12.8139	0.967696	1.37098e-37	3.76541e-33
363	ExN_C_DLN1	NEBL	12.8014	1.11377	1.60957e-37	4.42068e-33
364	ExN_C_DLN1	KIAA1211L	12.7923	2.94161	1.80933e-37	4.96932e-33
365	ExN_C_DLN1	TMEM132B	12.7585	1.18398	2.79696e-37	7.68185e-33
368	ExN_C_DLN1	PPARG	12.7203	2.15214	4.55878e-37	1.25207e-32
369	ExN_C_DLN1	GLIS1	12.7201	1.98101	4.57405e-37	1.25626e-32
371	ExN_C_DLN1	CACNA1D	12.7107	1.10103	5.15723e-37	1.41643e-32
372	ExN_C_DLN1	AC090541.1	12.7062	2.49026	5.46299e-37	1.50041e-32
375	ExN_C_DLN1	TINAG	12.653	3.23689	1.07622e-36	2.95583e-32
376	ExN_C_DLN1	SLC35F3	12.6476	1.6171	1.15299e-36	3.16669e-32
378	ExN_C_DLN1	GABBR2	12.5934	1.06648	2.29537e-36	6.30424e-32
379	ExN_C_DLN1	SNX7	12.5564	1.31707	3.66451e-36	1.00646e-31
380	ExN_C_DLN1	PALMD	12.5144	1.51254	6.22993e-36	1.71105e-31
382	ExN_C_DLN1	PDE7B	12.5067	2.14297	6.86499e-36	1.88547e-31
384	ExN_C_DLN1	SHISA6	12.5039	1.64366	7.10824e-36	1.95228e-31
385	ExN_C_DLN1	TDO2	12.4876	2.39644	8.72902e-36	2.39743e-31
387	ExN_C_DLN1	GPRIN3	12.4551	1.36267	1.31129e-35	3.60147e-31
389	ExN_C_DLN1	ANKRD33B	12.3632	1.64593	4.13175e-35	1.13478e-30
391	ExN_C_DLN1	CD47	12.3135	1.04527	7.66278e-35	2.10458e-30
394	ExN_C_DLN1	LINC01811	12.2096	1.76738	2.76142e-34	7.58423e-30
395	ExN_C_DLN1	CFTR	12.202	1.29663	3.03172e-34	8.32662e-30
396	ExN_C_DLN1	ACSS3	12.1885	1.57068	3.58083e-34	9.83475e-30
397	ExN_C_DLN1	HMGA2-AS1	12.1777	2.06937	4.08471e-34	1.12187e-29
399	ExN_C_DLN1	SLC8A3	12.1359	1.43435	6.81369e-34	1.87138e-29
401	ExN_C_DLN1	AL135878.1	12.1328	1.31712	7.07707e-34	1.94372e-29
402	ExN_C_DLN1	AC044781.1	12.1271	1.12718	7.58502e-34	2.08322e-29
403	ExN_C_DLN1	SHANK2	12.1244	0.819454	7.84111e-34	2.15356e-29
404	ExN_C_DLN1	PLPPR1	12.0892	0.952684	1.204e-33	3.30679e-29
405	ExN_C_DLN1	SSBP2	12.0835	0.682762	1.29088e-33	3.54539e-29
407	ExN_C_DLN1	HCN1	12.0476	1.95949	1.99709e-33	5.48501e-29
409	ExN_C_DLN1	NRSN1	12.0147	1.3383	2.97342e-33	8.16651e-29
410	ExN_C_DLN1	IGFBP5	12.0115	1.38827	3.09305e-33	8.49505e-29
412	ExN_C_DLN1	FGF12	11.9754	1.1127	4.78242e-33	1.31349e-28
414	ExN_C_DLN1	TRMT9B	11.8802	1.10113	1.50018e-32	4.12024e-28
417	ExN_C_DLN1	SRRM4	11.8696	0.818281	1.70293e-32	4.67711e-28
419	ExN_C_DLN1	KIAA1217	11.847	2.09288	2.23084e-32	6.127e-28
420	ExN_C_DLN1	TBR1	11.8468	1.35701	2.23566e-32	6.14024e-28
422	ExN_C_DLN1	AC015961.2	11.8392	1.50495	2.44852e-32	6.72486e-28
424	ExN_C_DLN1	TNPO1	11.8203	0.719846	3.06578e-32	8.42016e-28
426	ExN_C_DLN1	PRKAR2B	11.7786	0.948502	5.03518e-32	1.38291e-27
427	ExN_C_DLN1	RGS6	11.7636	1.40353	6.01422e-32	1.6518e-27
431	ExN_C_DLN1	AC105230.1	11.7311	2.3685	8.83122e-32	2.42549e-27
432	ExN_C_DLN1	GFOD1	11.7157	1.13307	1.05861e-31	2.90749e-27
435	ExN_C_DLN1	FGF12-AS1	11.6688	1.49621	1.83916e-31	5.05126e-27
436	ExN_C_DLN1	GPD1L	11.6597	1.52577	2.04852e-31	5.62627e-27
437	ExN_C_DLN1	AC010941.1	11.6566	2.64939	2.12357e-31	5.83239e-27
438	ExN_C_DLN1	AC069549.1	11.6462	2.14731	2.39861e-31	6.58777e-27
439	ExN_C_DLN1	LRRC37B	11.6421	1.0288	2.51689e-31	6.91263e-27
440	ExN_C_DLN1	ZNF385B	11.6364	1.51471	2.6904e-31	7.3892e-27
442	ExN_C_DLN1	AP003783.1	11.6195	3.77444	3.28042e-31	9.00967e-27
443	ExN_C_DLN1	PPP2R2B	11.6182	0.822446	3.32968e-31	9.14497e-27
446	ExN_C_DLN1	FAM160A1	11.5811	2.44971	5.13821e-31	1.41121e-26
447	ExN_C_DLN1	CYP4X1	11.569	1.97126	5.9196e-31	1.62582e-26
448	ExN_C_DLN1	AL354949.1	11.5609	1.50659	6.49886e-31	1.78491e-26
449	ExN_C_DLN1	LINGO2	11.54	1.2408	8.29253e-31	2.27754e-26
450	ExN_C_DLN1	PTPRU	11.5314	1.77027	9.1654e-31	2.51728e-26
451	ExN_C_DLN1	AC103770.1	11.531	1.65571	9.20272e-31	2.52753e-26
452	ExN_C_DLN1	AL158077.2	11.5085	1.62346	1.1952e-30	3.28261e-26
454	ExN_C_DLN1	PLEKHH2	11.492	1.89579	1.44797e-30	3.97684e-26
455	ExN_C_DLN1	TRDN	11.4865	2.13924	1.54223e-30	4.23573e-26
460	ExN_C_DLN1	PRR16	11.4403	1.53542	2.62835e-30	7.21877e-26
461	ExN_C_DLN1	AC005358.1	11.438	4.65543	2.70049e-30	7.4169e-26
463	ExN_C_DLN1	GABRB1	11.3849	1.16962	4.97067e-30	1.36519e-25
464	ExN_C_DLN1	SATB1-AS1	11.3812	1.77252	5.19076e-30	1.42564e-25
465	ExN_C_DLN1	FMNL2	11.3296	0.62548	9.36252e-30	2.57142e-25
468	ExN_C_DLN1	SH3GL3	11.3221	1.00944	1.02028e-29	2.80219e-25
469	ExN_C_DLN1	GABRB2	11.3026	1.22829	1.27351e-29	3.49769e-25
474	ExN_C_DLN1	AL357873.1	11.2661	1.5326	1.9294e-29	5.2991e-25
475	ExN_C_DLN1	CACNB4	11.2593	0.845033	2.08341e-29	5.72209e-25
478	ExN_C_DLN1	MEF2C-AS1	11.2457	1.21373	2.43023e-29	6.67461e-25
479	ExN_C_DLN1	AC008780.1	11.2347	4.26456	2.75321e-29	7.56168e-25
480	ExN_C_DLN1	RCAN1	11.2284	1.25573	2.95741e-29	8.12251e-25
483	ExN_C_DLN1	AC106845.1	11.2067	2.5406	3.78107e-29	1.03847e-24
485	ExN_C_DLN1	TSPAN5	11.1999	0.805628	4.07997e-29	1.12056e-24
486	ExN_C_DLN1	CAMK2B	11.1815	1.18584	5.0233e-29	1.37965e-24
488	ExN_C_DLN1	DISC1	11.1661	1.13053	5.97445e-29	1.64088e-24
489	ExN_C_DLN1	SRGAP2	11.1617	0.91863	6.27537e-29	1.72353e-24
490	ExN_C_DLN1	GMDS	11.1539	0.850173	6.85103e-29	1.88163e-24
491	ExN_C_DLN1	MTUS2	11.1535	1.52722	6.88138e-29	1.88997e-24
493	ExN_C_DLN1	GPR139	11.1172	2.2998	1.03445e-28	2.84112e-24
494	ExN_C_DLN1	NSG2	11.1114	0.941655	1.10388e-28	3.0318e-24
496	ExN_C_DLN1	TMEM163	11.0497	0.917619	2.19967e-28	6.04141e-24
497	ExN_C_DLN1	PAK5	11.047	0.836064	2.26588e-28	6.22325e-24
498	ExN_C_DLN1	AC025887.2	11.0438	1.2335	2.34784e-28	6.44834e-24
499	ExN_C_DLN1	LRRC7	11.0404	0.961332	2.43983e-28	6.70099e-24
501	ExN_C_DLN1	SLC35G1	11.0237	1.66563	2.93862e-28	8.07093e-24
507	ExN_C_DLN1	ADTRP	10.9182	3.64217	9.43333e-28	2.59086e-23
509	ExN_C_DLN1	SCD5	10.9084	0.916783	1.05054e-27	2.88531e-23
510	ExN_C_DLN1	MIR181A1HG	10.9015	0.862558	1.13359e-27	3.11339e-23
511	ExN_C_DLN1	SNCA	10.8815	1.00461	1.41152e-27	3.87673e-23
512	ExN_C_DLN1	VRK2	10.8584	1.72326	1.81883e-27	4.99542e-23
516	ExN_C_DLN1	MYO1E	10.8358	1.38697	2.32839e-27	6.39493e-23
517	ExN_C_DLN1	LRRC1	10.8273	1.39843	2.5554e-27	7.0184e-23
518	ExN_C_DLN1	SMARCA2	10.8248	0.923978	2.62722e-27	7.21566e-23
519	ExN_C_DLN1	CDH11	10.8204	1.22847	2.75545e-27	7.56785e-23
522	ExN_C_DLN1	UNC13B	10.8079	0.963226	3.1576e-27	8.67235e-23
523	ExN_C_DLN1	FRMD6	10.7858	1.56352	4.01722e-27	1.10333e-22
526	ExN_C_DLN1	SLC7A14-AS1	10.7733	1.34254	4.60335e-27	1.26431e-22
527	ExN_C_DLN1	MYT1L	10.7692	0.822478	4.80936e-27	1.32089e-22
529	ExN_C_DLN1	SMIM20	10.7489	1.86495	5.9974e-27	1.64719e-22
530	ExN_C_DLN1	SAMD12	10.7488	0.965689	6.00072e-27	1.6481e-22
531	ExN_C_DLN1	AC117461.1	10.7186	1.20015	8.32885e-27	2.28752e-22
532	ExN_C_DLN1	PTPRG-AS1	10.7169	0.919188	8.48239e-27	2.32969e-22
533	ExN_C_DLN1	AL022724.3	10.7164	3.4644	8.52361e-27	2.34101e-22
535	ExN_C_DLN1	SYT1	10.6662	0.567705	1.46465e-26	4.02266e-22
536	ExN_C_DLN1	AL138828.1	10.6658	2.08011	1.47141e-26	4.04123e-22
537	ExN_C_DLN1	AHR	10.6564	1.47128	1.62836e-26	4.4723e-22
538	ExN_C_DLN1	GABRG2	10.6545	1.3427	1.66054e-26	4.56068e-22
541	ExN_C_DLN1	GRK3	10.64	0.794512	1.94054e-26	5.32968e-22
542	ExN_C_DLN1	TMTC1	10.6285	1.01494	2.19553e-26	6.03002e-22
543	ExN_C_DLN1	KLHL14	10.6284	1.18058	2.19736e-26	6.03504e-22
544	ExN_C_DLN1	FMN2	10.6068	0.629581	2.77117e-26	7.61101e-22
545	ExN_C_DLN1	C8orf34-AS1	10.6009	2.13439	2.95029e-26	8.10298e-22
548	ExN_C_DLN1	NDRG1	10.5656	1.51724	4.30428e-26	1.18217e-21
550	ExN_C_DLN1	CPVL	10.525	2.01468	6.62314e-26	1.81904e-21
551	ExN_C_DLN1	XPR1	10.517	0.69433	7.21117e-26	1.98055e-21
553	ExN_C_DLN1	FAM171B	10.5118	0.940831	7.62506e-26	2.09422e-21
554	ExN_C_DLN1	SHISA9	10.5025	1.43559	8.4148e-26	2.31112e-21
557	ExN_C_DLN1	CACNA1C	10.4042	0.731944	2.37244e-25	6.5159e-21
560	ExN_C_DLN1	MYOCD	10.369	3.13777	3.43119e-25	9.42376e-21
561	ExN_C_DLN1	TENM1	10.364	1.25997	3.61375e-25	9.92516e-21
563	ExN_C_DLN1	AP001825.1	10.3196	0.896263	5.74908e-25	1.57898e-20
565	ExN_C_DLN1	KCNN2	10.2927	1.46279	7.60198e-25	2.08788e-20
567	ExN_C_DLN1	ADCY5	10.2627	1.02184	1.03742e-24	2.84927e-20
569	ExN_C_DLN1	AC011900.1	10.2546	1.05104	1.129e-24	3.1008e-20
570	ExN_C_DLN1	AC093516.1	10.2493	3.0671	1.19219e-24	3.27436e-20
572	ExN_C_DLN1	COG5	10.2235	0.66246	1.55682e-24	4.27582e-20
573	ExN_C_DLN1	MARK1	10.2108	0.730726	1.7737e-24	4.87147e-20
577	ExN_C_DLN1	NETO2	10.172	1.04064	2.64502e-24	7.26455e-20
579	ExN_C_DLN1	CPNE6	10.1636	3.09487	2.88104e-24	7.91276e-20
580	ExN_C_DLN1	PRMT8	10.1609	1.18458	2.96473e-24	8.14262e-20
581	ExN_C_DLN1	NTRK3	10.1538	0.942821	3.18568e-24	8.74947e-20
582	ExN_C_DLN1	TAFA2	10.1512	1.40385	3.27322e-24	8.98991e-20
584	ExN_C_DLN1	MAP7	10.1315	1.1671	4.0065e-24	1.10038e-19
585	ExN_C_DLN1	DPP10-AS1	10.1287	1.94549	4.12267e-24	1.13229e-19
588	ExN_C_DLN1	KCNIP1	10.1031	1.07653	5.35388e-24	1.47044e-19
589	ExN_C_DLN1	GRIP1	10.0933	0.667393	5.9134e-24	1.62412e-19
590	ExN_C_DLN1	CLTCL1	10.0901	1.12182	6.11061e-24	1.67828e-19
592	ExN_C_DLN1	AL133284.1	10.0798	2.2615	6.78658e-24	1.86393e-19
593	ExN_C_DLN1	AC016042.1	10.0763	0.82951	7.03547e-24	1.93229e-19
594	ExN_C_DLN1	SOBP	10.0754	0.783276	7.09742e-24	1.94931e-19
595	ExN_C_DLN1	LINC02391	10.058	2.19057	8.4719e-24	2.32681e-19
599	ExN_C_DLN1	HIVEP2	10.0448	0.792578	9.68782e-24	2.66076e-19
600	ExN_C_DLN1	AL365184.1	10.0389	2.24077	1.02821e-23	2.82398e-19
603	ExN_C_DLN1	AC040168.1	10.0268	1.04668	1.16195e-23	3.19129e-19
605	ExN_C_DLN1	ACTR3B	9.99256	0.879991	1.64279e-23	4.51191e-19
606	ExN_C_DLN1	AC022679.2	9.98528	1.24393	1.76804e-23	4.85593e-19
607	ExN_C_DLN1	SNHG31	9.96633	1.94918	2.13988e-23	5.87717e-19
608	ExN_C_DLN1	PLEKHA5	9.96622	0.563236	2.14233e-23	5.8839e-19
609	ExN_C_DLN1	DIP2A	9.94722	0.817885	2.59339e-23	7.12275e-19
611	ExN_C_DLN1	SCN3B	9.93743	0.932113	2.86112e-23	7.85806e-19
614	ExN_C_DLN1	AC023590.1	9.91948	0.982605	3.42548e-23	9.40807e-19
616	ExN_C_DLN1	AC007368.1	9.90074	2.80005	4.13199e-23	1.13485e-18
617	ExN_C_DLN1	AL353693.1	9.89193	1.17994	4.51222e-23	1.23928e-18
618	ExN_C_DLN1	KHDRBS2	9.89191	0.898939	4.51351e-23	1.23963e-18
619	ExN_C_DLN1	GRM3	9.86441	0.870719	5.93838e-23	1.63098e-18
620	ExN_C_DLN1	AL157778.1	9.86287	0.806481	6.03017e-23	1.65619e-18
621	ExN_C_DLN1	AC022068.1	9.86128	2.69891	6.12644e-23	1.68263e-18
622	ExN_C_DLN1	CLMP	9.83395	0.868741	8.03986e-23	2.20815e-18
625	ExN_C_DLN1	DLGAP1-AS5	9.81805	0.870999	9.41495e-23	2.58582e-18
626	ExN_C_DLN1	SCUBE1	9.80857	1.22532	1.03427e-22	2.84063e-18
627	ExN_C_DLN1	CHST15	9.79488	1.12921	1.18432e-22	3.25273e-18
629	ExN_C_DLN1	ADCY2	9.78945	1.02344	1.24971e-22	3.43232e-18
631	ExN_C_DLN1	AL445193.2	9.77373	1.358	1.45976e-22	4.00923e-18
635	ExN_C_DLN1	ATP2B2	9.72864	1.0722	2.27613e-22	6.25138e-18
640	ExN_C_DLN1	SNX32	9.67789	0.90234	3.74356e-22	1.02817e-17
643	ExN_C_DLN1	ROBO1	9.62877	0.932864	6.04517e-22	1.66031e-17
648	ExN_C_DLN1	FLNB	9.6052	0.8515	7.60131e-22	2.0877e-17
649	ExN_C_DLN1	PLS3	9.60457	1.42003	7.6474e-22	2.10036e-17
652	ExN_C_DLN1	PHF24	9.55288	2.01207	1.26145e-21	3.46458e-17
656	ExN_C_DLN1	NAV2-AS3	9.53997	1.22341	1.42877e-21	3.92411e-17
661	ExN_C_DLN1	GRM5-AS1	9.51309	1.39791	1.85085e-21	5.08336e-17
663	ExN_C_DLN1	LINC02607	9.48526	2.4142	2.41779e-21	6.64046e-17
664	ExN_C_DLN1	KCNMA1-AS1	9.47736	1.62755	2.60811e-21	7.16318e-17
668	ExN_C_DLN1	KCNJ6	9.41669	1.05348	4.6551e-21	1.27852e-16
671	ExN_C_DLN1	AC125793.1	9.39991	2.26571	5.46085e-21	1.49982e-16
672	ExN_C_DLN1	KCNG1	9.37999	1.40686	6.59784e-21	1.8121e-16
677	ExN_C_DLN1	AC099792.1	9.3605	0.920367	7.93586e-21	2.17959e-16
679	ExN_C_DLN1	AC011944.1	9.34897	2.09961	8.85016e-21	2.4307e-16
681	ExN_C_DLN1	ADCY1	9.34109	0.98633	9.53478e-21	2.61873e-16
682	ExN_C_DLN1	PLD1	9.33843	1.9253	9.77734e-21	2.68535e-16
683	ExN_C_DLN1	CAMKV	9.32979	1.08608	1.06084e-20	2.9136e-16
684	ExN_C_DLN1	GPC6	9.32282	0.832863	1.13283e-20	3.11133e-16
688	ExN_C_DLN1	AP001255.1	9.29727	4.96972	1.44104e-20	3.95781e-16
695	ExN_C_DLN1	ABLIM3	9.26222	1.25076	2.00217e-20	5.49895e-16
696	ExN_C_DLN1	USP6NL	9.26085	0.926501	2.02804e-20	5.57001e-16
697	ExN_C_DLN1	SORL1	9.25817	0.937475	2.07966e-20	5.7118e-16
699	ExN_C_DLN1	NFIX	9.24304	0.893433	2.39592e-20	6.58039e-16
705	ExN_C_DLN1	MACROD2-AS1	9.18254	1.06335	4.21025e-20	1.15634e-15
707	ExN_C_DLN1	GABRA1	9.17813	2.16378	4.38621e-20	1.20467e-15
708	ExN_C_DLN1	SHISA8	9.1672	1.91847	4.85445e-20	1.33328e-15
711	ExN_C_DLN1	RAPGEF5	9.156	1.16996	5.38567e-20	1.47917e-15
712	ExN_C_DLN1	GFRAL	9.15572	1.64337	5.3997e-20	1.48303e-15
713	ExN_C_DLN1	SRPK1	9.14706	0.620041	5.85053e-20	1.60685e-15
714	ExN_C_DLN1	PRKAG2	9.14119	0.808564	6.17694e-20	1.6965e-15
716	ExN_C_DLN1	DOCK9-AS1	9.1285	1.81256	6.94544e-20	1.90757e-15
717	ExN_C_DLN1	TLK1	9.12326	0.700993	7.28973e-20	2.00212e-15
720	ExN_C_DLN1	SLC35F4	9.09455	1.53467	9.49758e-20	2.60851e-15
726	ExN_C_DLN1	CARD10	9.0134	2.34131	1.99767e-19	5.48659e-15
727	ExN_C_DLN1	CDH18-AS1	9.01076	1.32727	2.04628e-19	5.6201e-15
728	ExN_C_DLN1	GLCE	9.00736	0.882045	2.11069e-19	5.79701e-15
729	ExN_C_DLN1	TMC3-AS1	8.99479	1.27657	2.36682e-19	6.50048e-15
734	ExN_C_DLN1	CELF6	8.95933	0.957261	3.26649e-19	8.97142e-15
738	ExN_C_DLN1	OSBPL10-AS1	8.93502	2.3339	4.07095e-19	1.11809e-14
741	ExN_C_DLN1	AL009177.1	8.91474	1.8195	4.88958e-19	1.34292e-14
743	ExN_C_DLN1	FAM241A	8.90254	1.56057	5.45804e-19	1.49905e-14
745	ExN_C_DLN1	PDYN	8.8918	3.12226	6.01256e-19	1.65135e-14
747	ExN_C_DLN1	NMNAT2	8.88661	0.649578	6.30007e-19	1.73031e-14
748	ExN_C_DLN1	PPM1E	8.88343	0.531124	6.48281e-19	1.7805e-14
756	ExN_C_DLN1	STK10	8.83889	1.01906	9.66784e-19	2.65527e-14
759	ExN_C_DLN1	BCAP29	8.82818	0.924273	1.06389e-18	2.92198e-14
760	ExN_C_DLN1	SPTBN4	8.8275	0.829913	1.07038e-18	2.9398e-14
761	ExN_C_DLN1	FCHO2	8.82536	0.755346	1.09107e-18	2.99662e-14
762	ExN_C_DLN1	AC005162.3	8.81936	2.16469	1.15113e-18	3.16158e-14
763	ExN_C_DLN1	AC079226.2	8.81848	1.03888	1.16022e-18	3.18655e-14
765	ExN_C_DLN1	AC006270.1	8.80086	1.17677	1.35773e-18	3.729e-14
766	ExN_C_DLN1	CDH1	8.79779	2.27705	1.39542e-18	3.83251e-14
767	ExN_C_DLN1	AL161717.1	8.78932	3.87531	1.50474e-18	4.13277e-14
770	ExN_C_DLN1	AC023781.1	8.78224	3.5268	1.60255e-18	4.40141e-14
773	ExN_C_DLN1	FOXG1-AS1	8.74788	0.960223	2.17403e-18	5.97097e-14
774	ExN_C_DLN1	HHLA2	8.74332	3.02264	2.26359e-18	6.21696e-14
776	ExN_C_DLN1	CEP126	8.73553	0.990313	2.42512e-18	6.66059e-14
778	ExN_C_DLN1	TRPM3	8.72157	0.911517	2.74372e-18	7.53562e-14
780	ExN_C_DLN1	RAI2	8.71376	1.52991	2.9395e-18	8.07333e-14
785	ExN_C_DLN1	ARSB	8.68132	0.982603	3.9119e-18	1.0744e-13
786	ExN_C_DLN1	ENOX1	8.67973	0.636973	3.96701e-18	1.08954e-13
791	ExN_C_DLN1	AC034111.2	8.65384	1.32863	4.97951e-18	1.36762e-13
792	ExN_C_DLN1	CNTNAP3B	8.65264	1.28043	5.0322e-18	1.38209e-13
793	ExN_C_DLN1	RALGAPA2	8.64803	0.587045	5.23973e-18	1.43909e-13
795	ExN_C_DLN1	PIP5K1B	8.6377	1.40078	5.73542e-18	1.57523e-13
801	ExN_C_DLN1	PKNOX2	8.60567	0.782492	7.58716e-18	2.08381e-13
804	ExN_C_DLN1	SH3KBP1	8.59007	0.823663	8.69152e-18	2.38713e-13
808	ExN_C_DLN1	AC104002.3	8.55401	2.21304	1.18883e-17	3.26511e-13
813	ExN_C_DLN1	PIK3CB	8.53043	0.810478	1.458e-17	4.0044e-13
814	ExN_C_DLN1	AC084816.1	8.52003	1.25223	1.59507e-17	4.38087e-13
815	ExN_C_DLN1	SH2D4A	8.50544	2.01147	1.80907e-17	4.9686e-13
817	ExN_C_DLN1	NLGN1	8.49351	0.60001	2.00487e-17	5.50637e-13
822	ExN_C_DLN1	SCAI	8.4365	0.608764	3.26979e-17	8.98049e-13
823	ExN_C_DLN1	GABRA2	8.43195	0.892427	3.39947e-17	9.33665e-13
824	ExN_C_DLN1	SLA	8.42718	0.784342	3.54087e-17	9.725e-13
825	ExN_C_DLN1	PELI2	8.4149	0.74496	3.93215e-17	1.07996e-12
826	ExN_C_DLN1	RBPJ	8.41389	0.6416	3.96626e-17	1.08933e-12
827	ExN_C_DLN1	MAMDC2-AS1	8.41226	1.26423	4.02193e-17	1.10462e-12
828	ExN_C_DLN1	AL360178.1	8.41041	2.59319	4.08585e-17	1.12218e-12
833	ExN_C_DLN1	UST	8.38961	0.883457	4.87766e-17	1.33965e-12
836	ExN_C_DLN1	TRDN-AS1	8.37763	2.23534	5.40056e-17	1.48326e-12
838	ExN_C_DLN1	NFE2L3	8.36845	0.887268	5.83791e-17	1.60338e-12
839	ExN_C_DLN1	PCDH1	8.36381	1.38869	6.07246e-17	1.6678e-12
845	ExN_C_DLN1	AC133961.1	8.33444	2.94585	7.78644e-17	2.13855e-12
853	ExN_C_DLN1	RAP1GAP2	8.29075	0.746994	1.12537e-16	3.09082e-12
854	ExN_C_DLN1	B3GAT1	8.28897	1.05528	1.14237e-16	3.13753e-12
859	ExN_C_DLN1	AC092666.1	8.23318	1.31983	1.82306e-16	5.00704e-12
861	ExN_C_DLN1	ABCA12	8.21967	1.87806	2.04057e-16	5.60443e-12
863	ExN_C_DLN1	AC073571.1	8.21046	0.894618	2.20339e-16	6.0516e-12
866	ExN_C_DLN1	TMEM132E	8.19025	1.81658	2.60683e-16	7.15965e-12
868	ExN_C_DLN1	SYT7	8.18241	1.18913	2.78229e-16	7.64155e-12
870	ExN_C_DLN1	AC005828.1	8.16992	1.1766	3.08594e-16	8.47552e-12
873	ExN_C_DLN1	FSTL5	8.16718	0.972213	3.15695e-16	8.67056e-12
876	ExN_C_DLN1	FRMD3	8.14979	0.691597	3.64543e-16	1.00122e-11
878	ExN_C_DLN1	PPP1R1C	8.14735	1.30772	3.71998e-16	1.02169e-11
879	ExN_C_DLN1	AC068725.1	8.14282	1.00569	3.86163e-16	1.0606e-11
883	ExN_C_DLN1	AC116903.2	8.13183	1.15428	4.22864e-16	1.1614e-11
884	ExN_C_DLN1	AC008574.1	8.13149	2.40064	4.24034e-16	1.16461e-11
885	ExN_C_DLN1	LINGO1	8.12651	0.856631	4.41827e-16	1.21348e-11
887	ExN_C_DLN1	LINC01277	8.12372	1.21754	4.52117e-16	1.24174e-11
890	ExN_C_DLN1	SLC5A8	8.11427	2.23785	4.88694e-16	1.3422e-11
892	ExN_C_DLN1	HTR2A	8.10117	2.52861	5.44338e-16	1.49502e-11
893	ExN_C_DLN1	ASIC2	8.09917	1.19974	5.53364e-16	1.51981e-11
895	ExN_C_DLN1	AC006387.1	8.09476	0.70309	5.73794e-16	1.57592e-11
896	ExN_C_DLN1	IGFBP3	8.08581	2.9168	6.17529e-16	1.69604e-11
898	ExN_C_DLN1	AC107980.1	8.07506	2.26413	6.74463e-16	1.85241e-11
901	ExN_C_DLN1	PPFIA4	8.05037	1.00148	8.25442e-16	2.26708e-11
905	ExN_C_DLN1	AL445526.1	8.04808	1.28634	8.41024e-16	2.30987e-11
910	ExN_C_DLN1	CPNE5	8.02279	1.05205	1.03368e-15	2.839e-11
913	ExN_C_DLN1	AL109933.5	8.0138	1.57601	1.11218e-15	3.0546e-11
914	ExN_C_DLN1	CHST11	8.01066	0.681814	1.1409e-15	3.13349e-11
916	ExN_C_DLN1	UPF3A	8.00282	0.584035	1.21597e-15	3.33967e-11
919	ExN_C_DLN1	CRYM	8.00163	1.33344	1.22787e-15	3.37233e-11
920	ExN_C_DLN1	SIPA1L2	7.99452	0.776267	1.30082e-15	3.5727e-11
921	ExN_C_DLN1	CDH9	7.99371	0.982901	1.30939e-15	3.59625e-11
924	ExN_C_DLN1	LINC02197	7.95084	2.1594	1.85244e-15	5.08773e-11
925	ExN_C_DLN1	AC010157.1	7.93584	1.51183	2.09069e-15	5.74207e-11
926	ExN_C_DLN1	AC090673.1	7.933	2.28841	2.13914e-15	5.87515e-11
928	ExN_C_DLN1	MYRIP	7.92189	0.896484	2.33924e-15	6.42472e-11
929	ExN_C_DLN1	PRKN	7.91494	0.51836	2.47371e-15	6.79406e-11
934	ExN_C_DLN1	AL161804.1	7.90112	1.79303	2.76407e-15	7.59152e-11
937	ExN_C_DLN1	ZMIZ1-AS1	7.89147	1.03074	2.98641e-15	8.20219e-11
939	ExN_C_DLN1	ATXN7L1	7.88535	0.550427	3.13646e-15	8.61429e-11
940	ExN_C_DLN1	RRAS2	7.88475	0.742081	3.15156e-15	8.65576e-11
941	ExN_C_DLN1	NR4A3	7.88033	1.15623	3.26524e-15	8.96798e-11
942	ExN_C_DLN1	NSMF	7.87695	1.01433	3.35466e-15	9.21356e-11
945	ExN_C_DLN1	AL445222.1	7.875	1.86492	3.40755e-15	9.35884e-11
947	ExN_C_DLN1	Z99756.1	7.8652	1.96334	3.68495e-15	1.01207e-10
948	ExN_C_DLN1	AC007535.1	7.86109	1.08123	3.80802e-15	1.04587e-10
951	ExN_C_DLN1	TACR1	7.84607	0.980389	4.2928e-15	1.17902e-10
952	ExN_C_DLN1	ETV6	7.84271	0.72035	4.40921e-15	1.21099e-10
957	ExN_C_DLN1	ANGPTL1	7.81646	0.790843	5.43309e-15	1.4922e-10
958	ExN_C_DLN1	KDM6A	7.81579	0.530048	5.46179e-15	1.50008e-10
959	ExN_C_DLN1	RIPPLY2	7.80424	1.75715	5.9861e-15	1.64408e-10
960	ExN_C_DLN1	AL133166.1	7.79995	0.927639	6.193e-15	1.70091e-10
965	ExN_C_DLN1	AC019330.1	7.77284	2.11204	7.67474e-15	2.10787e-10
968	ExN_C_DLN1	AC019117.2	7.73675	2.15533	1.01992e-14	2.80122e-10
969	ExN_C_DLN1	MYO1D	7.73596	0.673752	1.02623e-14	2.81853e-10
971	ExN_C_DLN1	PTPN5	7.716	1.05505	1.20039e-14	3.29687e-10
974	ExN_C_DLN1	LRRC63	7.70663	1.84253	1.29179e-14	3.54789e-10
975	ExN_C_DLN1	AC139720.1	7.70598	1.40345	1.29848e-14	3.56627e-10
977	ExN_C_DLN1	GPR37	7.7034	1.7125	1.32496e-14	3.639e-10
978	ExN_C_DLN1	AL138689.2	7.69683	0.861774	1.3948e-14	3.83081e-10
980	ExN_C_DLN1	GLRB	7.69309	0.812292	1.43623e-14	3.94461e-10
981	ExN_C_DLN1	DAB1-AS1	7.67881	1.4291	1.60578e-14	4.41027e-10
984	ExN_C_DLN1	PTPRD-AS2	7.66402	2.25941	1.80195e-14	4.94905e-10
986	ExN_C_DLN1	AP000787.1	7.66036	0.730504	1.85413e-14	5.09237e-10
987	ExN_C_DLN1	RALGPS2	7.65254	0.584115	1.97052e-14	5.41203e-10
992	ExN_C_DLN1	SLC14A2	7.60475	1.09067	2.85452e-14	7.83995e-10
993	ExN_C_DLN1	AL049838.1	7.59042	1.80311	3.18871e-14	8.75778e-10
998	ExN_C_DLN1	DPP6	7.56468	0.647451	3.88831e-14	1.06792e-09
999	ExN_C_DLN1	TG	7.56273	0.700582	3.94685e-14	1.084e-09
1006	ExN_C_DLN1	PDE4B	7.541	0.627782	4.66381e-14	1.28091e-09
1009	ExN_C_DLN1	CACNA2D3-AS1	7.52403	1.52088	5.31133e-14	1.45876e-09
1013	ExN_C_DLN1	ZDHHC14	7.48357	0.793151	7.23294e-14	1.98653e-09
1015	ExN_C_DLN1	ANKRD34C-AS1	7.46345	2.13232	8.42829e-14	2.31483e-09
1016	ExN_C_DLN1	IVNS1ABP	7.46202	0.876408	8.52073e-14	2.34022e-09
1018	ExN_C_DLN1	AC079177.1	7.46145	1.77394	8.55781e-14	2.3504e-09
1019	ExN_C_DLN1	PDYN-AS1	7.46094	3.0701	8.59089e-14	2.35949e-09
1020	ExN_C_DLN1	ARHGEF28	7.45287	1.25374	9.13348e-14	2.50851e-09
1022	ExN_C_DLN1	MINAR2	7.44433	1.79894	9.74374e-14	2.67612e-09
1025	ExN_C_DLN1	TMC3	7.41653	1.76355	1.2023e-13	3.30213e-09
1026	ExN_C_DLN1	BICRAL	7.41636	0.589074	1.2038e-13	3.30623e-09
1029	ExN_C_DLN1	LRTM1	7.41023	1.16083	1.26084e-13	3.4629e-09
1030	ExN_C_DLN1	SPTB	7.40577	1.42842	1.30396e-13	3.58132e-09
1032	ExN_C_DLN1	NELL1	7.39957	0.835091	1.36624e-13	3.75239e-09
1035	ExN_C_DLN1	GLCCI1	7.37867	0.574635	1.59879e-13	4.39109e-09
1038	ExN_C_DLN1	EGLN3-AS1	7.3606	2.94961	1.83091e-13	5.0286e-09
1039	ExN_C_DLN1	LZTS1	7.3565	0.873814	1.88788e-13	5.18507e-09
1040	ExN_C_DLN1	PCNX2	7.34825	0.563886	2.00826e-13	5.51569e-09
1041	ExN_C_DLN1	PTPRR	7.34457	1.08838	2.06428e-13	5.66953e-09
1042	ExN_C_DLN1	AC007222.2	7.34173	1.61006	2.10853e-13	5.79107e-09
1043	ExN_C_DLN1	SNAP25-AS1	7.33732	0.54215	2.17911e-13	5.98492e-09
1047	ExN_C_DLN1	DNM3	7.32439	0.564305	2.39987e-13	6.59125e-09
1051	ExN_C_DLN1	SCN2A	7.29226	0.683309	3.04799e-13	8.37131e-09
1053	ExN_C_DLN1	LCORL	7.28123	0.595239	3.30794e-13	9.08526e-09
1059	ExN_C_DLN1	MALRD1	7.26487	1.03553	3.73386e-13	1.0255e-08
1060	ExN_C_DLN1	SYT13	7.26437	1.09317	3.74783e-13	1.02934e-08
1061	ExN_C_DLN1	KLHL5	7.26216	0.625995	3.80954e-13	1.04629e-08
1064	ExN_C_DLN1	TCERG1L	7.25621	0.928068	3.98097e-13	1.09337e-08
1066	ExN_C_DLN1	AL049779.4	7.2553	0.819141	4.00785e-13	1.10076e-08
1067	ExN_C_DLN1	AC006460.2	7.25427	0.861227	4.03843e-13	1.10916e-08
1068	ExN_C_DLN1	PDE8B	7.25424	1.03882	4.03938e-13	1.10942e-08
1069	ExN_C_DLN1	TMEM155	7.25141	3.14136	4.12451e-13	1.1328e-08
1075	ExN_C_DLN1	GABRA4	7.2249	1.48368	5.01466e-13	1.37728e-08
1078	ExN_C_DLN1	STX17-AS1	7.2074	1.02997	5.703e-13	1.56633e-08
1079	ExN_C_DLN1	PCSK2	7.20708	0.933433	5.71665e-13	1.57008e-08
1084	ExN_C_DLN1	AC079921.1	7.18807	0.686839	6.57156e-13	1.80488e-08
1095	ExN_C_DLN1	TCF20	7.15155	0.503447	8.58019e-13	2.35655e-08
1102	ExN_C_DLN1	ANK3	7.14172	0.517861	9.21698e-13	2.53144e-08
1103	ExN_C_DLN1	DPP10-AS3	7.14103	1.36745	9.26365e-13	2.54426e-08
1106	ExN_C_DLN1	PRDM2	7.13381	0.573031	9.76312e-13	2.68144e-08
1114	ExN_C_DLN1	MAP3K21	7.10268	1.23819	1.22365e-12	3.36075e-08
1116	ExN_C_DLN1	MAP3K20	7.08967	0.91409	1.34433e-12	3.69219e-08
1120	ExN_C_DLN1	PACS1	7.08484	0.505094	1.39207e-12	3.82332e-08
1122	ExN_C_DLN1	AP001120.5	7.07716	1.26338	1.47134e-12	4.04104e-08
1128	ExN_C_DLN1	HECW2	7.0573	0.583663	1.69772e-12	4.66278e-08
1129	ExN_C_DLN1	INTS10	7.04935	0.633813	1.79755e-12	4.93696e-08
1131	ExN_C_DLN1	PLAC4	7.04717	1.93024	1.82595e-12	5.01496e-08
1132	ExN_C_DLN1	ULK3	7.03596	0.972652	1.97899e-12	5.4353e-08
1141	ExN_C_DLN1	AC012501.2	7.00961	1.02264	2.38975e-12	6.56344e-08
1144	ExN_C_DLN1	AC072062.1	7.00113	2.10355	2.53905e-12	6.97349e-08
1149	ExN_C_DLN1	BCL11A	6.98729	0.533008	2.80256e-12	7.69722e-08
1150	ExN_C_DLN1	GALNT14	6.9859	0.886644	2.83039e-12	7.77368e-08
1152	ExN_C_DLN1	ADARB1	6.97647	0.653225	3.02684e-12	8.31322e-08
1153	ExN_C_DLN1	WDR17	6.97595	0.539044	3.03815e-12	8.34428e-08
1154	ExN_C_DLN1	LONRF2	6.9679	0.693216	3.21704e-12	8.8356e-08
1155	ExN_C_DLN1	AC105430.1	6.96163	1.29884	3.36353e-12	9.23793e-08
1158	ExN_C_DLN1	RETREG1	6.95839	0.698764	3.44176e-12	9.45279e-08
1161	ExN_C_DLN1	PIPOX	6.94888	0.727947	3.68192e-12	1.01124e-07
1168	ExN_C_DLN1	KLHL1	6.93738	0.879587	3.99437e-12	1.09706e-07
1172	ExN_C_DLN1	TLN2	6.92567	0.668704	4.33912e-12	1.19174e-07
1175	ExN_C_DLN1	AC016650.1	6.91803	1.34682	4.57976e-12	1.25783e-07
1178	ExN_C_DLN1	HSPA12A	6.91166	0.733381	4.78998e-12	1.31557e-07
1181	ExN_C_DLN1	AL139807.1	6.90745	0.971069	4.93434e-12	1.35522e-07
1183	ExN_C_DLN1	AC007682.1	6.89873	1.11055	5.24711e-12	1.44112e-07
1186	ExN_C_DLN1	GUCY1B1	6.88281	0.854764	5.86847e-12	1.61178e-07
1189	ExN_C_DLN1	LINC00618	6.86997	1.93782	6.42175e-12	1.76373e-07
1191	ExN_C_DLN1	MARCH11	6.86146	1.37792	6.81585e-12	1.87197e-07
1194	ExN_C_DLN1	AP000842.2	6.8563	1.11526	7.06679e-12	1.94089e-07
1197	ExN_C_DLN1	NPAS2	6.84926	0.892376	7.42305e-12	2.03874e-07
1198	ExN_C_DLN1	LINC02672	6.84792	5.86966	7.49301e-12	2.05796e-07
1201	ExN_C_DLN1	AC016229.1	6.84302	3.17419	7.7542e-12	2.12969e-07
1211	ExN_C_DLN1	GSDME	6.80232	0.877684	1.02948e-11	2.82748e-07
1213	ExN_C_DLN1	AL596087.2	6.79319	1.35631	1.0968e-11	3.01237e-07
1215	ExN_C_DLN1	CNIH3	6.78541	0.675606	1.15758e-11	3.17928e-07
1221	ExN_C_DLN1	SNX31	6.76751	1.22298	1.31017e-11	3.59839e-07
1222	ExN_C_DLN1	NTSR1	6.76228	1.00093	1.35837e-11	3.73078e-07
1225	ExN_C_DLN1	SEMA6A-AS1	6.74821	0.553505	1.49683e-11	4.11104e-07
1228	ExN_C_DLN1	ZNF860	6.7441	2.35549	1.53976e-11	4.22896e-07
1229	ExN_C_DLN1	AC069549.2	6.74103	2.5028	1.57265e-11	4.31929e-07
1231	ExN_C_DLN1	ICA1	6.7342	0.776074	1.64839e-11	4.52731e-07
1235	ExN_C_DLN1	AC025809.1	6.72804	0.954228	1.7196e-11	4.72289e-07
1236	ExN_C_DLN1	WASF1	6.72427	0.584006	1.76473e-11	4.84682e-07
1238	ExN_C_DLN1	AC073332.1	6.71334	1.35795	1.90223e-11	5.22447e-07
1240	ExN_C_DLN1	WIPF3	6.69581	1.04415	2.14475e-11	5.89055e-07
1242	ExN_C_DLN1	AC007495.1	6.69201	1.04935	2.20124e-11	6.0457e-07
1244	ExN_C_DLN1	HRH2	6.68028	1.31616	2.38481e-11	6.54989e-07
1252	ExN_C_DLN1	PCOLCE2	6.65436	1.18163	2.84535e-11	7.81474e-07
1253	ExN_C_DLN1	NCALD	6.65082	0.614176	2.91471e-11	8.00526e-07
1259	ExN_C_DLN1	DLGAP1-AS4	6.64042	0.57036	3.128e-11	8.59106e-07
1261	ExN_C_DLN1	AC069155.1	6.6384	0.763766	3.17115e-11	8.70958e-07
1264	ExN_C_DLN1	KCNE1	6.63421	1.65074	3.26237e-11	8.96009e-07
1265	ExN_C_DLN1	PCDH9	6.62936	0.596772	3.37134e-11	9.2594e-07
1273	ExN_C_DLN1	AC010275.1	6.60594	0.862573	3.95011e-11	1.0849e-06
1276	ExN_C_DLN1	MAMLD1	6.59859	0.867971	4.15094e-11	1.14006e-06
1277	ExN_C_DLN1	IQSEC2	6.59825	0.928018	4.16051e-11	1.14268e-06
1280	ExN_C_DLN1	INPP4B	6.58833	1.08689	4.448e-11	1.22164e-06
1284	ExN_C_DLN1	AL136171.2	6.57537	1.05957	4.85337e-11	1.33298e-06
1286	ExN_C_DLN1	RGS7BP	6.56733	0.759876	5.12251e-11	1.4069e-06
1288	ExN_C_DLN1	JAZF1	6.55977	0.51291	5.38926e-11	1.48016e-06
1289	ExN_C_DLN1	AC093610.1	6.55745	1.39103	5.47354e-11	1.50331e-06
1295	ExN_C_DLN1	AC005828.3	6.53453	1.27522	6.3808e-11	1.75249e-06
1297	ExN_C_DLN1	RTN1	6.53335	0.544579	6.43153e-11	1.76642e-06
1299	ExN_C_DLN1	BX005019.1	6.53003	1.11411	6.57575e-11	1.80603e-06
1300	ExN_C_DLN1	ASIC5	6.5185	2.2013	7.10141e-11	1.9504e-06
1302	ExN_C_DLN1	SESN3	6.51711	0.625713	7.16766e-11	1.9686e-06
1305	ExN_C_DLN1	IQANK1	6.50568	1.3088	7.73442e-11	2.12426e-06
1314	ExN_C_DLN1	STYK1	6.47738	1.7783	9.333e-11	2.56331e-06
1319	ExN_C_DLN1	CPNE4	6.46823	0.801242	9.91609e-11	2.72345e-06
1320	ExN_C_DLN1	MRAP2	6.46733	1.24168	9.97484e-11	2.73959e-06
1322	ExN_C_DLN1	AC009230.1	6.45705	2.09067	1.06763e-10	2.93226e-06
1323	ExN_C_DLN1	AP002370.2	6.45565	0.661812	1.07755e-10	2.9595e-06
1324	ExN_C_DLN1	ADCY3	6.44493	0.716729	1.15653e-10	3.17641e-06
1326	ExN_C_DLN1	LINC00710	6.43988	0.950171	1.1957e-10	3.284e-06
1327	ExN_C_DLN1	YPEL2	6.4369	1.09258	1.2194e-10	3.34909e-06
1328	ExN_C_DLN1	AP000438.1	6.43545	1.86163	1.23109e-10	3.3812e-06
1342	ExN_C_DLN1	AC068787.2	6.40483	3.69663	1.50542e-10	4.13462e-06
1346	ExN_C_DLN1	TLL1	6.39981	1.54143	1.5557e-10	4.27273e-06
1347	ExN_C_DLN1	MAP4K3-DT	6.39556	0.575757	1.59961e-10	4.39332e-06
1349	ExN_C_DLN1	TEX2	6.39136	0.760393	1.64416e-10	4.51567e-06
1353	ExN_C_DLN1	OTUD7A	6.37911	0.524803	1.78116e-10	4.89195e-06
1356	ExN_C_DLN1	CD163L1	6.37814	1.62015	1.79247e-10	4.92303e-06
1359	ExN_C_DLN1	FXYD6	6.37263	0.53886	1.85817e-10	5.10346e-06
1360	ExN_C_DLN1	AL354794.1	6.37247	2.02413	1.86014e-10	5.10886e-06
1363	ExN_C_DLN1	WWC2	6.36571	0.72624	1.94385e-10	5.33877e-06
1367	ExN_C_DLN1	PRKAA2	6.35179	0.652129	2.12828e-10	5.84532e-06
1375	ExN_C_DLN1	ULK4	6.34358	0.766794	2.24481e-10	6.16538e-06
1376	ExN_C_DLN1	SEMA3E	6.33757	1.06619	2.33414e-10	6.41073e-06
1381	ExN_C_DLN1	SOX5-AS1	6.31854	0.798871	2.6405e-10	7.25213e-06
1383	ExN_C_DLN1	AC007402.1	6.31368	1.45548	2.72469e-10	7.48335e-06
1385	ExN_C_DLN1	ATP2C2	6.30046	0.743135	2.96772e-10	8.15086e-06
1388	ExN_C_DLN1	BMP3	6.29574	2.33244	3.05933e-10	8.40244e-06
1390	ExN_C_DLN1	AP002528.1	6.28877	1.68223	3.19993e-10	8.78861e-06
1391	ExN_C_DLN1	TRIM32	6.28658	1.42342	3.24532e-10	8.91326e-06
1392	ExN_C_DLN1	CORO2A	6.28257	1.22626	3.33026e-10	9.14657e-06
1398	ExN_C_DLN1	CES4A	6.25973	0.927201	3.85637e-10	1.05915e-05
1399	ExN_C_DLN1	MTMR12	6.25618	0.540678	3.94524e-10	1.08356e-05
1401	ExN_C_DLN1	KCNB2	6.2542	0.507198	3.9955e-10	1.09737e-05
1402	ExN_C_DLN1	LINC01476	6.25322	1.27217	4.02087e-10	1.10433e-05
1405	ExN_C_DLN1	CCDC24	6.24962	0.969732	4.11442e-10	1.13002e-05
1409	ExN_C_DLN1	REEP1	6.23996	0.56465	4.37692e-10	1.20212e-05
1412	ExN_C_DLN1	SGK1	6.23437	0.686396	4.53595e-10	1.2458e-05
1413	ExN_C_DLN1	MAMDC2	6.22949	0.767523	4.67965e-10	1.28526e-05
1414	ExN_C_DLN1	HLCS	6.22882	0.589728	4.69961e-10	1.29075e-05
1424	ExN_C_DLN1	LINC00882	6.19752	0.560707	5.73602e-10	1.5754e-05
1426	ExN_C_DLN1	AC124290.1	6.19676	2.27207	5.7638e-10	1.58303e-05
1428	ExN_C_DLN1	PACSIN1	6.19282	1.21021	5.90988e-10	1.62315e-05
1431	ExN_C_DLN1	B3GNT2	6.18215	1.20331	6.32347e-10	1.73674e-05
1432	ExN_C_DLN1	BTNL9	6.17794	2.2034	6.49441e-10	1.78369e-05
1433	ExN_C_DLN1	GALNTL6	6.17791	0.742382	6.49561e-10	1.78402e-05
1442	ExN_C_DLN1	CLEC2L	6.15456	1.66919	7.5286e-10	2.06773e-05
1443	ExN_C_DLN1	FBN3	6.15293	0.676252	7.6066e-10	2.08915e-05
1444	ExN_C_DLN1	LINC01099	6.14746	1.34196	7.87333e-10	2.16241e-05
1445	ExN_C_DLN1	AC010230.1	6.13842	1.53089	8.3347e-10	2.28912e-05
1448	ExN_C_DLN1	RASGEF1A	6.13766	1.40353	8.37458e-10	2.30008e-05
1449	ExN_C_DLN1	AP001993.1	6.13486	2.08584	8.5232e-10	2.3409e-05
1451	ExN_C_DLN1	AL117335.1	6.12945	1.88604	8.81849e-10	2.422e-05
1455	ExN_C_DLN1	CNTNAP3C	6.12063	2.17721	9.32055e-10	2.55989e-05
1458	ExN_C_DLN1	EMID1	6.11414	0.797633	9.70797e-10	2.66629e-05
1464	ExN_C_DLN1	PRKG1	6.1016	0.541653	1.05014e-09	2.88421e-05
1465	ExN_C_DLN1	AL442636.1	6.10158	0.875266	1.05028e-09	2.8846e-05
1472	ExN_C_DLN1	TNR	6.09183	0.704279	1.11628e-09	3.06586e-05
1473	ExN_C_DLN1	CHST1	6.08953	1.46169	1.13244e-09	3.11024e-05
1474	ExN_C_DLN1	L3MBTL1	6.08854	0.552966	1.13944e-09	3.12946e-05
1480	ExN_C_DLN1	CAND2	6.07672	0.762671	1.22666e-09	3.36902e-05
1490	ExN_C_DLN1	GNPTAB	6.04886	0.511035	1.45875e-09	4.00645e-05
1492	ExN_C_DLN1	ASPHD2	6.04339	1.12761	1.50912e-09	4.14478e-05
1497	ExN_C_DLN1	AL596330.2	6.02951	1.34786	1.64456e-09	4.51679e-05
1504	ExN_C_DLN1	AC097634.3	6.01511	0.984997	1.79763e-09	4.9372e-05
1508	ExN_C_DLN1	AC012613.1	6.01218	1.36625	1.83039e-09	5.02718e-05
1511	ExN_C_DLN1	COL19A1	6.0066	1.63924	1.89459e-09	5.20349e-05
1514	ExN_C_DLN1	LZTS1-AS1	6.00487	0.740446	1.91481e-09	5.25902e-05
1517	ExN_C_DLN1	PNPLA3	5.99919	0.828662	1.98305e-09	5.44646e-05
1518	ExN_C_DLN1	AC007681.1	5.99571	1.11712	2.02597e-09	5.56432e-05
1521	ExN_C_DLN1	GDPD5	5.97303	0.984539	2.32892e-09	6.39638e-05
1523	ExN_C_DLN1	FAM81A	5.97078	0.968889	2.36117e-09	6.48495e-05
1524	ExN_C_DLN1	SHISAL1	5.96963	1.12276	2.37799e-09	6.53114e-05
1529	ExN_C_DLN1	EFNB2	5.95246	0.546439	2.6414e-09	7.25461e-05
1530	ExN_C_DLN1	STT3B	5.95145	0.550828	2.65778e-09	7.29959e-05
1531	ExN_C_DLN1	AC023886.1	5.94966	0.801801	2.68695e-09	7.37972e-05
1534	ExN_C_DLN1	ZDHHC2	5.94564	0.75135	2.75375e-09	7.56317e-05
1535	ExN_C_DLN1	OR8B12	5.94502	3.37126	2.76416e-09	7.59178e-05
1537	ExN_C_DLN1	AMOTL1	5.93803	0.5621	2.88462e-09	7.92262e-05
1538	ExN_C_DLN1	MIR3936HG	5.93242	0.556881	2.98504e-09	8.19842e-05
1541	ExN_C_DLN1	AC133565.1	5.92841	2.1511	3.0588e-09	8.40098e-05
1544	ExN_C_DLN1	TMEM145	5.92353	0.801719	3.15096e-09	8.65411e-05
1545	ExN_C_DLN1	TANGO6	5.92138	0.590962	3.19244e-09	8.76805e-05
1560	ExN_C_DLN1	AL512643.2	5.88754	2.02414	3.9198e-09	0.000107657
1564	ExN_C_DLN1	FOXP1	5.88297	0.509144	4.0297e-09	0.000110676
1566	ExN_C_DLN1	ITPK1	5.8758	0.824574	4.20801e-09	0.000115573
1568	ExN_C_DLN1	PTDSS1	5.87125	0.800619	4.32512e-09	0.000118789
1570	ExN_C_DLN1	TMEM173	5.86475	2.78662	4.49822e-09	0.000123544
1590	ExN_C_DLN1	KIFC3	5.83673	0.694657	5.32354e-09	0.000146211
1595	ExN_C_DLN1	GCNT4	5.82208	2.52976	5.81198e-09	0.000159626
1597	ExN_C_DLN1	NMT2	5.81241	0.624071	6.15788e-09	0.000169126
1600	ExN_C_DLN1	AC011824.2	5.80337	1.49733	6.49937e-09	0.000178505
1602	ExN_C_DLN1	AC009063.3	5.79866	3.0011	6.68457e-09	0.000183592
1603	ExN_C_DLN1	ID2	5.7966	0.700035	6.76724e-09	0.000185862
1604	ExN_C_DLN1	FGF18	5.79462	1.51965	6.84743e-09	0.000188065
1605	ExN_C_DLN1	BEGAIN	5.78991	0.880016	7.04262e-09	0.000193426
1609	ExN_C_DLN1	AC092839.1	5.78175	0.578288	7.39294e-09	0.000203047
1610	ExN_C_DLN1	DIRAS2	5.77683	0.952752	7.61201e-09	0.000209064
1612	ExN_C_DLN1	IGSF21-AS1	5.7755	1.49635	7.67261e-09	0.000210728
1613	ExN_C_DLN1	HECA	5.77531	0.831712	7.68136e-09	0.000210969
1615	ExN_C_DLN1	SLC6A17	5.76592	1.14747	8.12134e-09	0.000223053
1621	ExN_C_DLN1	ASAH1	5.75237	0.568285	8.79999e-09	0.000241692
1623	ExN_C_DLN1	RXFP1	5.74901	1.97852	8.97665e-09	0.000246544
1626	ExN_C_DLN1	EPHA8	5.74559	1.7139	9.16016e-09	0.000251584
1627	ExN_C_DLN1	AL353147.1	5.74539	2.47499	9.17119e-09	0.000251887
1630	ExN_C_DLN1	AP1S3	5.74385	0.801125	9.25468e-09	0.00025418
1634	ExN_C_DLN1	AL512655.1	5.73571	1.7376	9.71041e-09	0.000266696
1638	ExN_C_DLN1	KCNK12	5.73137	0.737075	9.96209e-09	0.000273609
1640	ExN_C_DLN1	SEMA3C	5.72887	0.549318	1.01104e-08	0.000277682
1641	ExN_C_DLN1	VLDLR-AS1	5.72536	0.520766	1.03216e-08	0.000283483
1642	ExN_C_DLN1	AC004930.1	5.72457	2.38591	1.03695e-08	0.000284799
1644	ExN_C_DLN1	RUBCNL	5.72245	2.02957	1.05e-08	0.000288381
1647	ExN_C_DLN1	KRT222	5.71552	1.51358	1.09368e-08	0.000300379
1650	ExN_C_DLN1	TMEM171	5.70993	3.94381	1.13022e-08	0.000310416
1655	ExN_C_DLN1	AC091946.1	5.70765	0.842006	1.14549e-08	0.00031461
1658	ExN_C_DLN1	DPF1	5.70087	0.777695	1.192e-08	0.000327384
1659	ExN_C_DLN1	AC116565.1	5.69815	0.694683	1.21114e-08	0.000332638
1664	ExN_C_DLN1	C1GALT1	5.68233	0.649936	1.32875e-08	0.000364941
1665	ExN_C_DLN1	PKHD1	5.67851	2.17402	1.35874e-08	0.000373179
1666	ExN_C_DLN1	LRRC20	5.67842	0.728211	1.35944e-08	0.000373369
1667	ExN_C_DLN1	LYPD6B	5.67445	1.50731	1.39135e-08	0.000382134
1669	ExN_C_DLN1	VSTM2L	5.6721	0.836065	1.4106e-08	0.000387422
1672	ExN_C_DLN1	SPIRE2	5.66761	0.647459	1.44802e-08	0.000397698
1679	ExN_C_DLN1	THY1	5.65619	0.910988	1.54766e-08	0.000425064
1681	ExN_C_DLN1	KCNMA1-AS3	5.65429	1.95513	1.56493e-08	0.000429808
1682	ExN_C_DLN1	ADAMTS19-AS1	5.64979	1.29033	1.60642e-08	0.000441204
1684	ExN_C_DLN1	NCOA7	5.64903	0.596255	1.61352e-08	0.000443155
1687	ExN_C_DLN1	DOC2B	5.64586	1.35541	1.64353e-08	0.000451396
1689	ExN_C_DLN1	NXPH3	5.64433	2.70554	1.6583e-08	0.000455451
1703	ExN_C_DLN1	Z73495.1	5.62053	1.38975	1.90371e-08	0.000522855
1710	ExN_C_DLN1	AC090200.1	5.61303	2.07421	1.98816e-08	0.000546049
1713	ExN_C_DLN1	CARMIL3	5.6064	0.741091	2.06575e-08	0.000567357
1722	ExN_C_DLN1	ST6GAL2	5.59254	0.523676	2.23767e-08	0.000614577
1731	ExN_C_DLN1	TMEM74	5.58099	1.38928	2.39154e-08	0.000656837
1732	ExN_C_DLN1	CNTNAP4	5.5802	0.643993	2.40238e-08	0.000659814
1739	ExN_C_DLN1	GMDS-DT	5.57245	0.546961	2.51176e-08	0.000689854
1742	ExN_C_DLN1	SPSB1	5.56925	1.37576	2.55835e-08	0.000702651
1745	ExN_C_DLN1	IL34	5.55406	1.23949	2.79113e-08	0.000766585
1748	ExN_C_DLN1	AC005906.2	5.54964	2.2395	2.86253e-08	0.000786194
1749	ExN_C_DLN1	AC005009.2	5.54747	0.737533	2.89832e-08	0.000796022
1754	ExN_C_DLN1	GOLGA7B	5.54213	1.0508	2.98807e-08	0.000820673
1760	ExN_C_DLN1	ABLIM2	5.53425	0.677716	3.12558e-08	0.000858442
1765	ExN_C_DLN1	EPB41L4A	5.52618	0.644289	3.27284e-08	0.000898886
1774	ExN_C_DLN1	GNB4	5.51578	0.584195	3.47237e-08	0.000953688
1776	ExN_C_DLN1	SULT4A1	5.51492	0.696723	3.48936e-08	0.000958353
1777	ExN_C_DLN1	MYO16-AS1	5.51186	0.938464	3.55068e-08	0.000975194
1778	ExN_C_DLN1	LINC01793	5.50914	1.21828	3.60584e-08	0.000990343
1780	ExN_C_DLN1	LINC00871	5.50453	1.41397	3.7016e-08	0.00101664
1792	ExN_C_DLN1	AP002802.1	5.48871	1.49125	4.04876e-08	0.00111199
1793	ExN_C_DLN1	TC2N	5.48692	1.42498	4.08994e-08	0.0011233
1794	ExN_C_DLN1	SYNDIG1	5.48517	0.775601	4.13068e-08	0.00113449
1795	ExN_C_DLN1	AC126468.1	5.48319	2.45264	4.17734e-08	0.00114731
1797	ExN_C_DLN1	ADAMTSL3	5.47912	1.18827	4.27457e-08	0.00117401
1799	ExN_C_DLN1	SLC26A4-AS1	5.47741	1.63524	4.31604e-08	0.0011854
1801	ExN_C_DLN1	AL035446.2	5.47323	1.12678	4.41909e-08	0.0012137
1804	ExN_C_DLN1	NPNT	5.46848	1.31474	4.53907e-08	0.00124666
1805	ExN_C_DLN1	RSPO3	5.46791	0.960229	4.55382e-08	0.00125071
1806	ExN_C_DLN1	LINC01098	5.46716	1.24006	4.57297e-08	0.00125597
1812	ExN_C_DLN1	AF121898.1	5.4627	1.56038	4.68946e-08	0.00128796
1819	ExN_C_DLN1	KCNQ5-AS1	5.45191	1.15773	4.9831e-08	0.00136861
1838	ExN_C_DLN1	CPB2	5.42681	0.767058	5.73707e-08	0.00157569
1845	ExN_C_DLN1	ARHGAP15	5.42036	0.979848	5.94807e-08	0.00163364
1846	ExN_C_DLN1	SPRY4-AS1	5.41925	0.805824	5.98505e-08	0.00164379
1848	ExN_C_DLN1	SLC7A14	5.41362	0.941364	6.17643e-08	0.00169636
1852	ExN_C_DLN1	STAMBPL1	5.3985	0.894035	6.72012e-08	0.00184568
1855	ExN_C_DLN1	MAP3K20-AS1	5.39472	1.03393	6.86291e-08	0.0018849
1860	ExN_C_DLN1	UBE2QL1	5.38721	0.754917	7.15603e-08	0.0019654
1864	ExN_C_DLN1	AL354936.1	5.37347	2.31168	7.72342e-08	0.00212124
1865	ExN_C_DLN1	COL13A1	5.37156	1.74006	7.8058e-08	0.00214386
1873	ExN_C_DLN1	LINC01237	5.35949	0.787236	8.34557e-08	0.00229211
1874	ExN_C_DLN1	MEP1B	5.35547	0.834367	8.53337e-08	0.00234369
1878	ExN_C_DLN1	ITPRID1	5.35027	1.08824	8.78252e-08	0.00241212
1879	ExN_C_DLN1	MPPED2-AS1	5.35025	1.19294	8.78308e-08	0.00241227
1883	ExN_C_DLN1	TECPR2	5.34354	0.598936	9.11479e-08	0.00250338
1888	ExN_C_DLN1	AC079163.2	5.33767	2.90218	9.41479e-08	0.00258577
1891	ExN_C_DLN1	BEND6	5.33399	0.973492	9.60799e-08	0.00263884
1902	ExN_C_DLN1	CTDSPL	5.32326	0.500355	1.01924e-07	0.00279935
1911	ExN_C_DLN1	LINC02237	5.30407	2.00092	1.13247e-07	0.00311033
1913	ExN_C_DLN1	AC005908.3	5.301	1.36166	1.15171e-07	0.00316317
1914	ExN_C_DLN1	STARD13	5.29538	0.980994	1.18772e-07	0.00326208
1915	ExN_C_DLN1	AL031772.1	5.29453	0.75662	1.19325e-07	0.00327726
1918	ExN_C_DLN1	SATB1	5.29216	1.01628	1.20878e-07	0.00331992
1924	ExN_C_DLN1	RPH3A	5.28605	1.01044	1.24987e-07	0.00343278
1925	ExN_C_DLN1	GRIN1	5.28537	1.1025	1.25449e-07	0.00344547
1928	ExN_C_DLN1	PRKAR1B	5.28347	0.557709	1.26761e-07	0.00348148
1930	ExN_C_DLN1	KCNK9	5.28149	1.09507	1.28137e-07	0.00351929
1931	ExN_C_DLN1	NAGPA	5.28133	1.02972	1.28246e-07	0.00352229
1936	ExN_C_DLN1	PDE4DIP	5.27734	0.572899	1.31073e-07	0.00359991
1951	ExN_C_DLN1	XKR7	5.25781	0.771936	1.45782e-07	0.00400391
1952	ExN_C_DLN1	ITPK1-AS1	5.25749	1.21314	1.46037e-07	0.0040109
1954	ExN_C_DLN1	AC010343.3	5.25628	1.41612	1.46995e-07	0.00403722
1960	ExN_C_DLN1	U91319.1	5.24591	0.890119	1.55511e-07	0.0042711
1963	ExN_C_DLN1	AC112481.2	5.23675	2.56777	1.63431e-07	0.00448863
1966	ExN_C_DLN1	AC021733.4	5.23609	1.61455	1.64017e-07	0.00450474
1969	ExN_C_DLN1	CHD5	5.23214	0.59032	1.67558e-07	0.00460198
1970	ExN_C_DLN1	STX3	5.2319	0.747463	1.67779e-07	0.00460806
1978	ExN_C_DLN1	CALY	5.21857	0.899834	1.80312e-07	0.00495228
1981	ExN_C_DLN1	KLHL32	5.21603	0.782262	1.82796e-07	0.00502049
1985	ExN_C_DLN1	PRKCZ	5.21464	0.600603	1.84176e-07	0.00505839
1996	ExN_C_DLN1	CDR2	5.20013	0.586709	1.99144e-07	0.0054695
2003	ExN_C_DLN1	AP001021.3	5.18787	0.92576	2.12709e-07	0.00584204
2004	ExN_C_DLN1	AC073593.2	5.18688	0.825861	2.13846e-07	0.00587327
2006	ExN_C_DLN1	ZNF341	5.18385	0.837885	2.17358e-07	0.00596972
2009	ExN_C_DLN1	RFPL1S	5.17897	0.679914	2.23109e-07	0.00612768
2011	ExN_C_DLN1	PRCP	5.17856	0.715972	2.236e-07	0.00614118
2016	ExN_C_DLN1	LECT2	5.17233	2.89172	2.31192e-07	0.00634968
2017	ExN_C_DLN1	AC025470.2	5.1716	2.8458	2.321e-07	0.00637463
2021	ExN_C_DLN1	DMC1	5.16676	1.70179	2.38192e-07	0.00654194
2022	ExN_C_DLN1	FAAH	5.16611	0.840081	2.39021e-07	0.0065647
2024	ExN_C_DLN1	AC093898.1	5.16521	1.83854	2.40175e-07	0.0065964
2026	ExN_C_DLN1	AC025211.1	5.16367	0.827006	2.4215e-07	0.00665066
2032	ExN_C_DLN1	AL049775.1	5.15831	1.20531	2.49192e-07	0.00684405
2037	ExN_C_DLN1	PICK1	5.153	0.775375	2.56352e-07	0.0070407
2055	ExN_C_DLN1	FAM78B	5.12657	0.744538	2.95071e-07	0.00810412
2059	ExN_C_DLN1	LRRC3B	5.11894	0.539129	3.07261e-07	0.00843894
2073	ExN_C_DLN1	AC078789.1	5.1007	1.99685	3.38406e-07	0.00929431
2079	ExN_C_DLN1	AC073023.1	5.08977	2.36932	3.58496e-07	0.0098461
2080	ExN_C_DLN1	ARAP3	5.08965	0.761669	3.58726e-07	0.00985241
2081	ExN_C_DLN1	AJAP1	5.08174	1.28113	3.74002e-07	0.010272
2091	ExN_C_DLN1	KAZN-AS1	5.07181	0.889702	3.94043e-07	0.0108224
2092	ExN_C_DLN1	CNNM1	5.07105	0.793611	3.95637e-07	0.0108662
2100	ExN_C_DLN1	AC110491.1	5.06332	1.93852	4.12027e-07	0.0113163
2112	ExN_C_DLN1	EIF1B-AS1	5.04308	0.648131	4.58096e-07	0.0125816
2115	ExN_C_DLN1	AC004083.1	5.033	1.07502	4.82869e-07	0.013262
2119	ExN_C_DLN1	AC109361.2	5.03145	2.15834	4.86774e-07	0.0133692
2124	ExN_C_DLN1	ITGA3	5.02708	0.77779	4.98016e-07	0.013678
2125	ExN_C_DLN1	CNTN5	5.02577	0.94787	5.01421e-07	0.0137715
2130	ExN_C_DLN1	GRK5	5.01669	0.556482	5.25706e-07	0.0144385
2133	ExN_C_DLN1	SRGAP2C	5.01128	0.505142	5.40689e-07	0.01485
2139	ExN_C_DLN1	TRPC3	5.00079	0.967234	5.70951e-07	0.0156812
2142	ExN_C_DLN1	AC113423.2	4.99207	1.09155	5.97361e-07	0.0164065
2144	ExN_C_DLN1	CYTH3	4.9911	0.605794	6.00357e-07	0.0164888
2155	ExN_C_DLN1	CDKL2	4.9743	0.561993	6.54841e-07	0.0179852
2158	ExN_C_DLN1	DPP4	4.97354	1.17799	6.57413e-07	0.0180558
2161	ExN_C_DLN1	AC009063.2	4.97046	1.96115	6.67946e-07	0.0183451
2179	ExN_C_DLN1	AF064866.1	4.94631	1.08203	7.56316e-07	0.0207722
2191	ExN_C_DLN1	SIRPA	4.9281	1.28407	8.30322e-07	0.0228048
2205	ExN_C_DLN1	TTC9B	4.91421	0.635581	8.91424e-07	0.024483
2207	ExN_C_DLN1	AC096564.2	4.90967	1.84906	9.12315e-07	0.0250567
2217	ExN_C_DLN1	TRIM16L	4.90343	0.724241	9.41761e-07	0.0258655
2218	ExN_C_DLN1	MAP3K8	4.90312	1.27558	9.4325e-07	0.0259064
2219	ExN_C_DLN1	RFPL2	4.89933	1.13321	9.6163e-07	0.0264112
2233	ExN_C_DLN1	STX1A	4.8803	0.651716	1.05922e-06	0.0290916
2239	ExN_C_DLN1	DACT1	4.86783	0.873633	1.12829e-06	0.0309884
2240	ExN_C_DLN1	NDP	4.86738	1.39974	1.13088e-06	0.0310596
2244	ExN_C_DLN1	RAB26	4.86281	0.701206	1.15728e-06	0.0317847
2248	ExN_C_DLN1	PPM1H	4.85992	0.773927	1.17436e-06	0.0322537
2258	ExN_C_DLN1	GNB5	4.84659	0.502694	1.25602e-06	0.0344967
2261	ExN_C_DLN1	GCA	4.84289	0.852754	1.27961e-06	0.0351446
2266	ExN_C_DLN1	HS3ST5	4.83872	0.637115	1.3068e-06	0.0358913
2268	ExN_C_DLN1	AC080129.2	4.83768	4.27759	1.31364e-06	0.0360791
2269	ExN_C_DLN1	WDSUB1	4.83727	0.562812	1.31637e-06	0.0361541
2272	ExN_C_DLN1	AC024270.5	4.8348	0.779974	1.33282e-06	0.036606
2274	ExN_C_DLN1	BX546033.1	4.83404	1.92089	1.33793e-06	0.0367461
2277	ExN_C_DLN1	EIF4E1B	4.83171	1.21588	1.35367e-06	0.0371786
2284	ExN_C_DLN1	NEDD9	4.82585	0.639392	1.39407e-06	0.0382881
2286	ExN_C_DLN1	AC013716.1	4.82443	2.59966	1.40404e-06	0.038562
2287	ExN_C_DLN1	AL731553.1	4.82383	2.4909	1.40826e-06	0.0386779
2291	ExN_C_DLN1	AC017101.1	4.81609	0.544415	1.46402e-06	0.0402093
2292	ExN_C_DLN1	GABPB2	4.81604	0.596083	1.46438e-06	0.0402193
2293	ExN_C_DLN1	ADAM11	4.81516	0.982706	1.47083e-06	0.0403963
2297	ExN_C_DLN1	LINC02100	4.81091	1.76356	1.50243e-06	0.0412643
2305	ExN_C_DLN1	KCNA4	4.80444	1.67164	1.55184e-06	0.0426213
2312	ExN_C_DLN1	FAM181B	4.79931	1.07552	1.59209e-06	0.0437268
2319	ExN_C_DLN1	OVCH1-AS1	4.79261	0.921594	1.64624e-06	0.0452139
2320	ExN_C_DLN1	LINC01194	4.79256	1.54381	1.64666e-06	0.0452255
2321	ExN_C_DLN1	AC009227.1	4.79202	1.20505	1.65112e-06	0.0453479
2326	ExN_C_DLN1	RPP38	4.78916	0.534941	1.67484e-06	0.0459996
2334	ExN_C_DLN1	AP001816.1	4.7834	1.37884	1.72356e-06	0.0473376
2335	ExN_C_DLN1	FMNL1	4.78253	0.929567	1.73105e-06	0.0475434
2338	ExN_C_DLN1	PLK2	4.78021	0.84369	1.75112e-06	0.0480946
2340	ExN_C_DLN1	COL15A1	4.7789	1.35536	1.7626e-06	0.0484097
27465	ExN_C_DLN2	SOX5	40.4187	2.5051	0	0
27466	ExN_C_DLN2	NFIB	36.2609	2.50208	6.68106e-288	1.83495e-283
27467	ExN_C_DLN2	KCNQ5	35.3269	3.19091	2.26633e-273	6.22447e-269
27468	ExN_C_DLN2	TMEM108	34.6178	2.48248	1.36271e-262	3.74269e-258
27469	ExN_C_DLN2	CTNND2	34.4825	1.86826	1.46711e-260	4.02942e-256
27470	ExN_C_DLN2	DAB1	34.174	2.32007	5.88022e-256	1.615e-251
27471	ExN_C_DLN2	SSBP2	33.8131	1.57378	1.26423e-250	3.4722e-246
27472	ExN_C_DLN2	NELL2	33.7907	2.01029	2.70418e-250	7.42702e-246
27473	ExN_C_DLN2	GAREM1	33.4433	2.20695	3.21653e-245	8.83421e-241
27474	ExN_C_DLN2	SLC24A2	32.7965	2.50431	6.60181e-236	1.81319e-231
27475	ExN_C_DLN2	C8orf34	32.7696	2.65538	1.59571e-235	4.38262e-231
27476	ExN_C_DLN2	EML1	32.3471	2.14899	1.52379e-229	4.1851e-225
27477	ExN_C_DLN2	ARPP21	32.3446	2.47427	1.65123e-229	4.5351e-225
27478	ExN_C_DLN2	PDE1A	32.2584	2.38515	2.67839e-228	7.3562e-224
27479	ExN_C_DLN2	LDB2	32.0957	2.30308	5.05474e-226	1.38829e-221
27480	ExN_C_DLN2	DLG2	31.7923	1.87508	8.26095e-222	2.26887e-217
27481	ExN_C_DLN2	OPCML	31.7682	2.97535	1.77962e-221	4.88772e-217
27482	ExN_C_DLN2	NAV3	31.4138	1.65487	1.30932e-216	3.59604e-212
27483	ExN_C_DLN2	PDGFC	31.1015	2.23528	2.30192e-212	6.32221e-208
27484	ExN_C_DLN2	SH3GL2	31.0064	2.14836	4.41676e-211	1.21306e-206
27486	ExN_C_DLN2	ADGRB3	30.0898	1.33932	6.57999e-199	1.8072e-194
27487	ExN_C_DLN2	NBEA	30.0041	1.38636	8.68237e-198	2.38461e-193
27488	ExN_C_DLN2	NLGN1	29.4485	1.59722	1.31463e-190	3.61064e-186
27489	ExN_C_DLN2	BACH2	29.3647	1.60239	1.55304e-189	4.26542e-185
27490	ExN_C_DLN2	LRRC7	28.9934	1.68851	7.97991e-185	2.19168e-180
27491	ExN_C_DLN2	CTTNBP2	28.8033	1.92666	1.95282e-182	5.36343e-178
27492	ExN_C_DLN2	FLRT2	28.7421	2.28249	1.13804e-181	3.12564e-177
27493	ExN_C_DLN2	MIR4300HG	28.6818	2.71673	6.43097e-181	1.76627e-176
27494	ExN_C_DLN2	TENM3	28.6439	1.78405	1.90983e-180	5.24535e-176
27496	ExN_C_DLN2	SLC4A10	28.3491	1.70218	8.59002e-177	2.35925e-172
27498	ExN_C_DLN2	SNAP25-AS1	27.6784	1.6584	1.26905e-168	3.48543e-164
27499	ExN_C_DLN2	NECAB1	27.5636	2.41124	3.04271e-167	8.3568e-163
27500	ExN_C_DLN2	KAZN	27.4767	1.85556	3.33253e-166	9.15279e-162
27501	ExN_C_DLN2	RUNX1T1	27.4704	1.7632	3.96535e-166	1.08908e-161
27502	ExN_C_DLN2	DLGAP1	27.0182	1.76065	9.03166e-161	2.48055e-156
27504	ExN_C_DLN2	EPHA6	26.6875	2.35603	6.56981e-157	1.8044e-152
27505	ExN_C_DLN2	LINC01122	26.6707	1.62967	1.02882e-156	2.82566e-152
27506	ExN_C_DLN2	DYNC1I1	26.6309	1.94303	2.98074e-156	8.1866e-152
27509	ExN_C_DLN2	GRIA2	26.121	1.42473	2.10308e-150	5.77611e-146
27510	ExN_C_DLN2	CDHR3	25.9981	1.72882	5.20858e-149	1.43054e-144
27511	ExN_C_DLN2	NFIA	25.9221	1.80456	3.75794e-148	1.03212e-143
27512	ExN_C_DLN2	PBX1	25.6938	1.21294	1.37202e-145	3.76825e-141
27513	ExN_C_DLN2	MSRA	25.6037	1.80632	1.38592e-144	3.80643e-140
27514	ExN_C_DLN2	LMO7	25.4235	1.81908	1.38674e-142	3.80869e-138
27518	ExN_C_DLN2	TNPO1	24.7382	1.23968	4.15018e-135	1.13985e-130
27519	ExN_C_DLN2	SNAP25	24.7271	1.53194	5.4684e-135	1.5019e-130
27523	ExN_C_DLN2	AP001825.1	24.6009	1.90625	1.23611e-133	3.39498e-129
27524	ExN_C_DLN2	AC092691.1	24.4447	1.7929	5.73229e-132	1.57437e-127
27525	ExN_C_DLN2	KLHL14	24.3759	2.43255	3.08016e-131	8.45966e-127
27526	ExN_C_DLN2	PCSK5	24.2055	2.01664	1.94842e-129	5.35135e-125
27527	ExN_C_DLN2	GRIA3	24.1798	1.67328	3.6304e-129	9.9709e-125
27528	ExN_C_DLN2	AFF3	24.0708	1.25578	5.0548e-128	1.3883e-123
27529	ExN_C_DLN2	TMTC1	24.0669	2.22015	5.55493e-128	1.52566e-123
27531	ExN_C_DLN2	DMD	23.9037	1.6054	2.80147e-126	7.69424e-122
27532	ExN_C_DLN2	BCL11B	23.6984	1.88389	3.7459e-124	1.02881e-119
27533	ExN_C_DLN2	DCLK1	23.663	0.915247	8.66888e-124	2.38091e-119
27534	ExN_C_DLN2	ANKRD44	23.5897	1.51636	4.91187e-123	1.34904e-118
27535	ExN_C_DLN2	LINC01572	23.5258	1.58744	2.22137e-122	6.10098e-118
27538	ExN_C_DLN2	NKAIN2	23.3961	2.1274	4.67942e-121	1.2852e-116
27539	ExN_C_DLN2	LRCH1	23.2943	1.44336	5.06993e-120	1.39246e-115
27540	ExN_C_DLN2	MPPED1	23.2532	1.86057	1.32001e-119	3.62541e-115
27541	ExN_C_DLN2	GUCY1A1	23.2327	2.35466	2.12596e-119	5.83895e-115
27542	ExN_C_DLN2	R3HDM1	23.2323	1.40127	2.14562e-119	5.89295e-115
27543	ExN_C_DLN2	AC025887.2	23.2025	2.36667	4.30093e-119	1.18125e-114
27544	ExN_C_DLN2	NEGR1	23.1852	1.94549	6.41676e-119	1.76236e-114
27545	ExN_C_DLN2	RGS7	23.0239	1.67061	2.68649e-117	7.37843e-113
27546	ExN_C_DLN2	ARFGEF3	22.9467	1.48221	1.58877e-116	4.36356e-112
27547	ExN_C_DLN2	MACROD2	22.826	1.38975	2.53073e-115	6.95065e-111
27548	ExN_C_DLN2	PTPRZ1	22.8081	1.36694	3.81326e-115	1.04731e-110
27550	ExN_C_DLN2	DOK6	22.4644	1.62096	9.24677e-112	2.53962e-107
27551	ExN_C_DLN2	MDGA2	22.3872	1.63315	5.2434e-111	1.4401e-106
27554	ExN_C_DLN2	TCERG1L	22.2339	2.57306	1.61392e-109	4.43264e-105
27555	ExN_C_DLN2	CELF2	22.2139	1.1535	2.51882e-109	6.91795e-105
27557	ExN_C_DLN2	EFNA5	22.1587	1.82083	8.59605e-109	2.36091e-104
27558	ExN_C_DLN2	TANC2	22.1457	1.0103	1.14786e-108	3.15258e-104
27561	ExN_C_DLN2	PLCL2	22.0125	1.3544	2.18547e-107	6.00239e-103
27563	ExN_C_DLN2	FAM49A	21.8683	1.52973	5.20186e-106	1.42869e-101
27565	ExN_C_DLN2	DSCAML1	21.6024	1.39558	1.7059e-103	4.68526e-99
27566	ExN_C_DLN2	DSCAM	21.5643	1.43937	3.88455e-103	1.06689e-98
27568	ExN_C_DLN2	DOCK9	21.5327	1.57742	7.6969e-103	2.11395e-98
27569	ExN_C_DLN2	MED13L	21.4254	0.844675	7.74979e-102	2.12848e-97
27571	ExN_C_DLN2	BCL11A	21.233	1.36879	4.73079e-100	1.29931e-95
27573	ExN_C_DLN2	CCSER1	21.142	1.29067	3.26621e-99	8.97064e-95
27574	ExN_C_DLN2	NOL4	21.0351	1.31463	3.13067e-98	8.5984e-94
27575	ExN_C_DLN2	CACNA1E	20.9595	1.36851	1.53722e-97	4.22197e-93
27576	ExN_C_DLN2	AC008591.1	20.8277	1.82175	2.42905e-96	6.67137e-92
27577	ExN_C_DLN2	NEO1	20.8051	1.144	3.88853e-96	1.06799e-91
27578	ExN_C_DLN2	SLC26A4	20.7901	1.90648	5.3226e-96	1.46185e-91
27579	ExN_C_DLN2	KCNJ3	20.787	1.67519	5.675e-96	1.55864e-91
27580	ExN_C_DLN2	ATP8A2	20.7842	1.32605	6.01225e-96	1.65127e-91
27581	ExN_C_DLN2	ZFPM2	20.784	1.60631	6.04576e-96	1.66047e-91
27582	ExN_C_DLN2	ANKS1B	20.7562	1.28143	1.07746e-95	2.95924e-91
27583	ExN_C_DLN2	TNIK	20.7146	1.1155	2.55704e-95	7.02291e-91
27588	ExN_C_DLN2	FAT4	20.4599	1.51792	4.9003e-93	1.34587e-88
27589	ExN_C_DLN2	PRKCE	20.4381	1.28072	7.67307e-93	2.10741e-88
27592	ExN_C_DLN2	MARCH4	20.3153	1.51302	9.41956e-92	2.58708e-87
27593	ExN_C_DLN2	ADAMTS3	20.3101	1.94665	1.04758e-91	2.87718e-87
27594	ExN_C_DLN2	MEF2C	20.2662	1.39124	2.55899e-91	7.02825e-87
27595	ExN_C_DLN2	FRMD4B	20.1942	1.44406	1.10139e-90	3.02496e-86
27599	ExN_C_DLN2	GRIA1	20.0588	1.36485	1.69154e-89	4.64581e-85
27601	ExN_C_DLN2	EPHA5	19.984	1.29907	7.58328e-89	2.08275e-84
27602	ExN_C_DLN2	GPR22	19.9646	1.95537	1.11984e-88	3.07564e-84
27603	ExN_C_DLN2	CSRNP3	19.7825	1.02082	4.21008e-87	1.1563e-82
27604	ExN_C_DLN2	PTPRG	19.6921	1.18076	2.51843e-86	6.91687e-82
27606	ExN_C_DLN2	LINC01551	19.6422	1.48538	6.74112e-86	1.85145e-81
27608	ExN_C_DLN2	ACTR3B	19.6101	1.51184	1.26839e-85	3.48364e-81
27610	ExN_C_DLN2	PHACTR1	19.5766	0.987229	2.44669e-85	6.71983e-81
27611	ExN_C_DLN2	CADM1	19.509	0.976223	9.20694e-85	2.52869e-80
27613	ExN_C_DLN2	ADAMTS19	19.4589	1.79145	2.44928e-84	6.72696e-80
27614	ExN_C_DLN2	AC004158.1	19.3644	1.42912	1.54077e-83	4.23172e-79
27615	ExN_C_DLN2	MYO5B	19.3109	1.60206	4.34706e-83	1.19392e-78
27616	ExN_C_DLN2	SLCO3A1	19.2796	1.38002	7.9715e-83	2.18937e-78
27617	ExN_C_DLN2	PELI2	19.2322	1.41559	1.98905e-82	5.46291e-78
27619	ExN_C_DLN2	FEZF2	19.1417	2.50198	1.13437e-81	3.11555e-77
27620	ExN_C_DLN2	RAI14	19.1286	1.34145	1.46066e-81	4.01169e-77
27622	ExN_C_DLN2	BACE2	19.0361	1.98655	8.57467e-81	2.35503e-76
27623	ExN_C_DLN2	CSGALNACT1	18.9592	1.6032	3.70572e-80	1.01777e-75
27624	ExN_C_DLN2	LRRTM4	18.9527	1.40042	4.19298e-80	1.1516e-75
27627	ExN_C_DLN2	NTM	18.8351	1.28616	3.89367e-79	1.0694e-74
27628	ExN_C_DLN2	LSAMP	18.8166	1.20426	5.51734e-79	1.51534e-74
27630	ExN_C_DLN2	AL157778.1	18.7775	1.28263	1.15362e-78	3.16841e-74
27631	ExN_C_DLN2	MYT1L	18.7463	1.08322	2.07546e-78	5.70025e-74
27633	ExN_C_DLN2	AC119868.2	18.6866	1.53116	6.36016e-78	1.74682e-73
27634	ExN_C_DLN2	ST3GAL1	18.6323	1.68806	1.75652e-77	4.8243e-73
27635	ExN_C_DLN2	DISC1	18.5679	1.71731	5.84092e-77	1.60421e-72
27636	ExN_C_DLN2	HIVEP2	18.4891	1.20718	2.52667e-76	6.93949e-72
27638	ExN_C_DLN2	LMO3	18.449	1.59576	5.31185e-76	1.4589e-71
27639	ExN_C_DLN2	EPHA7	18.406	1.34289	1.17488e-75	3.22682e-71
27640	ExN_C_DLN2	SYN2	18.3831	1.45888	1.79556e-75	4.93152e-71
27642	ExN_C_DLN2	COG5	18.379	0.98375	1.93339e-75	5.31007e-71
27643	ExN_C_DLN2	PAK5	18.3773	1.1336	1.99822e-75	5.48812e-71
27645	ExN_C_DLN2	CARMIL1	18.2613	1.35033	1.6817e-74	4.61878e-70
27647	ExN_C_DLN2	SIAH3	18.0895	1.95759	3.85642e-73	1.05917e-68
27649	ExN_C_DLN2	FOXG1	17.928	1.55421	7.12965e-72	1.95816e-67
27651	ExN_C_DLN2	GPC6	17.9048	1.32662	1.08181e-71	2.97119e-67
27652	ExN_C_DLN2	ENOX1	17.8652	1.06057	2.20263e-71	6.04951e-67
27653	ExN_C_DLN2	DOCK3	17.7975	0.769177	7.38653e-71	2.02871e-66
27656	ExN_C_DLN2	NIN	17.7593	1.1208	1.46074e-70	4.01192e-66
27657	ExN_C_DLN2	LINC00599	17.7501	1.12821	1.72085e-70	4.72631e-66
27658	ExN_C_DLN2	AC079226.2	17.7406	1.79314	2.03611e-70	5.59217e-66
27662	ExN_C_DLN2	SLC44A1	17.5889	1.24679	2.99702e-69	8.23132e-65
27663	ExN_C_DLN2	PLPPR1	17.5872	1.17463	3.08562e-69	8.47466e-65
27664	ExN_C_DLN2	CFTR	17.505	1.74177	1.31279e-68	3.60557e-64
27665	ExN_C_DLN2	GABRA2	17.4765	1.52361	2.1651e-68	5.94646e-64
27666	ExN_C_DLN2	ZEB2	17.4557	1.22089	3.11612e-68	8.55841e-64
27667	ExN_C_DLN2	IGFBP5	17.4552	1.77462	3.1443e-68	8.63583e-64
27668	ExN_C_DLN2	AC015923.1	17.4325	0.950791	4.67736e-68	1.28464e-63
27674	ExN_C_DLN2	CHSY3	17.2531	1.50272	1.06072e-66	2.91327e-62
27675	ExN_C_DLN2	SEL1L3	17.2306	1.59962	1.56621e-66	4.30159e-62
27676	ExN_C_DLN2	SLIT1	17.1438	1.00959	6.99742e-66	1.92184e-61
27681	ExN_C_DLN2	MARCH3	17.0387	1.36095	4.2375e-65	1.16383e-60
27682	ExN_C_DLN2	SYNDIG1	17.0386	1.70887	4.24516e-65	1.16593e-60
27683	ExN_C_DLN2	ZFPM2-AS1	17.0131	1.41083	6.56621e-65	1.80341e-60
27684	ExN_C_DLN2	PITPNC1	17.0072	0.974963	7.25874e-65	1.99361e-60
27685	ExN_C_DLN2	NRG3	17.004	1.23036	7.66938e-65	2.1064e-60
27686	ExN_C_DLN2	APBA1	16.989	1.00528	9.91454e-65	2.72303e-60
27697	ExN_C_DLN2	PPM1E	16.7924	0.828045	2.77442e-63	7.61993e-59
27698	ExN_C_DLN2	PTPRD	16.7443	1.0804	6.23106e-63	1.71136e-58
27699	ExN_C_DLN2	CRYM	16.7358	2.3745	7.18532e-63	1.97345e-58
27701	ExN_C_DLN2	CCDC171	16.7014	1.07206	1.28054e-62	3.517e-58
27703	ExN_C_DLN2	PDE1C	16.6629	1.44625	2.43812e-62	6.69631e-58
27704	ExN_C_DLN2	GABBR2	16.638	1.28351	3.69537e-62	1.01493e-57
27706	ExN_C_DLN2	GRIK2	16.63	1.17665	4.22576e-62	1.1606e-57
27707	ExN_C_DLN2	FOXG1-AS1	16.6291	1.65318	4.29001e-62	1.17825e-57
27714	ExN_C_DLN2	PLPPR5	16.5032	1.26224	3.47718e-61	9.55007e-57
27715	ExN_C_DLN2	LIN7A	16.4476	1.13527	8.72923e-61	2.39748e-56
27718	ExN_C_DLN2	CSRP2	16.4004	1.48409	1.90045e-60	5.21957e-56
27722	ExN_C_DLN2	AASS	16.2367	1.47963	2.77621e-59	7.62487e-55
27723	ExN_C_DLN2	KCNH7	16.1868	1.13391	6.25219e-59	1.71716e-54
27724	ExN_C_DLN2	ETV1	16.1695	1.61901	8.27344e-59	2.2723e-54
27725	ExN_C_DLN2	NRCAM	16.1202	0.85847	1.84085e-58	5.0559e-54
27727	ExN_C_DLN2	VRK2	15.9754	2.07733	1.89584e-57	5.20692e-53
27728	ExN_C_DLN2	FAT3	15.9747	0.994804	1.9168e-57	5.26449e-53
27730	ExN_C_DLN2	AC103770.1	15.9682	1.97389	2.13006e-57	5.85021e-53
27731	ExN_C_DLN2	GALNT13	15.9629	1.31767	2.31528e-57	6.3589e-53
27732	ExN_C_DLN2	DLGAP1-AS5	15.9375	1.22709	3.48087e-57	9.56021e-53
27733	ExN_C_DLN2	ROBO2	15.923	1.14721	4.38923e-57	1.2055e-52
27734	ExN_C_DLN2	SLC17A7	15.9088	1.52597	5.50946e-57	1.51317e-52
27737	ExN_C_DLN2	ABHD6	15.8236	1.23902	2.1384e-56	5.87312e-52
27738	ExN_C_DLN2	TMEM108-AS1	15.8099	1.73121	2.65953e-56	7.3044e-52
27739	ExN_C_DLN2	CDH6	15.775	1.54011	4.62305e-56	1.26972e-51
27743	ExN_C_DLN2	TOX	15.7382	1.13201	8.2794e-56	2.27394e-51
27746	ExN_C_DLN2	DPP6	15.6469	1.31485	3.48933e-55	9.58343e-51
27747	ExN_C_DLN2	SRGAP1	15.6453	0.863713	3.57529e-55	9.81954e-51
27748	ExN_C_DLN2	NYAP2	15.6209	1.04697	5.24566e-55	1.44072e-50
27749	ExN_C_DLN2	GRIK3	15.5423	1.35215	1.79401e-54	4.92724e-50
27750	ExN_C_DLN2	TRPM3	15.5281	1.34045	2.23838e-54	6.14771e-50
27751	ExN_C_DLN2	MGLL	15.4468	1.31496	7.93056e-54	2.17813e-49
27752	ExN_C_DLN2	SHTN1	15.391	0.928707	1.88244e-53	5.17012e-49
27756	ExN_C_DLN2	NPR3	15.3142	1.93022	6.14782e-53	1.6885e-48
27761	ExN_C_DLN2	RAPGEF2	15.206	0.743538	3.22533e-52	8.85837e-48
27762	ExN_C_DLN2	XPR1	15.1606	0.817158	6.44444e-52	1.76996e-47
27764	ExN_C_DLN2	HS3ST4	15.1476	1.20406	7.85565e-52	2.15755e-47
27766	ExN_C_DLN2	TSHZ3	15.1055	1.33354	1.48949e-51	4.09089e-47
27767	ExN_C_DLN2	SLA	15.0747	1.28831	2.37764e-51	6.53018e-47
27772	ExN_C_DLN2	LRRC3B	14.9978	1.35678	7.59197e-51	2.08513e-46
27774	ExN_C_DLN2	PRDM8	14.9505	1.61352	1.54611e-50	4.2464e-46
27776	ExN_C_DLN2	SYT16	14.9203	1.11857	2.4312e-50	6.6773e-46
27777	ExN_C_DLN2	TENM4	14.8988	0.834259	3.35331e-50	9.20988e-46
27781	ExN_C_DLN2	IL33	14.7977	2.32188	1.51682e-49	4.16594e-45
27784	ExN_C_DLN2	NFIX	14.7116	1.29469	5.43368e-49	1.49236e-44
27787	ExN_C_DLN2	AC092691.3	14.5711	1.3959	4.28984e-48	1.1782e-43
27789	ExN_C_DLN2	COL25A1	14.5516	1.5607	5.7094e-48	1.56809e-43
27791	ExN_C_DLN2	RALGAPA2	14.5038	0.756785	1.14633e-47	3.1484e-43
27795	ExN_C_DLN2	FNDC3B	14.4149	0.979394	4.1713e-47	1.14565e-42
27796	ExN_C_DLN2	RALYL	14.3598	1.22199	9.2502e-47	2.54057e-42
27797	ExN_C_DLN2	GNAI1	14.3442	1.11346	1.15772e-46	3.17969e-42
27798	ExN_C_DLN2	MGST1	14.3429	1.23715	1.1804e-46	3.24198e-42
27799	ExN_C_DLN2	SRGAP2	14.3298	1.04467	1.42455e-46	3.91253e-42
27804	ExN_C_DLN2	LINC02082	14.2356	1.8195	5.51194e-46	1.51385e-41
27825	ExN_C_DLN2	NTRK3	14.0031	1.0844	1.49292e-44	4.10031e-40
27829	ExN_C_DLN2	AP002370.2	13.9184	1.27053	4.89632e-44	1.34477e-39
27832	ExN_C_DLN2	PLXDC2	13.8751	1.16023	8.96918e-44	2.46339e-39
27833	ExN_C_DLN2	MIR137HG	13.8735	1.04036	9.17425e-44	2.51971e-39
27835	ExN_C_DLN2	THSD7A	13.8643	0.983569	1.04254e-43	2.86332e-39
27839	ExN_C_DLN2	ST6GALNAC3	13.8222	0.952159	1.87265e-43	5.14323e-39
27840	ExN_C_DLN2	DOCK4	13.8201	0.753625	1.92699e-43	5.29247e-39
27846	ExN_C_DLN2	GRIN2B	13.7496	0.818794	5.11871e-43	1.40585e-38
27853	ExN_C_DLN2	PPM1L	13.6611	0.826292	1.73443e-42	4.76362e-38
27854	ExN_C_DLN2	MLLT3	13.65	0.760331	2.01977e-42	5.54729e-38
27855	ExN_C_DLN2	NEUROD6	13.6368	1.52132	2.41986e-42	6.64615e-38
27856	ExN_C_DLN2	GARNL3	13.6171	1.00815	3.16984e-42	8.70597e-38
27860	ExN_C_DLN2	NCKAP5	13.535	0.890453	9.71927e-42	2.6694e-37
27861	ExN_C_DLN2	AL031293.1	13.5338	1.37327	9.87668e-42	2.71263e-37
27864	ExN_C_DLN2	LRP1B	13.4819	1.24659	1.99974e-41	5.49228e-37
27869	ExN_C_DLN2	AC113386.1	13.3657	1.64949	9.59071e-41	2.63409e-36
27878	ExN_C_DLN2	PPP3CA	13.2544	0.655104	4.25234e-40	1.16791e-35
27879	ExN_C_DLN2	SNX7	13.2539	1.38541	4.28319e-40	1.17638e-35
27881	ExN_C_DLN2	CAP2	13.2459	0.937576	4.76342e-40	1.30827e-35
27887	ExN_C_DLN2	SYT1	13.2033	0.575499	8.39789e-40	2.30648e-35
27890	ExN_C_DLN2	NAV2	13.1349	0.735377	2.07673e-39	5.70374e-35
27891	ExN_C_DLN2	AL135878.1	13.1138	1.42983	2.74484e-39	7.53869e-35
27897	ExN_C_DLN2	HECW1	13.0714	0.798166	4.79741e-39	1.31761e-34
27899	ExN_C_DLN2	SNCA	13.0125	1.08582	1.039e-38	2.85361e-34
27902	ExN_C_DLN2	KCNQ5-AS1	12.9885	2.45658	1.42184e-38	3.90508e-34
27903	ExN_C_DLN2	NUMB	12.9843	0.712997	1.50218e-38	4.12575e-34
27906	ExN_C_DLN2	AC021127.1	12.9544	1.78463	2.21785e-38	6.09133e-34
27908	ExN_C_DLN2	ZBTB18	12.9235	1.27398	3.31879e-38	9.11506e-34
27910	ExN_C_DLN2	PTPRG-AS1	12.8885	0.983059	5.22749e-38	1.43573e-33
27914	ExN_C_DLN2	RBFOX1	12.8606	1.10382	7.49565e-38	2.05868e-33
27915	ExN_C_DLN2	TG	12.8568	1.16604	7.87792e-38	2.16367e-33
27917	ExN_C_DLN2	OCA2	12.8461	1.75114	9.04264e-38	2.48356e-33
27920	ExN_C_DLN2	ADAMTSL1	12.8259	1.15894	1.17399e-37	3.22437e-33
27922	ExN_C_DLN2	VRK1	12.8044	1.17395	1.5498e-37	4.25652e-33
27923	ExN_C_DLN2	AC023886.1	12.7989	1.48203	1.66299e-37	4.5674e-33
27925	ExN_C_DLN2	CSMD1	12.7942	1.10256	1.7675e-37	4.85443e-33
27927	ExN_C_DLN2	RNF217-AS1	12.7527	1.31553	3.00959e-37	8.26584e-33
27929	ExN_C_DLN2	GRM3	12.712	1.01129	5.07182e-37	1.39298e-32
27930	ExN_C_DLN2	KCNB2	12.6871	0.862487	6.97191e-37	1.91483e-32
27933	ExN_C_DLN2	DLGAP1-AS4	12.6361	1.06445	1.33513e-36	3.66693e-32
27934	ExN_C_DLN2	NR4A2	12.5939	1.55156	2.28205e-36	6.26764e-32
27942	ExN_C_DLN2	TCF4	12.4581	0.700807	1.26298e-35	3.46879e-31
27946	ExN_C_DLN2	PRKAR2B	12.4389	0.869353	1.60706e-35	4.41379e-31
27949	ExN_C_DLN2	AC092666.1	12.4272	1.78447	1.86003e-35	5.10858e-31
27950	ExN_C_DLN2	SPATA16	12.4262	1.77231	1.88432e-35	5.1753e-31
27954	ExN_C_DLN2	RYR2	12.3752	1.18585	3.56023e-35	9.77818e-31
27958	ExN_C_DLN2	AL158077.2	12.3348	1.93006	5.88093e-35	1.6152e-30
27959	ExN_C_DLN2	PCLO	12.33	0.678297	6.24219e-35	1.71442e-30
27962	ExN_C_DLN2	AC069437.1	12.2777	0.969733	1.19331e-34	3.27741e-30
27963	ExN_C_DLN2	AL035446.2	12.2471	2.14565	1.74198e-34	4.78436e-30
27966	ExN_C_DLN2	SOX5-AS1	12.2185	1.34328	2.47644e-34	6.80154e-30
27967	ExN_C_DLN2	SLC8A1	12.2174	0.727825	2.50844e-34	6.88942e-30
27970	ExN_C_DLN2	AC073571.1	12.1529	1.19416	5.5353e-34	1.52027e-29
27974	ExN_C_DLN2	NRXN1	12.1337	0.693356	6.99887e-34	1.92224e-29
27975	ExN_C_DLN2	ARHGAP44	12.1243	0.858449	7.85075e-34	2.15621e-29
27982	ExN_C_DLN2	AP002802.1	12.0467	2.61451	2.01986e-33	5.54754e-29
27984	ExN_C_DLN2	SLC44A5	12.0302	0.715479	2.46615e-33	6.77329e-29
27990	ExN_C_DLN2	AL133166.1	11.9445	1.37665	6.93432e-33	1.90451e-28
27993	ExN_C_DLN2	B3GAT2	11.9095	1.21701	1.05647e-32	2.9016e-28
27994	ExN_C_DLN2	FAM171B	11.9018	0.976695	1.15869e-32	3.18235e-28
27995	ExN_C_DLN2	MEP1B	11.8977	1.69216	1.21585e-32	3.33934e-28
27999	ExN_C_DLN2	CNR1	11.8671	1.0153	1.7534e-32	4.81571e-28
28000	ExN_C_DLN2	KCNG1	11.853	1.7132	2.0762e-32	5.70227e-28
28001	ExN_C_DLN2	AC069155.1	11.8513	1.3763	2.11846e-32	5.81835e-28
28002	ExN_C_DLN2	ANKH	11.8503	0.946449	2.14461e-32	5.89017e-28
28004	ExN_C_DLN2	RCAN1	11.8276	1.34001	2.80974e-32	7.71695e-28
28006	ExN_C_DLN2	NR4A3	11.8208	1.66714	3.0488e-32	8.37354e-28
28007	ExN_C_DLN2	AC006387.1	11.8031	0.950782	3.76209e-32	1.03326e-27
28009	ExN_C_DLN2	OVCH1-AS1	11.7657	1.95909	5.86165e-32	1.6099e-27
28010	ExN_C_DLN2	AC069228.1	11.7474	0.688794	7.28522e-32	2.00089e-27
28014	ExN_C_DLN2	TRIM9	11.7229	0.976523	9.73104e-32	2.67263e-27
28015	ExN_C_DLN2	DPY19L2	11.7109	1.11955	1.12093e-31	3.07864e-27
28016	ExN_C_DLN2	FXYD6	11.7006	0.883648	1.26558e-31	3.47591e-27
28018	ExN_C_DLN2	CAMKV	11.6813	1.23539	1.58926e-31	4.36491e-27
28021	ExN_C_DLN2	AL356807.1	11.6439	2.72887	2.46503e-31	6.77019e-27
28022	ExN_C_DLN2	LINC01360	11.6438	3.07728	2.46837e-31	6.77939e-27
28027	ExN_C_DLN2	STUM	11.5766	1.2717	5.41549e-31	1.48736e-26
28028	ExN_C_DLN2	FLNB	11.5624	0.961066	6.38651e-31	1.75406e-26
28033	ExN_C_DLN2	BCAP29	11.5083	1.18014	1.19755e-30	3.28907e-26
28035	ExN_C_DLN2	AP003464.1	11.4813	1.55909	1.63864e-30	4.50051e-26
28039	ExN_C_DLN2	AL354949.1	11.4675	1.613	1.92199e-30	5.27875e-26
28040	ExN_C_DLN2	AC095056.1	11.4585	1.68834	2.13092e-30	5.85258e-26
28043	ExN_C_DLN2	SEZ6	11.4377	0.97754	2.71077e-30	7.44513e-26
28044	ExN_C_DLN2	BRINP1	11.4372	0.958966	2.7252e-30	7.48475e-26
28047	ExN_C_DLN2	ENO4	11.3997	0.89203	4.1975e-30	1.15284e-25
28048	ExN_C_DLN2	ID2	11.3987	1.24376	4.24485e-30	1.16585e-25
28050	ExN_C_DLN2	KIAA0319	11.3759	1.03275	5.51588e-30	1.51494e-25
28051	ExN_C_DLN2	PLPPR4	11.3731	1.02788	5.69254e-30	1.56346e-25
28053	ExN_C_DLN2	GRM5	11.3715	0.973652	5.79593e-30	1.59185e-25
28055	ExN_C_DLN2	PCED1B	11.3713	1.76729	5.81439e-30	1.59692e-25
28057	ExN_C_DLN2	LPL	11.3314	1.76969	9.16972e-30	2.51846e-25
28058	ExN_C_DLN2	AC005009.2	11.3164	1.31729	1.08848e-29	2.98951e-25
28061	ExN_C_DLN2	SATB2	11.3089	1.06532	1.18608e-29	3.25757e-25
28062	ExN_C_DLN2	LRRC37B	11.2981	0.895408	1.34154e-29	3.68455e-25
28078	ExN_C_DLN2	STX17-AS1	11.1654	1.42468	6.02389e-29	1.65446e-24
28087	ExN_C_DLN2	CDON	11.1129	0.886312	1.0853e-28	2.98079e-24
28090	ExN_C_DLN2	MYO16	11.1033	0.906556	1.20903e-28	3.3206e-24
28091	ExN_C_DLN2	UNC79	11.1013	0.588142	1.23687e-28	3.39707e-24
28093	ExN_C_DLN2	WASF1	11.0941	0.811472	1.33976e-28	3.67966e-24
28098	ExN_C_DLN2	CLMP	11.0254	0.949141	2.88271e-28	7.91736e-24
28099	ExN_C_DLN2	GPRIN3	11.0185	1.23153	3.11217e-28	8.54757e-24
28100	ExN_C_DLN2	ZFHX2	11.0106	0.878128	3.39706e-28	9.33003e-24
28101	ExN_C_DLN2	AL158840.1	10.9953	1.10645	4.02621e-28	1.1058e-23
28107	ExN_C_DLN2	SIPA1L1	10.8653	0.708466	1.68592e-27	4.63039e-23
28110	ExN_C_DLN2	CNTN1	10.8581	0.813512	1.82577e-27	5.01447e-23
28113	ExN_C_DLN2	TBR1	10.8225	1.18933	2.69297e-27	7.39625e-23
28118	ExN_C_DLN2	FBXL2	10.7968	0.606176	3.5644e-27	9.78962e-23
28122	ExN_C_DLN2	ELMOD1	10.7859	1.24054	4.01492e-27	1.1027e-22
28123	ExN_C_DLN2	AC011900.1	10.7799	0.9623	4.28531e-27	1.17696e-22
28124	ExN_C_DLN2	CSAD	10.7738	0.722056	4.57701e-27	1.25708e-22
28129	ExN_C_DLN2	AL445193.2	10.7127	1.44394	8.87581e-27	2.43774e-22
28130	ExN_C_DLN2	SNX32	10.7021	0.90947	9.95074e-27	2.73297e-22
28134	ExN_C_DLN2	GUCY1B1	10.6688	1.33177	1.42515e-26	3.91418e-22
28142	ExN_C_DLN2	SOX4	10.6123	0.553529	2.61215e-26	7.17427e-22
28144	ExN_C_DLN2	SERPINI1	10.5989	1.17317	3.01537e-26	8.28173e-22
28149	ExN_C_DLN2	GABPB1-AS1	10.5334	0.513373	6.06183e-26	1.66488e-21
28151	ExN_C_DLN2	DPYD	10.5304	0.814955	6.25872e-26	1.71896e-21
28152	ExN_C_DLN2	HIVEP3	10.5274	0.695746	6.46174e-26	1.77472e-21
28154	ExN_C_DLN2	SPTAN1	10.5066	0.552379	8.05813e-26	2.21316e-21
28155	ExN_C_DLN2	B3GAT1	10.5064	1.18125	8.07185e-26	2.21693e-21
28158	ExN_C_DLN2	CSPP1	10.501	0.601444	8.54488e-26	2.34685e-21
28160	ExN_C_DLN2	NFIA-AS2	10.4746	0.900252	1.12971e-25	3.10274e-21
28164	ExN_C_DLN2	CHST15	10.455	1.1912	1.39037e-25	3.81864e-21
28167	ExN_C_DLN2	OVCH1	10.4506	2.22597	1.45644e-25	4.00011e-21
28172	ExN_C_DLN2	KIF16B	10.4155	1.00394	2.10736e-25	5.78788e-21
28174	ExN_C_DLN2	ARMC9	10.391	0.817288	2.72548e-25	7.48554e-21
28177	ExN_C_DLN2	ASAH1	10.3663	0.911241	3.52896e-25	9.69229e-21
28184	ExN_C_DLN2	DACT1	10.3346	1.55697	4.91583e-25	1.35013e-20
28187	ExN_C_DLN2	NCALD	10.3008	0.761525	6.98688e-25	1.91895e-20
28188	ExN_C_DLN2	SEMA6D	10.3006	0.664762	7.00057e-25	1.92271e-20
28197	ExN_C_DLN2	PPFIA2	10.2529	0.542208	1.1483e-24	3.1538e-20
28202	ExN_C_DLN2	ASXL3	10.2175	0.606737	1.65618e-24	4.54869e-20
28205	ExN_C_DLN2	UBA6-AS1	10.2027	0.718144	1.9293e-24	5.29881e-20
28211	ExN_C_DLN2	CEP128	10.1571	0.841238	3.08018e-24	8.45972e-20
28218	ExN_C_DLN2	LINC02281	10.0953	1.219	5.79461e-24	1.59149e-19
28238	ExN_C_DLN2	ITPR1	9.97006	1.49758	2.06104e-23	5.66064e-19
28243	ExN_C_DLN2	MYO1D	9.93494	0.750048	2.93365e-23	8.05728e-19
28244	ExN_C_DLN2	SRPK1	9.9284	0.512394	3.13243e-23	8.60322e-19
28248	ExN_C_DLN2	GUCY1A2	9.91167	0.806097	3.70415e-23	1.01734e-18
28253	ExN_C_DLN2	AC068759.1	9.87698	1.76671	5.23894e-23	1.43887e-18
28256	ExN_C_DLN2	AP000462.1	9.84136	0.646344	7.46904e-23	2.05137e-18
28259	ExN_C_DLN2	PLXND1	9.83012	1.34587	8.35166e-23	2.29378e-18
28262	ExN_C_DLN2	ANKRD36C	9.79373	0.51094	1.19798e-22	3.29024e-18
28263	ExN_C_DLN2	TMEM163	9.78848	0.71953	1.26182e-22	3.46559e-18
28267	ExN_C_DLN2	C3orf14	9.76703	1.0373	1.5595e-22	4.28316e-18
28268	ExN_C_DLN2	GRK3	9.75621	0.622115	1.73515e-22	4.7656e-18
28269	ExN_C_DLN2	MAPT	9.7511	0.559135	1.82477e-22	5.01174e-18
28273	ExN_C_DLN2	DOP1B	9.72538	0.67848	2.35033e-22	6.45519e-18
28277	ExN_C_DLN2	AC025809.1	9.67626	1.33156	3.8037e-22	1.04468e-17
28278	ExN_C_DLN2	CELF2-AS2	9.67292	0.738726	3.92983e-22	1.07933e-17
28281	ExN_C_DLN2	DAPK1	9.6579	0.672596	4.55091e-22	1.24991e-17
28283	ExN_C_DLN2	MALRD1	9.65587	1.53418	4.64203e-22	1.27493e-17
28284	ExN_C_DLN2	ATXN7L1	9.65362	0.58061	4.74491e-22	1.30319e-17
28299	ExN_C_DLN2	ITSN1	9.55119	0.512016	1.28216e-21	3.52145e-17
28303	ExN_C_DLN2	AC004160.1	9.53754	0.806571	1.46265e-21	4.01717e-17
28304	ExN_C_DLN2	CPNE4	9.53429	1.07052	1.5091e-21	4.14475e-17
28307	ExN_C_DLN2	ARHGAP20	9.49791	0.912684	2.14153e-21	5.8817e-17
28318	ExN_C_DLN2	AL049779.4	9.45245	1.04302	3.30975e-21	9.09024e-17
28321	ExN_C_DLN2	AC020611.2	9.43295	0.724617	3.98731e-21	1.09511e-16
28323	ExN_C_DLN2	PPP2R2B	9.42279	0.577093	4.39265e-21	1.20644e-16
28324	ExN_C_DLN2	TIAM2	9.41968	0.528477	4.52477e-21	1.24273e-16
28326	ExN_C_DLN2	SMARCA2	9.40133	0.69922	5.38793e-21	1.47979e-16
28327	ExN_C_DLN2	NEUROD2	9.40109	1.14443	5.4001e-21	1.48314e-16
28329	ExN_C_DLN2	AC092819.3	9.38022	2.34356	6.58356e-21	1.80817e-16
28338	ExN_C_DLN2	ADARB1	9.34011	0.798428	9.62302e-21	2.64296e-16
28341	ExN_C_DLN2	MYO5A	9.32516	0.523613	1.10817e-20	3.04358e-16
28342	ExN_C_DLN2	AC104964.1	9.30279	1.36681	1.36802e-20	3.75726e-16
28344	ExN_C_DLN2	MAGI1-AS1	9.29761	1.37725	1.43633e-20	3.94487e-16
28349	ExN_C_DLN2	AC010623.1	9.26254	1.43469	1.9962e-20	5.48256e-16
28351	ExN_C_DLN2	NTSR1	9.2499	1.30162	2.24692e-20	6.17117e-16
28358	ExN_C_DLN2	AC011474.1	9.21708	1.46225	3.05293e-20	8.38487e-16
28362	ExN_C_DLN2	AC084816.1	9.20545	1.39641	3.40244e-20	9.34481e-16
28363	ExN_C_DLN2	AL596451.1	9.18279	0.745191	4.20045e-20	1.15365e-15
28367	ExN_C_DLN2	SPOCK1	9.17546	0.70306	4.49665e-20	1.235e-15
28368	ExN_C_DLN2	GABRB1	9.16977	0.987021	4.74015e-20	1.30188e-15
28371	ExN_C_DLN2	SLC39A11	9.15975	0.793533	5.20179e-20	1.42867e-15
28374	ExN_C_DLN2	CAMK4	9.14956	0.616751	5.71635e-20	1.56999e-15
28382	ExN_C_DLN2	AC010343.3	9.09711	2.19498	9.27633e-20	2.54774e-15
28389	ExN_C_DLN2	DTNA	9.08	0.544838	1.0857e-19	2.98188e-15
28390	ExN_C_DLN2	KCNV1	9.07633	1.77497	1.123e-19	3.08431e-15
28392	ExN_C_DLN2	AP003025.1	9.06739	1.10565	1.21899e-19	3.34795e-15
28400	ExN_C_DLN2	PRSS51	9.03328	1.09164	1.66599e-19	4.57565e-15
28409	ExN_C_DLN2	AL353693.1	8.99405	1.08672	2.38282e-19	6.54443e-15
28410	ExN_C_DLN2	CTDSPL	8.98178	0.774594	2.66423e-19	7.3173e-15
28412	ExN_C_DLN2	STK10	8.97855	1.03912	2.74369e-19	7.53555e-15
28417	ExN_C_DLN2	AC079921.1	8.95699	0.744139	3.3366e-19	9.16397e-15
28418	ExN_C_DLN2	EPB41L3	8.95324	0.652097	3.45204e-19	9.48104e-15
28420	ExN_C_DLN2	AL136171.2	8.94037	1.39828	3.87877e-19	1.0653e-14
28438	ExN_C_DLN2	FBN3	8.8408	0.896222	9.50331e-19	2.61008e-14
28448	ExN_C_DLN2	NMNAT2	8.7984	0.539407	1.38783e-18	3.81168e-14
28451	ExN_C_DLN2	OLFM2	8.78867	0.703182	1.51346e-18	4.15673e-14
28452	ExN_C_DLN2	PTPRO	8.78769	0.562711	1.52671e-18	4.19312e-14
28461	ExN_C_DLN2	AC034111.2	8.70348	1.47574	3.21865e-18	8.84004e-14
28475	ExN_C_DLN2	RNF182	8.61935	1.03055	6.7336e-18	1.84938e-13
28484	ExN_C_DLN2	FAM102B	8.57069	0.920677	1.02864e-17	2.82515e-13
28486	ExN_C_DLN2	AC004054.1	8.55895	0.895258	1.139e-17	3.12826e-13
28488	ExN_C_DLN2	DIAPH2	8.55557	0.705217	1.17285e-17	3.22122e-13
28489	ExN_C_DLN2	GABRA4	8.5523	1.774	1.20657e-17	3.31385e-13
28495	ExN_C_DLN2	ARHGAP15	8.53698	1.29133	1.3778e-17	3.78412e-13
28498	ExN_C_DLN2	SLC8A1-AS1	8.5241	0.592137	1.54004e-17	4.22971e-13
28513	ExN_C_DLN2	MIR181A1HG	8.48814	0.589958	2.09972e-17	5.76687e-13
28522	ExN_C_DLN2	LIMCH1	8.46116	0.574272	2.64723e-17	7.27063e-13
28523	ExN_C_DLN2	TUSC7	8.46103	1.33791	2.65022e-17	7.27884e-13
28525	ExN_C_DLN2	MEF2C-AS1	8.45451	0.905709	2.80256e-17	7.69723e-13
28532	ExN_C_DLN2	LINC01811	8.40394	1.29433	4.3175e-17	1.1858e-12
28537	ExN_C_DLN2	RAP2A	8.38274	0.724511	5.17101e-17	1.42022e-12
28539	ExN_C_DLN2	CNKSR2	8.37702	0.634599	5.42871e-17	1.49099e-12
28545	ExN_C_DLN2	SEMA3A	8.34841	0.632202	6.91876e-17	1.90024e-12
28555	ExN_C_DLN2	ANO4	8.30178	0.8137	1.02559e-16	2.81678e-12
28567	ExN_C_DLN2	GAS7	8.24946	0.708945	1.59113e-16	4.37003e-12
28568	ExN_C_DLN2	GNB5	8.23918	0.762862	1.73399e-16	4.7624e-12
28575	ExN_C_DLN2	GFOD1	8.21507	0.794997	2.12033e-16	5.82349e-12
28585	ExN_C_DLN2	ZRANB2-AS2	8.16136	0.790448	3.31279e-16	9.09859e-12
28591	ExN_C_DLN2	AC010974.2	8.13968	0.75927	3.96314e-16	1.08848e-11
28595	ExN_C_DLN2	ICA1L	8.11909	0.557941	4.69709e-16	1.29006e-11
28596	ExN_C_DLN2	AL445433.2	8.11842	0.964603	4.72301e-16	1.29718e-11
28597	ExN_C_DLN2	B3GNT2	8.11452	1.4581	4.87714e-16	1.33951e-11
28598	ExN_C_DLN2	MACROD2-AS1	8.11331	0.979936	4.92607e-16	1.35294e-11
28599	ExN_C_DLN2	AC104964.2	8.11259	1.70981	4.9553e-16	1.36097e-11
28606	ExN_C_DLN2	CEP63	8.07295	0.663576	6.86194e-16	1.88463e-11
28615	ExN_C_DLN2	MPPED2	8.03618	0.593782	9.26832e-16	2.54554e-11
28618	ExN_C_DLN2	TMPRSS13	8.02102	2.47282	1.04871e-15	2.88028e-11
28620	ExN_C_DLN2	AC073336.1	8.01796	1.50294	1.07518e-15	2.95298e-11
28633	ExN_C_DLN2	AL138773.1	7.98577	1.23696	1.39648e-15	3.83543e-11
28645	ExN_C_DLN2	NECTIN3	7.94279	0.927722	1.97684e-15	5.4294e-11
28651	ExN_C_DLN2	C8orf34-AS1	7.92803	1.65661	2.22652e-15	6.11512e-11
28666	ExN_C_DLN2	AP003025.2	7.87687	0.973823	3.35692e-15	9.21977e-11
28669	ExN_C_DLN2	LINC00903	7.86983	1.17023	3.55122e-15	9.75343e-11
28676	ExN_C_DLN2	KIAA1324	7.8562	0.713507	3.95962e-15	1.08751e-10
28683	ExN_C_DLN2	VDAC3	7.84073	0.510521	4.47938e-15	1.23026e-10
28688	ExN_C_DLN2	MIR222HG	7.82988	1.16307	4.88334e-15	1.34121e-10
28689	ExN_C_DLN2	SYCP2L	7.82945	0.700058	4.90014e-15	1.34582e-10
28690	ExN_C_DLN2	SLC5A8	7.82837	2.01541	4.94239e-15	1.35743e-10
28695	ExN_C_DLN2	KIRREL3	7.81881	0.566025	5.33265e-15	1.46461e-10
28703	ExN_C_DLN2	SCD5	7.78449	0.590715	6.99927e-15	1.92235e-10
28711	ExN_C_DLN2	GPD1L	7.77176	0.993484	7.74026e-15	2.12586e-10
28719	ExN_C_DLN2	WDR47	7.73254	0.582605	1.05423e-14	2.89545e-10
28723	ExN_C_DLN2	AC079793.1	7.72336	1.64155	1.13305e-14	3.11192e-10
28734	ExN_C_DLN2	GLRB	7.66585	0.793763	1.77644e-14	4.87899e-10
28739	ExN_C_DLN2	AP006545.3	7.65067	1.24015	1.99929e-14	5.49105e-10
28751	ExN_C_DLN2	AC023385.1	7.61047	1.16009	2.73096e-14	7.50059e-10
28758	ExN_C_DLN2	CHST11	7.59281	0.566747	3.13037e-14	8.59757e-10
28771	ExN_C_DLN2	AC079117.1	7.54933	0.756708	4.37488e-14	1.20156e-09
28776	ExN_C_DLN2	DPYD-AS1	7.52614	0.82341	5.22641e-14	1.43543e-09
28787	ExN_C_DLN2	AUH	7.49213	0.542265	6.77633e-14	1.86112e-09
28793	ExN_C_DLN2	LRFN2	7.47024	0.841878	8.0046e-14	2.19846e-09
28794	ExN_C_DLN2	TTC39B	7.46798	0.892385	8.14356e-14	2.23663e-09
28796	ExN_C_DLN2	KLHL5	7.46455	0.595095	8.35833e-14	2.29562e-09
28803	ExN_C_DLN2	PIPOX	7.44849	0.750343	9.44169e-14	2.59316e-09
28811	ExN_C_DLN2	AC092436.3	7.43503	1.30261	1.04544e-13	2.87131e-09
28814	ExN_C_DLN2	DGCR9	7.42324	0.633427	1.14287e-13	3.13888e-09
28815	ExN_C_DLN2	RASL10A	7.42098	1.82096	1.16255e-13	3.19295e-09
28829	ExN_C_DLN2	CNTNAP4	7.35939	1.00117	1.84759e-13	5.0744e-09
28830	ExN_C_DLN2	EFNB2	7.3593	0.658188	1.84877e-13	5.07765e-09
28833	ExN_C_DLN2	MAL2	7.35123	1.31375	1.96384e-13	5.39369e-09
28834	ExN_C_DLN2	LINC01515	7.35117	0.784225	1.96477e-13	5.39625e-09
28835	ExN_C_DLN2	AC104964.3	7.3505	1.29215	1.97466e-13	5.42341e-09
28838	ExN_C_DLN2	AC079352.1	7.3498	2.69458	1.98508e-13	5.45202e-09
28843	ExN_C_DLN2	SULT4A1	7.3417	0.919848	2.10898e-13	5.79233e-09
28844	ExN_C_DLN2	PNPLA3	7.33946	0.939348	2.14463e-13	5.89022e-09
28846	ExN_C_DLN2	ZMIZ1-AS1	7.33728	0.982828	2.1798e-13	5.98683e-09
28847	ExN_C_DLN2	CD47	7.3344	0.577686	2.22721e-13	6.11702e-09
28862	ExN_C_DLN2	FAM124A	7.296	1.02013	2.96456e-13	8.14216e-09
28868	ExN_C_DLN2	GTDC1	7.28491	0.556846	3.21887e-13	8.84062e-09
28875	ExN_C_DLN2	PRCP	7.26079	0.908997	3.8483e-13	1.05694e-08
28889	ExN_C_DLN2	RBFOX3	7.2353	0.520255	4.64487e-13	1.27571e-08
28891	ExN_C_DLN2	KCNN2	7.22775	0.923126	4.91051e-13	1.34867e-08
28893	ExN_C_DLN2	CDH7	7.21622	1.15411	5.34513e-13	1.46804e-08
28901	ExN_C_DLN2	AC124242.1	7.20545	1.52533	5.78518e-13	1.5889e-08
28906	ExN_C_DLN2	NHSL1	7.19714	0.53446	6.14896e-13	1.68881e-08
28909	ExN_C_DLN2	AC006019.1	7.18536	1.36637	6.70299e-13	1.84098e-08
28917	ExN_C_DLN2	SIPA1L2	7.17253	0.670132	7.36223e-13	2.02204e-08
28938	ExN_C_DLN2	DAB1-AS1	7.11586	1.39253	1.11219e-12	3.05463e-08
28949	ExN_C_DLN2	LINC02326	7.08408	1.60362	1.39969e-12	3.84424e-08
28952	ExN_C_DLN2	AP000857.2	7.07871	0.91457	1.45499e-12	3.99614e-08
28960	ExN_C_DLN2	MAMLD1	7.05534	0.963431	1.72181e-12	4.72896e-08
28964	ExN_C_DLN2	LINC00901	7.04524	1.80081	1.85141e-12	5.08489e-08
28965	ExN_C_DLN2	TSPEAR	7.04497	1.70851	1.85506e-12	5.09493e-08
28971	ExN_C_DLN2	NEURL1B	7.03422	1.0643	2.00384e-12	5.50354e-08
28972	ExN_C_DLN2	SSX2IP	7.03296	0.798461	2.022e-12	5.55344e-08
29005	ExN_C_DLN2	NDRG1	6.97284	1.03843	3.10605e-12	8.53076e-08
29011	ExN_C_DLN2	RNF144A	6.96305	0.527811	3.32996e-12	9.14572e-08
29029	ExN_C_DLN2	PPEF1	6.89371	1.06626	5.43572e-12	1.49292e-07
29034	ExN_C_DLN2	AC006460.2	6.88919	0.862782	5.61096e-12	1.54105e-07
29035	ExN_C_DLN2	AC116903.2	6.88905	0.98898	5.61674e-12	1.54264e-07
29045	ExN_C_DLN2	LINC02595	6.86312	1.06032	6.73745e-12	1.85044e-07
29046	ExN_C_DLN2	CNIH3	6.86169	0.608926	6.80504e-12	1.86901e-07
29054	ExN_C_DLN2	HS3ST2	6.84771	1.02195	7.5041e-12	2.061e-07
29063	ExN_C_DLN2	LRRC20	6.83122	0.870102	8.41957e-12	2.31244e-07
29064	ExN_C_DLN2	CELF6	6.83112	0.764559	8.42525e-12	2.31399e-07
29068	ExN_C_DLN2	AC062022.2	6.81905	1.05203	9.16425e-12	2.51696e-07
29074	ExN_C_DLN2	AC131944.1	6.81206	1.48103	9.62082e-12	2.64236e-07
29090	ExN_C_DLN2	LZTS1	6.78325	0.7527	1.17505e-11	3.22726e-07
29092	ExN_C_DLN2	ANTXR2	6.77938	0.807091	1.20694e-11	3.31485e-07
29105	ExN_C_DLN2	AC009227.1	6.75928	1.73322	1.38679e-11	3.80883e-07
29109	ExN_C_DLN2	ZNF883	6.7509	0.589833	1.46933e-11	4.03551e-07
29117	ExN_C_DLN2	GALNT14	6.73782	0.795465	1.60785e-11	4.41597e-07
29122	ExN_C_DLN2	NAV2-AS3	6.73123	0.952968	1.68237e-11	4.62062e-07
29128	ExN_C_DLN2	ARL9	6.71826	1.17886	1.83907e-11	5.051e-07
29168	ExN_C_DLN2	IGSF3	6.65066	0.817382	2.91788e-11	8.01396e-07
29174	ExN_C_DLN2	THADA	6.63063	0.573003	3.34264e-11	9.18057e-07
29182	ExN_C_DLN2	AC007920.2	6.6129	2.09886	3.76871e-11	1.03507e-06
29185	ExN_C_DLN2	SPTBN4	6.60603	0.571905	3.94754e-11	1.08419e-06
29195	ExN_C_DLN2	ZNF341	6.5884	1.01747	4.4459e-11	1.22107e-06
29206	ExN_C_DLN2	ABRACL	6.57348	0.9377	4.91518e-11	1.34996e-06
29216	ExN_C_DLN2	PLAC4	6.55641	2.0491	5.51168e-11	1.51378e-06
29219	ExN_C_DLN2	CSMD2	6.54979	0.743088	5.7618e-11	1.58248e-06
29224	ExN_C_DLN2	AC097537.1	6.53984	0.607825	6.15831e-11	1.69138e-06
29232	ExN_C_DLN2	RETREG1	6.5261	0.686001	6.75032e-11	1.85398e-06
29244	ExN_C_DLN2	ITPRID1	6.49739	1.21296	8.17269e-11	2.24463e-06
29264	ExN_C_DLN2	CD226	6.46399	1.29317	1.01976e-10	2.80077e-06
29284	ExN_C_DLN2	TMEM132A	6.42711	0.66628	1.30049e-10	3.5718e-06
29285	ExN_C_DLN2	AP000787.1	6.42641	0.557025	1.3065e-10	3.58831e-06
29289	ExN_C_DLN2	CACNA2D3	6.41601	0.687531	1.39892e-10	3.84213e-06
29290	ExN_C_DLN2	LONRF2	6.41383	0.629853	1.4191e-10	3.89757e-06
29294	ExN_C_DLN2	KRTAP10-4	6.4043	2.24723	1.51065e-10	4.14899e-06
29298	ExN_C_DLN2	LINC02284	6.3922	1.14789	1.63513e-10	4.49089e-06
29300	ExN_C_DLN2	LINC02220	6.38745	2.61129	1.68676e-10	4.63267e-06
29315	ExN_C_DLN2	ATP2C2	6.36113	0.734744	2.00275e-10	5.50054e-06
29320	ExN_C_DLN2	ATP2B2	6.35536	0.640649	2.07942e-10	5.71114e-06
29333	ExN_C_DLN2	COL5A3	6.33597	1.08129	2.35853e-10	6.47771e-06
29338	ExN_C_DLN2	TMEM64	6.32415	1.01962	2.54632e-10	6.99346e-06
29345	ExN_C_DLN2	AC092131.1	6.30384	1.12229	2.90361e-10	7.97476e-06
29347	ExN_C_DLN2	FBLN1	6.3012	0.969911	2.95346e-10	8.11168e-06
29351	ExN_C_DLN2	CNTRL	6.29085	0.567905	3.15727e-10	8.67145e-06
29353	ExN_C_DLN2	LINC02327	6.28924	1.51576	3.19022e-10	8.76193e-06
29354	ExN_C_DLN2	TRDN	6.28888	1.4033	3.1976e-10	8.78221e-06
29357	ExN_C_DLN2	ZFHX2-AS1	6.28559	0.628812	3.26609e-10	8.97031e-06
29359	ExN_C_DLN2	CRIM1	6.28333	0.604288	3.31394e-10	9.10174e-06
29363	ExN_C_DLN2	MCF2	6.26909	1.09611	3.63161e-10	9.97422e-06
29373	ExN_C_DLN2	RGS6	6.25497	0.741428	3.97581e-10	1.09196e-05
29374	ExN_C_DLN2	FRMD3	6.25483	0.503427	3.97946e-10	1.09296e-05
29375	ExN_C_DLN2	EPHA10	6.25365	0.941754	4.0097e-10	1.10126e-05
29417	ExN_C_DLN2	AC012513.1	6.19496	1.40184	5.82982e-10	1.60116e-05
29430	ExN_C_DLN2	TMEM150C	6.18006	0.73445	6.40771e-10	1.75988e-05
29431	ExN_C_DLN2	SRGAP2C	6.17934	0.611775	6.43682e-10	1.76787e-05
29435	ExN_C_DLN2	C9orf92	6.17723	1.44833	6.52375e-10	1.79175e-05
29452	ExN_C_DLN2	ANKS4B	6.14949	2.54704	7.77345e-10	2.13498e-05
29457	ExN_C_DLN2	AC015563.2	6.14234	2.19704	8.13152e-10	2.23332e-05
29458	ExN_C_DLN2	MPPED2-AS1	6.13908	1.25373	8.29986e-10	2.27956e-05
29461	ExN_C_DLN2	PREX2	6.1352	0.717933	8.50505e-10	2.33591e-05
29472	ExN_C_DLN2	IQCJ-SCHIP1	6.11556	0.541117	9.62159e-10	2.64257e-05
29500	ExN_C_DLN2	SLC14A2	6.06835	1.02384	1.29234e-09	3.5494e-05
29501	ExN_C_DLN2	TMPRSS11D	6.06519	0.780185	1.318e-09	3.61989e-05
29504	ExN_C_DLN2	AL049775.1	6.06145	1.44329	1.34896e-09	3.70492e-05
29520	ExN_C_DLN2	AL596330.2	6.03576	1.48346	1.58214e-09	4.34535e-05
29523	ExN_C_DLN2	KCNK9	6.02884	1.19464	1.65137e-09	4.53549e-05
29532	ExN_C_DLN2	DOCK9-AS1	6.01611	1.37103	1.78653e-09	4.90672e-05
29536	ExN_C_DLN2	TRDN-AS1	6.01043	1.64518	1.85032e-09	5.08189e-05
29537	ExN_C_DLN2	AC009690.2	6.00998	0.514909	1.85543e-09	5.09594e-05
29538	ExN_C_DLN2	KHDRBS3	6.00632	0.503263	1.89784e-09	5.21242e-05
29539	ExN_C_DLN2	RAD50	6.00495	0.538869	1.91388e-09	5.25648e-05
29544	ExN_C_DLN2	RNF125	5.99758	1.37985	2.00279e-09	5.50065e-05
29546	ExN_C_DLN2	C1orf61	5.99581	0.501278	2.02473e-09	5.56092e-05
29550	ExN_C_DLN2	AFDN-DT	5.98955	0.6281	2.10424e-09	5.7793e-05
29551	ExN_C_DLN2	NTM-AS1	5.98583	0.989686	2.1529e-09	5.91295e-05
29554	ExN_C_DLN2	LZTS1-AS1	5.9765	0.679017	2.27983e-09	6.26155e-05
29574	ExN_C_DLN2	AC010230.1	5.94178	1.39338	2.81937e-09	7.74341e-05
29581	ExN_C_DLN2	LINC01500	5.93613	1.19574	2.9182e-09	8.01485e-05
29591	ExN_C_DLN2	AL158058.1	5.9247	1.25539	3.12877e-09	8.59316e-05
29592	ExN_C_DLN2	FREM1	5.92249	0.943098	3.17105e-09	8.70928e-05
29599	ExN_C_DLN2	AL442636.1	5.91478	0.925092	3.32325e-09	9.12732e-05
29617	ExN_C_DLN2	CA9	5.89235	2.41364	3.80734e-09	0.000104568
29622	ExN_C_DLN2	LINGO1	5.88523	0.617403	3.97494e-09	0.000109172
29624	ExN_C_DLN2	ADCY5	5.88088	0.623747	4.08079e-09	0.000112079
29635	ExN_C_DLN2	MAPT-AS1	5.85776	0.730355	4.69158e-09	0.000128854
29641	ExN_C_DLN2	LINC02008	5.84485	1.5369	5.07012e-09	0.000139251
29654	ExN_C_DLN2	CDKL2	5.83405	0.724402	5.40989e-09	0.000148582
29655	ExN_C_DLN2	CPB2-AS1	5.83381	0.717439	5.41761e-09	0.000148795
29664	ExN_C_DLN2	CABP1	5.82346	0.893683	5.76425e-09	0.000158315
29691	ExN_C_DLN2	LINC00709	5.79076	1.13825	7.00667e-09	0.000192438
29693	ExN_C_DLN2	CCKBR	5.79015	1.44084	7.03238e-09	0.000193144
29710	ExN_C_DLN2	AC124893.1	5.76572	2.3637	8.13113e-09	0.000223321
29716	ExN_C_DLN2	BID	5.75096	0.913734	8.8739e-09	0.000243722
29720	ExN_C_DLN2	ARG2	5.74297	0.678506	9.303e-09	0.000255507
29729	ExN_C_DLN2	GABRB2	5.73125	0.582984	9.96933e-09	0.000273808
29730	ExN_C_DLN2	RGS7BP	5.73063	0.643833	1.00056e-08	0.000274805
29731	ExN_C_DLN2	GPR37	5.7299	1.36874	1.0049e-08	0.000275997
29744	ExN_C_DLN2	GRIK5	5.71607	0.564143	1.09017e-08	0.000299415
29767	ExN_C_DLN2	CNTN3	5.68724	0.676344	1.2911e-08	0.000354601
29776	ExN_C_DLN2	AC023906.4	5.67817	0.897942	1.36141e-08	0.000373911
29784	ExN_C_DLN2	SH3GL3	5.66475	0.502348	1.47235e-08	0.000404381
29802	ExN_C_DLN2	PPARG	5.63903	1.17729	1.71008e-08	0.000469673
29807	ExN_C_DLN2	WWC1	5.62846	0.529915	1.81821e-08	0.00049937
29822	ExN_C_DLN2	FANCL	5.61618	0.555711	1.95228e-08	0.000536193
29854	ExN_C_DLN2	HGF	5.58287	1.61851	2.36587e-08	0.000649786
29859	ExN_C_DLN2	THRA	5.57449	0.644589	2.48261e-08	0.00068185
29860	ExN_C_DLN2	MAL2-AS1	5.57053	1.25315	2.5397e-08	0.000697529
29866	ExN_C_DLN2	KLHL29	5.56701	0.501733	2.59152e-08	0.000711762
29870	ExN_C_DLN2	ANKRD44-IT1	5.56215	1.86967	2.66464e-08	0.000731843
29892	ExN_C_DLN2	SP140	5.54059	1.15748	3.01449e-08	0.00082793
29901	ExN_C_DLN2	AC104083.1	5.52551	2.28204	3.28538e-08	0.000902328
29902	ExN_C_DLN2	CDH18	5.52515	0.657825	3.2921e-08	0.000904176
29904	ExN_C_DLN2	OSBPL10	5.52008	0.691549	3.38836e-08	0.000930614
29910	ExN_C_DLN2	AC068254.1	5.50869	1.44414	3.61516e-08	0.000992904
29915	ExN_C_DLN2	AC112178.1	5.49673	0.72105	3.86889e-08	0.00106259
29930	ExN_C_DLN2	AC006511.4	5.46706	1.59533	4.57565e-08	0.0012567
29931	ExN_C_DLN2	ROR1	5.46699	0.725512	4.57751e-08	0.00125721
29932	ExN_C_DLN2	NECTIN3-AS1	5.46693	1.00845	4.57903e-08	0.00125763
29941	ExN_C_DLN2	MIRLET7BHG	5.46075	0.67908	4.7413e-08	0.0013022
29953	ExN_C_DLN2	TMEM120B	5.4502	0.542984	5.03119e-08	0.00138182
29958	ExN_C_DLN2	SSTR2	5.44829	0.908592	5.08558e-08	0.00139675
29971	ExN_C_DLN2	LNX2	5.4358	0.75938	5.45507e-08	0.00149823
29972	ExN_C_DLN2	SCUBE1	5.43427	0.726671	5.50214e-08	0.00151116
29993	ExN_C_DLN2	AL157413.1	5.40594	1.43639	6.44697e-08	0.00177066
29998	ExN_C_DLN2	PIK3CD	5.39711	1.03724	6.77235e-08	0.00186003
29999	ExN_C_DLN2	AC006511.6	5.39606	1.14819	6.8119e-08	0.00187089
30007	ExN_C_DLN2	VSNL1	5.3849	0.826385	7.24838e-08	0.00199077
30023	ExN_C_DLN2	AF305872.2	5.37477	1.193	7.66786e-08	0.00210598
30028	ExN_C_DLN2	PLEKHH2	5.37029	1.08445	7.86111e-08	0.00215905
30076	ExN_C_DLN2	COL15A1	5.32593	1.3555	1.00437e-07	0.00275851
30097	ExN_C_DLN2	ABCD2	5.3031	0.627846	1.13852e-07	0.00312695
30114	ExN_C_DLN2	ALPK1	5.28635	0.950224	1.2478e-07	0.00342708
30127	ExN_C_DLN2	LINC02653	5.26522	1.65393	1.40023e-07	0.00384572
30129	ExN_C_DLN2	LINC01871	5.26295	2.50759	1.4176e-07	0.00389345
30142	ExN_C_DLN2	LINC02060	5.24935	0.702207	1.52634e-07	0.00419209
30147	ExN_C_DLN2	SMIM20	5.24314	0.952955	1.57862e-07	0.00433569
30152	ExN_C_DLN2	AC016553.1	5.23335	2.30543	1.66468e-07	0.00457203
30158	ExN_C_DLN2	AL079338.1	5.22476	1.08991	1.74384e-07	0.00478946
30178	ExN_C_DLN2	SEPTIN1	5.20691	0.61096	1.92011e-07	0.0052736
30188	ExN_C_DLN2	LINC02391	5.20193	1.28254	1.97231e-07	0.00541694
30199	ExN_C_DLN2	SRGAP2B	5.18918	0.603298	2.11221e-07	0.00580118
30213	ExN_C_DLN2	GNB4	5.17843	0.554502	2.23766e-07	0.00614574
30233	ExN_C_DLN2	AL009177.1	5.15219	1.19698	2.57463e-07	0.00707123
30241	ExN_C_DLN2	AL355073.1	5.14838	1.22021	2.62752e-07	0.00721649
30256	ExN_C_DLN2	AC068193.1	5.13737	2.2772	2.78613e-07	0.0076521
30266	ExN_C_DLN2	SHB	5.12845	0.554479	2.92131e-07	0.00802337
30288	ExN_C_DLN2	KCNK12	5.10896	0.670252	3.23933e-07	0.00889681
30290	ExN_C_DLN2	SYBU	5.10816	0.514008	3.25311e-07	0.00893467
30337	ExN_C_DLN2	CAND2	5.06899	0.699245	3.99926e-07	0.010984
30342	ExN_C_DLN2	AC078881.1	5.06261	0.679992	4.13559e-07	0.0113584
30356	ExN_C_DLN2	AL357568.2	5.05101	0.979042	4.39479e-07	0.0120703
30377	ExN_C_DLN2	DIO2-AS1	5.03129	0.736841	4.87181e-07	0.0133804
30383	ExN_C_DLN2	TNR	5.02573	0.651467	5.01532e-07	0.0137746
30401	ExN_C_DLN2	RTN4RL1	5.00763	0.7234	5.51046e-07	0.0151345
30414	ExN_C_DLN2	AL512643.2	4.99935	1.9999	5.75234e-07	0.0157988
30417	ExN_C_DLN2	SLC35F2	4.99565	1.22027	5.86395e-07	0.0161053
30420	ExN_C_DLN2	NCR3LG1	4.99542	0.876419	5.87075e-07	0.016124
30422	ExN_C_DLN2	UBE2QL1	4.9944	0.818377	5.90196e-07	0.0162097
30431	ExN_C_DLN2	MYT1L-AS1	4.98743	0.898204	6.11869e-07	0.016805
30442	ExN_C_DLN2	AL050404.1	4.97417	1.70623	6.55284e-07	0.0179974
30470	ExN_C_DLN2	AC004862.1	4.95867	1.43671	7.09759e-07	0.0194935
30473	ExN_C_DLN2	AC079226.1	4.95286	2.43449	7.31311e-07	0.0200855
30478	ExN_C_DLN2	AL596330.1	4.94864	2.34901	7.47343e-07	0.0205258
30502	ExN_C_DLN2	AC009951.5	4.92705	1.10122	8.34811e-07	0.0229281
30504	ExN_C_DLN2	CGREF1	4.92592	0.894866	8.3966e-07	0.0230613
30514	ExN_C_DLN2	PPP1R1C	4.91707	0.882307	8.7851e-07	0.0241283
30526	ExN_C_DLN2	AC067956.1	4.91062	2.24169	9.07876e-07	0.0249348
30538	ExN_C_DLN2	AC091096.1	4.90602	1.43707	9.29425e-07	0.0255267
30548	ExN_C_DLN2	COMMD2	4.89752	0.526899	9.7052e-07	0.0266553
30560	ExN_C_DLN2	CPNE5	4.88939	0.763637	1.01151e-06	0.0277813
30587	ExN_C_DLN2	NFE2L3	4.87118	0.534528	1.10932e-06	0.0304675
30588	ExN_C_DLN2	LINC02024	4.87085	1.44094	1.11119e-06	0.0305188
30592	ExN_C_DLN2	DLGAP1-AS3	4.86828	0.93822	1.12576e-06	0.030919
30595	ExN_C_DLN2	GABRG2	4.86633	0.666159	1.13691e-06	0.0312252
30620	ExN_C_DLN2	AC104656.1	4.84688	1.89823	1.25415e-06	0.0344453
30632	ExN_C_DLN2	AC019211.1	4.8374	1.94272	1.31548e-06	0.0361297
30642	ExN_C_DLN2	LINC01287	4.82687	1.65429	1.38697e-06	0.0380931
30647	ExN_C_DLN2	LINC02389	4.82376	0.836014	1.4088e-06	0.0386928
30652	ExN_C_DLN2	MFSD6	4.81932	0.613128	1.44052e-06	0.0395638
30660	ExN_C_DLN2	AC009228.1	4.81206	0.742903	1.49381e-06	0.0410276
30664	ExN_C_DLN2	AL355073.2	4.80954	2.29671	1.51277e-06	0.0415482
30677	ExN_C_DLN2	USP2-AS1	4.80313	1.19882	1.56202e-06	0.0429009
30712	ExN_C_DLN2	AP002852.1	4.78066	1.52897	1.74723e-06	0.0479877
54930	ExN_C_DLN3	AL138773.1	35.5291	4.77903	1.74435e-276	4.79085e-272
54931	ExN_C_DLN3	LINC00709	34.4577	4.95903	3.44799e-260	9.4699e-256
54932	ExN_C_DLN3	SATB2	27.3553	4.03484	9.33263e-165	2.56321e-160
54933	ExN_C_DLN3	DOK5	27.0653	3.80476	2.5236e-161	6.93107e-157
54934	ExN_C_DLN3	IQCJ-SCHIP1	25.1575	4.73311	1.17026e-139	3.21412e-135
54935	ExN_C_DLN3	TAFA1	23.7472	3.66652	1.17493e-124	3.22695e-120
54936	ExN_C_DLN3	LINC00710	23.2112	3.56797	3.50829e-119	9.63552e-115
54937	ExN_C_DLN3	AC011474.1	22.509	3.3658	3.38972e-112	9.30987e-108
54938	ExN_C_DLN3	DLGAP1	22.0759	2.55814	5.38971e-108	1.48028e-103
54939	ExN_C_DLN3	DLG2	22.0295	2.49486	1.50109e-107	4.12274e-103
54940	ExN_C_DLN3	PTPRK	21.7003	3.40244	2.03998e-104	5.60279e-100
54941	ExN_C_DLN3	HS6ST3	21.6401	3.41664	7.53294e-104	2.06892e-99
54942	ExN_C_DLN3	PLXNA4	21.3155	3.19126	8.15879e-101	2.24081e-96
54943	ExN_C_DLN3	AP001825.1	21.2371	2.98257	4.3394e-100	1.19182e-95
54944	ExN_C_DLN3	MEF2C	20.8453	2.82743	1.68297e-96	4.62229e-92
54945	ExN_C_DLN3	FGF12	20.8125	3.02667	3.33475e-96	9.1589e-92
54946	ExN_C_DLN3	CELF2	20.6996	2.01587	3.4912e-95	9.58858e-91
54947	ExN_C_DLN3	PCDH9	20.5093	2.78417	1.77798e-93	4.88322e-89
54948	ExN_C_DLN3	AL590006.1	20.449	3.26129	6.13405e-93	1.68472e-88
54949	ExN_C_DLN3	NELL2	20.3962	2.31297	1.80807e-92	4.96586e-88
54950	ExN_C_DLN3	NELL1	19.743	3.21667	9.20849e-87	2.52911e-82
54951	ExN_C_DLN3	LRRC7	19.4846	2.00079	1.48439e-84	4.07687e-80
54952	ExN_C_DLN3	ARPP21	19.3409	2.64923	2.4331e-83	6.68252e-79
54953	ExN_C_DLN3	DLGAP2	19.3101	2.65712	4.41596e-83	1.21284e-78
54954	ExN_C_DLN3	AC092943.2	18.1543	3.55599	1.18755e-73	3.2616e-69
54955	ExN_C_DLN3	RORB	18.0497	2.87633	7.93894e-73	2.18043e-68
54956	ExN_C_DLN3	PCDH11X	17.9218	2.69984	7.97167e-72	2.18942e-67
54957	ExN_C_DLN3	AL160254.1	17.7579	2.50941	1.49861e-70	4.11594e-66
54958	ExN_C_DLN3	PCDH9-AS2	17.7462	2.56939	1.84484e-70	5.06685e-66
54959	ExN_C_DLN3	DLGAP1-AS5	17.3688	2.29875	1.42224e-67	3.90618e-63
54960	ExN_C_DLN3	PTPRD	16.8695	1.95237	7.53692e-64	2.07002e-59
54961	ExN_C_DLN3	AC016746.1	16.7651	3.25875	4.39425e-63	1.20688e-58
54962	ExN_C_DLN3	DLGAP1-AS4	16.6025	2.24098	6.68735e-62	1.83668e-57
54963	ExN_C_DLN3	SLCO3A1	16.4373	2.08958	1.03351e-60	2.83854e-56
54964	ExN_C_DLN3	FRMD3	16.4088	2.06618	1.65428e-60	4.54348e-56
54965	ExN_C_DLN3	SYBU	16.3671	2.32752	3.28526e-60	9.02298e-56
54966	ExN_C_DLN3	NAV3	16.3489	1.60719	4.42966e-60	1.21661e-55
54967	ExN_C_DLN3	KIRREL3	16.2396	2.1134	2.64535e-59	7.26546e-55
54968	ExN_C_DLN3	AC018643.1	16.2136	2.45965	4.04178e-59	1.11008e-54
54969	ExN_C_DLN3	PTPRT	16.2134	3.31695	4.0573e-59	1.11434e-54
54971	ExN_C_DLN3	MSRA	16.082	2.02193	3.40968e-58	9.36468e-54
54972	ExN_C_DLN3	DPP6	16.0735	2.42082	3.91258e-58	1.07459e-53
54973	ExN_C_DLN3	ANKS1B	16.0666	1.7751	4.37765e-58	1.20232e-53
54974	ExN_C_DLN3	NHSL1	16.0314	2.05152	7.7141e-58	2.11868e-53
54975	ExN_C_DLN3	PPFIBP1	15.9581	2.11992	2.50173e-57	6.87101e-53
54976	ExN_C_DLN3	ANLN	15.8966	3.08284	6.69149e-57	1.83782e-52
54977	ExN_C_DLN3	FRMD4A	15.8001	1.50657	3.10396e-56	8.52502e-52
54978	ExN_C_DLN3	CELF2-AS2	15.7949	2.04549	3.3755e-56	9.27082e-52
54979	ExN_C_DLN3	AC069228.1	15.6782	1.69059	2.13354e-55	5.85976e-51
54980	ExN_C_DLN3	CSMD1	15.6138	2.62564	5.86519e-55	1.61087e-50
54981	ExN_C_DLN3	PTPRZ1	15.5162	1.74496	2.69524e-54	7.40248e-50
54982	ExN_C_DLN3	SNX7	15.4403	2.20316	8.77418e-54	2.40983e-49
54983	ExN_C_DLN3	MIR137HG	15.3625	1.94984	2.92013e-53	8.02014e-49
54984	ExN_C_DLN3	NBEA	15.3055	1.31857	7.03136e-53	1.93116e-48
54985	ExN_C_DLN3	AP002370.2	15.271	2.23311	1.19311e-52	3.27688e-48
54986	ExN_C_DLN3	NRG3	15.2407	1.81799	1.89856e-52	5.2144e-48
54987	ExN_C_DLN3	RGL1	15.1166	1.82661	1.25953e-51	3.45931e-47
54988	ExN_C_DLN3	SFTA1P	15.0506	3.47909	3.41902e-51	9.39034e-47
54989	ExN_C_DLN3	CCSER1	14.9625	1.64143	1.29014e-50	3.54337e-46
54990	ExN_C_DLN3	PCDH9-AS4	14.9157	2.30635	2.60385e-50	7.15148e-46
54991	ExN_C_DLN3	VSTM2B	14.6874	2.78247	7.76638e-49	2.13304e-44
54992	ExN_C_DLN3	EML1	14.6511	1.74992	1.32618e-48	3.64234e-44
54993	ExN_C_DLN3	SNTG1	14.5265	2.57572	8.22635e-48	2.25937e-43
54994	ExN_C_DLN3	FRMPD4	14.3641	2.10922	8.69391e-47	2.38778e-42
54995	ExN_C_DLN3	PLPPR5	14.3625	1.84347	8.88949e-47	2.4415e-42
54996	ExN_C_DLN3	DPYD	14.3094	1.87505	1.91247e-46	5.25259e-42
54997	ExN_C_DLN3	ANK2	14.2646	0.954114	3.63501e-46	9.98355e-42
54998	ExN_C_DLN3	NKAIN2	14.2529	2.38845	4.30353e-46	1.18196e-41
54999	ExN_C_DLN3	MCTP1	14.2381	2.1795	5.31227e-46	1.45902e-41
55000	ExN_C_DLN3	SLC8A1	14.1518	1.51539	1.82022e-45	4.99925e-41
55001	ExN_C_DLN3	AC079822.1	14.1437	2.69324	2.0436e-45	5.61274e-41
55002	ExN_C_DLN3	MPPED1	14.1348	1.81552	2.31949e-45	6.37048e-41
55003	ExN_C_DLN3	RYR2	14.0336	2.20506	9.71295e-45	2.66766e-40
55004	ExN_C_DLN3	SLC8A1-AS1	14.0252	1.64188	1.09331e-44	3.00278e-40
55006	ExN_C_DLN3	EXOC4	13.9104	1.3956	5.48071e-44	1.50528e-39
55007	ExN_C_DLN3	PPFIA2	13.8792	1.2247	8.46917e-44	2.32606e-39
55009	ExN_C_DLN3	SRGAP1	13.8487	1.41707	1.29525e-43	3.55741e-39
55010	ExN_C_DLN3	AP000857.2	13.82	2.09528	1.93045e-43	5.30198e-39
55014	ExN_C_DLN3	AFF2	13.6018	1.79979	3.90617e-42	1.07283e-37
55015	ExN_C_DLN3	MYT1L	13.5722	1.38627	5.85497e-42	1.60807e-37
55016	ExN_C_DLN3	TMEM108	13.4178	1.83773	4.75899e-41	1.30706e-36
55017	ExN_C_DLN3	GRIA1	13.3603	1.62709	1.03129e-40	2.83243e-36
55018	ExN_C_DLN3	AL391840.1	13.2222	2.32981	6.53369e-40	1.79448e-35
55019	ExN_C_DLN3	ITPR1	13.2121	2.23533	7.476e-40	2.05328e-35
55020	ExN_C_DLN3	CSGALNACT1	13.105	1.9148	3.08372e-39	8.46942e-35
55021	ExN_C_DLN3	TNPO1	13.0603	1.21795	5.55078e-39	1.52452e-34
55022	ExN_C_DLN3	RNF182	13.0368	2.1568	7.55174e-39	2.07409e-34
55023	ExN_C_DLN3	MPPED2	13.0241	1.6756	8.9192e-39	2.44966e-34
55025	ExN_C_DLN3	DAB1	12.9661	1.71914	1.90519e-38	5.23261e-34
55026	ExN_C_DLN3	TENM4	12.8996	1.36508	4.52194e-38	1.24195e-33
55027	ExN_C_DLN3	AC093879.1	12.8691	1.32265	6.7155e-38	1.84441e-33
55028	ExN_C_DLN3	WWC1	12.8146	1.72149	1.35885e-37	3.73209e-33
55029	ExN_C_DLN3	AFF3	12.7482	1.23652	3.19058e-37	8.76294e-33
55030	ExN_C_DLN3	SERPINI1	12.7012	2.06148	5.82321e-37	1.59934e-32
55031	ExN_C_DLN3	AL596451.1	12.6592	1.77292	9.95025e-37	2.73284e-32
55032	ExN_C_DLN3	FAT3	12.5783	1.4656	2.77926e-36	7.63322e-32
55035	ExN_C_DLN3	SLC44A5	12.4792	1.48555	9.69236e-36	2.66201e-31
55036	ExN_C_DLN3	AC011625.1	12.4673	2.41888	1.1253e-35	3.09063e-31
55037	ExN_C_DLN3	TNR	12.364	1.94998	4.09026e-35	1.12339e-30
55038	ExN_C_DLN3	ZNF385B	12.3587	2.38456	4.36939e-35	1.20005e-30
55039	ExN_C_DLN3	AC069437.1	12.3169	1.60645	7.34768e-35	2.01804e-30
55040	ExN_C_DLN3	SH3RF3	12.2618	1.55333	1.45301e-34	3.99068e-30
55041	ExN_C_DLN3	FRMD4B	12.2345	1.65106	2.03296e-34	5.58351e-30
55043	ExN_C_DLN3	MEF2C-AS2	12.19	1.71315	3.5133e-34	9.64927e-30
55044	ExN_C_DLN3	TIAM2	12.183	1.37004	3.82766e-34	1.05127e-29
55045	ExN_C_DLN3	GABRB1	12.1715	1.8226	4.40636e-34	1.21021e-29
55046	ExN_C_DLN3	SLA	12.0867	1.59712	1.24117e-33	3.40888e-29
55047	ExN_C_DLN3	GRM7	12.0431	1.82084	2.10813e-33	5.78998e-29
55048	ExN_C_DLN3	SATB2-AS1	12.012	2.77133	3.07398e-33	8.4427e-29
55049	ExN_C_DLN3	GABBR2	11.9565	1.56297	6.00109e-33	1.6482e-28
55050	ExN_C_DLN3	KCNQ5	11.9207	1.8077	9.2327e-33	2.53576e-28
55051	ExN_C_DLN3	GPR158	11.8815	1.62424	1.4762e-32	4.05437e-28
55052	ExN_C_DLN3	PTPRN2	11.8184	0.961412	3.13704e-32	8.61588e-28
55053	ExN_C_DLN3	KCNK2	11.7841	2.08593	4.71572e-32	1.29517e-27
55058	ExN_C_DLN3	ACTN2	11.6382	2.30904	2.63644e-31	7.24099e-27
55059	ExN_C_DLN3	SEMA6D	11.6031	1.38581	3.97523e-31	1.0918e-26
55060	ExN_C_DLN3	PSD3	11.553	1.33236	7.12733e-31	1.95752e-26
55061	ExN_C_DLN3	AC006019.1	11.5501	2.51298	7.36945e-31	2.02402e-26
55062	ExN_C_DLN3	FGF12-AS1	11.5413	1.90222	8.1659e-31	2.24276e-26
55063	ExN_C_DLN3	SLC26A4	11.4471	1.69982	2.43172e-30	6.67871e-26
55065	ExN_C_DLN3	SCD5	11.4364	1.48076	2.75044e-30	7.55409e-26
55066	ExN_C_DLN3	TAFA2	11.4226	2.20522	3.22316e-30	8.8524e-26
55067	ExN_C_DLN3	NWD2	11.4185	2.51911	3.38109e-30	9.28618e-26
55068	ExN_C_DLN3	PRKCA	11.4136	1.37363	3.57557e-30	9.82031e-26
55069	ExN_C_DLN3	DOCK9	11.4065	1.43454	3.87849e-30	1.06523e-25
55070	ExN_C_DLN3	MACROD2	11.348	1.25734	7.58545e-30	2.08334e-25
55073	ExN_C_DLN3	TDRG1	11.236	3.13974	2.71481e-29	7.45622e-25
55074	ExN_C_DLN3	PAK5	11.1787	1.27998	5.1851e-29	1.42409e-24
55075	ExN_C_DLN3	KCNV1	11.107	2.72128	1.16027e-28	3.18668e-24
55076	ExN_C_DLN3	HIVEP3	11.0446	1.29601	2.32862e-28	6.39556e-24
55077	ExN_C_DLN3	KIAA1211	10.9023	0.899478	1.12394e-27	3.0869e-23
55080	ExN_C_DLN3	KIAA0895	10.841	1.84146	2.20078e-27	6.04444e-23
55081	ExN_C_DLN3	TMEM150C	10.8214	1.77801	2.72588e-27	7.48664e-23
55082	ExN_C_DLN3	ARFGEF3	10.8147	1.27236	2.93277e-27	8.05485e-23
55083	ExN_C_DLN3	HERC3	10.8138	1.56129	2.96022e-27	8.13023e-23
55084	ExN_C_DLN3	PLPPR4	10.7832	1.58169	4.13032e-27	1.13439e-22
55086	ExN_C_DLN3	AC020611.2	10.6891	1.37202	1.14513e-26	3.14509e-22
55087	ExN_C_DLN3	EPHA6	10.685	1.47449	1.1963e-26	3.28563e-22
55088	ExN_C_DLN3	ABCD2	10.6465	1.79016	1.81073e-26	4.97317e-22
55089	ExN_C_DLN3	GAREM1	10.6368	1.30598	2.00977e-26	5.51983e-22
55090	ExN_C_DLN3	LRRTM4	10.6253	1.46923	2.27389e-26	6.24524e-22
55091	ExN_C_DLN3	GPM6A	10.6061	0.831705	2.79193e-26	7.66802e-22
55093	ExN_C_DLN3	DPYD-AS1	10.4727	1.51545	1.15353e-25	3.16817e-21
55094	ExN_C_DLN3	BMT2	10.4135	1.3491	2.15128e-25	5.90849e-21
55097	ExN_C_DLN3	PALMD	10.3738	1.76151	3.26226e-25	8.9598e-21
55098	ExN_C_DLN3	ANKH	10.3493	1.3172	4.21537e-25	1.15775e-20
55099	ExN_C_DLN3	GRIN2B	10.3462	1.10359	4.35601e-25	1.19638e-20
55102	ExN_C_DLN3	CACNA2D1	10.3269	1.0563	5.32629e-25	1.46287e-20
55103	ExN_C_DLN3	SPIRE1	10.3082	0.96011	6.4715e-25	1.7774e-20
55104	ExN_C_DLN3	NEBL	10.2913	1.33159	7.71661e-25	2.11937e-20
55105	ExN_C_DLN3	ST6GAL2	10.2814	1.49156	8.54466e-25	2.34679e-20
55106	ExN_C_DLN3	HECW1	10.2419	1.11425	1.28693e-24	3.53456e-20
55107	ExN_C_DLN3	ENO4	10.2376	1.29302	1.34529e-24	3.69485e-20
55110	ExN_C_DLN3	CRIM1	10.2059	1.41323	1.86627e-24	5.12572e-20
55111	ExN_C_DLN3	LHX2	10.2024	1.79575	1.93425e-24	5.31242e-20
55112	ExN_C_DLN3	SHTN1	10.1978	1.14143	2.02912e-24	5.57298e-20
55113	ExN_C_DLN3	TG	10.1778	1.42454	2.49072e-24	6.84077e-20
55115	ExN_C_DLN3	AP000894.2	10.1254	2.60797	4.26421e-24	1.17116e-19
55116	ExN_C_DLN3	AC023385.1	10.1189	1.84339	4.55639e-24	1.25141e-19
55117	ExN_C_DLN3	AL133166.1	10.1136	1.60916	4.80883e-24	1.32075e-19
55120	ExN_C_DLN3	SGK1	10.0567	1.58583	8.58707e-24	2.35844e-19
55121	ExN_C_DLN3	AL158058.1	10.0464	2.17819	9.52901e-24	2.61714e-19
55122	ExN_C_DLN3	TMEM163	10.0452	1.31398	9.64663e-24	2.64945e-19
55123	ExN_C_DLN3	ELMO1	9.99232	1.38977	1.64686e-23	4.5231e-19
55124	ExN_C_DLN3	AC004875.1	9.98589	2.60073	1.75714e-23	4.82599e-19
55127	ExN_C_DLN3	PTPRO	9.90123	1.17775	4.11166e-23	1.12927e-18
55128	ExN_C_DLN3	NEUROD6	9.89772	1.70268	4.25864e-23	1.16964e-18
55129	ExN_C_DLN3	MYO5B	9.88607	1.4685	4.78437e-23	1.31403e-18
55131	ExN_C_DLN3	FAM49A	9.83296	1.25075	8.11927e-23	2.22996e-18
55132	ExN_C_DLN3	AC044781.1	9.82672	1.45866	8.63837e-23	2.37253e-18
55133	ExN_C_DLN3	IL7	9.82566	0.984636	8.73028e-23	2.39777e-18
55135	ExN_C_DLN3	SPTBN1	9.76151	0.995053	1.64692e-22	4.52327e-18
55137	ExN_C_DLN3	TTLL7	9.72165	1.10725	2.43787e-22	6.69562e-18
55140	ExN_C_DLN3	AL135878.1	9.69386	1.502	3.2019e-22	8.79401e-18
55141	ExN_C_DLN3	CAP2	9.68489	1.20623	3.49594e-22	9.60159e-18
55142	ExN_C_DLN3	QSOX1	9.65369	1.72389	4.74201e-22	1.30239e-17
55143	ExN_C_DLN3	KLHL29	9.62271	1.47723	6.41163e-22	1.76095e-17
55144	ExN_C_DLN3	PRKCE	9.59708	1.12846	8.2239e-22	2.25869e-17
55145	ExN_C_DLN3	EPHA3	9.55688	1.32229	1.21354e-21	3.333e-17
55147	ExN_C_DLN3	AC016042.1	9.54465	1.23264	1.36574e-21	3.75101e-17
55149	ExN_C_DLN3	DTNA	9.53141	1.04705	1.55166e-21	4.26164e-17
55150	ExN_C_DLN3	AC004054.1	9.52722	1.46725	1.61554e-21	4.43708e-17
55151	ExN_C_DLN3	MYRIP	9.51797	1.77732	1.76589e-21	4.85002e-17
55152	ExN_C_DLN3	MPP6	9.50928	1.41551	1.91981e-21	5.27275e-17
55154	ExN_C_DLN3	AL137018.1	9.47031	3.26575	2.79011e-21	7.66304e-17
55155	ExN_C_DLN3	ZEB2	9.46755	1.22752	2.86495e-21	7.86858e-17
55156	ExN_C_DLN3	INHBA	9.46667	2.53076	2.88918e-21	7.93514e-17
55157	ExN_C_DLN3	AC007786.4	9.45317	3.7331	3.28733e-21	9.02866e-17
55158	ExN_C_DLN3	LIMCH1	9.41736	1.11699	4.62564e-21	1.27043e-16
55161	ExN_C_DLN3	MIR4500HG	9.36274	2.03293	7.76961e-21	2.13392e-16
55162	ExN_C_DLN3	AL158840.1	9.3311	1.42083	1.04781e-20	2.8778e-16
55163	ExN_C_DLN3	CELF2-DT	9.32326	2.47056	1.12817e-20	3.09851e-16
55165	ExN_C_DLN3	ADD2	9.3093	1.17512	1.28677e-20	3.53412e-16
55167	ExN_C_DLN3	AC090857.2	9.30232	2.75239	1.3742e-20	3.77424e-16
55168	ExN_C_DLN3	KHDRBS2	9.30184	1.38452	1.3804e-20	3.79126e-16
55169	ExN_C_DLN3	PRICKLE2	9.29933	1.32327	1.41338e-20	3.88185e-16
55171	ExN_C_DLN3	AC116903.2	9.29182	1.61208	1.51667e-20	4.16553e-16
55173	ExN_C_DLN3	PLPPR1	9.28747	1.13783	1.57998e-20	4.33941e-16
55174	ExN_C_DLN3	SRGAP2	9.28519	1.14932	1.61421e-20	4.43343e-16
55175	ExN_C_DLN3	CERS6	9.25261	0.837129	2.19072e-20	6.01682e-16
55176	ExN_C_DLN3	DTNB	9.23841	0.950193	2.50183e-20	6.87128e-16
55177	ExN_C_DLN3	KIAA0319	9.22946	1.36597	2.71988e-20	7.47015e-16
55178	ExN_C_DLN3	CDKL5	9.22701	1.12511	2.78298e-20	7.64347e-16
55180	ExN_C_DLN3	PRSS51	9.18443	1.53625	4.13701e-20	1.13623e-15
55181	ExN_C_DLN3	FAM78B	9.18378	1.76008	4.16223e-20	1.14316e-15
55183	ExN_C_DLN3	ARHGAP20	9.12667	1.39723	7.06386e-20	1.94009e-15
55184	ExN_C_DLN3	DYNC1I1	9.09831	1.1659	9.17458e-20	2.5198e-15
55187	ExN_C_DLN3	GRIA3	9.05276	1.16221	1.39397e-19	3.82854e-15
55188	ExN_C_DLN3	LINC01551	9.04212	1.15192	1.53663e-19	4.22035e-15
55194	ExN_C_DLN3	DLGAP2-AS1	8.93178	2.4821	4.19224e-19	1.1514e-14
55196	ExN_C_DLN3	PCLO	8.8943	0.886896	5.87862e-19	1.61456e-14
55197	ExN_C_DLN3	RUNX1T1	8.88447	1.11085	6.42251e-19	1.76394e-14
55198	ExN_C_DLN3	OLFM3	8.8715	1.75304	7.21645e-19	1.982e-14
55199	ExN_C_DLN3	RAI14	8.87074	1.11554	7.26615e-19	1.99565e-14
55200	ExN_C_DLN3	RNF217-AS1	8.84638	1.44589	9.04068e-19	2.48302e-14
55202	ExN_C_DLN3	USP46	8.81994	1.34036	1.14523e-18	3.14539e-14
55203	ExN_C_DLN3	NEO1	8.80623	0.921724	1.29422e-18	3.55458e-14
55204	ExN_C_DLN3	MACROD2-AS1	8.79101	1.47253	1.48217e-18	4.07077e-14
55205	ExN_C_DLN3	AP001783.1	8.78187	1.68049	1.60783e-18	4.4159e-14
55206	ExN_C_DLN3	LRFN2	8.77474	1.41003	1.71292e-18	4.70455e-14
55207	ExN_C_DLN3	ATRNL1	8.76695	0.869448	1.83565e-18	5.04162e-14
55209	ExN_C_DLN3	TCF4	8.75558	0.903754	2.03063e-18	5.57712e-14
55212	ExN_C_DLN3	PHACTR1	8.73079	0.859327	2.52894e-18	6.94572e-14
55214	ExN_C_DLN3	PRDM8	8.70203	1.28863	3.26003e-18	8.95367e-14
55215	ExN_C_DLN3	CDHR3	8.69652	1.08211	3.42211e-18	9.39882e-14
55216	ExN_C_DLN3	SRGAP2C	8.6639	1.23995	4.55901e-18	1.25213e-13
55217	ExN_C_DLN3	SLC6A15	8.6587	1.30018	4.77168e-18	1.31054e-13
55219	ExN_C_DLN3	FGF12-AS3	8.63068	3.04849	6.09887e-18	1.67505e-13
55220	ExN_C_DLN3	ABHD6	8.62399	1.17136	6.46606e-18	1.7759e-13
55221	ExN_C_DLN3	AC005229.5	8.60855	2.60364	7.39901e-18	2.03214e-13
55222	ExN_C_DLN3	FMNL2	8.59947	0.7337	8.00863e-18	2.19957e-13
55223	ExN_C_DLN3	PPFIA2-AS1	8.59077	1.19525	8.63883e-18	2.37265e-13
55224	ExN_C_DLN3	TBC1D4	8.55076	1.56321	1.22281e-17	3.35844e-13
55225	ExN_C_DLN3	ECE2	8.54876	2.53036	1.24417e-17	3.41711e-13
55228	ExN_C_DLN3	NFIB	8.51553	1.3281	1.65835e-17	4.55467e-13
55229	ExN_C_DLN3	SLITRK5	8.50933	1.5068	1.74945e-17	4.80486e-13
55231	ExN_C_DLN3	RASL11B	8.45273	2.49116	2.84568e-17	7.81566e-13
55232	ExN_C_DLN3	EFNB2	8.4526	1.1888	2.84879e-17	7.8242e-13
55235	ExN_C_DLN3	FARP1	8.38558	0.89074	5.04772e-17	1.38636e-12
55237	ExN_C_DLN3	PPP1R14C	8.361	1.53565	6.21912e-17	1.70808e-12
55239	ExN_C_DLN3	ST3GAL1	8.35865	1.20185	6.34409e-17	1.7424e-12
55240	ExN_C_DLN3	MARCH4	8.34611	1.05764	7.05462e-17	1.93755e-12
55241	ExN_C_DLN3	PCDH9-AS3	8.33486	2.04888	7.75924e-17	2.13108e-12
55242	ExN_C_DLN3	MCUR1	8.30313	1.55117	1.014e-16	2.78496e-12
55243	ExN_C_DLN3	DCLK1	8.30059	0.669175	1.03597e-16	2.8453e-12
55247	ExN_C_DLN3	AC079117.1	8.26515	1.26545	1.39514e-16	3.83175e-12
55249	ExN_C_DLN3	AC092666.1	8.23748	1.71023	1.75882e-16	4.8306e-12
55251	ExN_C_DLN3	LINC01850	8.18612	3.90138	2.69782e-16	7.40957e-12
55252	ExN_C_DLN3	GABRA2	8.16678	1.18461	3.16735e-16	8.69912e-12
55253	ExN_C_DLN3	C8orf34	8.16188	1.09286	3.29863e-16	9.05968e-12
55254	ExN_C_DLN3	AC092839.1	8.12119	1.20413	4.61638e-16	1.26789e-11
55255	ExN_C_DLN3	PIK3R1	8.11985	1.22886	4.66766e-16	1.28197e-11
55258	ExN_C_DLN3	SLC41A2	8.06414	1.12164	7.37528e-16	2.02562e-11
55260	ExN_C_DLN3	ARHGAP21	8.04825	0.710498	8.39859e-16	2.30667e-11
55261	ExN_C_DLN3	AC100800.1	8.04074	1.42475	8.92945e-16	2.45247e-11
55262	ExN_C_DLN3	AL445584.2	8.01982	2.42547	1.05901e-15	2.90858e-11
55265	ExN_C_DLN3	RNF150	7.99824	1.05084	1.26213e-15	3.46645e-11
55267	ExN_C_DLN3	AL157896.1	7.97397	1.62542	1.53659e-15	4.22024e-11
55269	ExN_C_DLN3	ZFHX2	7.95402	1.07881	1.80549e-15	4.95878e-11
55273	ExN_C_DLN3	RIMBP2	7.89457	1.20715	2.91315e-15	8.00096e-11
55274	ExN_C_DLN3	CDH10	7.89269	1.13989	2.95747e-15	8.1227e-11
55275	ExN_C_DLN3	SOX5	7.86921	1.11551	3.56884e-15	9.80182e-11
55277	ExN_C_DLN3	APOBEC4	7.85087	1.65436	4.13148e-15	1.13471e-10
55279	ExN_C_DLN3	CSMD2	7.82492	1.64561	5.07993e-15	1.3952e-10
55281	ExN_C_DLN3	AL355347.1	7.79375	1.67801	6.50501e-15	1.7866e-10
55282	ExN_C_DLN3	MTCL1	7.74976	1.19848	9.20656e-15	2.52858e-10
55283	ExN_C_DLN3	ALKAL2	7.73778	2.17689	1.01164e-14	2.77847e-10
55284	ExN_C_DLN3	TLN2	7.72494	1.10279	1.11909e-14	3.07359e-10
55285	ExN_C_DLN3	SLC1A1	7.70559	1.25104	1.30236e-14	3.57692e-10
55286	ExN_C_DLN3	TRMT9B	7.70018	1.08254	1.35874e-14	3.73178e-10
55287	ExN_C_DLN3	MEIS2	7.68712	0.973242	1.50482e-14	4.13299e-10
55288	ExN_C_DLN3	CSMD3	7.68565	1.19044	1.5222e-14	4.18071e-10
55290	ExN_C_DLN3	AC091885.2	7.66691	1.18057	1.76186e-14	4.83895e-10
55291	ExN_C_DLN3	MCF2L	7.65516	1.07946	1.93065e-14	5.30253e-10
55292	ExN_C_DLN3	PRKCA-AS1	7.6532	1.25009	1.96036e-14	5.38413e-10
55293	ExN_C_DLN3	CHRM3	7.64188	1.7017	2.14069e-14	5.8794e-10
55294	ExN_C_DLN3	SLAIN2	7.62648	1.01277	2.41255e-14	6.62607e-10
55295	ExN_C_DLN3	AC077690.1	7.61804	1.55083	2.57554e-14	7.07372e-10
55298	ExN_C_DLN3	AC097537.1	7.61048	1.11218	2.73072e-14	7.49993e-10
55299	ExN_C_DLN3	KIRREL3-AS1	7.60718	1.60323	2.80148e-14	7.69425e-10
55300	ExN_C_DLN3	OSBPL6	7.60102	1.03286	2.93802e-14	8.06926e-10
55302	ExN_C_DLN3	NCAM1	7.59553	0.605905	3.0654e-14	8.41911e-10
55303	ExN_C_DLN3	ARHGAP15	7.58289	1.61454	3.37931e-14	9.28127e-10
55304	ExN_C_DLN3	SH3GL3	7.56709	0.992875	3.8167e-14	1.04826e-09
55305	ExN_C_DLN3	STUM	7.56585	1.37334	3.85347e-14	1.05835e-09
55306	ExN_C_DLN3	LMO7	7.56563	0.969391	3.85989e-14	1.06012e-09
55308	ExN_C_DLN3	LRCH1	7.54311	0.881397	4.58879e-14	1.26031e-09
55309	ExN_C_DLN3	AL596087.2	7.53691	1.52424	4.81229e-14	1.3217e-09
55311	ExN_C_DLN3	SORBS1	7.5346	0.822462	4.8982e-14	1.34529e-09
55313	ExN_C_DLN3	SYT16	7.5187	1.0342	5.5324e-14	1.51947e-09
55317	ExN_C_DLN3	AP3S1	7.44399	0.958603	9.76896e-14	2.68304e-09
55319	ExN_C_DLN3	AC002463.1	7.42672	0.888815	1.11321e-13	3.05742e-09
55320	ExN_C_DLN3	TBC1D30	7.42475	1.25277	1.1299e-13	3.10327e-09
55321	ExN_C_DLN3	PCDH9-AS1	7.41917	1.96421	1.17857e-13	3.23694e-09
55322	ExN_C_DLN3	SLC44A1	7.41779	0.905568	1.19091e-13	3.27083e-09
55323	ExN_C_DLN3	CTTNBP2	7.41161	0.879666	1.24777e-13	3.427e-09
55325	ExN_C_DLN3	LINC00320	7.37853	3.82315	1.60048e-13	4.39573e-09
55326	ExN_C_DLN3	AC011901.1	7.3747	3.25031	1.6471e-13	4.52375e-09
55328	ExN_C_DLN3	PTPN2	7.35285	1.06439	1.94021e-13	5.32879e-09
55329	ExN_C_DLN3	ICA1L	7.34515	0.89092	2.05521e-13	5.64463e-09
55330	ExN_C_DLN3	BCL11A	7.33475	0.873377	2.2213e-13	6.1008e-09
55331	ExN_C_DLN3	NCOA2	7.30392	0.740966	2.79505e-13	7.67659e-09
55333	ExN_C_DLN3	AC104964.1	7.29641	1.5904	2.95545e-13	8.11713e-09
55335	ExN_C_DLN3	NOL4	7.28411	0.85901	3.23808e-13	8.89338e-09
55336	ExN_C_DLN3	OSBPL1A	7.28225	1.0004	3.28294e-13	9.0166e-09
55338	ExN_C_DLN3	SPOCK1	7.2707	1.00243	3.5764e-13	9.8226e-09
55339	ExN_C_DLN3	AL138689.2	7.22456	1.16813	5.02726e-13	1.38074e-08
55340	ExN_C_DLN3	CLMP	7.21054	0.995869	5.57292e-13	1.5306e-08
55341	ExN_C_DLN3	FAM13A-AS1	7.1976	1.30987	6.12799e-13	1.68305e-08
55342	ExN_C_DLN3	EMX1	7.18452	1.56769	6.74416e-13	1.85228e-08
55343	ExN_C_DLN3	AC015923.1	7.17322	0.762275	7.32519e-13	2.01186e-08
55344	ExN_C_DLN3	DOCK3	7.16934	0.615246	7.5362e-13	2.06982e-08
55346	ExN_C_DLN3	AC012501.2	7.16802	1.42655	7.60909e-13	2.08984e-08
55347	ExN_C_DLN3	ARNTL2	7.16439	1.5376	7.81325e-13	2.14591e-08
55348	ExN_C_DLN3	R3HDM1	7.15791	0.817321	8.1915e-13	2.2498e-08
55349	ExN_C_DLN3	NCALD	7.15707	0.968456	8.2418e-13	2.26361e-08
55350	ExN_C_DLN3	FBXL2	7.14783	0.751139	8.81619e-13	2.42137e-08
55351	ExN_C_DLN3	RBFOX1	7.14473	1.16127	9.01728e-13	2.4766e-08
55352	ExN_C_DLN3	AC005234.1	7.13477	2.02847	9.69471e-13	2.66265e-08
55353	ExN_C_DLN3	EGOT	7.13385	2.88602	9.76004e-13	2.68059e-08
55356	ExN_C_DLN3	TNIK	7.10336	0.769399	1.21757e-12	3.34405e-08
55358	ExN_C_DLN3	CAMK4	7.09873	0.861964	1.25906e-12	3.45802e-08
55360	ExN_C_DLN3	TXK	7.09532	2.93785	1.29052e-12	3.54442e-08
55362	ExN_C_DLN3	PPP2R2B	7.09426	0.815874	1.30042e-12	3.57159e-08
55363	ExN_C_DLN3	GPR22	7.06001	1.13426	1.66488e-12	4.5726e-08
55366	ExN_C_DLN3	IQCJ	7.02961	2.48625	2.07104e-12	5.68812e-08
55373	ExN_C_DLN3	BX005019.1	6.97007	1.56126	3.16791e-12	8.70067e-08
55374	ExN_C_DLN3	C3orf80	6.95465	4.15689	3.53445e-12	9.70736e-08
55375	ExN_C_DLN3	AL732509.1	6.95214	2.13747	3.59777e-12	9.88129e-08
55379	ExN_C_DLN3	TDRD7	6.89256	1.49906	5.47969e-12	1.505e-07
55381	ExN_C_DLN3	KIFC3	6.88163	1.18258	5.91729e-12	1.62518e-07
55384	ExN_C_DLN3	GREM2	6.85834	1.13409	6.96656e-12	1.91336e-07
55385	ExN_C_DLN3	ZC2HC1A	6.85327	0.724094	7.21802e-12	1.98243e-07
55386	ExN_C_DLN3	AC109439.2	6.84949	1.54873	7.41139e-12	2.03554e-07
55393	ExN_C_DLN3	LINC01122	6.80677	0.896401	9.98159e-12	2.74144e-07
[truncated: 9,862 more rows]

## Sheet: ST5C
	group	names	scores	logfoldchanges	pvals	pvals_adj
0	InN_CGE	PAX2	27.5525	3.55903	4.12885e-167	1.13399e-162
1	InN_CGE	SLC6A5	24.76	3.27394	2.42054e-135	6.64802e-131
2	InN_CGE	HOXB3	23.8932	2.5641	3.60211e-126	9.8932e-122
3	InN_CGE	LINC02144	23.6762	2.41397	6.34505e-124	1.74267e-119
4	InN_CGE	AC132153.1	23.5261	3.39767	2.20638e-122	6.05983e-118
5	InN_CGE	FRMD4A	23.1102	1.69143	3.65932e-118	1.00503e-113
6	InN_CGE	DACH1	23.0596	2.1073	1.17962e-117	3.23983e-113
7	InN_CGE	THSD7A	21.7222	1.95429	1.26445e-104	3.47281e-100
8	InN_CGE	KLHL1	21.4073	2.48911	1.1423e-101	3.13732e-97
9	InN_CGE	ROBO3	21.3984	3.52011	1.3813e-101	3.79375e-97
10	InN_CGE	HOXB-AS3	20.9699	2.65387	1.23477e-97	3.39129e-93
11	InN_CGE	AFF2	20.9548	1.92684	1.69625e-97	4.65874e-93
12	InN_CGE	LBX1-AS1	20.3473	3.45098	4.90367e-92	1.34679e-87
13	InN_CGE	MIR99AHG	20.293	1.54657	1.48353e-91	4.07452e-87
14	InN_CGE	MYT1L	20.182	1.56971	1.40908e-90	3.87003e-86
15	InN_CGE	ZNF536	19.7536	1.62591	7.47355e-87	2.05261e-82
16	InN_CGE	TCF12	19.7199	1.3039	1.45579e-86	3.99832e-82
17	InN_CGE	RMST	19.1824	1.53866	5.19519e-82	1.42686e-77
18	InN_CGE	SORBS2	18.8655	1.3944	2.19113e-79	6.01793e-75
19	InN_CGE	TCF4	18.7466	1.78459	2.06554e-78	5.67301e-74
20	InN_CGE	SYN3	18.6842	1.58445	6.6507e-78	1.82661e-73
21	InN_CGE	EBF3	18.3164	2.12101	6.12532e-75	1.68232e-70
22	InN_CGE	AP003464.1	18.3078	3.33859	7.17154e-75	1.96966e-70
23	InN_CGE	AC004160.1	18.1639	1.84506	9.95941e-74	2.73535e-69
24	InN_CGE	LINC01122	18.1025	1.57114	3.04793e-73	8.37114e-69
25	InN_CGE	LINC00461	17.731	1.29978	2.41723e-70	6.63892e-66
26	InN_CGE	AFF3	17.7066	1.30099	3.72679e-70	1.02356e-65
27	InN_CGE	TIMP3	17.5194	1.51941	1.01967e-68	2.80052e-64
28	InN_CGE	LINC01572	17.3714	1.6559	1.35787e-67	3.7294e-63
29	InN_CGE	MEIS1	17.2567	1.65368	9.96519e-67	2.73694e-62
30	InN_CGE	AC074286.1	17.0337	2.59465	4.61652e-65	1.26793e-60
31	InN_CGE	DPF3	16.977	2.12619	1.21601e-64	3.33978e-60
32	InN_CGE	PLD5	16.8955	2.0979	4.85326e-64	1.33295e-59
33	InN_CGE	DACH2	16.7776	2.05332	3.55718e-63	9.7698e-59
34	InN_CGE	RBMS3	16.6921	1.60362	1.4956e-62	4.10767e-58
35	InN_CGE	AP001172.1	16.6404	1.67843	3.55126e-62	9.75353e-58
36	InN_CGE	NOVA1	16.5218	1.21269	2.55648e-61	7.02136e-57
37	InN_CGE	FTX	16.4918	0.822109	4.20369e-61	1.15454e-56
38	InN_CGE	AC104041.1	16.2802	1.11871	1.36427e-59	3.74696e-55
39	InN_CGE	LAMP5	16.0781	2.23234	3.63358e-58	9.97961e-54
40	InN_CGE	SNHG14	15.9718	0.929064	2.00781e-57	5.51444e-53
41	InN_CGE	AC044781.1	15.9669	1.74703	2.17163e-57	5.96438e-53
42	InN_CGE	PAX8	15.8617	3.32596	1.1673e-56	3.20598e-52
43	InN_CGE	LINC02488	15.7877	1.97615	3.77991e-56	1.03815e-51
44	InN_CGE	XKR4	15.7803	1.31508	4.25143e-56	1.16766e-51
45	InN_CGE	NLGN4X	15.717	1.20081	1.15736e-55	3.17868e-51
46	InN_CGE	PBX3	15.4727	1.33773	5.30447e-54	1.45687e-49
47	InN_CGE	HOTAIRM1	15.2377	1.63939	1.98776e-52	5.45937e-48
48	InN_CGE	FSIP2-AS1	15.1795	1.14804	4.83512e-52	1.32797e-47
49	InN_CGE	ADARB2	15.153	1.49516	7.24108e-52	1.98876e-47
50	InN_CGE	RGS7	15.0817	1.32463	2.13767e-51	5.87111e-47
51	InN_CGE	RUNX1T1	14.8058	1.25589	1.34447e-49	3.69259e-45
52	InN_CGE	GPR39	14.6859	2.28129	7.9397e-49	2.18064e-44
53	InN_CGE	CUX2	14.6473	1.38349	1.40186e-48	3.85021e-44
54	InN_CGE	AC004158.1	14.5887	1.49869	3.31578e-48	9.10679e-44
55	InN_CGE	NAV2	14.5589	1.17402	5.13122e-48	1.40929e-43
56	InN_CGE	JCAD	14.4459	2.65098	2.66004e-47	7.30579e-43
57	InN_CGE	EBF1	14.2881	1.46795	2.59753e-46	7.13411e-42
58	InN_CGE	PAX8-AS1	14.2585	2.73592	3.97173e-46	1.09084e-41
59	InN_CGE	PSD4	14.2264	3.19852	6.28092e-46	1.72505e-41
60	InN_CGE	AC060809.1	14.161	1.15646	1.59649e-45	4.38476e-41
61	InN_CGE	DOCK3	14.1553	0.937313	1.73172e-45	4.75617e-41
62	InN_CGE	LINC02315	14.125	0.931435	2.66405e-45	7.31683e-41
63	InN_CGE	LMO4	14.1192	1.78984	2.89333e-45	7.94654e-41
64	InN_CGE	GREB1L	13.961	1.07449	2.6979e-44	7.40978e-40
65	InN_CGE	ADGRL3	13.8442	0.957349	1.37958e-43	3.78901e-39
66	InN_CGE	TENM2	13.8258	1.28778	1.78232e-43	4.89514e-39
67	InN_CGE	PLPPR1	13.7855	1.3266	3.11482e-43	8.55485e-39
68	InN_CGE	PLXNA2	13.6113	1.45236	3.42997e-42	9.4204e-38
69	InN_CGE	LINC01322	13.423	1.45603	4.43482e-41	1.21802e-36
70	InN_CGE	KLHL23	13.4116	0.97543	5.17224e-41	1.42056e-36
71	InN_CGE	PCDH15	13.3553	1.41013	1.10298e-40	3.02934e-36
72	InN_CGE	NKAIN2	13.2508	1.38547	4.46376e-40	1.22597e-35
73	InN_CGE	TCF4-AS1	13.2108	1.70907	7.60499e-40	2.08871e-35
74	InN_CGE	CDH4	13.2084	1.28778	7.84756e-40	2.15533e-35
75	InN_CGE	MAGI2	13.1812	0.980027	1.12648e-39	3.09387e-35
76	InN_CGE	FGF12-AS1	13.1199	1.87778	2.5343e-39	6.96044e-35
77	InN_CGE	CSMD1	13.0251	1.37507	8.80913e-39	2.41943e-34
78	InN_CGE	TBC1D5	12.9549	0.877099	2.20372e-38	6.05251e-34
79	InN_CGE	HOXA-AS2	12.9313	1.86079	2.99704e-38	8.23138e-34
80	InN_CGE	NFIB	12.8834	1.57621	5.58476e-38	1.53386e-33
81	InN_CGE	KIF26B	12.7678	1.16381	2.47939e-37	6.80963e-33
82	InN_CGE	DSCAML1	12.4799	1.10854	9.61309e-36	2.64024e-31
84	InN_CGE	AC069228.1	12.4176	1.01716	2.09875e-35	5.76423e-31
86	InN_CGE	IL3RA	12.318	1.05013	7.24508e-35	1.98986e-30
87	InN_CGE	RBFOX1	12.2449	1.31235	1.7889e-34	4.91321e-30
88	InN_CGE	VAV3	12.2194	1.2835	2.44936e-34	6.72716e-30
89	InN_CGE	AC114971.1	12.1493	1.48816	5.78943e-34	1.59007e-29
90	InN_CGE	HECW1	12.1251	0.981623	7.77803e-34	2.13624e-29
91	InN_CGE	ZNF609	12.102	0.840356	1.03023e-33	2.82952e-29
92	InN_CGE	NRXN1	12.0009	1.06642	3.51287e-33	9.64811e-29
93	InN_CGE	FSIP2	11.9014	0.963096	1.16335e-32	3.19515e-28
94	InN_CGE	FIGN	11.8817	1.03386	1.47364e-32	4.04736e-28
95	InN_CGE	AC093879.1	11.8673	0.934499	1.7494e-32	4.80472e-28
96	InN_CGE	TFAP2A	11.8394	2.69984	2.44323e-32	6.71033e-28
97	InN_CGE	NRG3	11.8348	1.09556	2.58019e-32	7.0865e-28
98	InN_CGE	ANK2	11.8085	0.741917	3.52869e-32	9.69156e-28
99	InN_CGE	BBOX1-AS1	11.748	1.45242	7.22853e-32	1.98532e-27
100	InN_CGE	MEIS2	11.6969	1.11617	1.32158e-31	3.62971e-27
101	InN_CGE	AC079052.1	11.6199	0.979179	3.26467e-31	8.96641e-27
103	InN_CGE	NKAIN1	11.5599	1.22972	6.57617e-31	1.80614e-26
104	InN_CGE	MIR100HG	11.5034	0.849639	1.26865e-30	3.48435e-26
105	InN_CGE	AP003398.2	11.4994	4.12593	1.32803e-30	3.64743e-26
106	InN_CGE	AL589740.1	11.4319	1.23785	2.89707e-30	7.95681e-26
107	InN_CGE	TFAP2B	11.39	2.34692	4.69235e-30	1.28875e-25
108	InN_CGE	CALHM4	11.3876	4.65633	4.82053e-30	1.32396e-25
109	InN_CGE	LRFN5	11.3155	1.03227	1.09999e-29	3.02112e-25
110	InN_CGE	SRGAP3	11.3035	0.740438	1.26148e-29	3.46465e-25
111	InN_CGE	TCF4-AS2	11.2891	1.89255	1.48469e-29	4.07771e-25
112	InN_CGE	MIR124-2HG	11.2627	0.878453	2.00443e-29	5.50516e-25
113	InN_CGE	RBFOX3	11.2321	1.24291	2.83721e-29	7.7924e-25
114	InN_CGE	BBOX1	11.218	1.67867	3.32863e-29	9.14209e-25
115	InN_CGE	GRIA4	11.2151	1.04834	3.43897e-29	9.44513e-25
116	InN_CGE	CRLF3	11.1961	0.773936	4.25879e-29	1.16968e-24
117	InN_CGE	FRMD4B	11.1937	1.09288	4.37598e-29	1.20186e-24
118	InN_CGE	AL591686.2	11.1936	2.04136	4.38434e-29	1.20416e-24
119	InN_CGE	KCNJ6	11.1809	1.30887	5.05837e-29	1.38928e-24
120	InN_CGE	BCL11A	11.1356	1.04584	8.41895e-29	2.31226e-24
121	InN_CGE	CLVS1	11.0566	1.18394	2.03667e-28	5.59371e-24
122	InN_CGE	LURAP1L-AS1	11.0207	1.4737	3.03647e-28	8.33968e-24
123	InN_CGE	PDE4D	11.006	0.900473	3.5765e-28	9.82286e-24
124	InN_CGE	HOXA3	10.9239	1.53639	8.86511e-28	2.4348e-23
125	InN_CGE	AC110809.1	10.8346	1.31795	2.36073e-27	6.48374e-23
126	InN_CGE	NCAM1	10.7489	0.704552	5.99865e-27	1.64753e-22
127	InN_CGE	KCNMA1	10.7394	0.980398	6.64542e-27	1.82516e-22
128	InN_CGE	AUTS2	10.7101	0.69257	9.12683e-27	2.50668e-22
129	InN_CGE	TMEM161B-AS1	10.6934	0.800742	1.09295e-26	3.00179e-22
130	InN_CGE	ITGA4	10.6613	2.86753	1.54364e-26	4.23962e-22
132	InN_CGE	GPHN	10.6349	0.582737	2.05153e-26	5.63452e-22
134	InN_CGE	PCDH9-AS4	10.5936	1.55496	3.19129e-26	8.76489e-22
136	InN_CGE	PRKCE	10.5722	1.01525	4.01112e-26	1.10165e-21
137	InN_CGE	SLCO1B1	10.5709	1.21057	4.06618e-26	1.11678e-21
138	InN_CGE	SYBU	10.5428	1.42126	5.4868e-26	1.50695e-21
139	InN_CGE	CACNG3	10.5172	2.0964	7.19558e-26	1.97626e-21
140	InN_CGE	LINC02720	10.4691	3.53728	1.19728e-25	3.28832e-21
141	InN_CGE	AC011346.1	10.4289	0.99036	1.83055e-25	5.0276e-21
142	InN_CGE	LINC02060	10.421	1.3599	1.98815e-25	5.46044e-21
143	InN_CGE	PCDH9-AS2	10.4208	1.22582	1.9929e-25	5.47351e-21
144	InN_CGE	IPO9-AS1	10.4066	0.925412	2.31314e-25	6.35305e-21
145	InN_CGE	UBE3A	10.3613	0.664658	3.71845e-25	1.02127e-20
146	InN_CGE	MNS1	10.3132	1.55667	6.14317e-25	1.68722e-20
147	InN_CGE	PCDH9	10.3079	1.11445	6.48741e-25	1.78177e-20
148	InN_CGE	RBMS3-AS2	10.3079	1.60378	6.48994e-25	1.78246e-20
149	InN_CGE	DSCAM	10.2941	0.902021	7.48789e-25	2.05655e-20
151	InN_CGE	AC020930.1	10.2526	1.97404	1.15166e-24	3.16303e-20
152	InN_CGE	PDE5A	10.242	0.715224	1.2849e-24	3.52898e-20
153	InN_CGE	NBEA	10.2285	0.728663	1.47785e-24	4.05893e-20
154	InN_CGE	GABPB1-AS1	10.2253	0.720652	1.52738e-24	4.19494e-20
155	InN_CGE	LINC01362	10.222	1.09902	1.58066e-24	4.34129e-20
156	InN_CGE	TMEM163	10.1985	1.24126	2.01332e-24	5.52958e-20
157	InN_CGE	LINC01649	10.1946	2.44445	2.09573e-24	5.75593e-20
160	InN_CGE	DCC	10.1648	0.956374	2.8474e-24	7.82038e-20
161	InN_CGE	GALNT17	10.1322	0.870052	3.97756e-24	1.09244e-19
162	InN_CGE	PLCB1	10.1176	0.78215	4.61735e-24	1.26816e-19
163	InN_CGE	JPX	10.1151	0.577866	4.73327e-24	1.29999e-19
164	InN_CGE	CABP7	10.0904	3.02398	6.09078e-24	1.67283e-19
165	InN_CGE	RIMBP2	10.0843	0.98087	6.48323e-24	1.78062e-19
166	InN_CGE	TCERG1L	10.0586	1.64108	8.41846e-24	2.31213e-19
167	InN_CGE	LINC00882	10.0387	0.943173	1.02998e-23	2.82883e-19
168	InN_CGE	OR2F1	10.02	4.26828	1.24547e-23	3.42067e-19
169	InN_CGE	AL353784.1	9.99733	1.59132	1.56559e-23	4.2999e-19
170	InN_CGE	PDE1B	9.97058	1.66225	2.05031e-23	5.63118e-19
171	InN_CGE	GLCE	9.96856	0.994653	2.0925e-23	5.74706e-19
172	InN_CGE	DUOX1	9.91417	1.02683	3.61252e-23	9.92179e-19
173	InN_CGE	RABGAP1L	9.88939	0.695369	4.62862e-23	1.27125e-18
174	InN_CGE	LINC00599	9.86288	0.86089	6.02949e-23	1.656e-18
175	InN_CGE	MEF2C-AS2	9.86129	1.01039	6.12541e-23	1.68234e-18
176	InN_CGE	SHISA9	9.85078	1.46423	6.80155e-23	1.86804e-18
177	InN_CGE	AC109466.1	9.84694	1.38785	7.066e-23	1.94068e-18
178	InN_CGE	CRYBG3	9.79212	1.7835	1.21723e-22	3.34311e-18
179	InN_CGE	STAG3	9.79144	0.871774	1.22544e-22	3.36567e-18
180	InN_CGE	AL160254.1	9.7622	1.32321	1.63565e-22	4.49232e-18
181	InN_CGE	PKN2-AS1	9.74771	1.60055	1.88683e-22	5.18218e-18
182	InN_CGE	MAST4	9.73406	1.26367	2.15812e-22	5.92726e-18
183	InN_CGE	ADARB2-AS1	9.70054	1.49288	2.99913e-22	8.23711e-18
184	InN_CGE	CNTN2	9.69547	1.60028	3.1519e-22	8.6567e-18
185	InN_CGE	AP000962.1	9.66045	1.85541	4.43926e-22	1.21924e-17
186	InN_CGE	LINC01933	9.65754	1.61524	4.56702e-22	1.25433e-17
187	InN_CGE	PPM1L	9.65396	0.846213	4.72923e-22	1.29888e-17
188	InN_CGE	SV2B	9.63403	2.17729	5.74331e-22	1.5774e-17
190	InN_CGE	NR6A1	9.59282	0.707883	8.5712e-22	2.35408e-17
191	InN_CGE	EPHB1	9.58233	0.81431	9.48791e-22	2.60585e-17
192	InN_CGE	ACMSD	9.57249	1.24602	1.04363e-21	2.86633e-17
193	InN_CGE	ATRNL1	9.55635	0.768316	1.21978e-21	3.35014e-17
194	InN_CGE	AC015878.1	9.50423	1.03432	2.01542e-21	5.53535e-17
195	InN_CGE	AC025159.1	9.502	0.915779	2.05894e-21	5.65488e-17
196	InN_CGE	NRG1	9.49419	0.927705	2.21921e-21	6.09506e-17
197	InN_CGE	GRK4	9.48783	0.94022	2.35883e-21	6.47851e-17
198	InN_CGE	NAV1	9.48193	0.759009	2.49623e-21	6.85589e-17
199	InN_CGE	GFRA1	9.44645	1.21565	3.50517e-21	9.62694e-17
200	InN_CGE	DISP3	9.44118	1.40042	3.68596e-21	1.01235e-16
201	InN_CGE	MYCBP2-AS1	9.44012	0.79722	3.72361e-21	1.02269e-16
202	InN_CGE	LNX1-AS1	9.43731	2.1995	3.8248e-21	1.05048e-16
203	InN_CGE	AP001978.1	9.4354	3.68268	3.89508e-21	1.06978e-16
204	InN_CGE	TSHZ3	9.4241	1.22976	4.33811e-21	1.19146e-16
205	InN_CGE	DCX	9.42032	0.685952	4.49731e-21	1.23518e-16
206	InN_CGE	GRIP1	9.4089	0.753288	5.01342e-21	1.37694e-16
207	InN_CGE	AL445623.2	9.3992	1.10336	5.49819e-21	1.51008e-16
208	InN_CGE	TEX9	9.39833	1.16843	5.54363e-21	1.52256e-16
209	InN_CGE	DIO2-AS1	9.39254	1.46494	5.85718e-21	1.60868e-16
210	InN_CGE	CDH13	9.3835	1.27048	6.38202e-21	1.75282e-16
211	InN_CGE	CCNT2-AS1	9.38228	1.09966	6.45635e-21	1.77324e-16
212	InN_CGE	ZNF521	9.37737	0.934632	6.76367e-21	1.85764e-16
213	InN_CGE	AC092958.4	9.36412	3.56775	7.66886e-21	2.10625e-16
217	InN_CGE	AC023034.1	9.3258	1.25727	1.10151e-20	3.02529e-16
218	InN_CGE	AC011287.2	9.32545	2.69365	1.10519e-20	3.03541e-16
219	InN_CGE	SLC30A3	9.32225	2.18045	1.13895e-20	3.12813e-16
220	InN_CGE	CAMTA1	9.32003	0.546532	1.16306e-20	3.19435e-16
221	InN_CGE	LINC00200	9.31553	1.46975	1.21344e-20	3.33272e-16
222	InN_CGE	MIRLET7BHG	9.27001	1.4212	1.86135e-20	5.1122e-16
223	InN_CGE	OR2A5	9.22775	4.99875	2.76373e-20	7.59059e-16
225	InN_CGE	DTNB	9.20722	0.672817	3.34667e-20	9.19163e-16
226	InN_CGE	SLC16A1-AS1	9.20483	0.915299	3.42196e-20	9.3984e-16
227	InN_CGE	RPS6KL1	9.20326	0.956993	3.47253e-20	9.53731e-16
230	InN_CGE	LDLRAD4	9.19253	0.765062	3.83691e-20	1.05381e-15
231	InN_CGE	PHF14	9.19083	0.597296	3.89815e-20	1.07063e-15
232	InN_CGE	GUCY1A2	9.18848	0.899936	3.98443e-20	1.09432e-15
233	InN_CGE	CTNNA2	9.18838	0.812815	3.98791e-20	1.09528e-15
236	InN_CGE	PAK5	9.16871	0.806603	4.78698e-20	1.31474e-15
237	InN_CGE	AC091826.2	9.14861	1.2741	5.76682e-20	1.58386e-15
239	InN_CGE	PRDM8	9.12505	1.68261	7.17009e-20	1.96926e-15
241	InN_CGE	ZNF462	9.11967	0.747642	7.53538e-20	2.06959e-15
243	InN_CGE	AC036108.1	9.11304	1.39627	8.0108e-20	2.20017e-15
245	InN_CGE	BCL11B	9.09489	0.979886	9.46828e-20	2.60046e-15
246	InN_CGE	LZTS1-AS1	9.09233	1.34911	9.69348e-20	2.66231e-15
249	InN_CGE	ZNF423	9.03398	0.869317	1.65545e-19	4.54669e-15
250	InN_CGE	HOXD3	9.01123	1.58079	2.03759e-19	5.59624e-15
251	InN_CGE	CSRNP3	8.99986	0.671417	2.26002e-19	6.20714e-15
252	InN_CGE	KIRREL3	8.9879	0.835172	2.52002e-19	6.92124e-15
253	InN_CGE	EPM2A	8.98754	1.03237	2.52827e-19	6.94389e-15
254	InN_CGE	MFHAS1	8.97882	0.925543	2.73695e-19	7.51704e-15
255	InN_CGE	AC009315.1	8.97549	0.658935	2.82095e-19	7.74773e-15
256	InN_CGE	AL391839.1	8.97457	0.930493	2.84472e-19	7.81302e-15
257	InN_CGE	AFAP1	8.9656	0.854168	3.08585e-19	8.47528e-15
259	InN_CGE	MEIS1-AS2	8.91983	1.61852	4.67023e-19	1.28268e-14
261	InN_CGE	PDE9A	8.90041	0.870096	5.56423e-19	1.52822e-14
262	InN_CGE	DMD	8.89983	0.808511	5.59321e-19	1.53617e-14
263	InN_CGE	AC012409.2	8.88773	0.992723	6.23721e-19	1.71305e-14
264	InN_CGE	PTPRD	8.88601	0.788788	6.33418e-19	1.73968e-14
265	InN_CGE	FAT4	8.87079	1.0979	7.2626e-19	1.99467e-14
266	InN_CGE	NKAIN3	8.86569	0.826813	7.60286e-19	2.08812e-14
268	InN_CGE	LINC02254	8.79037	0.933313	1.49074e-18	4.09431e-14
270	InN_CGE	AC010974.2	8.77687	1.23447	1.68086e-18	4.61648e-14
271	InN_CGE	AC103876.1	8.7751	0.833221	1.70746e-18	4.68955e-14
272	InN_CGE	ASIC1	8.76086	1.44996	1.93766e-18	5.32179e-14
274	InN_CGE	IL1RAPL2	8.72154	0.952689	2.74443e-18	7.53757e-14
275	InN_CGE	SOBP	8.71916	0.683051	2.80266e-18	7.69751e-14
279	InN_CGE	SUMF1	8.67089	0.711246	4.28744e-18	1.17755e-13
280	InN_CGE	LINC02032	8.65469	3.57077	4.94274e-18	1.35752e-13
281	InN_CGE	FIRRE	8.63598	1.44667	5.82259e-18	1.59917e-13
282	InN_CGE	SH3GL2	8.63255	1.13862	6.00002e-18	1.64791e-13
283	InN_CGE	AKAP6	8.62046	0.622675	6.66861e-18	1.83153e-13
284	InN_CGE	RBFOX2	8.61432	0.540244	7.03594e-18	1.93242e-13
285	InN_CGE	PPM1E	8.58558	0.648338	9.03797e-18	2.48228e-13
286	InN_CGE	MAP2K5	8.58517	0.720944	9.06995e-18	2.49106e-13
287	InN_CGE	RIMS2	8.53983	0.697117	1.34414e-17	3.69168e-13
289	InN_CGE	EFCAB13	8.53011	0.90153	1.46206e-17	4.01556e-13
290	InN_CGE	ANKS1B	8.5238	0.712824	1.54406e-17	4.24076e-13
292	InN_CGE	C2CD6	8.5158	1.43819	1.65449e-17	4.54404e-13
293	InN_CGE	BCHE	8.4853	1.38655	2.15163e-17	5.90945e-13
294	InN_CGE	AC092640.1	8.47908	2.84002	2.26987e-17	6.2342e-13
296	InN_CGE	GPR156	8.47425	1.56612	2.36596e-17	6.49811e-13
297	InN_CGE	AC011478.1	8.47359	2.04009	2.37952e-17	6.53535e-13
299	InN_CGE	CCDC196	8.45773	1.18343	2.72627e-17	7.4877e-13
300	InN_CGE	DSE	8.44876	0.850683	2.94412e-17	8.08603e-13
302	InN_CGE	DOCK4	8.42645	0.667198	3.56303e-17	9.78585e-13
305	InN_CGE	AC090518.1	8.39083	1.66052	4.82732e-17	1.32582e-12
306	InN_CGE	XKR6	8.38401	0.62689	5.11543e-17	1.40495e-12
309	InN_CGE	GALNT7	8.37819	0.960524	5.37471e-17	1.47616e-12
310	InN_CGE	LINC01414	8.37309	0.716696	5.61268e-17	1.54152e-12
311	InN_CGE	DANT2	8.36403	0.692267	6.06102e-17	1.66466e-12
312	InN_CGE	AGBL3	8.35013	0.997069	6.8188e-17	1.87278e-12
313	InN_CGE	NCKAP5	8.34877	0.867244	6.89795e-17	1.89452e-12
314	InN_CGE	LINC01197	8.34135	1.75335	7.34442e-17	2.01715e-12
316	InN_CGE	TRIM9	8.31415	0.858942	9.24091e-17	2.53802e-12
317	InN_CGE	LINC01456	8.31317	0.843583	9.31813e-17	2.55922e-12
319	InN_CGE	GLRA2	8.30851	0.993018	9.69094e-17	2.66162e-12
320	InN_CGE	MTMR7	8.30666	0.697454	9.84298e-17	2.70337e-12
321	InN_CGE	ZMYND8	8.30612	0.670017	9.8883e-17	2.71582e-12
324	InN_CGE	CALN1	8.29205	0.907463	1.11311e-16	3.05716e-12
325	InN_CGE	AC091646.1	8.29179	1.67536	1.11557e-16	3.06392e-12
327	InN_CGE	NLGN1	8.2911	0.755697	1.12205e-16	3.08171e-12
328	InN_CGE	PAK3	8.28683	0.600111	1.16311e-16	3.19448e-12
329	InN_CGE	STARD4-AS1	8.27376	0.665112	1.29802e-16	3.56501e-12
330	InN_CGE	R3HDM2	8.26127	0.607933	1.4413e-16	3.95854e-12
332	InN_CGE	C12orf40	8.2604	1.13429	1.45191e-16	3.98766e-12
334	InN_CGE	MSI2	8.23653	0.58095	1.77275e-16	4.86886e-12
335	InN_CGE	LINC01364	8.22916	2.15039	1.88538e-16	5.1782e-12
339	InN_CGE	PHC2	8.15971	0.771012	3.35839e-16	9.22382e-12
343	InN_CGE	MIR181A2HG	8.13272	0.707876	4.19778e-16	1.15292e-11
344	InN_CGE	LINC01798	8.1271	1.52058	4.39676e-16	1.20757e-11
345	InN_CGE	CC2D2A	8.11857	0.754992	4.71715e-16	1.29557e-11
347	InN_CGE	AL157392.2	8.11523	1.17898	4.8488e-16	1.33172e-11
348	InN_CGE	PIK3R3	8.11317	0.6622	4.93177e-16	1.35451e-11
349	InN_CGE	GRM3	8.11195	0.77702	4.98155e-16	1.36818e-11
350	InN_CGE	RAB30-DT	8.09748	0.729965	5.61094e-16	1.54105e-11
351	InN_CGE	HS3ST5	8.09705	0.891388	5.6307e-16	1.54647e-11
352	InN_CGE	FBXL17	8.08594	0.594489	6.16887e-16	1.69428e-11
354	InN_CGE	LNX1	8.0376	1.50147	9.16163e-16	2.51624e-11
355	InN_CGE	NREP-AS1	8.03286	2.62388	9.52243e-16	2.61533e-11
356	InN_CGE	ROBO4	8.02077	2.87534	1.0508e-15	2.88603e-11
357	InN_CGE	EXOC6B	8.01495	0.535711	1.10187e-15	3.02627e-11
358	InN_CGE	GSE1	8.00826	0.725657	1.16343e-15	3.19536e-11
359	InN_CGE	TMEM178B	8.00593	0.589304	1.18564e-15	3.25635e-11
360	InN_CGE	NTM	8.00165	0.706387	1.2276e-15	3.37161e-11
364	InN_CGE	LINC01619	7.98259	0.885949	1.43297e-15	3.93567e-11
365	InN_CGE	PLCB4	7.97942	0.686489	1.4702e-15	4.03789e-11
369	InN_CGE	LBX1	7.96929	2.9331	1.5959e-15	4.38315e-11
373	InN_CGE	NR2F2-AS1	7.96303	0.884825	1.67876e-15	4.6107e-11
374	InN_CGE	HOXB-AS1	7.95785	1.71302	1.75048e-15	4.80771e-11
375	InN_CGE	RAPGEF6	7.95649	0.574021	1.7699e-15	4.86103e-11
376	InN_CGE	KALRN	7.95644	0.595222	1.77064e-15	4.86306e-11
377	InN_CGE	AC019197.1	7.95184	0.68656	1.8376e-15	5.04697e-11
379	InN_CGE	AC053513.1	7.94759	0.631491	1.90177e-15	5.22321e-11
380	InN_CGE	GRAMD1B	7.93649	1.04955	2.07975e-15	5.71203e-11
381	InN_CGE	LINGO2	7.92818	0.826578	2.22373e-15	6.10747e-11
382	InN_CGE	BACH2	7.92794	0.58643	2.22812e-15	6.11952e-11
384	InN_CGE	KCNIP4	7.92285	0.750325	2.3212e-15	6.37518e-11
388	InN_CGE	PPFIA2	7.85042	0.616472	4.14657e-15	1.13885e-10
389	InN_CGE	RNF217-AS1	7.84845	1.12636	4.21197e-15	1.15682e-10
390	InN_CGE	AC026341.1	7.83393	0.958179	4.72853e-15	1.29869e-10
392	InN_CGE	CTNND2	7.82646	0.583071	5.01796e-15	1.37818e-10
394	InN_CGE	MAP1LC3B2	7.80275	1.12852	6.05722e-15	1.66362e-10
396	InN_CGE	AL445438.1	7.79948	2.31929	6.21627e-15	1.7073e-10
397	InN_CGE	CASC9	7.79537	0.851745	6.42223e-15	1.76386e-10
398	InN_CGE	AC022558.2	7.79171	0.866887	6.61087e-15	1.81568e-10
399	InN_CGE	PRKG1	7.77764	0.988429	7.38906e-15	2.02941e-10
400	InN_CGE	TRAF3IP2-AS1	7.77178	0.684748	7.73881e-15	2.12546e-10
402	InN_CGE	KATNAL2	7.76289	1.11027	8.30161e-15	2.28004e-10
404	InN_CGE	ROBO2	7.75301	0.70524	8.97382e-15	2.46466e-10
405	InN_CGE	CTNNA3	7.7495	0.836774	9.22521e-15	2.5337e-10
406	InN_CGE	DNER	7.7471	0.712782	9.40154e-15	2.58213e-10
408	InN_CGE	A2ML1-AS1	7.73213	0.711221	1.05764e-14	2.9048e-10
410	InN_CGE	NFE2L3	7.73053	0.860382	1.07103e-14	2.9416e-10
412	InN_CGE	AL136298.1	7.72498	0.797566	1.11875e-14	3.07265e-10
413	InN_CGE	AC006974.2	7.72337	4.84056	1.13295e-14	3.11165e-10
414	InN_CGE	MAB21L1	7.71948	1.67561	1.16805e-14	3.20806e-10
415	InN_CGE	APBA2	7.71757	0.661049	1.1857e-14	3.25653e-10
416	InN_CGE	MYT1L-AS1	7.71284	1.49513	1.23049e-14	3.37955e-10
418	InN_CGE	STXBP5	7.70645	0.62642	1.29365e-14	3.55301e-10
419	InN_CGE	ACYP2	7.70516	0.601435	1.30684e-14	3.58924e-10
420	InN_CGE	TLL1	7.69698	2.77625	1.39324e-14	3.82653e-10
422	InN_CGE	LINC02506	7.68271	0.775921	1.55752e-14	4.27773e-10
425	InN_CGE	FRY	7.67671	0.570695	1.63231e-14	4.48314e-10
430	InN_CGE	ST7-AS2	7.65291	0.638672	1.96482e-14	5.39637e-10
432	InN_CGE	AMMECR1	7.64456	0.802096	2.09661e-14	5.75833e-10
433	InN_CGE	GPR137C	7.63603	0.606268	2.24021e-14	6.15274e-10
434	InN_CGE	LINC01915	7.62548	2.72645	2.43128e-14	6.67752e-10
436	InN_CGE	AL513327.2	7.61965	1.13708	2.54356e-14	6.98588e-10
437	InN_CGE	UBE2E2	7.61644	0.602864	2.60769e-14	7.16201e-10
438	InN_CGE	LRIG2-DT	7.60421	0.907819	2.86657e-14	7.87304e-10
439	InN_CGE	KIAA1549L	7.6036	0.690016	2.88e-14	7.90992e-10
441	InN_CGE	AC011287.1	7.5983	1.38232	3.00049e-14	8.24084e-10
442	InN_CGE	AC016042.1	7.59663	0.758716	3.03951e-14	8.34801e-10
443	InN_CGE	ZBTB20	7.58663	0.58061	3.28328e-14	9.01754e-10
444	InN_CGE	RHBDL3	7.56747	1.01625	3.80559e-14	1.04521e-09
445	InN_CGE	ELAVL2	7.5668	0.663877	3.82526e-14	1.05061e-09
447	InN_CGE	ZMIZ1-AS1	7.5572	1.10779	4.11823e-14	1.13107e-09
448	InN_CGE	MAP3K13	7.54485	0.707115	4.52824e-14	1.24368e-09
449	InN_CGE	KHDC1	7.54253	0.789062	4.60931e-14	1.26595e-09
451	InN_CGE	U91319.1	7.52803	1.33486	5.15106e-14	1.41474e-09
452	InN_CGE	NFASC	7.52511	0.618422	5.26746e-14	1.44671e-09
456	InN_CGE	KLF12	7.5211	0.603007	5.43164e-14	1.4918e-09
457	InN_CGE	APBA1	7.48689	0.629234	7.05261e-14	1.937e-09
459	InN_CGE	ELMOD1	7.47002	0.809447	8.01819e-14	2.2022e-09
460	InN_CGE	LSAMP	7.46736	0.614983	8.18191e-14	2.24716e-09
462	InN_CGE	PLXNA4	7.45559	0.776175	8.94696e-14	2.45728e-09
463	InN_CGE	AL513327.1	7.45199	0.826114	9.19423e-14	2.5252e-09
464	InN_CGE	ASXL3	7.45063	0.608794	9.28935e-14	2.55132e-09
465	InN_CGE	CRTAC1	7.44567	2.03998	9.64536e-14	2.6491e-09
466	InN_CGE	CEP128	7.44248	0.846815	9.88095e-14	2.7138e-09
467	InN_CGE	LRRTM4	7.43979	0.745358	1.00846e-13	2.76973e-09
468	InN_CGE	AC068051.1	7.43919	1.05061	1.01306e-13	2.78237e-09
469	InN_CGE	UNC79	7.43907	0.559939	1.01394e-13	2.78478e-09
470	InN_CGE	CCDC141	7.43626	2.73899	1.03574e-13	2.84466e-09
471	InN_CGE	CRTC3-AS1	7.43338	0.96603	1.05859e-13	2.90742e-09
472	InN_CGE	AC099792.1	7.42868	1.63087	1.09687e-13	3.01256e-09
475	InN_CGE	TSPAN18	7.41637	1.01356	1.20373e-13	3.30604e-09
477	InN_CGE	KIF26B-AS1	7.41314	1.04233	1.23348e-13	3.38776e-09
479	InN_CGE	AC092969.1	7.39576	0.759701	1.40602e-13	3.86163e-09
482	InN_CGE	HDAC2-AS2	7.38358	0.774799	1.54092e-13	4.23213e-09
483	InN_CGE	AC079781.5	7.38163	0.566492	1.56361e-13	4.29445e-09
484	InN_CGE	ZFHX2	7.37905	0.943148	1.59423e-13	4.37856e-09
487	InN_CGE	RHBDL2	7.37302	0.913549	1.66807e-13	4.58134e-09
489	InN_CGE	C1QTNF7	7.36079	0.780829	1.8283e-13	5.02141e-09
491	InN_CGE	AC244517.11	7.33	0.931157	2.30152e-13	6.32114e-09
492	InN_CGE	LINC02250	7.31622	0.88547	2.55062e-13	7.00528e-09
495	InN_CGE	LINC01982	7.3055	2.05326	2.76245e-13	7.58708e-09
497	InN_CGE	LINC01911	7.29763	3.72408	2.92888e-13	8.04418e-09
500	InN_CGE	PCNX2	7.29361	0.598562	3.0176e-13	8.28783e-09
501	InN_CGE	AC139720.1	7.29277	1.38852	3.03642e-13	8.33954e-09
502	InN_CGE	MFSD4B	7.28797	0.510332	3.14656e-13	8.64202e-09
504	InN_CGE	AL356599.1	7.27348	0.697215	3.5035e-13	9.62237e-09
505	InN_CGE	AC021504.1	7.26772	0.577236	3.65605e-13	1.00413e-08
508	InN_CGE	MVB12B	7.26138	0.652465	3.83156e-13	1.05234e-08
510	InN_CGE	AC116049.2	7.24929	0.7289	4.18973e-13	1.15071e-08
511	InN_CGE	SLC8A1-AS1	7.24839	0.699808	4.21758e-13	1.15836e-08
513	InN_CGE	SLC4A10	7.24644	0.600667	4.2786e-13	1.17512e-08
514	InN_CGE	AL049828.1	7.24537	0.597036	4.31267e-13	1.18447e-08
515	InN_CGE	AC073343.2	7.23784	0.617608	4.55894e-13	1.25211e-08
516	InN_CGE	AC008708.2	7.22554	1.36918	4.99126e-13	1.37085e-08
517	InN_CGE	SECISBP2	7.22415	0.55802	5.04249e-13	1.38492e-08
519	InN_CGE	SCD5	7.2225	0.69675	5.10413e-13	1.40185e-08
521	InN_CGE	ST6GAL2	7.21572	0.799094	5.36482e-13	1.47345e-08
522	InN_CGE	KANK4	7.20102	2.3848	5.97631e-13	1.64139e-08
526	InN_CGE	PTPRN2	7.18487	0.519271	6.72719e-13	1.84762e-08
529	InN_CGE	LINC01980	7.1803	0.933294	6.95605e-13	1.91048e-08
531	InN_CGE	HS3ST1	7.16622	1.47645	7.70971e-13	2.11747e-08
533	InN_CGE	HAGLR	7.13721	2.21071	9.52416e-13	2.61581e-08
534	InN_CGE	CAMK1D	7.13103	0.544389	9.96208e-13	2.73608e-08
537	InN_CGE	AL035427.1	7.12422	0.629138	1.04675e-12	2.8749e-08
540	InN_CGE	PIEZO2	7.11004	1.4421	1.1601e-12	3.18622e-08
542	InN_CGE	DLEU1	7.10801	0.655545	1.17732e-12	3.2335e-08
543	InN_CGE	LINC01828	7.10123	1.46115	1.23653e-12	3.39612e-08
547	InN_CGE	MAPK10	7.09012	0.50664	1.33992e-12	3.68008e-08
550	InN_CGE	LINC00937	7.07001	0.979275	1.54919e-12	4.25485e-08
551	InN_CGE	AC079117.1	7.0676	1.02501	1.57642e-12	4.32964e-08
554	InN_CGE	LINC02233	7.06399	3.40858	1.61784e-12	4.44339e-08
555	InN_CGE	AC092745.5	7.05563	1.03337	1.71825e-12	4.71917e-08
556	InN_CGE	SCN3A	7.05359	0.529585	1.74362e-12	4.78885e-08
559	InN_CGE	NCAN	7.04809	0.821106	1.81385e-12	4.98174e-08
561	InN_CGE	AC079447.1	7.04187	0.710879	1.89672e-12	5.20935e-08
563	InN_CGE	TMLHE-AS1	7.03515	0.718927	1.99049e-12	5.46687e-08
564	InN_CGE	AC091973.1	7.03311	2.58583	2.0198e-12	5.54738e-08
566	InN_CGE	AL157896.1	7.03122	1.40421	2.04741e-12	5.62321e-08
570	InN_CGE	ANK1	7.02467	0.920389	2.14574e-12	5.89328e-08
571	InN_CGE	PKIA-AS1	7.02214	0.736209	2.18491e-12	6.00085e-08
572	InN_CGE	SPDYE3	7.0207	0.74142	2.20754e-12	6.063e-08
573	InN_CGE	CACNA2D3	7.01202	0.740526	2.34901e-12	6.45156e-08
575	InN_CGE	AC061958.1	7.00755	0.797943	2.42519e-12	6.66079e-08
578	InN_CGE	AC087280.2	6.99598	1.27154	2.63408e-12	7.2345e-08
580	InN_CGE	TMEM132B	6.98708	0.806356	2.80658e-12	7.70827e-08
582	InN_CGE	KCNQ1	6.97987	0.858275	2.95445e-12	8.11438e-08
583	InN_CGE	PDZRN4	6.97877	1.02748	2.9777e-12	8.17825e-08
589	InN_CGE	RAB3C	6.96531	0.555554	3.2768e-12	8.99972e-08
591	InN_CGE	C1orf61	6.9581	0.812754	3.44897e-12	9.4726e-08
592	InN_CGE	KCNN2	6.95386	1.17073	3.55417e-12	9.76154e-08
595	InN_CGE	AC104827.1	6.9441	0.652249	3.80887e-12	1.04611e-07
596	InN_CGE	FAM27C	6.94374	0.800087	3.81864e-12	1.04879e-07
598	InN_CGE	MEF2C	6.94162	0.718471	3.8764e-12	1.06465e-07
601	InN_CGE	AC090531.1	6.93219	1.36061	4.14366e-12	1.13806e-07
605	InN_CGE	PLCL2	6.90959	0.634357	4.86043e-12	1.33492e-07
607	InN_CGE	CDK14	6.90914	0.620151	4.87606e-12	1.33921e-07
610	InN_CGE	PRTFDC1	6.88204	1.18298	5.90004e-12	1.62045e-07
611	InN_CGE	FGF12	6.87934	0.667316	6.01301e-12	1.65147e-07
612	InN_CGE	AC125793.1	6.87647	1.7954	6.13535e-12	1.68507e-07
613	InN_CGE	AC092958.2	6.87493	3.43399	6.20222e-12	1.70344e-07
615	InN_CGE	PLXDC2	6.85107	0.831275	7.32993e-12	2.01317e-07
616	InN_CGE	SRRM4	6.84439	0.593359	7.68046e-12	2.10944e-07
618	InN_CGE	AC115282.1	6.84205	1.57475	7.8069e-12	2.14417e-07
620	InN_CGE	NR2F1-AS1	6.83707	0.60281	8.08286e-12	2.21996e-07
627	InN_CGE	SSTR2	6.81409	1.335	9.48598e-12	2.60532e-07
628	InN_CGE	MAGI1	6.81403	0.50252	9.49039e-12	2.60654e-07
629	InN_CGE	DOK5	6.81241	0.995605	9.59755e-12	2.63597e-07
633	InN_CGE	CBFA2T3	6.79475	1.27522	1.08503e-11	2.98004e-07
635	InN_CGE	TMEM117	6.78791	0.787788	1.13768e-11	3.12465e-07
636	InN_CGE	CNIH3	6.78711	0.732813	1.14403e-11	3.14208e-07
637	InN_CGE	LYPD1	6.78427	1.29074	1.16675e-11	3.20448e-07
641	InN_CGE	AC012404.1	6.77986	0.881741	1.2029e-11	3.30377e-07
646	InN_CGE	SNED1	6.77744	0.760302	1.22321e-11	3.35955e-07
649	InN_CGE	RFX4	6.76338	0.718677	1.34812e-11	3.70262e-07
651	InN_CGE	AC119396.1	6.75364	1.04796	1.44177e-11	3.95983e-07
652	InN_CGE	LHFPL4	6.75042	0.690659	1.47417e-11	4.04881e-07
655	InN_CGE	AC093730.1	6.74346	4.38009	1.54656e-11	4.24761e-07
656	InN_CGE	EPB41	6.73414	0.514943	1.649e-11	4.52898e-07
657	InN_CGE	UBA6-AS1	6.73099	0.632528	1.68508e-11	4.62808e-07
660	InN_CGE	AC113385.1	6.72381	1.17711	1.77038e-11	4.86234e-07
661	InN_CGE	AC010974.1	6.72066	1.90065	1.80903e-11	4.9685e-07
662	InN_CGE	SHANK2	6.71876	0.517846	1.83279e-11	5.03377e-07
665	InN_CGE	AC010280.1	6.71592	3.16655	1.86887e-11	5.13285e-07
666	InN_CGE	AC079160.1	6.71305	1.44816	1.90595e-11	5.23469e-07
668	InN_CGE	PHACTR4	6.70949	0.50427	1.95304e-11	5.36401e-07
669	InN_CGE	FOXN3	6.70887	0.506102	1.96135e-11	5.38686e-07
671	InN_CGE	AC125603.4	6.69626	3.01456	2.13819e-11	5.87253e-07
672	InN_CGE	KIAA1257	6.69289	0.860955	2.18811e-11	6.00964e-07
674	InN_CGE	RORA	6.67893	0.608188	2.40686e-11	6.61044e-07
675	InN_CGE	SLC8A1	6.67243	0.553998	2.51597e-11	6.91012e-07
676	InN_CGE	ANK3	6.66509	0.643815	2.64511e-11	7.2648e-07
677	InN_CGE	AC211433.1	6.66114	0.546565	2.71718e-11	7.46274e-07
680	InN_CGE	EDIL3	6.64953	0.664789	2.9404e-11	8.0758e-07
681	InN_CGE	AL109930.1	6.64792	0.687216	2.97264e-11	8.16436e-07
685	InN_CGE	PKIA	6.63424	0.563368	3.26186e-11	8.9587e-07
686	InN_CGE	VWC2L	6.63316	1.21385	3.28582e-11	9.0245e-07
691	InN_CGE	MAMDC2	6.62125	0.939549	3.5617e-11	9.78222e-07
692	InN_CGE	PARM1	6.61941	1.59927	3.60638e-11	9.90492e-07
693	InN_CGE	C2orf80	6.61843	0.98814	3.63034e-11	9.97073e-07
695	InN_CGE	AC008571.2	6.6127	1.44264	3.77381e-11	1.03648e-06
696	InN_CGE	DGCR9	6.61077	0.703364	3.8232e-11	1.05004e-06
697	InN_CGE	AC108472.1	6.60883	1.06759	3.87373e-11	1.06392e-06
702	InN_CGE	UNC5C	6.58821	1.04563	4.45154e-11	1.22262e-06
705	InN_CGE	NFIA-AS2	6.58033	1.70147	4.69403e-11	1.28922e-06
707	InN_CGE	ZNF608	6.57607	0.510919	4.83038e-11	1.32666e-06
708	InN_CGE	SGIP1	6.57587	0.506001	4.83709e-11	1.32851e-06
710	InN_CGE	TMEM132D	6.57149	1.10271	4.98142e-11	1.36815e-06
711	InN_CGE	CASTOR3	6.57054	0.613334	5.0134e-11	1.37693e-06
713	InN_CGE	AC104596.1	6.56877	0.908064	5.07329e-11	1.39338e-06
714	InN_CGE	KBTBD12	6.56761	1.41102	5.11287e-11	1.40425e-06
715	InN_CGE	AL672277.1	6.56438	1.16927	5.22504e-11	1.43506e-06
719	InN_CGE	DOK6	6.55593	0.552646	5.52963e-11	1.51871e-06
720	InN_CGE	TENM4	6.55437	0.633385	5.58778e-11	1.53468e-06
724	InN_CGE	STS	6.54491	0.69809	5.9532e-11	1.63505e-06
726	InN_CGE	AC015923.1	6.53544	0.521791	6.34227e-11	1.74191e-06
728	InN_CGE	SLC2A13	6.532	0.759384	6.48976e-11	1.78241e-06
729	InN_CGE	STOX2	6.52776	0.53096	6.67602e-11	1.83357e-06
730	InN_CGE	PILRA	6.52633	0.868789	6.7399e-11	1.85111e-06
731	InN_CGE	AC122697.1	6.52515	1.86053	6.79348e-11	1.86583e-06
732	InN_CGE	AC090945.1	6.52449	0.720163	6.82355e-11	1.87409e-06
736	InN_CGE	CNTNAP2	6.51694	0.686272	7.1758e-11	1.97083e-06
738	InN_CGE	BX842570.1	6.50854	1.14538	7.58858e-11	2.0842e-06
743	InN_CGE	PGBD5	6.49118	0.791923	8.51684e-11	2.33915e-06
744	InN_CGE	AC068587.4	6.49104	0.536036	8.52451e-11	2.34126e-06
745	InN_CGE	HECW2	6.49048	0.615608	8.55611e-11	2.34993e-06
747	InN_CGE	WDR11-AS1	6.48804	0.82097	8.6958e-11	2.3883e-06
749	InN_CGE	AC008415.1	6.48593	1.26411	8.81876e-11	2.42207e-06
752	InN_CGE	LINC01139	6.46737	3.13269	9.97247e-11	2.73894e-06
761	InN_CGE	AC023794.3	6.42967	2.50177	1.27879e-10	3.5122e-06
762	InN_CGE	GAU1	6.41885	0.878979	1.37304e-10	3.77106e-06
765	InN_CGE	AC084361.1	6.40224	0.792838	1.53112e-10	4.20521e-06
768	InN_CGE	PLEKHA6	6.40012	0.596172	1.55251e-10	4.26396e-06
772	InN_CGE	CCSER1	6.39169	0.570998	1.64063e-10	4.50599e-06
773	InN_CGE	AC048382.5	6.3915	0.84779	1.64269e-10	4.51165e-06
774	InN_CGE	RAPGEF5	6.38974	0.918302	1.66168e-10	4.56382e-06
776	InN_CGE	GLRA1	6.3759	1.2044	1.81891e-10	4.99564e-06
777	InN_CGE	NHLH2	6.37433	1.65694	1.83762e-10	5.04701e-06
778	InN_CGE	LINC01117	6.37289	1.51467	1.85496e-10	5.09465e-06
779	InN_CGE	PLBD1	6.37085	1.42871	1.87989e-10	5.16311e-06
781	InN_CGE	LRRC8D	6.36942	0.505443	1.89743e-10	5.2113e-06
783	InN_CGE	TSHZ2	6.36175	0.585639	1.99462e-10	5.47823e-06
784	InN_CGE	ANKRD26	6.35822	0.503253	2.04098e-10	5.60556e-06
785	InN_CGE	SLC22A15	6.35542	0.960588	2.07864e-10	5.70898e-06
788	InN_CGE	TAPT1-AS1	6.3507	0.843812	2.14332e-10	5.88662e-06
790	InN_CGE	AL023755.1	6.34849	1.34874	2.1744e-10	5.972e-06
793	InN_CGE	AC025043.1	6.34273	0.735035	2.25722e-10	6.19945e-06
794	InN_CGE	CYP51A1-AS1	6.34267	1.10794	2.25813e-10	6.20196e-06
795	InN_CGE	SOGA1	6.33674	0.703927	2.34673e-10	6.4453e-06
796	InN_CGE	KLF3-AS1	6.33586	0.719934	2.36018e-10	6.48224e-06
797	InN_CGE	BCL2L14	6.33389	0.544876	2.39061e-10	6.56581e-06
798	InN_CGE	EPCAM-DT	6.33326	0.627602	2.40038e-10	6.59264e-06
801	InN_CGE	AF279873.3	6.32487	1.53544	2.53446e-10	6.9609e-06
803	InN_CGE	ZNF33B	6.32323	0.628832	2.56144e-10	7.035e-06
805	InN_CGE	SORBS1	6.3124	0.504162	2.74748e-10	7.54595e-06
806	InN_CGE	ZBTB20-AS5	6.30462	0.804177	2.88897e-10	7.93455e-06
808	InN_CGE	ERBB4	6.30441	0.573663	2.89299e-10	7.9456e-06
810	InN_CGE	GRM7	6.30059	0.716175	2.96517e-10	8.14385e-06
815	InN_CGE	AC006206.2	6.29475	1.14943	3.07889e-10	8.45617e-06
816	InN_CGE	GDPD1	6.29443	0.647671	3.08524e-10	8.4736e-06
820	InN_CGE	OSBP2	6.29098	0.600125	3.15477e-10	8.66457e-06
821	InN_CGE	AL137017.1	6.29093	2.16009	3.15577e-10	8.66734e-06
822	InN_CGE	HCG17	6.28992	0.682897	3.17637e-10	8.72389e-06
825	InN_CGE	SEZ6L	6.2814	0.712836	3.35537e-10	9.21553e-06
828	InN_CGE	AC112196.1	6.28008	0.772872	3.38389e-10	9.29386e-06
829	InN_CGE	AF117829.1	6.27961	0.793118	3.39428e-10	9.32239e-06
834	InN_CGE	MYO1F	6.26333	0.835708	3.76833e-10	1.03497e-05
837	InN_CGE	NPM2	6.25651	1.28364	3.93694e-10	1.08128e-05
838	InN_CGE	AP003086.1	6.25631	0.531389	3.94191e-10	1.08265e-05
839	InN_CGE	BHLHE22	6.25476	1.8732	3.98129e-10	1.09346e-05
842	InN_CGE	ERC2	6.25105	0.521289	4.07699e-10	1.11975e-05
843	InN_CGE	FGF13	6.24959	0.512716	4.11525e-10	1.13025e-05
845	InN_CGE	ZNF385B	6.24628	1.35358	4.20339e-10	1.15446e-05
846	InN_CGE	FAM13C	6.24499	0.623237	4.23833e-10	1.16406e-05
847	InN_CGE	KANSL1L	6.24358	0.520312	4.27679e-10	1.17462e-05
849	InN_CGE	AC013391.2	6.23892	1.44891	4.40606e-10	1.21013e-05
852	InN_CGE	PDE3A	6.23518	0.794372	4.5125e-10	1.23936e-05
855	InN_CGE	HOXB-AS2	6.23284	3.2103	4.58049e-10	1.25803e-05
856	InN_CGE	AC090578.1	6.23075	0.659972	4.64204e-10	1.27494e-05
857	InN_CGE	AL354916.1	6.22572	3.49734	4.79349e-10	1.31653e-05
859	InN_CGE	CSMD3	6.22266	0.658536	4.88809e-10	1.34251e-05
860	InN_CGE	NHSL1	6.22067	0.696775	4.95038e-10	1.35962e-05
862	InN_CGE	AC112254.1	6.21809	1.19267	5.03251e-10	1.38218e-05
866	InN_CGE	LINC00342	6.20324	0.573799	5.53114e-10	1.51913e-05
867	InN_CGE	FGD4	6.19934	0.580226	5.67012e-10	1.5573e-05
868	InN_CGE	AL109824.1	6.199	0.593134	5.68217e-10	1.56061e-05
876	InN_CGE	LINC02143	6.19121	1.53644	5.97038e-10	1.63976e-05
877	InN_CGE	OLFM2	6.1905	0.662523	5.9972e-10	1.64713e-05
883	InN_CGE	BEAN1	6.17734	0.900899	6.51917e-10	1.79049e-05
888	InN_CGE	AL354950.3	6.16507	2.169	7.04516e-10	1.93495e-05
892	InN_CGE	H2AFY2	6.15861	0.631648	7.33873e-10	2.01558e-05
893	InN_CGE	AC073878.1	6.15789	1.10006	7.37193e-10	2.0247e-05
894	InN_CGE	TGFB2	6.15752	1.23642	7.38951e-10	2.02953e-05
898	InN_CGE	SPARCL1	6.15078	0.969213	7.71022e-10	2.11761e-05
899	InN_CGE	NEK11	6.14873	0.774744	7.81076e-10	2.14523e-05
902	InN_CGE	AC069155.1	6.13926	1.2011	8.29076e-10	2.27706e-05
903	InN_CGE	SLX4IP	6.13856	0.648402	8.32755e-10	2.28716e-05
905	InN_CGE	AC069277.1	6.13234	0.778974	8.65952e-10	2.37834e-05
906	InN_CGE	ZNRF1	6.12756	0.529051	8.92387e-10	2.45094e-05
907	InN_CGE	ZBTB20-AS1	6.12288	0.860798	9.1898e-10	2.52398e-05
908	InN_CGE	ETV4	6.12249	0.953217	9.21245e-10	2.5302e-05
912	InN_CGE	AL049828.2	6.11581	0.689412	9.60674e-10	2.63849e-05
918	InN_CGE	TMEM232	6.0951	0.655171	1.09371e-09	3.00386e-05
921	InN_CGE	LINC02389	6.08308	1.20705	1.17892e-09	3.23791e-05
925	InN_CGE	LINC00645	6.06588	0.719845	1.31231e-09	3.60427e-05
929	InN_CGE	AC004470.1	6.06006	1.31315	1.36073e-09	3.73724e-05
933	InN_CGE	CDON	6.05157	0.603966	1.43445e-09	3.93972e-05
935	InN_CGE	RGS6	6.05022	0.928938	1.44647e-09	3.97273e-05
938	InN_CGE	ZNF354A	6.04757	0.788011	1.47044e-09	4.03856e-05
939	InN_CGE	LINC00173	6.04548	0.890839	1.48965e-09	4.09133e-05
945	InN_CGE	LINC01340	6.03428	1.77231	1.59671e-09	4.38536e-05
951	InN_CGE	C15orf41	6.01554	0.653471	1.79287e-09	4.92411e-05
956	InN_CGE	DCLK1	6.00493	0.530682	1.91418e-09	5.25728e-05
960	InN_CGE	BICRAL	5.99719	0.581363	2.00756e-09	5.51377e-05
964	InN_CGE	FSTL4	5.99204	1.13072	2.07223e-09	5.69139e-05
966	InN_CGE	PDE4B	5.98977	0.503593	2.1014e-09	5.77149e-05
967	InN_CGE	C1orf21	5.98565	0.513283	2.15525e-09	5.91941e-05
969	InN_CGE	OTUD7A	5.98283	0.528509	2.19289e-09	6.02277e-05
975	InN_CGE	DECR1	5.96643	0.842798	2.42493e-09	6.66007e-05
978	InN_CGE	TSPAN5	5.96181	0.533712	2.49461e-09	6.85145e-05
980	InN_CGE	HOXA-AS3	5.96129	1.60261	2.50261e-09	6.87341e-05
982	InN_CGE	DIO2	5.94771	1.46745	2.71916e-09	7.46818e-05
983	InN_CGE	ADAMTS18	5.94752	1.22308	2.72239e-09	7.47703e-05
985	InN_CGE	LRRTM3	5.94534	0.706369	2.75878e-09	7.577e-05
986	InN_CGE	AC008522.1	5.94505	1.11709	2.76379e-09	7.59076e-05
987	InN_CGE	ZNF804A	5.94077	0.752315	2.83693e-09	7.79164e-05
988	InN_CGE	NDST4	5.93885	0.777785	2.8703e-09	7.88328e-05
989	InN_CGE	AC016994.1	5.936	1.25355	2.92066e-09	8.02159e-05
990	InN_CGE	HOMER1	5.9305	0.617182	3.02021e-09	8.295e-05
991	InN_CGE	LINC02505	5.9301	2.5987	3.02753e-09	8.31512e-05
996	InN_CGE	RIPOR2	5.91817	0.592816	3.25537e-09	8.94087e-05
1001	InN_CGE	AC005009.2	5.91299	0.941561	3.35943e-09	9.22668e-05
1010	InN_CGE	AL079343.1	5.89837	1.22716	3.67104e-09	0.000100825
1012	InN_CGE	MARCH4	5.88923	0.788803	3.88007e-09	0.000106566
1013	InN_CGE	RUNDC3B	5.8887	0.544181	3.89255e-09	0.000106909
1014	InN_CGE	AC011369.1	5.88734	0.84068	3.92456e-09	0.000107788
1020	InN_CGE	DHRSX	5.88076	0.558347	4.0839e-09	0.000112164
1023	InN_CGE	SHISA6	5.87794	0.851036	4.15414e-09	0.000114093
1026	InN_CGE	CAV3	5.87498	0.883398	4.22897e-09	0.000116149
1028	InN_CGE	AL008633.1	5.86724	0.958986	4.43113e-09	0.000121701
1031	InN_CGE	AL359232.1	5.86144	0.751405	4.58868e-09	0.000126028
1032	InN_CGE	MME-AS1	5.86021	3.24668	4.62284e-09	0.000126966
1034	InN_CGE	AC007014.1	5.8558	0.766353	4.74707e-09	0.000130378
1036	InN_CGE	SCAMP5	5.85261	0.581678	4.83921e-09	0.000132909
1037	InN_CGE	AL138760.1	5.84933	0.916401	4.93545e-09	0.000135552
1040	InN_CGE	EPB41L4A	5.84462	0.72705	5.07712e-09	0.000139443
1042	InN_CGE	WDR12	5.83996	0.603547	5.22145e-09	0.000143407
1046	InN_CGE	LINC02221	5.83547	1.51494	5.36385e-09	0.000147318
1048	InN_CGE	AC004540.1	5.83007	0.693892	5.54026e-09	0.000152163
1052	InN_CGE	SEC24B-AS1	5.81413	0.851781	6.09487e-09	0.000167396
1053	InN_CGE	PKD1L1	5.81209	1.11619	6.1696e-09	0.000169448
1054	InN_CGE	LOXL2	5.80918	0.823536	6.27783e-09	0.000172421
1059	InN_CGE	JPH4	5.80244	0.637237	6.53574e-09	0.000179504
1060	InN_CGE	CADM2	5.80156	0.534571	6.56992e-09	0.000180443
1061	InN_CGE	AC006387.1	5.80139	0.54065	6.57676e-09	0.000180631
1063	InN_CGE	KIAA1549	5.79934	0.557283	6.6577e-09	0.000182854
1065	InN_CGE	NR2C2	5.79774	0.538807	6.72127e-09	0.0001846
1066	InN_CGE	AZIN1-AS1	5.7975	0.651555	6.73122e-09	0.000184873
1067	InN_CGE	TOM1L1	5.79548	0.540504	6.81244e-09	0.000187104
1073	InN_CGE	HSF4	5.77119	1.0711	7.87117e-09	0.000216182
1074	InN_CGE	LINC01829	5.76764	1.09852	8.03901e-09	0.000220791
1077	InN_CGE	MAP4K3-DT	5.76542	0.58241	8.14549e-09	0.000223716
1079	InN_CGE	AC098829.1	5.76057	0.586038	8.38309e-09	0.000230242
1080	InN_CGE	MGAT4C	5.76006	0.679107	8.40823e-09	0.000230932
1082	InN_CGE	AC011603.2	5.75445	0.611375	8.69232e-09	0.000238735
1083	InN_CGE	LINC02112	5.75424	0.933598	8.70305e-09	0.000239029
1089	InN_CGE	DTHD1	5.74587	2.75681	9.14515e-09	0.000251172
1092	InN_CGE	AMPH	5.7375	0.644524	9.60865e-09	0.000263902
1097	InN_CGE	AL449983.1	5.72526	5.05183	1.03278e-08	0.000283652
1098	InN_CGE	NPTXR	5.72429	0.87371	1.03869e-08	0.000285276
1100	InN_CGE	ST8SIA1	5.7129	0.59472	1.11069e-08	0.00030505
1104	InN_CGE	AL139260.1	5.70622	0.5456	1.15509e-08	0.000317246
1112	InN_CGE	AC092650.1	5.69703	0.90467	1.21914e-08	0.000334838
1114	InN_CGE	AC097654.1	5.69311	0.681346	1.24748e-08	0.000342621
1115	InN_CGE	IZUMO3	5.6919	3.7729	1.2563e-08	0.000345043
1118	InN_CGE	CLHC1	5.68921	0.697209	1.27627e-08	0.000350529
1123	InN_CGE	MCC	5.68096	0.820784	1.33942e-08	0.000367872
1125	InN_CGE	INPP4B	5.6749	0.950638	1.38774e-08	0.000381142
1127	InN_CGE	ADCY8	5.67223	1.0869	1.40951e-08	0.000387123
1129	InN_CGE	AC022679.2	5.67011	0.97372	1.42702e-08	0.000391931
1130	InN_CGE	AC078909.1	5.6684	1.38204	1.44138e-08	0.000395874
1131	InN_CGE	RGS8	5.66642	1.25309	1.45814e-08	0.000400479
1132	InN_CGE	BVES-AS1	5.6633	2.08904	1.48489e-08	0.000407825
1133	InN_CGE	FALEC	5.657	1.01878	1.54045e-08	0.000423086
1142	InN_CGE	CHD5	5.64359	0.704394	1.66545e-08	0.000457416
1144	InN_CGE	GLYCTK-AS1	5.64178	1.11745	1.68297e-08	0.000462229
1152	InN_CGE	LIPA	5.62506	0.572067	1.85445e-08	0.000509325
1155	InN_CGE	NFIX	5.62121	1.17906	1.8962e-08	0.000520791
1160	InN_CGE	AC011131.1	5.61516	1.09021	1.96378e-08	0.000539353
1161	InN_CGE	SYNDIG1	5.61273	0.919033	1.99162e-08	0.000546998
1166	InN_CGE	LINC00383	5.60373	2.96881	2.09793e-08	0.000576196
1167	InN_CGE	NWD2	5.60327	1.49546	2.10342e-08	0.000577705
1169	InN_CGE	AL390242.1	5.60054	0.967616	2.1368e-08	0.000586871
1170	InN_CGE	VWA8	5.60042	0.52201	2.13836e-08	0.000587301
1171	InN_CGE	AC022210.2	5.60002	0.704873	2.14321e-08	0.000588634
1172	InN_CGE	TAFA5	5.59896	0.579857	2.15644e-08	0.000592267
1180	InN_CGE	AC105114.2	5.58822	0.967097	2.29407e-08	0.000630067
1181	InN_CGE	POPDC3	5.58624	2.30437	2.32045e-08	0.000637311
1184	InN_CGE	AC025442.2	5.58144	1.47246	2.38541e-08	0.000655154
1186	InN_CGE	MIR9-3HG	5.57246	0.964339	2.51165e-08	0.000689826
1188	InN_CGE	SKOR1	5.56866	1.84416	2.56711e-08	0.000705057
1190	InN_CGE	URGCP	5.56616	0.58572	2.60412e-08	0.000715222
1192	InN_CGE	DNMT3B	5.56035	0.842175	2.69229e-08	0.000739437
1193	InN_CGE	CABP1	5.55921	1.09474	2.70994e-08	0.000744285
1194	InN_CGE	ABCB9	5.55659	0.775491	2.75093e-08	0.000755544
1197	InN_CGE	AC091980.2	5.54907	2.79501	2.8719e-08	0.000788767
1203	InN_CGE	ZNF385D-AS2	5.54146	1.84051	2.99963e-08	0.000823848
1206	InN_CGE	AC009690.2	5.53509	0.544892	3.11073e-08	0.000854361
1209	InN_CGE	AP000866.1	5.53305	1.32951	3.14705e-08	0.000864337
1210	InN_CGE	CTNS	5.52762	0.900548	3.24601e-08	0.000891516
1214	InN_CGE	LINC00989	5.52052	3.12301	3.37996e-08	0.000928306
1215	InN_CGE	MEOX1	5.52037	1.34476	3.3828e-08	0.000929085
1216	InN_CGE	AF130359.1	5.51982	2.87251	3.39342e-08	0.000932003
1217	InN_CGE	SLCO1A2	5.51942	0.50007	3.4013e-08	0.000934166
1221	InN_CGE	SP2-AS1	5.51756	0.893575	3.43732e-08	0.000944061
1222	InN_CGE	RASA4	5.51687	0.865747	3.45092e-08	0.000947794
1224	InN_CGE	LINC02267	5.51517	2.6381	3.48449e-08	0.000957015
1235	InN_CGE	ZNF197	5.49773	0.509317	3.84706e-08	0.0010566
1243	InN_CGE	HEATR4	5.48611	0.768418	4.10888e-08	0.0011285
1244	InN_CGE	CCDC7	5.48513	0.572654	4.13161e-08	0.00113475
1245	InN_CGE	PATJ	5.48102	0.577028	4.22874e-08	0.00116142
1246	InN_CGE	INSYN2A	5.48045	1.03793	4.24242e-08	0.00116518
1247	InN_CGE	AC091045.1	5.47972	0.753702	4.25995e-08	0.00117
1250	InN_CGE	KCNH8	5.47237	0.510523	4.44067e-08	0.00121963
1251	InN_CGE	EXOC7	5.46833	0.572866	4.54293e-08	0.00124772
1254	InN_CGE	CSAD	5.46674	0.518587	4.5838e-08	0.00125894
1256	InN_CGE	NFIA	5.46598	0.88835	4.60354e-08	0.00126436
1258	InN_CGE	CHKB-DT	5.46398	0.730063	4.65586e-08	0.00127873
1260	InN_CGE	EVA1C	5.4576	1.00324	4.826e-08	0.00132546
1262	InN_CGE	POLE2	5.45661	0.724253	4.85313e-08	0.00133291
1266	InN_CGE	RARRES1	5.44736	0.635947	5.11219e-08	0.00140406
1269	InN_CGE	CRTC3	5.44168	0.56981	5.27812e-08	0.00144964
1270	InN_CGE	SLC22A4	5.4402	0.957497	5.32208e-08	0.00146171
1271	InN_CGE	AC022031.2	5.43991	0.697749	5.33064e-08	0.00146406
1272	InN_CGE	TSHR	5.43965	1.19837	5.33867e-08	0.00146627
1273	InN_CGE	PLS3-AS1	5.43952	1.50357	5.34231e-08	0.00146727
1275	InN_CGE	AL365204.1	5.43465	1.52248	5.49052e-08	0.00150797
1281	InN_CGE	ZNF793	5.42843	0.5852	5.68515e-08	0.00156143
1282	InN_CGE	IGSF1	5.42808	0.508435	5.69635e-08	0.0015645
1286	InN_CGE	LURAP1L	5.42596	0.967538	5.76451e-08	0.00158322
1287	InN_CGE	PID1	5.42321	0.759753	5.85379e-08	0.00160774
1292	InN_CGE	AC023590.1	5.4156	0.683036	6.10848e-08	0.00167769
1297	InN_CGE	AC130324.2	5.4056	0.701202	6.45905e-08	0.00177398
1298	InN_CGE	WEE2	5.40466	1.68547	6.49322e-08	0.00178336
1299	InN_CGE	AC123512.1	5.40315	1.66949	6.54802e-08	0.00179841
1300	InN_CGE	FAM189A1	5.40306	0.630406	6.55131e-08	0.00179932
1302	InN_CGE	SLC22A31	5.39851	2.98914	6.7195e-08	0.00184551
1305	InN_CGE	ZNF737	5.38941	0.596624	7.06882e-08	0.00194145
1306	InN_CGE	LRRC4C	5.38797	0.527116	7.12596e-08	0.00195715
1307	InN_CGE	ZBTB38	5.3871	0.704777	7.16024e-08	0.00196656
1308	InN_CGE	NOL3	5.38576	0.944372	7.2138e-08	0.00198127
1319	InN_CGE	SLC14A2	5.3735	0.932716	7.72233e-08	0.00212094
1320	InN_CGE	ARHGAP24	5.37246	0.810372	7.76708e-08	0.00213323
1321	InN_CGE	PTPRG	5.37224	0.506694	7.7766e-08	0.00213584
1327	InN_CGE	MKRN2OS	5.36554	0.7153	8.07068e-08	0.00221661
1328	InN_CGE	PKNOX2	5.36495	0.57756	8.0972e-08	0.0022239
1329	InN_CGE	SCART1	5.36407	0.928272	8.13687e-08	0.00223479
1336	InN_CGE	AC090150.1	5.3491	1.04383	8.83942e-08	0.00242775
1345	InN_CGE	AC079089.1	5.33802	0.840148	9.39684e-08	0.00258084
1352	InN_CGE	ADD2	5.3235	0.549777	1.01791e-07	0.0027957
1358	InN_CGE	TAFA2	5.31806	0.628076	1.0488e-07	0.00288052
1359	InN_CGE	AL645465.1	5.31711	0.952701	1.05428e-07	0.00289559
1362	InN_CGE	RNPC3	5.31163	0.523929	1.08647e-07	0.00298399
1364	InN_CGE	AC010307.3	5.30814	2.5819	1.1075e-07	0.00304174
1368	InN_CGE	AP006295.1	5.30543	3.93844	1.1241e-07	0.00308735
1369	InN_CGE	GPATCH4	5.30486	0.825438	1.12759e-07	0.00309694
1370	InN_CGE	C9orf147	5.30318	0.742225	1.13801e-07	0.00312555
1372	InN_CGE	DLGAP2	5.29902	0.552418	1.16425e-07	0.00319762
1374	InN_CGE	KCNK2	5.29518	0.966421	1.18898e-07	0.00326554
1380	InN_CGE	ZFHX2-AS1	5.28466	0.737294	1.25935e-07	0.00345882
1382	InN_CGE	ALG1L9P	5.28145	0.74015	1.28168e-07	0.00352013
1383	InN_CGE	POU6F1	5.28082	0.828423	1.28608e-07	0.00353222
1391	InN_CGE	RTL9	5.27249	1.23261	1.34585e-07	0.00369637
1398	InN_CGE	LINC01184	5.25668	0.612376	1.4668e-07	0.00402858
1399	InN_CGE	AC079921.1	5.25464	0.598234	1.4831e-07	0.00407334
1401	InN_CGE	PTRH1	5.25343	0.987725	1.49289e-07	0.00410022
1406	InN_CGE	AP001767.3	5.2443	0.668582	1.56876e-07	0.00430859
1420	InN_CGE	HOXB4	5.22657	1.20501	1.72683e-07	0.00474273
1426	InN_CGE	RNF180	5.21657	0.631383	1.8227e-07	0.00500604
1431	InN_CGE	LINC02253	5.20987	0.538977	1.88978e-07	0.00519027
1433	InN_CGE	AC020741.1	5.20643	1.0897	1.92508e-07	0.00528724
1437	InN_CGE	SLC1A2	5.19864	0.503669	2.00755e-07	0.00551372
1439	InN_CGE	BRINP3	5.19518	0.582101	2.04524e-07	0.00561726
1440	InN_CGE	FNDC5	5.19507	1.16289	2.04648e-07	0.00562067
1442	InN_CGE	CNTN4	5.18918	0.527772	2.11218e-07	0.00580109
1444	InN_CGE	ST18	5.18836	0.693744	2.1215e-07	0.00582671
1445	InN_CGE	KCNMA1-AS3	5.18754	1.90131	2.13087e-07	0.00585244
1446	InN_CGE	AL033530.1	5.18729	0.863942	2.13376e-07	0.00586037
1451	InN_CGE	AC013640.1	5.1793	0.813041	2.22725e-07	0.00611713
1452	InN_CGE	TCTEX1D2	5.17812	0.545247	2.24132e-07	0.00615579
1456	InN_CGE	MDGA1	5.16756	0.900879	2.37168e-07	0.00651382
1459	InN_CGE	AC024270.5	5.16304	0.986316	2.42971e-07	0.00667319
1460	InN_CGE	ATP8B4	5.16203	1.61904	2.44283e-07	0.00670922
1462	InN_CGE	LMO7-AS1	5.16094	0.689957	2.45706e-07	0.00674833
1463	InN_CGE	LRRC63	5.15437	1.57873	2.54484e-07	0.00698941
1465	InN_CGE	AC022087.1	5.1523	0.943457	2.57315e-07	0.00706717
1468	InN_CGE	AC090577.1	5.15037	1.2827	2.59978e-07	0.0071403
1472	InN_CGE	C6orf99	5.14589	0.907113	2.6625e-07	0.00731257
1474	InN_CGE	SYNC	5.14344	0.502866	2.69751e-07	0.00740872
1476	InN_CGE	LINC02294	5.13497	1.17805	2.82195e-07	0.00775048
1482	InN_CGE	AC023469.1	5.12741	2.68307	2.93761e-07	0.00806814
1486	InN_CGE	SGCZ	5.12267	0.665417	3.01245e-07	0.00827369
1490	InN_CGE	ZNF253	5.11657	0.557796	3.11134e-07	0.00854531
1498	InN_CGE	AC079385.1	5.11235	0.595262	3.18173e-07	0.00873861
1499	InN_CGE	AC116362.1	5.11221	0.911232	3.18408e-07	0.00874509
1501	InN_CGE	AC119868.2	5.10909	0.607616	3.2372e-07	0.00889096
1502	InN_CGE	SATB1-AS1	5.10708	1.02916	3.27181e-07	0.00898603
1505	InN_CGE	KIRREL1	5.09433	0.58735	3.49971e-07	0.00961197
1506	InN_CGE	DUSP26	5.09368	1.07189	3.51177e-07	0.00964509
1509	InN_CGE	GALNT14	5.08616	0.664288	3.6539e-07	0.0100354
1517	InN_CGE	KRT222	5.07976	1.76294	3.77918e-07	0.0103795
1518	InN_CGE	PAPPA	5.07911	0.977644	3.79209e-07	0.010415
1520	InN_CGE	MTUS1	5.07774	0.646198	3.8195e-07	0.0104903
1521	InN_CGE	LINC02234	5.07506	1.77909	3.87365e-07	0.010639
1522	InN_CGE	CTXND2	5.07324	1.67546	3.91091e-07	0.0107413
1526	InN_CGE	KCNMA1-AS1	5.06523	1.0799	4.07905e-07	0.0112031
1529	InN_CGE	AL157392.3	5.06203	0.694895	4.14809e-07	0.0113927
1530	InN_CGE	AC006355.2	5.06187	1.14304	4.15167e-07	0.0114026
1531	InN_CGE	CACNA1G	5.05913	0.900422	4.21182e-07	0.0115678
1535	InN_CGE	CHAC2	5.05236	0.876079	4.36376e-07	0.0119851
1536	InN_CGE	B3GAT1	5.05197	0.85557	4.37272e-07	0.0120097
1538	InN_CGE	TANGO6	5.04851	0.543832	4.45274e-07	0.0122294
1540	InN_CGE	CASC19	5.04627	0.986987	4.50519e-07	0.0123735
1542	InN_CGE	TBC1D30	5.04451	0.71798	4.54681e-07	0.0124878
1545	InN_CGE	POT1-AS1	5.03431	0.524432	4.79577e-07	0.0131716
1547	InN_CGE	LANCL1-AS1	5.02881	0.63255	4.93534e-07	0.0135549
1553	InN_CGE	STAMBPL1	5.02398	0.914605	5.06124e-07	0.0139007
1555	InN_CGE	KIAA0825	5.0208	0.522924	5.14572e-07	0.0141327
1557	InN_CGE	ANTXR1	5.01762	0.503422	5.23168e-07	0.0143688
1562	InN_CGE	AC013472.2	5.01634	0.862247	5.26651e-07	0.0144645
1568	InN_CGE	GALNT8	5.01329	0.583422	5.35079e-07	0.014696
1577	InN_CGE	AP003025.2	5.00571	0.762283	5.56572e-07	0.0152863
1578	InN_CGE	PRPF40B	5.00147	0.585846	5.68962e-07	0.0156266
1580	InN_CGE	FOXR1	4.99688	3.56727	5.82656e-07	0.0160026
1582	InN_CGE	SLFNL1-AS1	4.99403	0.709839	5.91314e-07	0.0162404
1586	InN_CGE	KLHL29	4.98769	0.516993	6.1107e-07	0.016783
1587	InN_CGE	AC093298.2	4.98666	0.87395	6.14311e-07	0.0168721
1588	InN_CGE	AC092910.3	4.98648	0.805422	6.14898e-07	0.0168882
1590	InN_CGE	FAM66C	4.98539	0.715207	6.18377e-07	0.0169837
1593	InN_CGE	C1orf54	4.98116	0.705913	6.32052e-07	0.0173593
1595	InN_CGE	AL589843.1	4.98031	0.637245	6.3481e-07	0.0174351
1597	InN_CGE	LYG2	4.97607	0.963972	6.48883e-07	0.0178216
1600	InN_CGE	RNF122	4.97235	0.871923	6.61453e-07	0.0181668
1601	InN_CGE	PLSCR5	4.96977	2.19498	6.70338e-07	0.0184108
1604	InN_CGE	TRPC5	4.96295	0.919567	6.943e-07	0.019069
1606	InN_CGE	AC009403.1	4.96021	0.87913	7.04157e-07	0.0193397
1608	InN_CGE	FRMD3	4.9551	0.608342	7.22928e-07	0.0198552
1609	InN_CGE	TEFM	4.95436	0.518285	7.25705e-07	0.0199315
1614	InN_CGE	TNR	4.9503	0.886296	7.41007e-07	0.0203517
1616	InN_CGE	GLE1	4.94567	0.643598	7.58819e-07	0.020841
1617	InN_CGE	AC053527.2	4.94537	0.556572	7.59998e-07	0.0208733
1618	InN_CGE	SEZ6	4.94493	0.740947	7.61719e-07	0.0209206
1619	InN_CGE	SUSD4	4.94208	0.682079	7.7294e-07	0.0212288
1620	InN_CGE	AC104063.1	4.94168	2.70759	7.74531e-07	0.0212725
1625	InN_CGE	RND3	4.94006	0.684809	7.80967e-07	0.0214493
1631	InN_CGE	AL357054.2	4.9321	0.83779	8.13523e-07	0.0223434
1632	InN_CGE	PIGB	4.93036	0.704692	8.20799e-07	0.0225432
1637	InN_CGE	AC136424.2	4.92427	1.37594	8.46766e-07	0.0232564
1638	InN_CGE	AL807761.4	4.92427	0.690821	8.46779e-07	0.0232568
1639	InN_CGE	SPINK9	4.92377	1.5857	8.4893e-07	0.0233159
1646	InN_CGE	MYLK	4.91708	0.734089	8.78454e-07	0.0241267
1647	InN_CGE	PCDH9-AS1	4.91654	1.41869	8.80877e-07	0.0241933
1650	InN_CGE	ASIC4	4.91546	1.08184	8.85744e-07	0.0243269
1662	InN_CGE	WWC2	4.90254	0.731826	9.46067e-07	0.0259837
1663	InN_CGE	AP4S1	4.89904	0.585364	9.63048e-07	0.0264501
1669	InN_CGE	C4orf19	4.8931	1.21601	9.92605e-07	0.0272619
1671	InN_CGE	ST8SIA2	4.89213	0.595937	9.97499e-07	0.0273963
1673	InN_CGE	PLEKHG1	4.88832	0.628626	1.01702e-06	0.0279325
1674	InN_CGE	AF274853.1	4.88536	1.27485	1.03239e-06	0.0283546
1676	InN_CGE	NMNAT3	4.87596	0.584	1.08281e-06	0.0297393
1677	InN_CGE	AL445526.1	4.87546	0.904524	1.08556e-06	0.0298149
1683	InN_CGE	GLYCTK	4.86969	1.11388	1.11775e-06	0.0306991
1684	InN_CGE	HOXB2	4.86812	0.970925	1.12664e-06	0.0309433
1685	InN_CGE	LINC00402	4.86698	1.43544	1.13319e-06	0.031123
1687	InN_CGE	RBMS3-AS3	4.86315	0.814154	1.1553e-06	0.0317304
1694	InN_CGE	LINC02821	4.85454	1.03871	1.20666e-06	0.0331409
1695	InN_CGE	ST6GAL1	4.85323	0.587026	1.21469e-06	0.0333616
1703	InN_CGE	UBE2QL1	4.84037	0.897084	1.296e-06	0.0355947
1704	InN_CGE	SCML4	4.84024	0.879826	1.29683e-06	0.0356174
1705	InN_CGE	AL354771.1	4.83991	0.654479	1.29899e-06	0.0356767
1706	InN_CGE	SRD5A3-AS1	4.83975	1.11563	1.3e-06	0.0357044
1707	InN_CGE	AC110760.1	4.83747	2.00039	1.31499e-06	0.0361162
1708	InN_CGE	AL162388.2	4.83523	0.933067	1.3299e-06	0.0365258
1711	InN_CGE	AC008750.4	4.83057	1.90279	1.36146e-06	0.0373924
1712	InN_CGE	KDM2B-DT	4.82993	0.901515	1.36582e-06	0.0375123
1715	InN_CGE	NRSN2-AS1	4.82213	0.80923	1.42036e-06	0.0390101
1716	InN_CGE	AC009403.2	4.82142	0.886477	1.42541e-06	0.039149
1719	InN_CGE	C7orf33	4.81834	3.06174	1.4476e-06	0.0397584
1721	InN_CGE	FAXC	4.8171	0.583501	1.45663e-06	0.0400063
1728	InN_CGE	AC092162.2	4.81294	1.98659	1.48724e-06	0.040847
1729	InN_CGE	SEMA3A	4.81207	0.727304	1.49374e-06	0.0410255
1730	InN_CGE	AL645608.2	4.81199	1.27493	1.49437e-06	0.0410429
1732	InN_CGE	CDK6	4.81041	0.679231	1.5062e-06	0.0413678
1737	InN_CGE	VLDLR-AS1	4.80838	0.508853	1.52154e-06	0.0417892
1738	InN_CGE	EXOG	4.80775	0.509605	1.52639e-06	0.0419222
1739	InN_CGE	SIAH3	4.80529	1.07954	1.54525e-06	0.0424402
1740	InN_CGE	SVEP1	4.80433	1.46532	1.55267e-06	0.0426441
1744	InN_CGE	ZIC4	4.79962	1.294	1.58964e-06	0.0436596
1750	InN_CGE	ADAMTS16	4.79467	0.821239	1.62945e-06	0.044753
1754	InN_CGE	HHIPL1	4.79016	1.29782	1.66646e-06	0.0457692
1760	InN_CGE	TRAF3IP2	4.78232	0.617279	1.73283e-06	0.0475921
1763	InN_CGE	TTN-AS1	4.77872	0.506378	1.76416e-06	0.0484526
1766	InN_CGE	MIR4300HG	4.77694	1.37772	1.77983e-06	0.0488831
27465	InN_DEV1	PLCG2	44.6404	4.08435	0	0
27466	InN_DEV1	DNAJB1	41.224	3.79523	0	0
27467	InN_DEV1	HSPB1	40.7522	3.74593	0	0
27468	InN_DEV1	HSPA1B	40.177	3.7194	0	0
27469	InN_DEV1	FTL	40.1724	3.61662	0	0
27470	InN_DEV1	EEF1A1	39.4741	3.36872	0	0
27471	InN_DEV1	RPL17	38.9726	3.34218	0	0
27472	InN_DEV1	HSP90AB1	38.3293	3.07911	0	0
27473	InN_DEV1	EIF1	38.226	3.22446	0	0
27474	InN_DEV1	RPS25	37.8313	3.40419	0	0
27476	InN_DEV1	EEF2	37.6945	3.10236	0	0
27477	InN_DEV1	RPL13A	37.6431	3.35065	0	1.16665e-305
27478	InN_DEV1	NACA	37.4488	3.14083	6.28881e-307	1.72722e-302
27479	InN_DEV1	RPL6	37.389	3.12139	5.90287e-306	1.62122e-301
27480	InN_DEV1	SNHG6	37.2571	3.28147	8.1183e-304	2.22969e-299
27481	InN_DEV1	RPS27	37.1496	3.46955	4.45537e-302	1.22367e-297
27483	InN_DEV1	TPT1	36.9071	3.24216	3.55121e-298	9.75339e-294
27484	InN_DEV1	RPS27A	36.8709	3.28793	1.35332e-297	3.71691e-293
27485	InN_DEV1	HSP90AA1	36.6071	3.31949	2.20898e-293	6.06696e-289
27486	InN_DEV1	HMGB2	36.5349	3.24397	3.10108e-292	8.51712e-288
27487	InN_DEV1	FAU	36.3849	3.18189	7.38389e-290	2.02799e-285
27488	InN_DEV1	BAG3	36.3479	3.52835	2.84013e-289	7.80041e-285
27489	InN_DEV1	RPS16	36.2726	3.18956	4.38241e-288	1.20363e-283
27490	InN_DEV1	RPL28	36.2229	3.19822	2.65485e-287	7.29154e-283
27492	InN_DEV1	NPM1	36.0485	2.94529	1.45432e-284	3.99429e-280
27493	InN_DEV1	RPL15	36.041	3.01989	1.91105e-284	5.24871e-280
27494	InN_DEV1	RPL41	35.8954	2.98924	3.6046e-282	9.90003e-278
27495	InN_DEV1	HSPH1	35.7971	3.28612	1.22575e-280	3.36652e-276
27496	InN_DEV1	RPL5	35.6005	2.84464	1.37728e-277	3.78269e-273
27497	InN_DEV1	H3F3B	35.6004	2.78458	1.38037e-277	3.79118e-273
27498	InN_DEV1	SERPINH1	35.5784	3.41409	3.02851e-277	8.3178e-273
27499	InN_DEV1	RPS8	35.435	3.10809	4.93378e-275	1.35506e-270
27500	InN_DEV1	RPL19	35.3871	3.28229	2.6969e-274	7.40704e-270
27501	InN_DEV1	RPS17	35.3818	3.14079	3.25112e-274	8.92921e-270
27502	InN_DEV1	TCEAL9	35.378	3.07314	3.72104e-274	1.02198e-269
27504	InN_DEV1	GNG5	35.2333	3.20138	6.19337e-272	1.70101e-267
27505	InN_DEV1	UBB	35.149	3.18329	1.20536e-270	3.31052e-266
27506	InN_DEV1	RPS15	35.0824	3.15453	1.25086e-269	3.43549e-265
27507	InN_DEV1	RPL13	35.0238	3.00326	9.78811e-269	2.6883e-264
27508	InN_DEV1	RPS28	35.0012	2.99246	2.15922e-268	5.93028e-264
27509	InN_DEV1	RPL18	34.9632	2.99701	8.16902e-268	2.24362e-263
27510	InN_DEV1	RPL38	34.8716	3.1592	2.00516e-266	5.50718e-262
27511	InN_DEV1	RPL11	34.8684	2.92932	2.24368e-266	6.16228e-262
27512	InN_DEV1	VIM	34.6985	3.26111	8.29685e-264	2.27873e-259
27513	InN_DEV1	RPS23	34.6581	3.01032	3.37831e-263	9.27854e-259
27514	InN_DEV1	RPS19	34.5324	3.06593	2.61893e-261	7.1929e-257
27515	InN_DEV1	RPL3	34.5263	2.93527	3.23913e-261	8.89627e-257
27516	InN_DEV1	HSPA8	34.5015	2.99582	7.62804e-261	2.09504e-256
27517	InN_DEV1	DDIT4	34.3878	3.28844	3.84104e-259	1.05494e-254
27518	InN_DEV1	RPL7	34.281	2.99975	1.5074e-257	4.14008e-253
27519	InN_DEV1	RPL35	34.1992	3.09306	2.4844e-256	6.82339e-252
27520	InN_DEV1	RPL8	34.1153	3.07096	4.3734e-255	1.20116e-250
27521	InN_DEV1	RPS7	34.1046	2.94689	6.29508e-255	1.72894e-250
27522	InN_DEV1	RPS15A	33.9927	2.94556	2.85971e-253	7.8542e-249
27523	InN_DEV1	ATF4	33.8153	2.93074	1.17428e-250	3.22515e-246
27524	InN_DEV1	PFN1	33.7981	3.30353	2.10503e-250	5.78145e-246
27526	InN_DEV1	SNHG32	33.5908	3.10426	2.28888e-247	6.28641e-243
27527	InN_DEV1	RPL7A	33.5876	2.83558	2.54962e-247	7.00252e-243
27528	InN_DEV1	GABARAP	33.4758	2.9257	1.0855e-245	2.98133e-241
27529	InN_DEV1	UBC	33.3757	2.83721	3.09173e-244	8.49144e-240
27530	InN_DEV1	RPS11	33.3644	2.91986	4.50177e-244	1.23641e-239
27531	InN_DEV1	RPL37A	33.3436	2.62532	9.02312e-244	2.4782e-239
27532	InN_DEV1	CKS2	33.3328	3.2695	1.29299e-243	3.5512e-239
27533	InN_DEV1	SCD	33.3287	3.06702	1.48504e-243	4.07865e-239
27534	InN_DEV1	RPL26	33.3101	3.04739	2.75314e-243	7.5615e-239
27535	InN_DEV1	RPS12	33.1033	2.9571	2.66747e-240	7.32622e-236
27536	InN_DEV1	RPS3A	33.1019	2.76279	2.79411e-240	7.67402e-236
27537	InN_DEV1	RPL36	33.05	2.99158	1.55347e-239	4.2666e-235
27538	InN_DEV1	RPL36A	33.0269	2.96673	3.33741e-239	9.1662e-235
27539	InN_DEV1	RPL9	32.9925	2.8376	1.04132e-238	2.85999e-234
27540	InN_DEV1	RPL23	32.927	2.81278	9.04397e-238	2.48393e-233
27541	InN_DEV1	BTF3	32.9134	2.88252	1.41211e-237	3.87835e-233
27543	InN_DEV1	RPL27	32.8759	2.98713	4.85794e-237	1.33423e-232
27545	InN_DEV1	RPL36AL	32.7831	2.9451	1.0253e-235	2.81597e-231
27546	InN_DEV1	RPS14	32.736	2.80271	4.80737e-235	1.32034e-230
27547	InN_DEV1	RPS18	32.5569	3.01239	1.67311e-232	4.5952e-228
27548	InN_DEV1	RPS5	32.5053	2.94001	8.96684e-232	2.46274e-227
27549	InN_DEV1	TRMT112	32.4894	2.93497	1.50492e-231	4.13326e-227
27550	InN_DEV1	RPS6	32.3995	2.91733	2.78945e-230	7.66121e-226
27551	InN_DEV1	RPL35A	32.3126	2.86374	4.65616e-229	1.27882e-224
27552	InN_DEV1	RPS3	32.2813	2.66709	1.28046e-228	3.51679e-224
27554	InN_DEV1	RPL10A	32.2246	2.80429	7.97246e-228	2.18964e-223
27555	InN_DEV1	NPC2	32.2196	3.03294	9.37618e-228	2.57517e-223
27556	InN_DEV1	EEF1G	32.1425	2.71519	1.12571e-226	3.09175e-222
27557	InN_DEV1	RPS13	31.9734	2.84649	2.55871e-224	7.02749e-220
27558	InN_DEV1	RPL22	31.9295	2.89779	1.03991e-223	2.85611e-219
27559	InN_DEV1	RPL23A	31.8986	2.87256	2.79136e-223	7.66646e-219
27560	InN_DEV1	RPLP1	31.8658	2.77527	7.95814e-223	2.1857e-218
27561	InN_DEV1	RPL27A	31.8359	2.80171	2.06587e-222	5.67391e-218
27562	InN_DEV1	RPL18A	31.8343	2.96601	2.17148e-222	5.96397e-218
27563	InN_DEV1	RACK1	31.7906	2.70761	8.7352e-222	2.39912e-217
27564	InN_DEV1	SLC3A2	31.7826	2.53627	1.12619e-221	3.09308e-217
27565	InN_DEV1	RPL30	31.7653	2.77753	1.94969e-221	5.35483e-217
27566	InN_DEV1	RPS20	31.7177	2.90943	8.84634e-221	2.42965e-216
27567	InN_DEV1	RPL32	31.6871	2.97458	2.34253e-220	6.43376e-216
27568	InN_DEV1	SERF2	31.5983	2.78238	3.89202e-219	1.06894e-214
27569	InN_DEV1	RPL37	31.5802	2.74007	6.91451e-219	1.89907e-214
27570	InN_DEV1	SLC25A3	31.5206	2.62923	4.53118e-218	1.24449e-213
27571	InN_DEV1	AL627171.2	31.5157	3.73577	5.28685e-218	1.45203e-213
27573	InN_DEV1	RPS2	31.4957	2.54623	9.94399e-218	2.73112e-213
27574	InN_DEV1	RPL24	31.4556	2.84431	3.51661e-217	9.65838e-213
27576	InN_DEV1	RPL29	31.3172	2.71527	2.72515e-215	7.48461e-211
27577	InN_DEV1	SRP14	31.3098	2.60033	3.43539e-215	9.43529e-211
27578	InN_DEV1	HSPE1	31.2475	2.61717	2.41253e-214	6.62601e-210
27579	InN_DEV1	OAZ1	31.2299	2.64094	4.18231e-214	1.14867e-209
27580	InN_DEV1	KRT10	31.2295	2.80152	4.2417e-214	1.16498e-209
27582	InN_DEV1	FTH1	31.0418	2.55044	1.47118e-211	4.0406e-207
27583	InN_DEV1	MRPL51	31.0237	3.02366	2.58605e-211	7.10259e-207
27584	InN_DEV1	EIF4A2	30.9756	2.52865	1.15029e-210	3.15926e-206
27585	InN_DEV1	RPSA	30.9601	2.64771	1.86057e-210	5.11005e-206
27586	InN_DEV1	UBA52	30.8164	2.89261	1.57911e-208	4.33703e-204
27588	InN_DEV1	RPS24	30.7881	2.84503	3.77773e-208	1.03755e-203
27589	InN_DEV1	ATP6V1G1	30.7838	2.62092	4.3217e-208	1.18695e-203
27590	InN_DEV1	PTMA	30.7677	2.56178	7.08261e-208	1.94524e-203
27591	InN_DEV1	RPS9	30.764	2.62637	7.94222e-208	2.18133e-203
27593	InN_DEV1	RPS21	30.6262	2.70482	5.4823e-206	1.50571e-201
27594	InN_DEV1	EIF3F	30.6042	2.73378	1.07579e-205	2.95466e-201
27595	InN_DEV1	COX7C	30.5429	2.59558	7.02763e-205	1.93014e-200
27597	InN_DEV1	PPP1R15A	30.5045	2.91518	2.2696e-204	6.23345e-200
27598	InN_DEV1	RPL21	30.3698	2.62373	1.37782e-202	3.78419e-198
27599	InN_DEV1	RPLP0	30.3146	2.57553	7.35201e-202	2.01923e-197
27600	InN_DEV1	RPS4X	30.2664	2.62717	3.17144e-201	8.71035e-197
27601	InN_DEV1	PCBP1	30.2136	2.86931	1.57114e-200	4.31513e-196
27602	InN_DEV1	RPLP2	30.1968	2.80747	2.61187e-200	7.1735e-196
27603	InN_DEV1	RPL14	30.1241	2.57324	2.34278e-199	6.43446e-195
27605	InN_DEV1	UQCRB	30.0166	2.73727	5.95477e-198	1.63548e-193
27606	InN_DEV1	RPL39	29.9869	2.7578	1.4526e-197	3.98957e-193
27609	InN_DEV1	CHCHD2	29.7482	2.59653	1.8303e-194	5.02691e-190
27610	InN_DEV1	PIM3	29.7328	2.91875	2.89639e-194	7.95492e-190
27612	InN_DEV1	TMSB4X	29.5505	2.17671	6.4798e-192	1.77968e-187
27613	InN_DEV1	ARF1	29.5425	2.45174	8.19506e-192	2.25077e-187
27614	InN_DEV1	COX6A1	29.4813	2.69722	5.00704e-191	1.37518e-186
27615	InN_DEV1	PRELID1	29.3762	2.83576	1.10655e-189	3.03914e-185
27616	InN_DEV1	H2AFZ	29.3557	2.57883	2.01861e-189	5.54411e-185
27617	InN_DEV1	LAMTOR5	29.3531	2.70858	2.18038e-189	5.98841e-185
27618	InN_DEV1	SLC25A6	29.2427	2.72154	5.56367e-188	1.52806e-183
27619	InN_DEV1	AL158154.3	29.2362	4.61362	6.71829e-188	1.84518e-183
27620	InN_DEV1	RPL34	29.1972	2.53166	2.10338e-187	5.77693e-183
27622	InN_DEV1	RPL10	29.1679	2.31822	4.94813e-187	1.359e-182
27623	InN_DEV1	RHEB	29.1663	2.29192	5.19748e-187	1.42749e-182
27628	InN_DEV1	ZFAS1	28.9309	2.56931	4.8869e-184	1.34219e-179
27631	InN_DEV1	TOMM6	28.859	2.6177	3.90781e-183	1.07328e-178
27632	InN_DEV1	ADM	28.8122	3.85033	1.51061e-182	4.1489e-178
27634	InN_DEV1	ATP5F1E	28.7682	2.59499	5.36595e-182	1.47376e-177
27636	InN_DEV1	SAP18	28.6981	2.6094	4.02514e-181	1.10551e-176
27637	InN_DEV1	RPS29	28.6472	2.52487	1.73631e-180	4.76876e-176
27641	InN_DEV1	DDIT3	28.5266	2.77432	5.47549e-179	1.50384e-174
27643	InN_DEV1	TCP1	28.4786	2.38335	2.15522e-178	5.91931e-174
27644	InN_DEV1	ATP5MC2	28.4751	2.49246	2.38517e-178	6.55086e-174
27645	InN_DEV1	RSL24D1	28.4702	2.51754	2.74068e-178	7.52728e-174
27647	InN_DEV1	ATP6V0C	28.2043	2.57461	5.17485e-175	1.42127e-170
27650	InN_DEV1	RPS26	28.0762	2.47656	1.91367e-173	5.2559e-169
27652	InN_DEV1	YAP1	28.0447	2.71839	4.62975e-173	1.27156e-168
27654	InN_DEV1	JUND	27.9866	2.50262	2.36685e-172	6.50054e-168
27656	InN_DEV1	SLC25A5	27.9267	2.82633	1.26512e-171	3.47464e-167
27657	InN_DEV1	TMA7	27.8972	2.438	2.88903e-171	7.93473e-167
27658	InN_DEV1	OST4	27.8814	2.65895	4.48075e-171	1.23064e-166
27660	InN_DEV1	RPL12	27.8185	2.64166	2.59351e-170	7.12308e-166
27661	InN_DEV1	TOMM20	27.8082	2.289	3.44941e-170	9.4738e-166
27662	InN_DEV1	ANXA5	27.6937	2.57043	8.30401e-169	2.2807e-164
27663	InN_DEV1	C19orf53	27.6816	2.89948	1.16454e-168	3.19842e-164
27664	InN_DEV1	TOMM7	27.6688	2.58704	1.65837e-168	4.55472e-164
27665	InN_DEV1	HSPA5	27.656	2.50316	2.36108e-168	6.4847e-164
27666	InN_DEV1	GAPDH	27.6295	2.36509	4.91581e-168	1.35013e-163
27668	InN_DEV1	NOP53	27.5315	2.71237	7.3692e-167	2.02395e-162
27669	InN_DEV1	ST13	27.4856	2.16379	2.6068e-166	7.15957e-162
27670	InN_DEV1	HSPD1	27.4249	2.18814	1.38578e-165	3.80603e-161
27671	InN_DEV1	TPI1	27.4149	2.4826	1.8215e-165	5.00275e-161
27672	InN_DEV1	GAS5	27.3998	2.29424	2.75854e-165	7.57634e-161
27673	InN_DEV1	LAPTM4A	27.3949	2.31317	3.15215e-165	8.65739e-161
27675	InN_DEV1	NEU1	27.2794	2.81208	7.43773e-164	2.04277e-159
27676	InN_DEV1	CIB1	27.2587	2.96946	1.31004e-163	3.59803e-159
27677	InN_DEV1	EIF4A1	27.2558	2.17235	1.41938e-163	3.89834e-159
27678	InN_DEV1	RPL4	27.228	2.49148	3.03086e-163	8.32427e-159
27679	InN_DEV1	RAN	27.2221	2.49688	3.55584e-163	9.76612e-159
27680	InN_DEV1	SAT1	27.1566	2.53738	2.11734e-162	5.81529e-158
27681	InN_DEV1	CEBPD	27.1561	3.50954	2.14319e-162	5.88626e-158
27682	InN_DEV1	GPX4	27.0993	2.46397	1.0037e-161	2.75665e-157
27684	InN_DEV1	ACTG1	27.0029	2.16411	1.36491e-160	3.74873e-156
27685	InN_DEV1	TMBIM6	26.9969	2.1351	1.60651e-160	4.41227e-156
27686	InN_DEV1	SELENOK	26.9922	2.57465	1.82721e-160	5.01842e-156
27689	InN_DEV1	CSTB	26.8563	2.55678	7.11927e-159	1.95531e-154
27691	InN_DEV1	MAP1LC3B	26.739	2.39935	1.65604e-157	4.54832e-153
27694	InN_DEV1	YBX3	26.6189	2.91558	4.09972e-156	1.12599e-151
27696	InN_DEV1	GLUL	26.532	2.6695	4.14821e-155	1.13931e-150
27697	InN_DEV1	GADD45B	26.5087	3.22912	7.69524e-155	2.1135e-150
27698	InN_DEV1	GLRX5	26.485	2.61153	1.4443e-154	3.96677e-150
27699	InN_DEV1	SDCBP	26.4596	2.52284	2.83309e-154	7.78109e-150
27701	InN_DEV1	UQCR10	26.3862	2.55363	1.97335e-153	5.4198e-149
27702	InN_DEV1	ZFP36L1	26.3237	2.96469	1.02697e-152	2.82058e-148
27703	InN_DEV1	HINT1	26.2937	2.21569	2.26125e-152	6.21053e-148
27704	InN_DEV1	NME2	26.283	2.42519	2.99815e-152	8.23442e-148
27708	InN_DEV1	LDHB	26.2328	2.26273	1.12185e-151	3.08116e-147
27710	InN_DEV1	BHLHE40	26.157	3.01927	8.20101e-151	2.25241e-146
27711	InN_DEV1	SEC61B	26.11	2.31635	2.80412e-150	7.70151e-146
27713	InN_DEV1	IMPDH2	25.991	2.55277	6.25322e-149	1.71745e-144
27715	InN_DEV1	MRPL41	25.9301	2.70069	3.05182e-148	8.38183e-144
27716	InN_DEV1	RPS19BP1	25.8573	2.59107	2.01321e-147	5.52927e-143
27717	InN_DEV1	ATP5F1B	25.8277	2.13762	4.33386e-147	1.19029e-142
27718	InN_DEV1	HSPA6	25.8213	3.091	5.11827e-147	1.40573e-142
27720	InN_DEV1	SOD1	25.7868	2.37879	1.24598e-146	3.42208e-142
27722	InN_DEV1	UBL5	25.7142	2.39229	8.10893e-146	2.22712e-141
27723	InN_DEV1	BANF1	25.7097	2.51924	9.11225e-146	2.50268e-141
27724	InN_DEV1	RPS10	25.6812	2.63676	1.89624e-145	5.20802e-141
27725	InN_DEV1	RAB5IF	25.5847	2.53477	2.25648e-144	6.19742e-140
27726	InN_DEV1	TAF7	25.5829	2.21099	2.3622e-144	6.48777e-140
27727	InN_DEV1	BTG3	25.5582	2.40674	4.45378e-144	1.22323e-139
27728	InN_DEV1	PRDX6	25.5456	2.28827	6.1452e-144	1.68778e-139
27732	InN_DEV1	CACYBP	25.4866	2.22746	2.7777e-143	7.62896e-139
27733	InN_DEV1	EPB41L4A-AS1	25.4732	2.47711	3.91105e-143	1.07417e-138
27736	InN_DEV1	AURKAIP1	25.4385	2.54737	9.45712e-143	2.5974e-138
27737	InN_DEV1	RPL22L1	25.3752	2.90285	4.73407e-142	1.30021e-137
27738	InN_DEV1	EIF3E	25.3655	2.1014	6.06277e-142	1.66514e-137
27739	InN_DEV1	UBE2S	25.3514	2.67972	8.68103e-142	2.38424e-137
27740	InN_DEV1	EEF1B2	25.3112	2.36869	2.4036e-141	6.60148e-137
27741	InN_DEV1	SEC61G	25.2458	2.15984	1.25801e-140	3.45512e-136
27742	InN_DEV1	SF3B6	25.2147	2.34021	2.76347e-140	7.58986e-136
27743	InN_DEV1	SUMO2	25.1846	2.17539	5.90478e-140	1.62175e-135
27744	InN_DEV1	CANX	25.1703	2.02611	8.47103e-140	2.32657e-135
27745	InN_DEV1	RNF7	25.1554	2.35127	1.2343e-139	3.39001e-135
27746	InN_DEV1	MRFAP1	25.1395	2.37662	1.83908e-139	5.05103e-135
27749	InN_DEV1	MORF4L2	25.0723	1.71455	9.97807e-139	2.74048e-134
27751	InN_DEV1	CNBP	25.0282	2.1512	3.01363e-138	8.27692e-134
27752	InN_DEV1	ZFAND2A	24.9951	2.62171	6.91423e-138	1.89899e-133
27753	InN_DEV1	HNRNPA1	24.9846	2.24071	8.9986e-138	2.47147e-133
27754	InN_DEV1	LAGE3	24.9338	2.85364	3.20317e-137	8.7975e-133
27755	InN_DEV1	SLC2A3	24.9069	2.36629	6.26672e-137	1.72115e-132
27756	InN_DEV1	SNRPD2	24.8542	2.45252	2.32919e-136	6.39713e-132
27757	InN_DEV1	SSR3	24.8361	2.25988	3.65375e-136	1.0035e-131
27758	InN_DEV1	EIF1B	24.8063	1.90266	7.67044e-136	2.10669e-131
27759	InN_DEV1	ACTB	24.8025	2.07739	8.42305e-136	2.31339e-131
27760	InN_DEV1	SNU13	24.7958	2.22287	9.94871e-136	2.73241e-131
27761	InN_DEV1	H3F3A	24.7806	1.9335	1.45176e-135	3.98726e-131
27763	InN_DEV1	WDR83OS	24.6927	2.56124	1.28049e-134	3.51685e-130
27764	InN_DEV1	NDUFA4	24.6885	2.15171	1.4223e-134	3.90634e-130
27765	InN_DEV1	COX7A2L	24.6645	2.16986	2.57346e-134	7.068e-130
27767	InN_DEV1	BZW1	24.5927	2.15249	1.51195e-133	4.15258e-129
27769	InN_DEV1	CCT4	24.563	1.9644	3.13748e-133	8.61709e-129
27770	InN_DEV1	ATP5MG	24.5148	2.11529	1.02617e-132	2.81836e-128
27775	InN_DEV1	ZFP36L2	24.3669	2.8402	3.83996e-131	1.05465e-126
27780	InN_DEV1	DAD1	24.1911	2.12208	2.75862e-129	7.57656e-125
27781	InN_DEV1	PPDPF	24.1895	2.32361	2.8714e-129	7.88629e-125
27785	InN_DEV1	HIGD2A	24.05	2.74095	8.3564e-128	2.29509e-123
27787	InN_DEV1	FGFR3	23.9756	3.04588	5.00172e-127	1.37372e-122
27789	InN_DEV1	SF3B5	23.8972	2.60804	3.27486e-126	8.99439e-122
27790	InN_DEV1	EEF1D	23.8688	2.21002	6.46554e-126	1.77576e-121
27793	InN_DEV1	PEBP1	23.8452	1.95268	1.13668e-125	3.12189e-121
27794	InN_DEV1	HNRNPH3	23.8399	1.85258	1.29006e-125	3.54316e-121
27795	InN_DEV1	VDAC2	23.8255	2.06689	1.81972e-125	4.99785e-121
27797	InN_DEV1	NDUFA1	23.804	2.33784	3.03482e-125	8.33512e-121
27798	InN_DEV1	CCNB1IP1	23.8004	2.42661	3.30895e-125	9.08803e-121
27800	InN_DEV1	ATP5MC3	23.7459	2.17414	1.21054e-124	3.32475e-120
27801	InN_DEV1	HSPA9	23.7411	1.88178	1.35773e-124	3.72899e-120
27802	InN_DEV1	GEM	23.728	2.94654	1.8547e-124	5.09394e-120
27803	InN_DEV1	SET	23.7182	1.99961	2.33889e-124	6.42377e-120
27810	InN_DEV1	SNRPB	23.5588	2.24504	1.02091e-122	2.80394e-118
27811	InN_DEV1	CD99	23.5577	2.57829	1.04794e-122	2.87815e-118
27813	InN_DEV1	PSAP	23.5357	1.92611	1.76031e-122	4.83469e-118
27816	InN_DEV1	CRYAB	23.3747	2.78105	7.72873e-121	2.1227e-116
27817	InN_DEV1	ALYREF	23.3625	2.91657	1.02954e-120	2.82764e-116
27818	InN_DEV1	PTGES3	23.353	1.78266	1.28402e-120	3.52655e-116
27819	InN_DEV1	EMC6	23.3512	2.62454	1.34096e-120	3.68294e-116
27820	InN_DEV1	KDELR1	23.3505	2.31869	1.36141e-120	3.73911e-116
27821	InN_DEV1	CCNL1	23.3362	1.86805	1.90438e-120	5.23037e-116
27822	InN_DEV1	DNAJA1	23.3151	1.95478	3.11288e-120	8.54952e-116
27823	InN_DEV1	PFDN5	23.2994	2.1527	4.50078e-120	1.23614e-115
27824	InN_DEV1	GSTP1	23.2873	2.22985	5.96014e-120	1.63695e-115
27825	InN_DEV1	PHB2	23.2823	2.38618	6.70704e-120	1.84209e-115
27827	InN_DEV1	PRDX1	23.2571	2.24801	1.20442e-119	3.30795e-115
27829	InN_DEV1	MIF	23.2151	2.1665	3.20223e-119	8.79493e-115
27830	InN_DEV1	CRABP2	23.1667	2.68615	9.85958e-119	2.70793e-114
27832	InN_DEV1	YBX1	23.1306	1.95052	2.27955e-118	6.26078e-114
27833	InN_DEV1	HSPA1A	23.1302	3.01677	2.30138e-118	6.32074e-114
27834	InN_DEV1	ODC1	23.1289	2.09467	2.3728e-118	6.51691e-114
27835	InN_DEV1	CDKN1B	23.1235	2.54336	2.68559e-118	7.37598e-114
27838	InN_DEV1	GHITM	23.0385	2.35679	1.92038e-117	5.27433e-113
27839	InN_DEV1	BAIAP2	23.0109	2.21507	3.62986e-117	9.9694e-113
27840	InN_DEV1	CYCS	22.9856	2.14511	6.49386e-117	1.78354e-112
27842	InN_DEV1	PFDN2	22.9572	2.19067	1.24754e-116	3.42637e-112
27843	InN_DEV1	CCT8	22.9527	1.95667	1.38486e-116	3.80351e-112
27845	InN_DEV1	NORAD	22.8643	1.99228	1.05233e-115	2.89023e-111
27846	InN_DEV1	FOS	22.8529	3.07937	1.36888e-115	3.75964e-111
27847	InN_DEV1	RPL31	22.8513	2.23631	1.41711e-115	3.8921e-111
27850	InN_DEV1	CFL1	22.7677	1.94732	9.57642e-115	2.63016e-110
27851	InN_DEV1	VEGFA	22.7451	2.27764	1.60458e-114	4.40699e-110
27853	InN_DEV1	SBDS	22.7014	2.35086	4.34342e-114	1.19292e-109
27854	InN_DEV1	BUD31	22.6846	2.51666	6.35173e-114	1.7445e-109
27856	InN_DEV1	CUTA	22.6838	2.11668	6.47757e-114	1.77907e-109
27859	InN_DEV1	CD63	22.5891	1.95972	5.55059e-113	1.52447e-108
27861	InN_DEV1	TOMM5	22.5607	2.18211	1.05446e-112	2.89607e-108
27862	InN_DEV1	EIF4H	22.5436	1.92354	1.55048e-112	4.25838e-108
27866	InN_DEV1	PCBP2	22.4807	1.81563	6.40604e-112	1.75942e-107
27867	InN_DEV1	SMIM15	22.4539	2.6639	1.17246e-111	3.22015e-107
27869	InN_DEV1	UQCRH	22.4153	2.01253	2.79415e-111	7.67412e-107
27871	InN_DEV1	TRIM28	22.2349	2.11809	1.5789e-109	4.33644e-105
27872	InN_DEV1	TMED9	22.2337	2.01165	1.62344e-109	4.45878e-105
27874	InN_DEV1	ARL6IP1	22.1655	2.13635	7.38826e-109	2.02918e-104
27876	InN_DEV1	DYNLL1	22.1449	1.9745	1.16792e-108	3.2077e-104
27879	InN_DEV1	TMEM258	22.1108	2.16876	2.48772e-108	6.83253e-104
27881	InN_DEV1	HES5	22.101	2.597	3.09056e-108	8.48823e-104
27884	InN_DEV1	HNRNPDL	22.0518	1.48201	9.17968e-108	2.5212e-103
27885	InN_DEV1	ZNF330	22.0491	2.03482	9.7478e-108	2.67723e-103
27886	InN_DEV1	EIF3G	22.0398	2.30576	1.19568e-107	3.28392e-103
27887	InN_DEV1	CDV3	22.0277	2.22237	1.56224e-107	4.2907e-103
27888	InN_DEV1	UQCRQ	22.0276	2.2726	1.56727e-107	4.30449e-103
27889	InN_DEV1	SMIM26	21.9903	2.4356	3.56377e-107	9.78789e-103
27890	InN_DEV1	ERH	21.9892	1.92592	3.654e-107	1.00357e-102
27891	InN_DEV1	CSNK2B	21.981	2.3503	4.38049e-107	1.2031e-102
27896	InN_DEV1	P4HB	21.9033	1.95614	2.41608e-106	6.63577e-102
27897	InN_DEV1	LINC01578	21.8777	1.65113	4.23762e-106	1.16386e-101
27898	InN_DEV1	KIF5B	21.841	1.64004	9.46268e-106	2.59892e-101
27899	InN_DEV1	RREB1	21.8399	2.35371	9.69579e-106	2.66295e-101
27901	InN_DEV1	HIST1H1C	21.8224	2.6977	1.4211e-105	3.90306e-101
27902	InN_DEV1	COX4I1	21.7706	1.93331	4.40917e-105	1.21098e-100
27903	InN_DEV1	C12orf57	21.7644	2.25779	5.05088e-105	1.38722e-100
27905	InN_DEV1	RHOC	21.7531	3.21281	6.45436e-105	1.77269e-100
27907	InN_DEV1	PABPC1	21.7478	1.75199	7.24907e-105	1.99096e-100
27909	InN_DEV1	CD81	21.7385	2.01437	8.87185e-105	2.43665e-100
27910	InN_DEV1	H2AFV	21.7263	1.88473	1.15827e-104	3.18119e-100
27911	InN_DEV1	BOD1	21.7087	2.22813	1.69692e-104	4.66058e-100
27913	InN_DEV1	ATF3	21.6716	2.62538	3.80648e-104	1.04545e-99
27914	InN_DEV1	KDELR2	21.652	2.03504	5.82263e-104	1.59919e-99
27915	InN_DEV1	STRAP	21.6324	1.63933	8.89653e-104	2.44343e-99
27917	InN_DEV1	TAF10	21.5923	2.34654	2.12041e-103	5.82371e-99
27918	InN_DEV1	COX8A	21.5858	2.23065	2.44216e-103	6.70738e-99
27919	InN_DEV1	ATP5ME	21.5282	2.0802	8.47705e-103	2.32822e-98
27921	InN_DEV1	COX14	21.4969	2.60063	1.66578e-102	4.57508e-98
27922	InN_DEV1	SNHG1	21.4909	2.04856	1.8953e-102	5.20543e-98
27923	InN_DEV1	CDK2AP2	21.4891	2.80076	1.96802e-102	5.40517e-98
27926	InN_DEV1	APOE	21.4545	2.30347	4.14718e-102	1.13902e-97
27927	InN_DEV1	CBX4	21.4446	2.1554	5.13052e-102	1.4091e-97
27930	InN_DEV1	RTRAF	21.4255	1.97784	7.73468e-102	2.12433e-97
27935	InN_DEV1	MORF4L1	21.3891	1.52434	1.68767e-101	4.63518e-97
27937	InN_DEV1	YKT6	21.3514	2.04763	3.78256e-101	1.03888e-96
27938	InN_DEV1	MSMO1	21.3013	1.88056	1.10418e-100	3.03264e-96
27939	InN_DEV1	POMP	21.3007	1.92015	1.11829e-100	3.07138e-96
27941	InN_DEV1	RNF187	21.253	2.30028	3.09089e-100	8.48914e-96
27942	InN_DEV1	CCND1	21.2519	2.68409	3.16527e-100	8.69341e-96
27943	InN_DEV1	JUN	21.2236	2.16758	5.77896e-100	1.58719e-95
27946	InN_DEV1	NDUFC1	21.1828	2.15058	1.37668e-99	3.78105e-95
27948	InN_DEV1	RCN1	21.1722	2.03684	1.72373e-99	4.73422e-95
27949	InN_DEV1	EDF1	21.1632	1.99044	2.08673e-99	5.7312e-95
27950	InN_DEV1	RAC1	21.1535	1.78589	2.56092e-99	7.03358e-95
27953	InN_DEV1	EIF3H	21.1184	1.65396	5.38817e-99	1.47986e-94
27955	InN_DEV1	IER5L	21.0943	2.11471	8.97329e-99	2.46451e-94
27956	InN_DEV1	SPARC	21.0863	2.48998	1.06163e-98	2.91577e-94
27957	InN_DEV1	USPL1	21.0815	1.82335	1.17619e-98	3.23041e-94
27959	InN_DEV1	TMED7	21.0794	2.02686	1.22863e-98	3.37444e-94
27960	InN_DEV1	MLF2	21.066	1.80396	1.63194e-98	4.48213e-94
27961	InN_DEV1	SRSF3	21.061	1.84778	1.81486e-98	4.9845e-94
27962	InN_DEV1	RBM8A	21.0543	2.00702	2.09061e-98	5.74186e-94
27964	InN_DEV1	CTSD	21.0354	2.67021	3.11321e-98	8.55044e-94
27965	InN_DEV1	ID2	21.0298	2.31696	3.50446e-98	9.625e-94
27967	InN_DEV1	LSM3	21.0141	2.12927	4.87676e-98	1.3394e-93
27968	InN_DEV1	PRTG	21.0113	1.98178	5.17496e-98	1.4213e-93
27969	InN_DEV1	TCIM	21.0013	3.29497	6.38126e-98	1.75261e-93
27970	InN_DEV1	SELENOH	20.99	2.02602	8.10193e-98	2.22519e-93
27971	InN_DEV1	SOX2	20.9651	2.11051	1.36527e-97	3.74971e-93
27974	InN_DEV1	EIF5	20.9521	1.69649	1.79514e-97	4.93034e-93
27976	InN_DEV1	SHMT2	20.935	2.3147	2.56999e-97	7.05849e-93
27977	InN_DEV1	DEK	20.9137	1.90191	4.01475e-97	1.10265e-92
27978	InN_DEV1	NAMPT	20.9084	1.92567	4.48792e-97	1.23261e-92
27979	InN_DEV1	OSER1	20.907	2.06619	4.62247e-97	1.26956e-92
27980	InN_DEV1	H1F0	20.8894	2.77277	6.67869e-97	1.8343e-92
27983	InN_DEV1	COX6B1	20.8228	2.09409	2.68789e-96	7.38229e-92
27984	InN_DEV1	HSBP1	20.8179	1.98233	2.97708e-96	8.17655e-92
27985	InN_DEV1	CNN3	20.8174	1.95991	3.00986e-96	8.26658e-92
27987	InN_DEV1	JUNB	20.7905	2.69036	5.27696e-96	1.44932e-91
27988	InN_DEV1	QKI	20.7822	1.56674	6.27726e-96	1.72405e-91
27989	InN_DEV1	SKP1	20.7667	1.62859	8.65619e-96	2.37742e-91
27991	InN_DEV1	DNAJB9	20.6939	2.24923	3.92904e-95	1.07911e-90
27992	InN_DEV1	MAFG	20.6792	2.04834	5.33464e-95	1.46516e-90
27993	InN_DEV1	HMOX1	20.6745	3.09984	5.8821e-95	1.61552e-90
27995	InN_DEV1	ATP5PF	20.6627	1.87633	7.50876e-95	2.06228e-90
27996	InN_DEV1	VAT1	20.6587	2.40605	8.15106e-95	2.23869e-90
27997	InN_DEV1	BUB3	20.6523	2.09126	9.30177e-95	2.55473e-90
27998	InN_DEV1	PLAAT3	20.629	2.39908	1.50605e-94	4.13636e-90
28001	InN_DEV1	NOP10	20.5736	2.42473	4.73198e-94	1.29964e-89
28002	InN_DEV1	CAMLG	20.5721	1.79394	4.88127e-94	1.34064e-89
28003	InN_DEV1	AHSA1	20.5665	2.00288	5.4774e-94	1.50437e-89
28005	InN_DEV1	POLR2J	20.5594	2.41059	6.34368e-94	1.74229e-89
28010	InN_DEV1	HMGCS1	20.5112	1.89184	1.71093e-93	4.69907e-89
28011	InN_DEV1	ALKBH7	20.5052	2.3577	1.93296e-93	5.30886e-89
28012	InN_DEV1	CALR	20.4729	1.96977	3.75832e-93	1.03222e-88
28015	InN_DEV1	VBP1	20.4487	1.99381	6.16698e-93	1.69376e-88
28016	InN_DEV1	AL118516.1	20.4457	2.01896	6.56272e-93	1.80245e-88
28017	InN_DEV1	SCAND1	20.4355	2.18756	8.08012e-93	2.21921e-88
28018	InN_DEV1	DDT	20.4297	2.58218	9.10998e-93	2.50206e-88
28020	InN_DEV1	LINC02457	20.4247	3.51973	1.00849e-92	2.76981e-88
28024	InN_DEV1	PHPT1	20.3425	2.0636	5.41476e-92	1.48717e-87
28027	InN_DEV1	CDC34	20.3043	2.28778	1.17703e-91	3.23273e-87
28028	InN_DEV1	LAMTOR1	20.3033	2.10246	1.2029e-91	3.30377e-87
28031	InN_DEV1	FKBP4	20.2694	2.28181	2.39317e-91	6.57285e-87
28033	InN_DEV1	FDFT1	20.2599	1.72572	2.90809e-91	7.98708e-87
28036	InN_DEV1	PER1	20.2246	2.05923	5.94787e-91	1.63358e-86
28037	InN_DEV1	HNRNPA0	20.2196	2.09477	6.5832e-91	1.80808e-86
28039	InN_DEV1	MRPL18	20.197	1.94103	1.04041e-90	2.85748e-86
28040	InN_DEV1	GADD45GIP1	20.1738	2.29816	1.66393e-90	4.56999e-86
28042	InN_DEV1	GUK1	20.1451	1.85035	2.9683e-90	8.15243e-86
28043	InN_DEV1	SNHG5	20.1372	1.87135	3.48432e-90	9.56967e-86
28044	InN_DEV1	AC010319.3	20.1209	3.73206	4.84254e-90	1.33e-85
28045	InN_DEV1	MRPS24	20.1196	2.23407	4.96918e-90	1.36479e-85
28046	InN_DEV1	COPRS	20.0985	2.45488	7.60825e-90	2.08961e-85
28049	InN_DEV1	CEBPB	20.0829	2.56607	1.04235e-89	2.86282e-85
28055	InN_DEV1	DNAJC3	20.0348	1.70418	2.74168e-89	7.53002e-85
28056	InN_DEV1	EIF5A	20.0236	2.34097	3.43304e-89	9.42884e-85
28059	InN_DEV1	ELOB	20.0023	2.02018	5.25597e-89	1.44355e-84
28063	InN_DEV1	IFRD1	19.9844	1.68365	7.52692e-89	2.06727e-84
28065	InN_DEV1	SLC20A1	19.9691	1.97574	1.02228e-88	2.8077e-84
28066	InN_DEV1	NXT1	19.951	2.62338	1.47018e-88	4.03785e-84
28067	InN_DEV1	IGFBP2	19.945	1.93132	1.65775e-88	4.55302e-84
28070	InN_DEV1	PSMA7	19.9218	1.83328	2.63171e-88	7.22799e-84
28071	InN_DEV1	SNHG8	19.91	2.2283	3.33405e-88	9.15698e-84
28074	InN_DEV1	ATP6V0B	19.8851	1.88053	5.47732e-88	1.50435e-83
28076	InN_DEV1	KHSRP	19.8784	1.77434	6.26272e-88	1.72006e-83
28077	InN_DEV1	SPTSSA	19.8733	2.30686	6.92389e-88	1.90165e-83
28078	InN_DEV1	BNIP3	19.864	1.88265	8.33893e-88	2.29029e-83
28080	InN_DEV1	PPP1CC	19.8301	1.8199	1.63672e-87	4.49525e-83
28083	InN_DEV1	CHORDC1	19.8028	1.72945	2.81695e-87	7.73677e-83
28084	InN_DEV1	ILF2	19.8024	1.83954	2.83663e-87	7.79081e-83
28085	InN_DEV1	NDUFS5	19.797	1.90052	3.15959e-87	8.67782e-83
28086	InN_DEV1	INPPL1	19.7832	2.6635	4.1543e-87	1.14098e-82
28087	InN_DEV1	HIST3H2A	19.7824	2.54264	4.22014e-87	1.15906e-82
28088	InN_DEV1	SPCS1	19.7526	1.77831	7.62188e-87	2.09335e-82
28089	InN_DEV1	NDUFB7	19.7513	2.14213	7.81223e-87	2.14563e-82
28091	InN_DEV1	CYC1	19.7452	2.28974	8.82229e-87	2.42304e-82
28092	InN_DEV1	NDUFAB1	19.7446	1.90514	8.92907e-87	2.45237e-82
28094	InN_DEV1	PJA2	19.7383	1.31136	1.01137e-86	2.77772e-82
28097	InN_DEV1	HES1	19.7118	2.88375	1.70746e-86	4.68954e-82
28100	InN_DEV1	SSR4	19.6917	1.8925	2.5394e-86	6.97446e-82
28101	InN_DEV1	SUMO3	19.6909	2.48063	2.58056e-86	7.0875e-82
28102	InN_DEV1	MZT2B	19.6735	1.99129	3.63581e-86	9.98575e-82
28103	InN_DEV1	RPL26L1	19.6673	2.41895	4.10873e-86	1.12846e-81
28105	InN_DEV1	HMGA1	19.6632	2.35619	4.45627e-86	1.22391e-81
28108	InN_DEV1	NDUFB10	19.64	2.21502	7.03529e-86	1.93224e-81
28109	InN_DEV1	MYL6	19.6338	1.67321	7.95772e-86	2.18559e-81
28113	InN_DEV1	ING1	19.6158	2.30212	1.13418e-85	3.11504e-81
28114	InN_DEV1	MLEC	19.6113	1.74897	1.23896e-85	3.40281e-81
28116	InN_DEV1	C12orf49	19.5976	2.14414	1.62017e-85	4.4498e-81
28117	InN_DEV1	TXNDC17	19.5913	2.42674	1.83503e-85	5.03992e-81
28118	InN_DEV1	TRA2B	19.5783	1.54029	2.36758e-85	6.50256e-81
28120	InN_DEV1	PPIA	19.5583	1.74156	3.50368e-85	9.62286e-81
28121	InN_DEV1	GLI2	19.5502	2.00059	4.10646e-85	1.12784e-80
28122	InN_DEV1	CLU	19.5375	1.89812	5.27284e-85	1.44818e-80
28123	InN_DEV1	MRPS34	19.5167	2.06552	7.92168e-85	2.17569e-80
28125	InN_DEV1	TMED2	19.5154	1.88789	8.1205e-85	2.2303e-80
28127	InN_DEV1	SERBP1	19.4958	1.72599	1.19078e-84	3.27047e-80
28128	InN_DEV1	NRARP	19.483	2.60873	1.53162e-84	4.20661e-80
28131	InN_DEV1	HMGN1	19.4397	1.40671	3.55954e-84	9.77628e-80
28132	InN_DEV1	RGS2	19.4293	2.50899	4.36636e-84	1.19922e-79
28133	InN_DEV1	BSG	19.4263	1.7734	4.62078e-84	1.2691e-79
28134	InN_DEV1	CKB	19.4164	1.68184	5.61249e-84	1.54147e-79
28136	InN_DEV1	TMSB10	19.4093	1.72868	6.43647e-84	1.76778e-79
28137	InN_DEV1	RNASEK	19.3834	1.84428	1.06536e-83	2.92601e-79
28139	InN_DEV1	ATP6V1F	19.3776	2.02212	1.19274e-83	3.27585e-79
28140	InN_DEV1	CCN1	19.3497	3.37333	2.04957e-83	5.62915e-79
28143	InN_DEV1	GABARAPL2	19.3098	1.74256	4.44354e-83	1.22042e-78
28144	InN_DEV1	KPNA2	19.2963	2.08153	5.76423e-83	1.58315e-78
28148	InN_DEV1	NR4A1	19.263	2.38115	1.09889e-82	3.0181e-78
28149	InN_DEV1	SLC7A5	19.2425	2.19206	1.63161e-82	4.48122e-78
28150	InN_DEV1	SNRPG	19.2287	1.81891	2.13039e-82	5.85111e-78
28151	InN_DEV1	CDKN1A	19.2218	2.40543	2.43091e-82	6.6765e-78
28152	InN_DEV1	IER5	19.1972	2.38648	3.90583e-82	1.07274e-77
28153	InN_DEV1	BLVRB	19.1949	2.26159	4.08581e-82	1.12217e-77
28154	InN_DEV1	COX5B	19.1943	1.9112	4.1307e-82	1.1345e-77
28157	InN_DEV1	MARCKSL1	19.1719	1.70386	6.35205e-82	1.74459e-77
28158	InN_DEV1	TRIR	19.1588	1.85842	8.17698e-82	2.24581e-77
28160	InN_DEV1	ACSL3	19.1412	1.60297	1.14541e-81	3.14586e-77
28163	InN_DEV1	CHPF	19.0937	2.34537	2.84859e-81	7.82366e-77
28164	InN_DEV1	CCNG1	19.0914	1.98184	2.97519e-81	8.17136e-77
28165	InN_DEV1	GARS	19.0897	1.69372	3.07328e-81	8.44075e-77
28166	InN_DEV1	PYURF	19.0843	2.05608	3.41065e-81	9.36736e-77
28167	InN_DEV1	DNAJB6	19.0599	1.52691	5.43454e-81	1.4926e-76
28170	InN_DEV1	PTTG1	19.0276	2.78598	1.00717e-80	2.76619e-76
28171	InN_DEV1	SNRPB2	19.0144	1.76283	1.29604e-80	3.55958e-76
28174	InN_DEV1	DYNLRB1	18.9948	2.09298	1.88478e-80	5.17656e-76
28176	InN_DEV1	PPP1R15B	18.9524	2.05915	4.2219e-80	1.15954e-75
28178	InN_DEV1	RABAC1	18.9366	1.94016	5.6942e-80	1.56391e-75
28179	InN_DEV1	HSP90B1	18.9288	1.65832	6.60665e-80	1.81452e-75
28181	InN_DEV1	TCF7L1	18.9244	1.98017	7.17816e-80	1.97148e-75
28182	InN_DEV1	EIF4B	18.9202	1.58304	7.7694e-80	2.13387e-75
28184	InN_DEV1	HES4	18.91	1.78339	9.43554e-80	2.59147e-75
28187	InN_DEV1	CCT2	18.8853	1.58673	1.50622e-79	4.13685e-75
28188	InN_DEV1	POLE3	18.8696	2.24146	2.02938e-79	5.57369e-75
28189	InN_DEV1	HNRNPU	18.8656	1.2897	2.1885e-79	6.01072e-75
28191	InN_DEV1	NDUFC2	18.839	1.81095	3.61491e-79	9.92834e-75
28192	InN_DEV1	RAD21	18.8353	1.67007	3.87878e-79	1.06531e-74
28193	InN_DEV1	ATP5MD	18.832	1.84149	4.13222e-79	1.13492e-74
28194	InN_DEV1	NCBP2AS2	18.8317	2.22473	4.15601e-79	1.14145e-74
28195	InN_DEV1	TP53BP2	18.8226	1.91719	4.93157e-79	1.35446e-74
28196	InN_DEV1	ISCU	18.8015	2.00077	7.3402e-79	2.01599e-74
28197	InN_DEV1	GADD45G	18.7909	2.26727	8.95747e-79	2.46017e-74
28198	InN_DEV1	DEDD2	18.7883	2.18657	9.40897e-79	2.58417e-74
28199	InN_DEV1	ATG101	18.7877	2.41752	9.53014e-79	2.61745e-74
28201	InN_DEV1	TXN	18.7241	1.8941	3.14989e-78	8.65117e-74
28202	InN_DEV1	DDAH2	18.724	1.89776	3.15757e-78	8.67228e-74
28203	InN_DEV1	MRPL21	18.7187	2.07969	3.48483e-78	9.57108e-74
28204	InN_DEV1	RMRP	18.7	3.76045	4.9494e-78	1.35935e-73
28206	InN_DEV1	SYF2	18.693	1.80953	5.64839e-78	1.55133e-73
28207	InN_DEV1	MRPL55	18.6918	2.2236	5.77346e-78	1.58568e-73
28208	InN_DEV1	TUBB4B	18.6896	2.09234	6.01096e-78	1.65091e-73
28209	InN_DEV1	PIM1	18.6645	2.65148	9.63134e-78	2.64525e-73
28210	InN_DEV1	NCL	18.6328	1.62031	1.7431e-77	4.78742e-73
28211	InN_DEV1	RNF181	18.6315	2.43152	1.78342e-77	4.89817e-73
28212	InN_DEV1	PDIA6	18.6183	1.63042	2.28517e-77	6.27621e-73
28213	InN_DEV1	MAZ	18.6175	1.89095	2.31734e-77	6.36458e-73
28214	InN_DEV1	ZNF593	18.6099	2.65075	2.67216e-77	7.3391e-73
28215	InN_DEV1	LRP2	18.591	2.24099	3.80283e-77	1.04445e-72
28216	InN_DEV1	ZFAND5	18.569	1.69967	5.7243e-77	1.57218e-72
28217	InN_DEV1	MTCH1	18.5648	1.51256	6.19132e-77	1.70045e-72
28218	InN_DEV1	OSTC	18.5445	1.74456	9.04089e-77	2.48308e-72
28219	InN_DEV1	ZNRD2	18.5257	2.57169	1.2824e-76	3.5221e-72
28220	InN_DEV1	HDGF	18.5249	2.11095	1.29949e-76	3.56906e-72
28222	InN_DEV1	TWISTNB	18.5078	2.26154	1.78778e-76	4.91014e-72
28223	InN_DEV1	POLR2L	18.5041	2.20869	1.91442e-76	5.25795e-72
28225	InN_DEV1	EIF4A3	18.4943	1.92141	2.29579e-76	6.30539e-72
28226	InN_DEV1	SF3B2	18.4731	1.45721	3.39911e-76	9.33564e-72
28227	InN_DEV1	BHLHE41	18.4731	2.77275	3.40237e-76	9.34462e-72
28228	InN_DEV1	NEK2	18.4634	4.41898	4.06941e-76	1.11766e-71
28230	InN_DEV1	CLIC1	18.4502	2.10547	5.19722e-76	1.42742e-71
28231	InN_DEV1	FXR1	18.439	1.2542	6.38816e-76	1.75451e-71
28232	InN_DEV1	KDM3A	18.4328	1.70642	7.17131e-76	1.9696e-71
28233	InN_DEV1	RBM39	18.4314	1.07438	7.3534e-76	2.01961e-71
28234	InN_DEV1	COX5A	18.4214	1.74228	8.84409e-76	2.42903e-71
28235	InN_DEV1	RRAGC	18.4016	1.96272	1.27427e-75	3.49979e-71
28237	InN_DEV1	GLI3	18.3985	1.92979	1.34935e-75	3.70599e-71
28239	InN_DEV1	HNRNPK	18.3681	1.42953	2.36642e-75	6.49936e-71
28242	InN_DEV1	PSMB1	18.3489	1.81621	3.36565e-75	9.24376e-71
28243	InN_DEV1	HSPA4	18.3455	1.48199	3.58325e-75	9.84139e-71
28244	InN_DEV1	STK3	18.3409	1.75874	3.904e-75	1.07223e-70
28246	InN_DEV1	FNDC3B	18.3173	1.49076	6.02609e-75	1.65507e-70
28247	InN_DEV1	COMMD6	18.3084	1.70437	7.09489e-75	1.94861e-70
28248	InN_DEV1	MAD2L1	18.2998	2.67319	8.29803e-75	2.27905e-70
28249	InN_DEV1	CD164	18.2971	1.82106	8.72006e-75	2.39497e-70
28250	InN_DEV1	ANP32B	18.2822	1.97576	1.1474e-74	3.15132e-70
28252	InN_DEV1	SH3BGRL3	18.2803	2.15193	1.18744e-74	3.26131e-70
28255	InN_DEV1	CALM1	18.2696	1.55142	1.44637e-74	3.97244e-70
28256	InN_DEV1	PEA15	18.2672	2.10764	1.50916e-74	4.14491e-70
28258	InN_DEV1	EZR	18.2601	2.30347	1.71859e-74	4.72012e-70
28259	InN_DEV1	EMD	18.256	1.82795	1.85457e-74	5.09358e-70
28264	InN_DEV1	TUBA1B	18.1945	1.70613	5.7014e-74	1.56589e-69
28265	InN_DEV1	DNAJC8	18.1906	1.74034	6.12568e-74	1.68242e-69
28266	InN_DEV1	ID3	18.1795	2.32363	7.5059e-74	2.0615e-69
28269	InN_DEV1	BRIX1	18.1653	1.9124	9.72329e-74	2.6705e-69
28270	InN_DEV1	SOX3	18.1553	2.87744	1.16684e-73	3.20472e-69
28271	InN_DEV1	WEE1	18.1523	2.43633	1.23174e-73	3.38297e-69
28272	InN_DEV1	SELENOM	18.1485	2.55343	1.31903e-73	3.6227e-69
28274	InN_DEV1	SNHG29	18.1343	1.54985	1.70795e-73	4.69088e-69
28276	InN_DEV1	H1FX	18.1147	1.90792	2.43994e-73	6.70131e-69
28277	InN_DEV1	GADD45A	18.1048	2.32907	2.91835e-73	8.01524e-69
28278	InN_DEV1	DDX3X	18.098	1.49413	3.30207e-73	9.06914e-69
28281	InN_DEV1	GPX8	18.0541	3.06776	7.31943e-73	2.01028e-68
28283	InN_DEV1	MCL1	18.0349	1.92787	1.0368e-72	2.84758e-68
28284	InN_DEV1	PNRC1	18.034	1.87601	1.0547e-72	2.89673e-68
28285	InN_DEV1	MDH2	18.033	1.92414	1.07278e-72	2.94638e-68
28286	InN_DEV1	CHMP2B	18.03	1.85814	1.13199e-72	3.10901e-68
28288	InN_DEV1	TUBB2B	18.0155	1.44869	1.47348e-72	4.04692e-68
28289	InN_DEV1	LSM4	18.0133	1.8982	1.53115e-72	4.2053e-68
28290	InN_DEV1	SOX9	17.9992	2.6564	1.97487e-72	5.42398e-68
28291	InN_DEV1	ATP5MPL	17.9819	1.64912	2.6987e-72	7.41199e-68
28293	InN_DEV1	ARL1	17.9696	1.76005	3.36973e-72	9.25497e-68
28294	InN_DEV1	CLK1	17.9678	1.52688	3.48326e-72	9.56678e-68
28296	InN_DEV1	CKS1B	17.9574	2.58979	4.19958e-72	1.15342e-67
28298	InN_DEV1	DUSP1	17.943	2.54272	5.44832e-72	1.49638e-67
28301	InN_DEV1	JAG1	17.9045	2.22053	1.08853e-71	2.98965e-67
28302	InN_DEV1	TUFM	17.9014	1.90313	1.14978e-71	3.15788e-67
28303	InN_DEV1	MRPL17	17.8621	2.28896	2.32774e-71	6.39313e-67
28305	InN_DEV1	SLC6A8	17.8423	1.89444	3.31666e-71	9.10922e-67
28307	InN_DEV1	CHCHD10	17.8223	2.41271	4.74126e-71	1.30219e-66
28308	InN_DEV1	SLC2A1	17.8044	2.48389	6.53547e-71	1.79497e-66
28309	InN_DEV1	POLR2K	17.7661	1.88935	1.29385e-70	3.55355e-66
28311	InN_DEV1	PARK7	17.7545	1.62945	1.59211e-70	4.37274e-66
28313	InN_DEV1	COPZ1	17.7328	1.84352	2.34108e-70	6.42977e-66
28316	InN_DEV1	BCAS2	17.6654	1.69187	7.74835e-70	2.12808e-65
28317	InN_DEV1	HIST1H2BJ	17.6494	2.87137	1.02805e-69	2.82353e-65
28318	InN_DEV1	RHOA	17.6448	1.56427	1.11643e-69	3.06628e-65
28319	InN_DEV1	AC010624.5	17.6249	3.73665	1.58716e-69	4.35914e-65
28321	InN_DEV1	LRIG1	17.6032	1.70921	2.32863e-69	6.39559e-65
28323	InN_DEV1	B2M	17.5927	1.62881	2.80366e-69	7.70026e-65
28327	InN_DEV1	NOP58	17.5734	1.39169	3.9392e-69	1.0819e-64
28329	InN_DEV1	TRAPPC1	17.5507	2.00545	5.87683e-69	1.61407e-64
28330	InN_DEV1	SOX8	17.5496	2.87004	5.9931e-69	1.646e-64
28331	InN_DEV1	EIF4G2	17.5281	1.46193	8.7413e-69	2.4008e-64
28332	InN_DEV1	SNHG7	17.5102	1.58959	1.19731e-68	3.28842e-64
28333	InN_DEV1	C1QBP	17.5035	1.89801	1.34642e-68	3.69794e-64
28334	InN_DEV1	SUCO	17.5034	1.3541	1.35054e-68	3.70926e-64
28337	InN_DEV1	NDUFA2	17.4936	2.04396	1.60354e-68	4.40413e-64
28338	InN_DEV1	NUDC	17.4848	1.58696	1.87119e-68	5.13922e-64
28340	InN_DEV1	PRDX4	17.4652	1.78238	2.63764e-68	7.24427e-64
28341	InN_DEV1	FKBP10	17.4607	1.51147	2.85354e-68	7.83724e-64
28343	InN_DEV1	MYL12A	17.4268	2.30838	5.1649e-68	1.41854e-63
28344	InN_DEV1	CCT6A	17.4203	1.48019	5.78419e-68	1.58863e-63
28345	InN_DEV1	WBP11	17.4175	1.65915	6.08048e-68	1.67e-63
28346	InN_DEV1	HNRNPC	17.4117	1.13252	6.72596e-68	1.84729e-63
28347	InN_DEV1	SF3B1	17.3957	1.26735	8.89978e-68	2.44432e-63
28348	InN_DEV1	SIVA1	17.3932	1.89767	9.29498e-68	2.55287e-63
28349	InN_DEV1	HK2	17.3931	2.3227	9.30844e-68	2.55656e-63
28350	InN_DEV1	HIST1H3H	17.3822	3.71702	1.12505e-67	3.08996e-63
28354	InN_DEV1	MTPN	17.3398	1.68239	2.35388e-67	6.46494e-63
28355	InN_DEV1	LSM10	17.3269	2.11409	2.94579e-67	8.09062e-63
28356	InN_DEV1	TLN1	17.3223	1.82224	3.19077e-67	8.76345e-63
28357	InN_DEV1	CDKN1C	17.3213	1.92347	3.24953e-67	8.92484e-63
28358	InN_DEV1	TECR	17.3172	1.85998	3.49088e-67	9.58769e-63
28359	InN_DEV1	TTYH1	17.3144	1.93849	3.66103e-67	1.0055e-62
28360	InN_DEV1	NOTCH1	17.2875	2.16282	5.84e-67	1.60396e-62
28361	InN_DEV1	H2AFX	17.2779	2.68599	6.89623e-67	1.89405e-62
28364	InN_DEV1	SNRPE	17.2743	1.67535	7.34385e-67	2.01699e-62
28365	InN_DEV1	ZIC2	17.2426	2.3324	1.27143e-66	3.49199e-62
28368	InN_DEV1	PHLDA2	17.2274	3.12625	1.65282e-66	4.53948e-62
28369	InN_DEV1	SRSF2	17.2274	1.6756	1.65391e-66	4.54245e-62
28372	InN_DEV1	ADRM1	17.1956	2.0817	2.86473e-66	7.86798e-62
28373	InN_DEV1	EIF3L	17.1937	1.66501	2.96255e-66	8.13665e-62
28374	InN_DEV1	YWHAE	17.1881	1.19444	3.25806e-66	8.94827e-62
28377	InN_DEV1	SRSF9	17.1692	1.69238	4.5147e-66	1.23996e-61
28378	InN_DEV1	HBP1	17.1525	1.55986	6.02185e-66	1.6539e-61
28381	InN_DEV1	SRPRA	17.1336	1.61282	8.33299e-66	2.28866e-61
28382	InN_DEV1	ANP32E	17.1329	1.89831	8.4412e-66	2.31838e-61
28385	InN_DEV1	ITM2C	17.1157	1.84104	1.13356e-65	3.11332e-61
28386	InN_DEV1	CCT5	17.1146	1.66228	1.15566e-65	3.17402e-61
28387	InN_DEV1	BRD2	17.0989	1.59423	1.51231e-65	4.15356e-61
28391	InN_DEV1	PKM	17.0842	1.54028	1.94478e-65	5.34133e-61
28392	InN_DEV1	ATP5PO	17.0603	1.68579	2.92855e-65	8.04325e-61
28393	InN_DEV1	FZD2	17.0561	2.43349	3.15027e-65	8.65222e-61
28394	InN_DEV1	ECT2	17.0532	1.90204	3.30989e-65	9.09061e-61
28396	InN_DEV1	ERP29	17.0453	1.64329	3.79066e-65	1.04111e-60
28397	InN_DEV1	SLC5A3	17.0424	1.67425	3.9783e-65	1.09264e-60
28399	InN_DEV1	ETF1	17.0315	1.57525	4.79666e-65	1.3174e-60
28401	InN_DEV1	MRC2	16.9984	1.8142	8.44144e-65	2.31844e-60
28402	InN_DEV1	SLBP	16.9906	1.66052	9.64671e-65	2.64947e-60
28403	InN_DEV1	LAMTOR3	16.9896	1.66717	9.80284e-65	2.69235e-60
28404	InN_DEV1	TCF7L2	16.9832	1.59226	1.09332e-64	3.00281e-60
28407	InN_DEV1	TMEM183A	16.9519	1.82081	1.86406e-64	5.11964e-60
28410	InN_DEV1	NES	16.9346	2.11724	2.50252e-64	6.87317e-60
28411	InN_DEV1	ITM2B	16.9309	1.41181	2.66189e-64	7.31088e-60
28412	InN_DEV1	PPP1R3C	16.9268	2.35003	2.85574e-64	7.8433e-60
28413	InN_DEV1	SRRM1	16.9213	1.29897	3.13278e-64	8.60419e-60
28414	InN_DEV1	HNRNPUL2	16.9212	1.80143	3.13823e-64	8.61914e-60
28415	InN_DEV1	ZFPL1	16.9191	1.8819	3.25537e-64	8.94086e-60
28417	InN_DEV1	NDUFA7	16.9153	1.74165	3.47061e-64	9.53203e-60
28418	InN_DEV1	IRX2	16.9139	2.21812	3.5533e-64	9.75914e-60
28419	InN_DEV1	RTL8C	16.9089	1.84592	3.87161e-64	1.06334e-59
28421	InN_DEV1	ENO1	16.8963	1.57411	4.79273e-64	1.31632e-59
28423	InN_DEV1	PSMB4	16.8872	1.95966	5.5885e-64	1.53488e-59
28424	InN_DEV1	ARHGDIA	16.887	1.91123	5.61242e-64	1.54145e-59
28425	InN_DEV1	POLR2H	16.884	1.70851	5.89964e-64	1.62034e-59
28427	InN_DEV1	HNRNPH1	16.8766	1.24506	6.68386e-64	1.83572e-59
28428	InN_DEV1	SLC39A7	16.873	1.74618	7.1093e-64	1.95257e-59
28429	InN_DEV1	TOMM22	16.8665	2.28562	7.9401e-64	2.18075e-59
28430	InN_DEV1	IER2	16.862	2.00162	8.56536e-64	2.35248e-59
28431	InN_DEV1	H2AFJ	16.8284	2.4428	1.51244e-63	4.15391e-59
28433	InN_DEV1	RBM42	16.8213	2.14355	1.70373e-63	4.67931e-59
28434	InN_DEV1	UBE2M	16.818	1.81473	1.80059e-63	4.94532e-59
28436	InN_DEV1	ZNF580	16.7977	2.05323	2.53902e-63	6.97342e-59
28437	InN_DEV1	DNAJA2	16.796	1.8036	2.61154e-63	7.17261e-59
28438	InN_DEV1	RBM38	16.7849	2.53434	3.14939e-63	8.6498e-59
28439	InN_DEV1	UBXN1	16.7769	1.63482	3.60069e-63	9.88929e-59
28441	InN_DEV1	CDKN2AIP	16.7558	2.09336	5.1333e-63	1.40986e-58
28443	InN_DEV1	CXCR4	16.7529	2.58314	5.39531e-63	1.48182e-58
28444	InN_DEV1	GDF15	16.7381	2.6513	6.91187e-63	1.89835e-58
28445	InN_DEV1	MDK	16.7285	1.81433	8.12803e-63	2.23236e-58
28448	InN_DEV1	NDUFAF3	16.7215	2.22248	9.13551e-63	2.50907e-58
28449	InN_DEV1	NDUFB4	16.7142	1.69894	1.03215e-62	2.83481e-58
28451	InN_DEV1	LITAF	16.7072	2.23702	1.16138e-62	3.18974e-58
28452	InN_DEV1	ELOVL5	16.6951	1.47165	1.42237e-62	3.90653e-58
28453	InN_DEV1	RSRC2	16.6938	1.31359	1.45434e-62	3.99434e-58
28456	InN_DEV1	SQSTM1	16.6643	1.46611	2.38212e-62	6.5425e-58
28457	InN_DEV1	IDI1	16.6567	1.59181	2.70752e-62	7.43621e-58
28458	InN_DEV1	CTDNEP1	16.653	1.80536	2.87667e-62	7.90077e-58
28459	InN_DEV1	NUCKS1	16.6501	1.35965	3.02003e-62	8.29451e-58
28461	InN_DEV1	COPS9	16.6262	2.04894	4.50192e-62	1.23645e-57
28462	InN_DEV1	SFRP2	16.621	2.37788	4.91179e-62	1.34902e-57
28464	InN_DEV1	TCEA1	16.6154	1.38132	5.39545e-62	1.48186e-57
28467	InN_DEV1	STIP1	16.5984	1.63977	7.15168e-62	1.96421e-57
28469	InN_DEV1	MARCKS	16.592	1.44223	7.96133e-62	2.18658e-57
28470	InN_DEV1	ZFP36	16.5901	2.68406	8.21295e-62	2.25569e-57
28475	InN_DEV1	TIMM13	16.5319	1.98135	2.16157e-61	5.93676e-57
28478	InN_DEV1	FST	16.5264	2.45559	2.36883e-61	6.50598e-57
28481	InN_DEV1	PIP4P1	16.5173	1.88568	2.75659e-61	7.57097e-57
28482	InN_DEV1	PSMB2	16.5064	1.52162	3.30229e-61	9.06975e-57
28483	InN_DEV1	TMEM256	16.4942	2.15486	4.03764e-61	1.10894e-56
28484	InN_DEV1	SLU7	16.494	1.78039	4.05227e-61	1.11296e-56
28489	InN_DEV1	POLR2C	16.4672	1.57216	6.30996e-61	1.73303e-56
28490	InN_DEV1	DCAF13	16.465	1.65352	6.54543e-61	1.7977e-56
28491	InN_DEV1	EIF3A	16.4574	1.38168	7.42022e-61	2.03796e-56
28492	InN_DEV1	MYO10	16.4563	1.63194	7.5585e-61	2.07594e-56
28494	InN_DEV1	NXF1	16.4374	1.8783	1.03289e-60	2.83684e-56
28500	InN_DEV1	PRDM16	16.3993	2.4253	1.93398e-60	5.31169e-56
28501	InN_DEV1	TMUB1	16.3783	2.23396	2.73444e-60	7.51013e-56
28502	InN_DEV1	EMP3	16.3772	2.2863	2.7807e-60	7.63719e-56
28505	InN_DEV1	GTF2A2	16.37	1.65853	3.13234e-60	8.60298e-56
28506	InN_DEV1	FEM1C	16.3675	1.74943	3.26203e-60	8.95916e-56
28507	InN_DEV1	CWC15	16.3414	1.6377	5.00644e-60	1.37502e-55
28508	InN_DEV1	HIST2H2BE	16.3413	2.47405	5.01657e-60	1.3778e-55
28510	InN_DEV1	NEAT1	16.3313	1.65229	5.90881e-60	1.62286e-55
28511	InN_DEV1	SEC61A1	16.3261	1.45887	6.43396e-60	1.76709e-55
28513	InN_DEV1	NSMCE3	16.3109	1.88049	8.26216e-60	2.2692e-55
28515	InN_DEV1	JTB	16.3056	1.69074	9.0098e-60	2.47454e-55
28516	InN_DEV1	TAF9	16.301	1.94375	9.71489e-60	2.66819e-55
28518	InN_DEV1	CFAP20	16.2885	1.73591	1.1907e-59	3.27025e-55
28520	InN_DEV1	VDAC1	16.2845	1.50938	1.27111e-59	3.49111e-55
28521	InN_DEV1	LRRC59	16.2793	1.76908	1.3845e-59	3.80252e-55
28525	InN_DEV1	PMAIP1	16.2667	3.05027	1.70054e-59	4.67053e-55
28526	InN_DEV1	PSMA5	16.263	1.49807	1.80744e-59	4.96414e-55
28528	InN_DEV1	C1orf52	16.2543	1.41723	2.08151e-59	5.71685e-55
28529	InN_DEV1	RSL1D1	16.2497	1.63872	2.24557e-59	6.16745e-55
28530	InN_DEV1	FGFR1	16.2323	1.43713	2.98026e-59	8.1853e-55
28533	InN_DEV1	PTP4A2	16.212	1.43898	4.15164e-59	1.14025e-54
28534	InN_DEV1	SNX3	16.2105	1.48259	4.2476e-59	1.1666e-54
28536	InN_DEV1	METRN	16.1905	1.6329	5.88383e-59	1.61599e-54
28537	InN_DEV1	CEBPG	16.1858	1.73665	6.35525e-59	1.74547e-54
28539	InN_DEV1	PGRMC1	16.1654	1.41406	8.8491e-59	2.43041e-54
28542	InN_DEV1	DRAP1	16.1474	1.65853	1.18499e-58	3.25458e-54
28544	InN_DEV1	ATP5F1D	16.1387	1.72756	1.36427e-58	3.74697e-54
28547	InN_DEV1	USP9X	16.1206	1.04634	1.82861e-58	5.02228e-54
28548	InN_DEV1	MRPL36	16.1195	2.08749	1.86113e-58	5.11159e-54
28551	InN_DEV1	ZBTB18	16.0818	1.89561	3.42472e-58	9.40598e-54
28552	InN_DEV1	RIOK3	16.081	1.30194	3.46562e-58	9.51832e-54
28553	InN_DEV1	UAP1	16.0772	1.72929	3.68952e-58	1.01333e-53
28554	InN_DEV1	BEX3	16.0764	1.29609	3.73203e-58	1.025e-53
28557	InN_DEV1	EIF3I	16.0642	1.76769	4.5498e-58	1.2496e-53
28558	InN_DEV1	PSMB6	16.0616	1.91819	4.73802e-58	1.3013e-53
28559	InN_DEV1	NDUFB11	16.0591	1.72004	4.94032e-58	1.35686e-53
28560	InN_DEV1	UBE2C	16.058	3.07938	5.02881e-58	1.38116e-53
28562	InN_DEV1	WDR43	16.0524	1.38698	5.5011e-58	1.51088e-53
28564	InN_DEV1	TIMP1	16.0516	2.34493	5.57398e-58	1.53089e-53
28565	InN_DEV1	EIF4EBP1	16.0349	1.92188	7.29372e-58	2.00322e-53
28567	InN_DEV1	RBIS	16.0147	1.60213	1.00966e-57	2.77302e-53
28570	InN_DEV1	PDLIM5	15.9936	1.55355	1.41645e-57	3.89027e-53
28571	InN_DEV1	NDUFS3	15.9931	1.77707	1.42764e-57	3.921e-53
28572	InN_DEV1	AKAP17A	15.9916	1.69557	1.46153e-57	4.01408e-53
28573	InN_DEV1	TMEM14C	15.9824	1.78394	1.69382e-57	4.65207e-53
28574	InN_DEV1	CHMP2A	15.9739	1.75317	1.94227e-57	5.33445e-53
28575	InN_DEV1	HMGCR	15.9615	1.4623	2.36808e-57	6.50393e-53
28578	InN_DEV1	PRR13	15.9495	2.05833	2.87342e-57	7.89186e-53
28581	InN_DEV1	POLR1D	15.937	1.56147	3.51062e-57	9.64192e-53
28582	InN_DEV1	PDCD5	15.9356	1.60016	3.58577e-57	9.84831e-53
28583	InN_DEV1	NHP2	15.9301	1.822	3.91894e-57	1.07634e-52
28584	InN_DEV1	ARL4A	15.9299	1.87322	3.92837e-57	1.07893e-52
28585	InN_DEV1	PRELID3B	15.926	2.50155	4.17954e-57	1.14791e-52
28587	InN_DEV1	KRTCAP2	15.9113	1.67889	5.29382e-57	1.45395e-52
28589	InN_DEV1	PTMS	15.9018	1.45017	6.15622e-57	1.69081e-52
28590	InN_DEV1	GPBP1	15.8928	1.08839	7.11095e-57	1.95302e-52
28591	InN_DEV1	MSI1	15.8859	1.6531	7.93872e-57	2.18037e-52
28593	InN_DEV1	FAT1	15.8724	1.58103	9.84582e-57	2.70415e-52
28594	InN_DEV1	CCNB2	15.8663	3.17398	1.08412e-56	2.97753e-52
28595	InN_DEV1	YIF1A	15.8638	2.00166	1.1283e-56	3.09889e-52
28599	InN_DEV1	YTHDC1	15.8425	1.1994	1.58382e-56	4.34995e-52
28600	InN_DEV1	ARHGAP42	15.8389	1.85573	1.67654e-56	4.60463e-52
28601	InN_DEV1	PPP2CA	15.8378	1.34024	1.70674e-56	4.68757e-52
28602	InN_DEV1	FLNC	15.8131	2.72259	2.52703e-56	6.94049e-52
28603	InN_DEV1	NGRN	15.8072	1.56996	2.774e-56	7.6188e-52
28605	InN_DEV1	CA2	15.8003	2.37691	3.09469e-56	8.49956e-52
28607	InN_DEV1	BAG1	15.7884	2.19333	3.74012e-56	1.02722e-51
28609	InN_DEV1	FLNA	15.7729	1.61728	4.77809e-56	1.3123e-51
28610	InN_DEV1	BCLAF1	15.7717	1.28934	4.87098e-56	1.33781e-51
28612	InN_DEV1	LIPG	15.7577	2.45904	6.07646e-56	1.6689e-51
28614	InN_DEV1	COX7B	15.746	1.56152	7.31182e-56	2.00819e-51
28618	InN_DEV1	COX17	15.7256	1.98582	1.01007e-55	2.77415e-51
28619	InN_DEV1	CALU	15.7145	1.30311	1.20315e-55	3.30445e-51
28621	InN_DEV1	SNHG16	15.7102	1.74864	1.28824e-55	3.53815e-51
28622	InN_DEV1	ATP6AP2	15.6997	1.36776	1.52063e-55	4.17641e-51
28623	InN_DEV1	MZT1	15.6996	1.73129	1.52289e-55	4.18261e-51
28624	InN_DEV1	COX7A2	15.694	1.5762	1.6619e-55	4.56441e-51
28625	InN_DEV1	SLC25A33	15.6895	1.57638	1.78551e-55	4.90391e-51
28630	InN_DEV1	NDUFA6	15.6619	1.8035	2.75376e-55	7.5632e-51
28631	InN_DEV1	BCL2L12	15.6553	2.68113	3.05472e-55	8.38978e-51
28632	InN_DEV1	TMEM147	15.6531	1.82077	3.16518e-55	8.69316e-51
28635	InN_DEV1	NUDT21	15.6342	1.34822	4.25628e-55	1.16899e-50
28637	InN_DEV1	C11orf24	15.6214	1.97114	5.20246e-55	1.42886e-50
28638	InN_DEV1	NFKBIA	15.6049	2.28772	6.74404e-55	1.85225e-50
28640	InN_DEV1	SMIM20	15.6007	2.25737	7.19502e-55	1.97611e-50
28641	InN_DEV1	TRIAP1	15.5973	2.28769	7.5942e-55	2.08575e-50
28642	InN_DEV1	POLR2I	15.5968	2.14208	7.65784e-55	2.10323e-50
28646	InN_DEV1	EBNA1BP2	15.5911	1.99252	8.37265e-55	2.29955e-50
28647	InN_DEV1	ROMO1	15.5821	1.77723	9.62702e-55	2.64406e-50
28648	InN_DEV1	EFNA3	15.5739	2.07616	1.09549e-54	3.00875e-50
28649	InN_DEV1	PGK1	15.5713	1.37185	1.13981e-54	3.13049e-50
28650	InN_DEV1	BOC	15.5646	2.00261	1.26597e-54	3.47698e-50
28651	InN_DEV1	ZC3H15	15.5472	1.33242	1.66102e-54	4.56199e-50
28652	InN_DEV1	HEBP1	15.5384	2.5583	1.90669e-54	5.23672e-50
28653	InN_DEV1	EMC7	15.5338	1.58757	2.04895e-54	5.62744e-50
28654	InN_DEV1	CIAO2B	15.5288	1.54832	2.2161e-54	6.08651e-50
28655	InN_DEV1	AIP	15.5256	2.23477	2.32703e-54	6.39118e-50
28657	InN_DEV1	LAMP2	15.5219	1.42196	2.46628e-54	6.77365e-50
28658	InN_DEV1	PNP	15.5192	2.79916	2.57186e-54	7.0636e-50
28659	InN_DEV1	PPAT	15.5126	1.45997	2.85056e-54	7.82906e-50
28660	InN_DEV1	EFNB1	15.5102	2.21747	2.96099e-54	8.13236e-50
28661	InN_DEV1	AEBP1	15.5031	2.27225	3.30664e-54	9.08169e-50
28663	InN_DEV1	PSMA2	15.4933	1.61288	3.84757e-54	1.05674e-49
28665	InN_DEV1	RNF113A	15.4819	2.33344	4.59564e-54	1.26219e-49
28668	InN_DEV1	PHF5A	15.4451	1.88741	8.14601e-54	2.2373e-49
28669	InN_DEV1	ANAPC11	15.4399	1.8001	8.82382e-54	2.42346e-49
28673	InN_DEV1	ALKBH5	15.4142	1.4719	1.31445e-53	3.61015e-49
28674	InN_DEV1	MRPL34	15.4107	1.91845	1.38685e-53	3.80898e-49
28676	InN_DEV1	RRAD	15.3801	3.09989	2.22449e-53	6.10956e-49
28677	InN_DEV1	EIF1AX	15.3747	1.30637	2.41821e-53	6.64162e-49
28678	InN_DEV1	TFAM	15.3657	1.62447	2.77853e-53	7.63123e-49
28679	InN_DEV1	HEXIM1	15.3656	2.00446	2.78297e-53	7.64343e-49
28680	InN_DEV1	SELENOS	15.3627	1.56788	2.90972e-53	7.99154e-49
28681	InN_DEV1	RABGGTB	15.3581	1.68977	3.12464e-53	8.58182e-49
28683	InN_DEV1	MKNK2	15.3471	2.03339	3.70308e-53	1.01705e-48
28685	InN_DEV1	TGIF1	15.3447	2.33036	3.84215e-53	1.05525e-48
28686	InN_DEV1	CNN2	15.3434	2.19796	3.92072e-53	1.07683e-48
28689	InN_DEV1	COPE	15.3327	1.52266	4.62173e-53	1.26936e-48
28690	InN_DEV1	FIS1	15.3267	1.76248	5.07114e-53	1.39279e-48
28691	InN_DEV1	FGFBP3	15.3168	2.06019	5.90366e-53	1.62144e-48
28693	InN_DEV1	EMP2	15.3117	2.3167	6.38545e-53	1.75376e-48
28695	InN_DEV1	GNB2	15.2992	1.66096	7.74548e-53	2.12729e-48
28696	InN_DEV1	PSMB5	15.2954	1.49667	8.20488e-53	2.25347e-48
28698	InN_DEV1	NDUFA13	15.284	1.4425	9.769e-53	2.68306e-48
28699	InN_DEV1	UXT	15.2824	1.88886	1.00179e-52	2.7514e-48
28700	InN_DEV1	UQCC3	15.2815	2.16652	1.01628e-52	2.79121e-48
28709	InN_DEV1	PAWR	15.2269	1.57952	2.34437e-52	6.43881e-48
28711	InN_DEV1	LMAN1	15.2198	1.45681	2.6134e-52	7.1777e-48
28713	InN_DEV1	CNTFR	15.2176	1.60509	2.70338e-52	7.42482e-48
28719	InN_DEV1	WBP2	15.205	1.66531	3.27725e-52	9.00098e-48
28720	InN_DEV1	KLF6	15.1982	1.6969	3.6345e-52	9.98215e-48
28721	InN_DEV1	SEC62	15.1847	1.14725	4.46267e-52	1.22567e-47
28723	InN_DEV1	FBL	15.1736	1.96385	5.28641e-52	1.45191e-47
28724	InN_DEV1	PPP1CB	15.1644	1.26979	6.08626e-52	1.67159e-47
28726	InN_DEV1	SCML1	15.1547	1.47582	7.05351e-52	1.93725e-47
28727	InN_DEV1	MRPL43	15.1537	1.73869	7.16515e-52	1.96791e-47
28730	InN_DEV1	MYDGF	15.1449	1.56319	8.1893e-52	2.24919e-47
28731	InN_DEV1	DPM1	15.1433	1.35162	8.38536e-52	2.30304e-47
28732	InN_DEV1	LAMP1	15.1401	1.5128	8.81347e-52	2.42062e-47
28733	InN_DEV1	MRPL10	15.1394	2.00152	8.90875e-52	2.44679e-47
28734	InN_DEV1	WAC	15.1375	1.00731	9.15979e-52	2.51574e-47
28735	InN_DEV1	EIF4G1	15.135	1.6169	9.513e-52	2.61274e-47
28738	InN_DEV1	PDLIM3	15.1167	1.94664	1.2565e-51	3.45096e-47
28739	InN_DEV1	NUDT16L1	15.1133	1.91191	1.32392e-51	3.63616e-47
28740	InN_DEV1	TRAM1	15.1086	1.37221	1.42228e-51	3.90629e-47
28741	InN_DEV1	ARPP19	15.0876	1.38669	1.95344e-51	5.36513e-47
28744	InN_DEV1	MAF1	15.0722	1.89349	2.46814e-51	6.77876e-47
28745	InN_DEV1	ATP5IF1	15.0692	1.50321	2.58366e-51	7.09602e-47
28746	InN_DEV1	CCDC59	15.065	1.44435	2.75204e-51	7.55849e-47
28747	InN_DEV1	SAT2	15.0635	1.27318	2.81391e-51	7.72842e-47
28749	InN_DEV1	MEST	15.0494	1.38588	3.4853e-51	9.57236e-47
28751	InN_DEV1	SARAF	15.0473	1.13333	3.59685e-51	9.87874e-47
28753	InN_DEV1	PMEL	15.0289	1.9334	4.74473e-51	1.30314e-46
28754	InN_DEV1	SRP9	15.0287	1.22609	4.76339e-51	1.30826e-46
28755	InN_DEV1	CCDC85B	15.0241	2.04063	5.10347e-51	1.40167e-46
28756	InN_DEV1	PSMB3	15.0236	1.6686	5.14589e-51	1.41332e-46
28758	InN_DEV1	TMEM38B	15.0209	1.31955	5.36038e-51	1.47223e-46
28759	InN_DEV1	MOB4	15.0181	1.23811	5.59192e-51	1.53582e-46
28760	InN_DEV1	APH1A	15.0146	1.99906	5.89143e-51	1.61808e-46
28764	InN_DEV1	DBI	15.0097	1.96136	6.347e-51	1.7432e-46
28768	InN_DEV1	DDR1	14.9946	1.57656	7.96263e-51	2.18694e-46
28770	InN_DEV1	BRI3	14.9797	1.27131	9.96426e-51	2.73668e-46
28776	InN_DEV1	RAB14	14.9409	1.38772	1.78439e-50	4.90084e-46
28778	InN_DEV1	MGAT4B	14.9363	1.89984	1.91218e-50	5.25179e-46
28780	InN_DEV1	DYRK1A	14.9226	1.0203	2.35105e-50	6.45715e-46
28781	InN_DEV1	NDUFS8	14.9203	1.62245	2.43034e-50	6.67492e-46
28783	InN_DEV1	SNHG9	14.9114	1.80016	2.77935e-50	7.63349e-46
28784	InN_DEV1	NUCB1	14.9055	1.63023	3.03608e-50	8.33861e-46
28785	InN_DEV1	PLS3	14.9036	1.39954	3.12159e-50	8.57344e-46
28786	InN_DEV1	CD24	14.9011	1.46117	3.24249e-50	8.9055e-46
28787	InN_DEV1	STK17B	14.9009	2.21771	3.25273e-50	8.93363e-46
28789	InN_DEV1	C17orf49	14.8962	1.94974	3.48631e-50	9.57516e-46
28790	InN_DEV1	GLO1	14.8933	1.42647	3.64563e-50	1.00127e-45
28792	InN_DEV1	INSIG1	14.8871	1.80331	3.99708e-50	1.0978e-45
28793	InN_DEV1	NFKB2	14.8848	2.47267	4.13554e-50	1.13583e-45
28796	InN_DEV1	SNHG25	14.8705	1.60251	5.12403e-50	1.40731e-45
28797	InN_DEV1	ZNF598	14.8675	1.76347	5.35888e-50	1.47182e-45
28798	InN_DEV1	FZD7	14.8655	2.39382	5.51894e-50	1.51578e-45
28799	InN_DEV1	FGFR1OP2	14.8647	1.42312	5.58579e-50	1.53414e-45
28801	InN_DEV1	CAP1	14.8532	1.42356	6.63429e-50	1.82211e-45
28802	InN_DEV1	AC015912.3	14.847	3.14545	7.27378e-50	1.99774e-45
28805	InN_DEV1	DAZAP2	14.8372	1.46864	8.42387e-50	2.31362e-45
28806	InN_DEV1	COPB2	14.832	1.13395	9.10491e-50	2.50066e-45
28809	InN_DEV1	GOLGA7	14.8175	1.59959	1.12916e-49	3.10124e-45
28813	InN_DEV1	DGUOK	14.7989	1.30989	1.48964e-49	4.09129e-45
28815	InN_DEV1	INSIG2	14.7931	1.57122	1.62321e-49	4.45815e-45
28817	InN_DEV1	CIART	14.7868	2.56915	1.78359e-49	4.89864e-45
28820	InN_DEV1	NUFIP2	14.775	1.18292	2.12333e-49	5.83173e-45
28821	InN_DEV1	TFRC	14.775	1.39052	2.12483e-49	5.83585e-45
28822	InN_DEV1	ARF5	14.7724	1.89734	2.20722e-49	6.06212e-45
28825	InN_DEV1	SNRPC	14.7506	1.52022	3.04967e-49	8.37591e-45
28826	InN_DEV1	ATP5MF	14.7445	1.64396	3.3386e-49	9.16947e-45
28827	InN_DEV1	MYL12B	14.7401	1.65922	3.56114e-49	9.78066e-45
28828	InN_DEV1	PRDX5	14.7295	1.65739	4.16715e-49	1.14451e-44
28834	InN_DEV1	QPRT	14.7121	1.78054	5.39415e-49	1.4815e-44
28837	InN_DEV1	TUBB	14.694	1.42551	7.0398e-49	1.93348e-44
28839	InN_DEV1	IER3IP1	14.6902	1.44876	7.45411e-49	2.04727e-44
28843	InN_DEV1	ZNF768	14.6785	2.38457	8.85904e-49	2.43313e-44
28846	InN_DEV1	PLEKHF2	14.6723	2.07273	9.70333e-49	2.66502e-44
28847	InN_DEV1	AHNAK	14.6692	2.18345	1.01472e-48	2.78692e-44
28848	InN_DEV1	PNRC2	14.6671	1.67343	1.04742e-48	2.87673e-44
28849	InN_DEV1	C16orf91	14.6644	1.81674	1.08972e-48	2.99293e-44
28850	InN_DEV1	NEK7	14.6596	1.38837	1.16937e-48	3.21167e-44
28851	InN_DEV1	PSMC4	14.6498	1.42289	1.35176e-48	3.7126e-44
28852	InN_DEV1	SMC4	14.6353	1.75517	1.67268e-48	4.59401e-44
28853	InN_DEV1	MXD1	14.6282	1.31815	1.85753e-48	5.10171e-44
28856	InN_DEV1	RAB13	14.6195	2.31224	2.10866e-48	5.79144e-44
28857	InN_DEV1	YOD1	14.6095	2.01352	2.4427e-48	6.70889e-44
28858	InN_DEV1	MID1IP1	14.6068	2.34872	2.54212e-48	6.98194e-44
28861	InN_DEV1	HNRNPA2B1	14.5875	0.932918	3.37409e-48	9.26693e-44
28862	InN_DEV1	ATP6AP1	14.5856	1.74265	3.46948e-48	9.52892e-44
28866	InN_DEV1	CSKMT	14.5804	1.69013	3.74178e-48	1.02768e-43
28867	InN_DEV1	RRAGD	14.5708	1.4002	4.30859e-48	1.18335e-43
28869	InN_DEV1	HERPUD1	14.548	1.43158	6.01725e-48	1.65264e-43
28871	InN_DEV1	VWA1	14.5459	2.94692	6.20079e-48	1.70305e-43
28873	InN_DEV1	PUSL1	14.521	2.23654	8.92365e-48	2.45088e-43
28874	InN_DEV1	SCOC	14.5121	1.54837	1.01508e-47	2.78791e-43
28875	InN_DEV1	FSCN1	14.5084	1.61403	1.07141e-47	2.94264e-43
28879	InN_DEV1	PPP2R2A	14.499	1.13	1.22994e-47	3.37802e-43
28881	InN_DEV1	MT2A	14.4888	2.96591	1.42618e-47	3.91701e-43
28883	InN_DEV1	RETREG2	14.4787	1.75818	1.65278e-47	4.53936e-43
28886	InN_DEV1	SALL4	14.4673	2.2141	1.95042e-47	5.35683e-43
28889	InN_DEV1	RRAGA	14.458	1.87941	2.23181e-47	6.12968e-43
28891	InN_DEV1	ARL4D	14.4544	2.16471	2.3519e-47	6.4595e-43
28892	InN_DEV1	NGDN	14.4529	1.4964	2.4048e-47	6.60478e-43
28894	InN_DEV1	PPP1CA	14.4495	1.77968	2.52631e-47	6.9385e-43
28896	InN_DEV1	PXDC1	14.4385	2.12387	2.96099e-47	8.13237e-43
28898	InN_DEV1	MPST	14.4242	2.30569	3.64506e-47	1.00112e-42
28903	InN_DEV1	THAP11	14.4084	2.31054	4.58413e-47	1.25903e-42
28905	InN_DEV1	RCN2	14.3979	1.13627	5.33233e-47	1.46452e-42
28906	InN_DEV1	ENO2	14.3947	1.3919	5.58334e-47	1.53346e-42
28907	InN_DEV1	C1orf122	14.3947	1.52337	5.59007e-47	1.53531e-42
28908	InN_DEV1	HMGN2	14.3878	1.28677	6.17716e-47	1.69656e-42
28909	InN_DEV1	ARHGAP11A	14.3788	2.59042	7.02765e-47	1.93014e-42
28910	InN_DEV1	COPS2	14.3787	1.23306	7.0412e-47	1.93387e-42
28911	InN_DEV1	HOMER3	14.3776	1.92148	7.1574e-47	1.96578e-42
28912	InN_DEV1	YWHAG	14.3746	1.21608	7.4674e-47	2.05092e-42
28913	InN_DEV1	LGMN	14.371	1.46386	7.86995e-47	2.16148e-42
28916	InN_DEV1	FKBP8	14.3659	1.55049	8.46797e-47	2.32573e-42
28917	InN_DEV1	IPO5	14.3653	1.45283	8.53896e-47	2.34523e-42
28920	InN_DEV1	SPCS2	14.3468	1.19184	1.11613e-46	3.06546e-42
28921	InN_DEV1	CDC20	14.3447	2.98918	1.15044e-46	3.15968e-42
28923	InN_DEV1	NRAS	14.3397	1.82217	1.23533e-46	3.39284e-42
28927	InN_DEV1	WDR1	14.3279	1.80021	1.46385e-46	4.02047e-42
28928	InN_DEV1	RANBP1	14.3168	1.42293	1.71868e-46	4.72037e-42
28930	InN_DEV1	NARS	14.3042	1.34729	2.06026e-46	5.65849e-42
28935	InN_DEV1	C18orf32	14.2719	1.37513	3.27311e-46	8.98959e-42
28937	InN_DEV1	ARF6	14.2671	2.27026	3.50627e-46	9.62997e-42
28938	InN_DEV1	DEPDC1	14.2649	3.0965	3.62117e-46	9.94556e-42
28941	InN_DEV1	M6PR	14.2457	1.30948	4.77022e-46	1.31014e-41
28943	InN_DEV1	ZNF622	14.2386	1.88243	5.27474e-46	1.44871e-41
28945	InN_DEV1	HNRNPA3	14.2241	0.988204	6.4956e-46	1.78402e-41
28946	InN_DEV1	PSMD8	14.223	1.43255	6.59194e-46	1.81048e-41
28952	InN_DEV1	VGLL3	14.1937	2.1852	1.00269e-45	2.7539e-41
28954	InN_DEV1	REST	14.1875	1.50884	1.09538e-45	3.00847e-41
28960	InN_DEV1	NOTCH2	14.175	1.77115	1.30846e-45	3.59368e-41
28961	InN_DEV1	ATP5F1A	14.1707	1.36846	1.39053e-45	3.81908e-41
28962	InN_DEV1	SSR2	14.1678	1.37019	1.45062e-45	3.98411e-41
28966	InN_DEV1	COPB1	14.1532	1.18247	1.78367e-45	4.89884e-41
28967	InN_DEV1	BMPR1B	14.1427	1.49805	2.07084e-45	5.68756e-41
28970	InN_DEV1	HLA-E	14.1278	2.48858	2.559e-45	7.02829e-41
28971	InN_DEV1	EIF3D	14.1206	1.36537	2.83761e-45	7.79351e-41
28973	InN_DEV1	SPART	14.1196	1.23815	2.87545e-45	7.89741e-41
28975	InN_DEV1	SLC7A11	14.1138	1.78281	3.12443e-45	8.58126e-41
28978	InN_DEV1	AC005682.2	14.1049	3.77957	3.54152e-45	9.72679e-41
28980	InN_DEV1	SARS	14.0808	1.17778	4.98506e-45	1.36915e-40
28981	InN_DEV1	GYPC	14.0746	2.91741	5.44073e-45	1.4943e-40
28982	InN_DEV1	ID1	14.0684	2.21754	5.93629e-45	1.6304e-40
28983	InN_DEV1	SALL3	14.0648	2.23116	6.25099e-45	1.71683e-40
28985	InN_DEV1	RHOB	14.0594	2.26695	6.74782e-45	1.85329e-40
28986	InN_DEV1	TSC22D3	14.0581	2.00136	6.87004e-45	1.88686e-40
28987	InN_DEV1	TRAPPC2L	14.0559	2.0827	7.09102e-45	1.94755e-40
28989	InN_DEV1	CHMP1B	14.0506	1.91219	7.63637e-45	2.09733e-40
28992	InN_DEV1	RAB21	14.0426	1.26206	8.55267e-45	2.34899e-40
28993	InN_DEV1	ISOC2	14.0379	2.05102	9.13522e-45	2.50899e-40
28995	InN_DEV1	MED30	14.0341	1.72649	9.64095e-45	2.64789e-40
28997	InN_DEV1	SLC44A2	14.0224	1.46062	1.13648e-44	3.12135e-40
28998	InN_DEV1	ZNF787	14.021	1.81806	1.16023e-44	3.18658e-40
29000	InN_DEV1	BARD1	14.0189	1.76422	1.19467e-44	3.28116e-40
29002	InN_DEV1	RER1	14.0131	1.38788	1.29534e-44	3.55764e-40
29004	InN_DEV1	RBM15	14.0109	1.91237	1.33667e-44	3.67117e-40
29009	InN_DEV1	HNRNPM	13.9652	1.05555	2.54164e-44	6.98061e-40
29010	InN_DEV1	STT3A	13.9526	1.28459	3.03548e-44	8.33695e-40
29011	InN_DEV1	IFI27L2	13.9515	2.02419	3.07899e-44	8.45645e-40
29012	InN_DEV1	GRN	13.9316	1.88759	4.07213e-44	1.11841e-39
29015	InN_DEV1	SERINC1	13.9301	1.17181	4.15664e-44	1.14162e-39
29016	InN_DEV1	SLC25A1	13.9265	1.77504	4.37129e-44	1.20057e-39
29018	InN_DEV1	SFRP1	13.925	2.03589	4.46559e-44	1.22647e-39
29019	InN_DEV1	DDX39A	13.9231	1.49677	4.5856e-44	1.25943e-39
29021	InN_DEV1	HIST1H2AC	13.919	1.33827	4.85713e-44	1.33401e-39
29022	InN_DEV1	MAFA	13.9166	3.65216	5.02037e-44	1.37884e-39
29023	InN_DEV1	TMEM123	13.912	1.34858	5.35574e-44	1.47095e-39
29024	InN_DEV1	TMEM30A	13.9103	1.30974	5.48795e-44	1.50727e-39
29025	InN_DEV1	RP9	13.9075	1.49723	5.70297e-44	1.56632e-39
29027	InN_DEV1	RPP21	13.8991	1.69	6.41499e-44	1.76188e-39
29028	InN_DEV1	UHMK1	13.8989	1.27519	6.42993e-44	1.76598e-39
29029	InN_DEV1	SUB1	13.8894	1.11754	7.34816e-44	2.01817e-39
29031	InN_DEV1	SYPL1	13.8839	1.70424	7.92827e-44	2.1775e-39
29033	InN_DEV1	IER3	13.872	2.50761	9.36752e-44	2.57279e-39
29034	InN_DEV1	PTBP1	13.8686	1.42248	9.82338e-44	2.69799e-39
29038	InN_DEV1	MSN	13.859	1.79002	1.12212e-43	3.08191e-39
29039	InN_DEV1	ANP32A	13.8457	1.3272	1.34993e-43	3.7076e-39
29040	InN_DEV1	BIRC5	13.8405	2.86521	1.45131e-43	3.98602e-39
29045	InN_DEV1	POLR2G	13.8185	1.87594	1.97073e-43	5.41261e-39
29048	InN_DEV1	ADAM9	13.8138	1.261	2.1033e-43	5.77671e-39
29052	InN_DEV1	DPH3	13.7922	1.75335	2.84053e-43	7.80153e-39
29054	InN_DEV1	COL6A1	13.7817	1.53478	3.28499e-43	9.02221e-39
29055	InN_DEV1	RAB1B	13.7758	2.02759	3.5648e-43	9.79073e-39
29057	InN_DEV1	NAB2	13.7684	2.01747	3.95008e-43	1.08489e-38
29058	InN_DEV1	NAPA	13.7575	1.17317	4.58838e-43	1.2602e-38
29059	InN_DEV1	ZNF581	13.7504	2.22488	5.06492e-43	1.39108e-38
29062	InN_DEV1	SYAP1	13.7463	1.16401	5.36055e-43	1.47228e-38
29063	InN_DEV1	SSNA1	13.7438	1.68071	5.5492e-43	1.52409e-38
29065	InN_DEV1	MRPL47	13.7401	1.5619	5.8384e-43	1.60352e-38
29066	InN_DEV1	STARD4	13.7349	1.69306	6.27629e-43	1.72378e-38
29067	InN_DEV1	CALM3	13.7272	1.48359	6.97541e-43	1.9158e-38
29070	InN_DEV1	SLC16A1	13.7105	1.44173	8.78354e-43	2.4124e-38
29071	InN_DEV1	FAM174C	13.7085	2.15716	9.03441e-43	2.4813e-38
29072	InN_DEV1	NFKBIB	13.7064	1.81375	9.29142e-43	2.55189e-38
29074	InN_DEV1	AC006333.2	13.6855	2.0196	1.23909e-42	3.40317e-38
29077	InN_DEV1	HIGD1A	13.6621	2.10246	1.70941e-42	4.69491e-38
29079	InN_DEV1	MAF	13.6598	2.03305	1.76582e-42	4.84983e-38
29081	InN_DEV1	YY1	13.6519	1.22488	1.96622e-42	5.40022e-38
29082	InN_DEV1	UQCR11	13.6499	1.47907	2.02222e-42	5.55402e-38
29084	InN_DEV1	MAP2K2	13.6422	1.41593	2.24558e-42	6.16749e-38
29085	InN_DEV1	G3BP1	13.629	1.1533	2.69411e-42	7.39938e-38
29087	InN_DEV1	PSMG1	13.6154	2.1223	3.24351e-42	8.9083e-38
29090	InN_DEV1	MAGED2	13.6017	1.35786	3.91366e-42	1.07489e-37
29092	InN_DEV1	TP53I13	13.5938	2.0319	4.36059e-42	1.19764e-37
29093	InN_DEV1	ASAH1	13.5914	1.3428	4.50205e-42	1.23649e-37
29096	InN_DEV1	TKT	13.5817	1.48441	5.14014e-42	1.41174e-37
29099	InN_DEV1	PSMD12	13.5776	1.2124	5.43988e-42	1.49406e-37
29101	InN_DEV1	TMED10	13.5618	1.23245	6.74546e-42	1.85264e-37
29103	InN_DEV1	SSU72	13.5576	1.36063	7.14702e-42	1.96293e-37
29104	InN_DEV1	PLK1	13.556	2.49192	7.30377e-42	2.00598e-37
29106	InN_DEV1	NENF	13.5534	2.1451	7.56593e-42	2.07798e-37
29107	InN_DEV1	NDN	13.5529	1.58228	7.61479e-42	2.0914e-37
29114	InN_DEV1	FUNDC2	13.5238	1.70179	1.13225e-41	3.10973e-37
29116	InN_DEV1	SMNDC1	13.5224	1.31055	1.15424e-41	3.17013e-37
29117	InN_DEV1	CORO1B	13.5176	2.09516	1.2321e-41	3.38396e-37
29119	InN_DEV1	ATP6V0E1	13.5117	1.19054	1.33454e-41	3.66532e-37
29121	InN_DEV1	HIST1H2AE	13.4981	2.85932	1.60428e-41	4.40616e-37
29122	InN_DEV1	MED10	13.4975	1.18042	1.61877e-41	4.44595e-37
29123	InN_DEV1	TBCA	13.4888	1.16481	1.82012e-41	4.99895e-37
29124	InN_DEV1	ATP6V0D2	13.4862	2.32455	1.88684e-41	5.18221e-37
29126	InN_DEV1	PLAG1	13.4808	1.4127	2.02904e-41	5.57276e-37
29127	InN_DEV1	SERTAD1	13.4739	2.55429	2.22749e-41	6.11781e-37
29128	InN_DEV1	TIPARP	13.4739	1.87696	2.22848e-41	6.12052e-37
29130	InN_DEV1	FABP5	13.4703	1.70562	2.33946e-41	6.42533e-37
29133	InN_DEV1	PCNA	13.4502	1.97159	3.07167e-41	8.43634e-37
29137	InN_DEV1	TOLLIP	13.4451	1.58424	3.2888e-41	9.0327e-37
29139	InN_DEV1	PCDH18	13.4404	2.33145	3.50675e-41	9.6313e-37
29144	InN_DEV1	FSTL1	13.4246	1.83707	4.33842e-41	1.19155e-36
29145	InN_DEV1	PRDX2	13.4205	1.37563	4.58662e-41	1.25972e-36
29149	InN_DEV1	FUNDC1	13.4046	1.93984	5.68601e-41	1.56166e-36
29150	InN_DEV1	CCNB1	13.3935	2.44334	6.59718e-41	1.81192e-36
29153	InN_DEV1	CRABP1	13.382	1.60043	7.70479e-41	2.11612e-36
29154	InN_DEV1	IRX1	13.3545	2.35257	1.11517e-40	3.06282e-36
29155	InN_DEV1	CDK2AP1	13.3501	1.91078	1.18244e-40	3.24757e-36
29156	InN_DEV1	CMTM6	13.3428	1.50859	1.3054e-40	3.58527e-36
29162	InN_DEV1	AMD1	13.3328	1.35603	1.49135e-40	4.096e-36
29164	InN_DEV1	SNAI1	13.3269	2.87586	1.6154e-40	4.43671e-36
29165	InN_DEV1	RGS3	13.3092	1.97692	2.0456e-40	5.61825e-36
29170	InN_DEV1	GRASP	13.2712	2.24234	3.40027e-40	9.33885e-36
29172	InN_DEV1	PLIN3	13.2647	2.019	3.71081e-40	1.01917e-35
29173	InN_DEV1	UBE2Q1	13.2555	1.77227	4.19181e-40	1.15128e-35
29174	InN_DEV1	LRPAP1	13.2525	1.42103	4.36706e-40	1.19941e-35
29175	InN_DEV1	VAPA	13.2456	1.0529	4.78741e-40	1.31486e-35
29176	InN_DEV1	UBE2I	13.241	1.25974	5.08374e-40	1.39625e-35
29177	InN_DEV1	SGTA	13.24	1.43257	5.15533e-40	1.41591e-35
29180	InN_DEV1	MT1X	13.2334	2.87501	5.62723e-40	1.54552e-35
29181	InN_DEV1	MRPS17	13.2295	2.15618	5.92761e-40	1.62802e-35
29182	InN_DEV1	GAR1	13.2232	1.61169	6.4496e-40	1.77138e-35
29183	InN_DEV1	GNAS	13.2184	0.918328	6.86839e-40	1.8864e-35
29184	InN_DEV1	POLR2B	13.2116	1.10215	7.52e-40	2.06537e-35
29188	InN_DEV1	LARP4	13.2026	1.04316	8.4718e-40	2.32678e-35
29189	InN_DEV1	THAP9-AS1	13.185	1.49734	1.0699e-39	2.93847e-35
29190	InN_DEV1	NDUFA12	13.1766	1.47566	1.19704e-39	3.28766e-35
29192	InN_DEV1	TXN2	13.1723	1.60446	1.26619e-39	3.47759e-35
29193	InN_DEV1	TARS	13.1716	1.28632	1.27863e-39	3.51176e-35
29194	InN_DEV1	PLIN5	13.1652	2.70544	1.39211e-39	3.82342e-35
29195	InN_DEV1	NDUFS6	13.1632	1.42291	1.42925e-39	3.92543e-35
29197	InN_DEV1	PPP2CB	13.1616	1.08464	1.45946e-39	4.00841e-35
29202	InN_DEV1	MAP3K8	13.1447	2.073	1.82453e-39	5.01106e-35
29204	InN_DEV1	DLK1	13.1438	1.72417	1.84747e-39	5.07407e-35
29205	InN_DEV1	ZNHIT1	13.1436	1.53864	1.8513e-39	5.0846e-35
29208	InN_DEV1	LFNG	13.136	2.31955	2.04701e-39	5.62212e-35
29209	InN_DEV1	METTL26	13.1335	1.66661	2.11593e-39	5.8114e-35
29212	InN_DEV1	ALDOA	13.125	2.20209	2.36875e-39	6.50578e-35
29213	InN_DEV1	CHMP5	13.1199	1.31192	2.53253e-39	6.95558e-35
29214	InN_DEV1	ANKRD37	13.1189	2.00192	2.56708e-39	7.05049e-35
29218	InN_DEV1	TXNDC5	13.1114	1.67511	2.83318e-39	7.78132e-35
29222	InN_DEV1	NOTCH3	13.0946	2.20492	3.53614e-39	9.712e-35
29223	InN_DEV1	ELOF1	13.0924	1.52391	3.63836e-39	9.99276e-35
29228	InN_DEV1	PSME4	13.0819	0.986223	4.17847e-39	1.14762e-34
29230	InN_DEV1	TMEM167B	13.0735	1.52822	4.6677e-39	1.28198e-34
29231	InN_DEV1	COQ10B	13.0725	1.30765	4.73035e-39	1.29919e-34
29232	InN_DEV1	NFIL3	13.0722	1.59536	4.7479e-39	1.30401e-34
29233	InN_DEV1	GRINA	13.0711	1.72358	4.81327e-39	1.32196e-34
29235	InN_DEV1	HEBP2	13.0567	2.00969	5.82274e-39	1.59922e-34
29237	InN_DEV1	MPC2	13.0537	1.51618	6.05352e-39	1.6626e-34
29238	InN_DEV1	ARPC5L	13.0501	1.68044	6.34716e-39	1.74325e-34
29240	InN_DEV1	HNRNPH2	13.0417	1.61144	7.08222e-39	1.94513e-34
29241	InN_DEV1	SDE2	13.0409	1.65627	7.1588e-39	1.96616e-34
29243	InN_DEV1	SF3A1	13.0252	1.56407	8.79664e-39	2.416e-34
29245	InN_DEV1	NSA2	13.016	1.30269	9.92523e-39	2.72596e-34
29246	InN_DEV1	ARL5B	13.0155	1.2645	9.99122e-39	2.74409e-34
29249	InN_DEV1	PTPN13	12.9987	1.2189	1.24459e-38	3.41827e-34
29251	InN_DEV1	RAB5C	12.997	1.3797	1.27278e-38	3.49568e-34
29252	InN_DEV1	GTPBP4	12.9956	1.30487	1.29628e-38	3.56023e-34
29253	InN_DEV1	LSM7	12.9907	1.45966	1.38245e-38	3.79689e-34
29254	InN_DEV1	CSDE1	12.9857	1.05312	1.47571e-38	4.05304e-34
29260	InN_DEV1	CDK2	12.9704	2.65061	1.7999e-38	4.94343e-34
29261	InN_DEV1	EFNA4	12.9665	2.82636	1.89609e-38	5.20762e-34
29262	InN_DEV1	CXXC5	12.9582	1.4616	2.11151e-38	5.79927e-34
29264	InN_DEV1	POP7	12.9514	2.16321	2.30851e-38	6.34031e-34
29267	InN_DEV1	DCXR	12.9339	1.59538	2.89884e-38	7.96166e-34
29268	InN_DEV1	AL008638.1	12.931	2.88752	3.00914e-38	8.26462e-34
29270	InN_DEV1	BAG6	12.9177	1.42828	3.57696e-38	9.82412e-34
29271	InN_DEV1	CDK4	12.9168	1.5347	3.6197e-38	9.9415e-34
29274	InN_DEV1	C4orf3	12.9017	1.64889	4.40468e-38	1.20975e-33
29275	InN_DEV1	NECTIN3	12.8812	1.24219	5.74673e-38	1.57834e-33
29278	InN_DEV1	SINHCAF	12.8761	1.39382	6.13879e-38	1.68602e-33
29285	InN_DEV1	TUBB2A	12.8401	1.29974	9.77707e-38	2.68527e-33
[truncated: 18,293 more rows]
